# Supplementary material for: Optical Constants of Several Multilayer Transition Metal Dichalcogenides Measured by Spectroscopic Ellipsometry in the 300–1700 nm Range: High Index, Anisotropy, and Hyperbolicity
Source: ACS Photonics. 2022 Jun 7;9(7):2398–407. doi: 10.1021/acsphotonics.2c00433 (PMC9306003; doi:10.1021/acsphotonics.2c00433)
Supplement: Supplementary file 2 — ph2c00433_si_002.zip [file ph2c00433_si_002.zip]

Archive with 11 entries (10 files):
- SI2-permittivities/
- SI2-permittivities/f3_dataset_MoS2_nm_ex1_ex2_ey1_ey2_ez1_ez2.txt
- SI2-permittivities/f3_dataset_MoSe2_nm_ex1_ex2_ey1_ey2_ez1_ez2.txt
- SI2-permittivities/f3_dataset_MoTe2_nm_ex1_ex2_ey1_ey2_ez1_ez2.txt
- SI2-permittivities/f3_dataset_NbSe2_nm_ex1_ex2_ey1_ey2_ez1_ez2.txt
- SI2-permittivities/f3_dataset_ReS2_nm_ex1_ex2_ey1_ey2_ez1_ez2.txt
- SI2-permittivities/f3_dataset_TaS2_nm_ex1_ex2_ey1_ey2_ez1_ez2.txt
- SI2-permittivities/f3_dataset_TaSe2_nm_ex1_ex2_ey1_ey2_ez1_ez2.txt
- SI2-permittivities/f3_dataset_WS2_nm_ex1_ex2_ey1_ey2_ez1_ez2.txt
- SI2-permittivities/f3_dataset_WSe2_nm_ex1_ex2_ey1_ey2_ez1_ez2.txt
- SI2-permittivities/f3_dataset_WTe2_nm_ex1_ex2_ey1_ey2_ez1_ez2.txt
