# Supplementary material for: Optical Constants of Several Multilayer Transition Metal Dichalcogenides Measured by Spectroscopic Ellipsometry in the 300–1700 nm Range: High Index, Anisotropy, and Hyperbolicity
Source: ACS Photonics. 2022 Jun 7;9(7):2398–407. doi: 10.1021/acsphotonics.2c00433 (PMC9306003; doi:10.1021/acsphotonics.2c00433)
Supplement: Supplementary file 2 — ph2c00433_si_002.zip [file ph2c00433_si_002.zip › SI2-permittivities/f3_dataset_MoS2_nm_ex1_ex2_ey1_ey2_ez1_ez2.txt]

   1.9300000e+02  -1.8650277e+00   5.8544442e+00  -1.8650277e+00   5.8544442e+00   9.8237068e+00   0.0000000e+00
   1.9400000e+02  -1.9047789e+00   5.9225837e+00  -1.9047789e+00   5.9225837e+00   9.0059384e+00   0.0000000e+00
   1.9500000e+02  -1.9448639e+00   5.9925048e+00  -1.9448639e+00   5.9925048e+00   8.6113815e+00   0.0000000e+00
   1.9600000e+02  -1.9852366e+00   6.0643086e+00  -1.9852366e+00   6.0643086e+00   8.3790480e+00   0.0000000e+00
   1.9700000e+02  -2.0258412e+00   6.1381015e+00  -2.0258412e+00   6.1381015e+00   8.2259551e+00   0.0000000e+00
   1.9800000e+02  -2.0666110e+00   6.2139951e+00  -2.0666110e+00   6.2139951e+00   8.1174734e+00   0.0000000e+00
   1.9900000e+02  -2.1074667e+00   6.2921064e+00  -2.1074667e+00   6.2921064e+00   8.0365857e+00   0.0000000e+00
   2.0000000e+02  -2.1483139e+00   6.3725566e+00  -2.1483139e+00   6.3725566e+00   7.9739538e+00   0.0000000e+00
   2.0100000e+02  -2.1890416e+00   6.4554714e+00  -2.1890416e+00   6.4554714e+00   7.9240257e+00   0.0000000e+00
   2.0200000e+02  -2.2295189e+00   6.5409793e+00  -2.2295189e+00   6.5409793e+00   7.8832935e+00   0.0000000e+00
   2.0300000e+02  -2.2695921e+00   6.6292102e+00  -2.2695921e+00   6.6292102e+00   7.8494321e+00   0.0000000e+00
   2.0400000e+02  -2.3090818e+00   6.7202932e+00  -2.3090818e+00   6.7202932e+00   7.8208391e+00   0.0000000e+00
   2.0500000e+02  -2.3477791e+00   6.8143537e+00  -2.3477791e+00   6.8143537e+00   7.7963746e+00   0.0000000e+00
   2.0600000e+02  -2.3854419e+00   6.9115090e+00  -2.3854419e+00   6.9115090e+00   7.7752054e+00   0.0000000e+00
   2.0700000e+02  -2.4217909e+00   7.0118632e+00  -2.4217909e+00   7.0118632e+00   7.7567082e+00   0.0000000e+00
   2.0800000e+02  -2.4565065e+00   7.1154995e+00  -2.4565065e+00   7.1154995e+00   7.7404077e+00   0.0000000e+00
   2.0900000e+02  -2.4892257e+00   7.2224718e+00  -2.4892257e+00   7.2224718e+00   7.7259351e+00   0.0000000e+00
   2.1000000e+02  -2.5195399e+00   7.3327930e+00  -2.5195399e+00   7.3327930e+00   7.7129996e+00   0.0000000e+00
   2.1100000e+02  -2.5469960e+00   7.4464214e+00  -2.5469960e+00   7.4464214e+00   7.7013690e+00   0.0000000e+00
   2.1200000e+02  -2.5710987e+00   7.5632442e+00  -2.5710987e+00   7.5632442e+00   7.6908558e+00   0.0000000e+00
   2.1300000e+02  -2.5913188e+00   7.6830598e+00  -2.5913188e+00   7.6830598e+00   7.6813066e+00   0.0000000e+00
   2.1400000e+02  -2.6071060e+00   7.8055572e+00  -2.6071060e+00   7.8055572e+00   7.6725948e+00   0.0000000e+00
   2.1500000e+02  -2.6179103e+00   7.9302967e+00  -2.6179103e+00   7.9302967e+00   7.6646153e+00   0.0000000e+00
   2.1600000e+02  -2.6232111e+00   8.0566926e+00  -2.6232111e+00   8.0566926e+00   7.6572796e+00   0.0000000e+00
   2.1700000e+02  -2.6225570e+00   8.1840015e+00  -2.6225570e+00   8.1840015e+00   7.6505130e+00   0.0000000e+00
   2.1800000e+02  -2.6156142e+00   8.3113216e+00  -2.6156142e+00   8.3113216e+00   7.6442521e+00   0.0000000e+00
   2.1900000e+02  -2.6022221e+00   8.4376069e+00  -2.6022221e+00   8.4376069e+00   7.6384422e+00   0.0000000e+00
   2.2000000e+02  -2.5824502e+00   8.5617016e+00  -2.5824502e+00   8.5617016e+00   7.6330366e+00   0.0000000e+00
   2.2100000e+02  -2.5566496e+00   8.6823980e+00  -2.5566496e+00   8.6823980e+00   7.6279946e+00   0.0000000e+00
   2.2200000e+02  -2.5254871e+00   8.7985175e+00  -2.5254871e+00   8.7985175e+00   7.6232809e+00   0.0000000e+00
   2.2300000e+02  -2.4899534e+00   8.9090090e+00  -2.4899534e+00   8.9090090e+00   7.6188645e+00   0.0000000e+00
   2.2400000e+02  -2.4513333e+00   9.0130543e+00  -2.4513333e+00   9.0130543e+00   7.6147183e+00   0.0000000e+00
   2.2500000e+02  -2.4111369e+00   9.1101640e+00  -2.4111369e+00   9.1101640e+00   7.6108184e+00   0.0000000e+00
   2.2600000e+02  -2.3709952e+00   9.2002476e+00  -2.3709952e+00   9.2002476e+00   7.6071435e+00   0.0000000e+00
   2.2700000e+02  -2.3325322e+00   9.2836421e+00  -2.3325322e+00   9.2836421e+00   7.6036748e+00   0.0000000e+00
   2.2800000e+02  -2.2972330e+00   9.3610918e+00  -2.2972330e+00   9.3610918e+00   7.6003955e+00   0.0000000e+00
   2.2900000e+02  -2.2663294e+00   9.4336831e+00  -2.2663294e+00   9.4336831e+00   7.5972907e+00   0.0000000e+00
   2.3000000e+02  -2.2407182e+00   9.5027440e+00  -2.2407182e+00   9.5027440e+00   7.5943468e+00   0.0000000e+00
   2.3100000e+02  -2.2209230e+00   9.5697284e+00  -2.2209230e+00   9.5697284e+00   7.5915517e+00   0.0000000e+00
   2.3200000e+02  -2.2070983e+00   9.6361018e+00  -2.2070983e+00   9.6361018e+00   7.5888945e+00   0.0000000e+00
   2.3300000e+02  -2.1990682e+00   9.7032446e+00  -2.1990682e+00   9.7032446e+00   7.5863652e+00   0.0000000e+00
   2.3400000e+02  -2.1963880e+00   9.7723820e+00  -2.1963880e+00   9.7723820e+00   7.5839550e+00   0.0000000e+00
   2.3500000e+02  -2.1984154e+00   9.8445417e+00  -2.1984154e+00   9.8445417e+00   7.5816557e+00   0.0000000e+00
   2.3600000e+02  -2.2043801e+00   9.9205383e+00  -2.2043801e+00   9.9205383e+00   7.5794599e+00   0.0000000e+00
   2.3700000e+02  -2.2134460e+00   1.0000977e+01  -2.2134460e+00   1.0000977e+01   7.5773607e+00   0.0000000e+00
   2.3800000e+02  -2.2247598e+00   1.0086274e+01  -2.2247598e+00   1.0086274e+01   7.5753521e+00   0.0000000e+00
   2.3900000e+02  -2.2374878e+00   1.0176677e+01  -2.2374878e+00   1.0176677e+01   7.5734282e+00   0.0000000e+00
   2.4000000e+02  -2.2508398e+00   1.0272298e+01  -2.2508398e+00   1.0272298e+01   7.5715840e+00   0.0000000e+00
   2.4100000e+02  -2.2640830e+00   1.0373140e+01  -2.2640830e+00   1.0373140e+01   7.5698145e+00   0.0000000e+00
   2.4200000e+02  -2.2765486e+00   1.0479119e+01  -2.2765486e+00   1.0479119e+01   7.5681155e+00   0.0000000e+00
   2.4300000e+02  -2.2876329e+00   1.0590087e+01  -2.2876329e+00   1.0590087e+01   7.5664827e+00   0.0000000e+00
   2.4400000e+02  -2.2967940e+00   1.0705849e+01  -2.2967940e+00   1.0705849e+01   7.5649125e+00   0.0000000e+00
   2.4500000e+02  -2.3035482e+00   1.0826176e+01  -2.3035482e+00   1.0826176e+01   7.5634014e+00   0.0000000e+00
   2.4600000e+02  -2.3074632e+00   1.0950815e+01  -2.3074632e+00   1.0950815e+01   7.5619461e+00   0.0000000e+00
   2.4700000e+02  -2.3081532e+00   1.1079498e+01  -2.3081532e+00   1.1079498e+01   7.5605435e+00   0.0000000e+00
   2.4800000e+02  -2.3052723e+00   1.1211944e+01  -2.3052723e+00   1.1211944e+01   7.5591911e+00   0.0000000e+00
   2.4900000e+02  -2.2985103e+00   1.1347865e+01  -2.2985103e+00   1.1347865e+01   7.5578860e+00   0.0000000e+00
   2.5000000e+02  -2.2875872e+00   1.1486966e+01  -2.2875872e+00   1.1486966e+01   7.5566260e+00   0.0000000e+00
   2.5100000e+02  -2.2722506e+00   1.1628949e+01  -2.2722506e+00   1.1628949e+01   7.5554087e+00   0.0000000e+00
   2.5200000e+02  -2.2522714e+00   1.1773510e+01  -2.2522714e+00   1.1773510e+01   7.5542320e+00   0.0000000e+00
   2.5300000e+02  -2.2274425e+00   1.1920342e+01  -2.2274425e+00   1.1920342e+01   7.5530940e+00   0.0000000e+00
   2.5400000e+02  -2.1975763e+00   1.2069134e+01  -2.1975763e+00   1.2069134e+01   7.5519928e+00   0.0000000e+00
   2.5500000e+02  -2.1625040e+00   1.2219567e+01  -2.1625040e+00   1.2219567e+01   7.5509267e+00   0.0000000e+00
   2.5600000e+02  -2.1220742e+00   1.2371320e+01  -2.1220742e+00   1.2371320e+01   7.5498940e+00   0.0000000e+00
   2.5700000e+02  -2.0761533e+00   1.2524065e+01  -2.0761533e+00   1.2524065e+01   7.5488933e+00   0.0000000e+00
   2.5800000e+02  -2.0246251e+00   1.2677468e+01  -2.0246251e+00   1.2677468e+01   7.5479230e+00   0.0000000e+00
   2.5900000e+02  -1.9673910e+00   1.2831187e+01  -1.9673910e+00   1.2831187e+01   7.5469819e+00   0.0000000e+00
   2.6000000e+02  -1.9043706e+00   1.2984876e+01  -1.9043706e+00   1.2984876e+01   7.5460686e+00   0.0000000e+00
   2.6100000e+02  -1.8355028e+00   1.3138181e+01  -1.8355028e+00   1.3138181e+01   7.5451821e+00   0.0000000e+00
   2.6200000e+02  -1.7607458e+00   1.3290742e+01  -1.7607458e+00   1.3290742e+01   7.5443210e+00   0.0000000e+00
   2.6300000e+02  -1.6800789e+00   1.3442196e+01  -1.6800789e+00   1.3442196e+01   7.5434844e+00   0.0000000e+00
   2.6400000e+02  -1.5935029e+00   1.3592171e+01  -1.5935029e+00   1.3592171e+01   7.5426713e+00   0.0000000e+00
   2.6500000e+02  -1.5010411e+00   1.3740294e+01  -1.5010411e+00   1.3740294e+01   7.5418806e+00   0.0000000e+00
   2.6600000e+02  -1.4027405e+00   1.3886189e+01  -1.4027405e+00   1.3886189e+01   7.5411116e+00   0.0000000e+00
   2.6700000e+02  -1.2986726e+00   1.4029478e+01  -1.2986726e+00   1.4029478e+01   7.5403632e+00   0.0000000e+00
   2.6800000e+02  -1.1889342e+00   1.4169784e+01  -1.1889342e+00   1.4169784e+01   7.5396349e+00   0.0000000e+00
   2.6900000e+02  -1.0736479e+00   1.4306732e+01  -1.0736479e+00   1.4306732e+01   7.5389256e+00   0.0000000e+00
   2.7000000e+02  -9.5296272e-01   1.4439950e+01  -9.5296272e-01   1.4439950e+01   7.5382348e+00   0.0000000e+00
   2.7100000e+02  -8.2705456e-01   1.4569072e+01  -8.2705456e-01   1.4569072e+01   7.5375617e+00   0.0000000e+00
   2.7200000e+02  -6.9612614e-01   1.4693742e+01  -6.9612614e-01   1.4693742e+01   7.5369057e+00   0.0000000e+00
   2.7300000e+02  -5.6040697e-01   1.4813611e+01  -5.6040697e-01   1.4813611e+01   7.5362661e+00   0.0000000e+00
   2.7400000e+02  -4.2015303e-01   1.4928346e+01  -4.2015303e-01   1.4928346e+01   7.5356423e+00   0.0000000e+00
   2.7500000e+02  -2.7564619e-01   1.5037626e+01  -2.7564619e-01   1.5037626e+01   7.5350338e+00   0.0000000e+00
   2.7600000e+02  -1.2719331e-01   1.5141150e+01  -1.2719331e-01   1.5141150e+01   7.5344401e+00   0.0000000e+00
   2.7700000e+02   2.4874789e-02   1.5238633e+01   2.4874789e-02   1.5238633e+01   7.5338606e+00   0.0000000e+00
   2.7800000e+02   1.8020475e-01   1.5329816e+01   1.8020475e-01   1.5329816e+01   7.5332947e+00   0.0000000e+00
   2.7900000e+02   3.3842228e-01   1.5414460e+01   3.3842228e-01   1.5414460e+01   7.5327422e+00   0.0000000e+00
   2.8000000e+02   4.9913395e-01   1.5492354e+01   4.9913395e-01   1.5492354e+01   7.5322024e+00   0.0000000e+00
   2.8100000e+02   6.6192935e-01   1.5563313e+01   6.6192935e-01   1.5563313e+01   7.5316750e+00   0.0000000e+00
   2.8200000e+02   8.2638330e-01   1.5627183e+01   8.2638330e-01   1.5627183e+01   7.5311595e+00   0.0000000e+00
   2.8300000e+02   9.9205831e-01   1.5683838e+01   9.9205831e-01   1.5683838e+01   7.5306556e+00   0.0000000e+00
   2.8400000e+02   1.1585072e+00   1.5733184e+01   1.1585072e+00   1.5733184e+01   7.5301630e+00   0.0000000e+00
   2.8500000e+02   1.3252756e+00   1.5775161e+01   1.3252756e+00   1.5775161e+01   7.5296811e+00   0.0000000e+00
   2.8600000e+02   1.4919051e+00   1.5809741e+01   1.4919051e+00   1.5809741e+01   7.5292097e+00   0.0000000e+00
   2.8700000e+02   1.6579356e+00   1.5836926e+01   1.6579356e+00   1.5836926e+01   7.5287485e+00   0.0000000e+00
   2.8800000e+02   1.8229085e+00   1.5856755e+01   1.8229085e+00   1.5856755e+01   7.5282971e+00   0.0000000e+00
   2.8900000e+02   1.9863691e+00   1.5869297e+01   1.9863691e+00   1.5869297e+01   7.5278552e+00   0.0000000e+00
   2.9000000e+02   2.1478695e+00   1.5874653e+01   2.1478695e+00   1.5874653e+01   7.5274226e+00   0.0000000e+00
   2.9100000e+02   2.3069712e+00   1.5872956e+01   2.3069712e+00   1.5872956e+01   7.5269990e+00   0.0000000e+00
   2.9200000e+02   2.4632472e+00   1.5864367e+01   2.4632472e+00   1.5864367e+01   7.5265840e+00   0.0000000e+00
   2.9300000e+02   2.6162848e+00   1.5849078e+01   2.6162848e+00   1.5849078e+01   7.5261775e+00   0.0000000e+00
   2.9400000e+02   2.7656870e+00   1.5827304e+01   2.7656870e+00   1.5827304e+01   7.5257792e+00   0.0000000e+00
   2.9500000e+02   2.9110748e+00   1.5799288e+01   2.9110748e+00   1.5799288e+01   7.5253888e+00   0.0000000e+00
   2.9600000e+02   3.0520887e+00   1.5765294e+01   3.0520887e+00   1.5765294e+01   7.5250062e+00   0.0000000e+00
   2.9700000e+02   3.1883900e+00   1.5725609e+01   3.1883900e+00   1.5725609e+01   7.5246311e+00   0.0000000e+00
   2.9800000e+02   3.3196617e+00   1.5680537e+01   3.3196617e+00   1.5680537e+01   7.5242632e+00   0.0000000e+00
   2.9900000e+02   3.4456097e+00   1.5630401e+01   3.4456097e+00   1.5630401e+01   7.5239024e+00   0.0000000e+00
   3.0000000e+02   3.5659633e+00   1.5575536e+01   3.5659633e+00   1.5575536e+01   7.5235486e+00   0.0000000e+00
   3.0100000e+02   3.6804753e+00   1.5516292e+01   3.6804753e+00   1.5516292e+01   7.5232014e+00   0.0000000e+00
   3.0200000e+02   3.7889222e+00   1.5453028e+01   3.7889222e+00   1.5453028e+01   7.5228607e+00   0.0000000e+00
   3.0300000e+02   3.8911043e+00   1.5386114e+01   3.8911043e+00   1.5386114e+01   7.5225264e+00   0.0000000e+00
   3.0400000e+02   3.9868450e+00   1.5315925e+01   3.9868450e+00   1.5315925e+01   7.5221982e+00   0.0000000e+00
   3.0500000e+02   4.0759905e+00   1.5242842e+01   4.0759905e+00   1.5242842e+01   7.5218761e+00   0.0000000e+00
   3.0600000e+02   4.1584090e+00   1.5167248e+01   4.1584090e+00   1.5167248e+01   7.5215598e+00   0.0000000e+00
   3.0700000e+02   4.2339900e+00   1.5089533e+01   4.2339900e+00   1.5089533e+01   7.5212492e+00   0.0000000e+00
   3.0800000e+02   4.3026429e+00   1.5010084e+01   4.3026429e+00   1.5010084e+01   7.5209441e+00   0.0000000e+00
   3.0900000e+02   4.3642968e+00   1.4929293e+01   4.3642968e+00   1.4929293e+01   7.5206444e+00   0.0000000e+00
   3.1000000e+02   4.4188989e+00   1.4847548e+01   4.4188989e+00   1.4847548e+01   7.5203500e+00   0.0000000e+00
   3.1100000e+02   4.4664170e+00   1.4765241e+01   4.4664170e+00   1.4765241e+01   7.5200608e+00   0.0000000e+00
   3.1200000e+02   4.5068287e+00   1.4682748e+01   4.5068287e+00   1.4682748e+01   7.5197765e+00   0.0000000e+00
   3.1300000e+02   4.5401131e+00   1.4600459e+01   4.5401131e+00   1.4600459e+01   7.5194972e+00   0.0000000e+00
   3.1400000e+02   4.5662673e+00   1.4518771e+01   4.5662673e+00   1.4518771e+01   7.5192225e+00   0.0000000e+00
   3.1500000e+02   4.5853009e+00   1.4438086e+01   4.5853009e+00   1.4438086e+01   7.5189526e+00   0.0000000e+00
   3.1600000e+02   4.5972337e+00   1.4358814e+01   4.5972337e+00   1.4358814e+01   7.5186871e+00   0.0000000e+00
   3.1700000e+02   4.6020949e+00   1.4281374e+01   4.6020949e+00   1.4281374e+01   7.5184261e+00   0.0000000e+00
   3.1800000e+02   4.5999224e+00   1.4206203e+01   4.5999224e+00   1.4206203e+01   7.5181694e+00   0.0000000e+00
   3.1900000e+02   4.5907629e+00   1.4133759e+01   4.5907629e+00   1.4133759e+01   7.5179169e+00   0.0000000e+00
   3.2000000e+02   4.5746730e+00   1.4064532e+01   4.5746730e+00   1.4064532e+01   7.5176686e+00   0.0000000e+00
   3.2100000e+02   4.5517223e+00   1.3999051e+01   4.5517223e+00   1.3999051e+01   7.5174242e+00   0.0000000e+00
   3.2200000e+02   4.5219987e+00   1.3937901e+01   4.5219987e+00   1.3937901e+01   7.5171838e+00   0.0000000e+00
   3.2300000e+02   4.4856172e+00   1.3881742e+01   4.4856172e+00   1.3881742e+01   7.5169472e+00   0.0000000e+00
   3.2400000e+02   4.4427360e+00   1.3831326e+01   4.4427360e+00   1.3831326e+01   7.5167143e+00   0.0000000e+00
   3.2500000e+02   4.3935818e+00   1.3787532e+01   4.3935818e+00   1.3787532e+01   7.5164851e+00   0.0000000e+00
   3.2600000e+02   4.3384913e+00   1.3751399e+01   4.3384913e+00   1.3751399e+01   7.5162595e+00   0.0000000e+00
   3.2700000e+02   4.2779777e+00   1.3724171e+01   4.2779777e+00   1.3724171e+01   7.5160374e+00   0.0000000e+00
   3.2800000e+02   4.2128394e+00   1.3707337e+01   4.2128394e+00   1.3707337e+01   7.5158187e+00   0.0000000e+00
   3.2900000e+02   4.1443319e+00   1.3702677e+01   4.1443319e+00   1.3702677e+01   7.5156034e+00   0.0000000e+00
   3.3000000e+02   4.0744401e+00   1.3712250e+01   4.0744401e+00   1.3712250e+01   7.5153913e+00   0.0000000e+00
   3.3100000e+02   4.0062923e+00   1.3738288e+01   4.0062923e+00   1.3738288e+01   7.5151824e+00   0.0000000e+00
   3.3200000e+02   3.9447471e+00   1.3782828e+01   3.9447471e+00   1.3782828e+01   7.5149767e+00   0.0000000e+00
   3.3300000e+02   3.8970949e+00   1.3846815e+01   3.8970949e+00   1.3846815e+01   7.5147740e+00   0.0000000e+00
   3.3400000e+02   3.8735257e+00   1.3928240e+01   3.8735257e+00   1.3928240e+01   7.5145743e+00   0.0000000e+00
   3.3500000e+02   3.8863346e+00   1.4019013e+01   3.8863346e+00   1.4019013e+01   7.5143776e+00   0.0000000e+00
   3.3600000e+02   3.9458942e+00   1.4101329e+01   3.9458942e+00   1.4101329e+01   7.5141837e+00   0.0000000e+00
   3.3700000e+02   4.0518540e+00   1.4147310e+01   4.0518540e+00   1.4147310e+01   7.5139927e+00   0.0000000e+00
   3.3800000e+02   4.1833980e+00   1.4128266e+01   4.1833980e+00   1.4128266e+01   7.5138044e+00   0.0000000e+00
   3.3900000e+02   4.3008287e+00   1.4033219e+01   4.3008287e+00   1.4033219e+01   7.5136188e+00   0.0000000e+00
   3.4000000e+02   4.3652361e+00   1.3880108e+01   4.3652361e+00   1.3880108e+01   7.5134358e+00   0.0000000e+00
   3.4100000e+02   4.3595225e+00   1.3704734e+01   4.3595225e+00   1.3704734e+01   7.5132555e+00   0.0000000e+00
   3.4200000e+02   4.2903801e+00   1.3539468e+01   4.2903801e+00   1.3539468e+01   7.5130776e+00   0.0000000e+00
   3.4300000e+02   4.1757258e+00   1.3402260e+01   4.1757258e+00   1.3402260e+01   7.5129023e+00   0.0000000e+00
   3.4400000e+02   4.0332359e+00   1.3298303e+01   4.0332359e+00   1.3298303e+01   7.5127294e+00   0.0000000e+00
   3.4500000e+02   3.8757814e+00   1.3225842e+01   3.8757814e+00   1.3225842e+01   7.5125589e+00   0.0000000e+00
   3.4600000e+02   3.7113714e+00   1.3180656e+01   3.7113714e+00   1.3180656e+01   7.5123907e+00   0.0000000e+00
   3.4700000e+02   3.5445190e+00   1.3158335e+01   3.5445190e+00   1.3158335e+01   7.5122249e+00   0.0000000e+00
   3.4800000e+02   3.3775711e+00   1.3155132e+01   3.3775711e+00   1.3155132e+01   7.5120612e+00   0.0000000e+00
   3.4900000e+02   3.2116383e+00   1.3168126e+01   3.2116383e+00   1.3168126e+01   7.5118998e+00   0.0000000e+00
   3.5000000e+02   3.0471674e+00   1.3195142e+01   3.0471674e+00   1.3195142e+01   7.5117406e+00   0.0000000e+00
   3.5100000e+02   2.8842707e+00   1.3234596e+01   2.8842707e+00   1.3234596e+01   7.5115835e+00   0.0000000e+00
   3.5200000e+02   2.7229088e+00   1.3285354e+01   2.7229088e+00   1.3285354e+01   7.5114284e+00   0.0000000e+00
   3.5300000e+02   2.5629885e+00   1.3346618e+01   2.5629885e+00   1.3346618e+01   7.5112754e+00   0.0000000e+00
   3.5400000e+02   2.4044154e+00   1.3417836e+01   2.4044154e+00   1.3417836e+01   7.5111244e+00   0.0000000e+00
   3.5500000e+02   2.2471190e+00   1.3498638e+01   2.2471190e+00   1.3498638e+01   7.5109754e+00   0.0000000e+00
   3.5600000e+02   2.0910657e+00   1.3588791e+01   2.0910657e+00   1.3588791e+01   7.5108283e+00   0.0000000e+00
   3.5700000e+02   1.9362637e+00   1.3688160e+01   1.9362637e+00   1.3688160e+01   7.5106831e+00   0.0000000e+00
   3.5800000e+02   1.7827651e+00   1.3796687e+01   1.7827651e+00   1.3796687e+01   7.5105398e+00   0.0000000e+00
   3.5900000e+02   1.6306662e+00   1.3914371e+01   1.6306662e+00   1.3914371e+01   7.5103983e+00   0.0000000e+00
   3.6000000e+02   1.4801085e+00   1.4041256e+01   1.4801085e+00   1.4041256e+01   7.5102586e+00   0.0000000e+00
   3.6100000e+02   1.3312809e+00   1.4177415e+01   1.3312809e+00   1.4177415e+01   7.5101207e+00   0.0000000e+00
   3.6200000e+02   1.1844262e+00   1.4322951e+01   1.1844262e+00   1.4322951e+01   7.5099844e+00   0.0000000e+00
   3.6300000e+02   1.0398721e+00   1.4477981e+01   1.0398721e+00   1.4477981e+01   7.5098499e+00   0.0000000e+00
   3.6400000e+02   8.9806791e-01   1.4642434e+01   8.9806791e-01   1.4642434e+01   7.5097171e+00   0.0000000e+00
   3.6500000e+02   7.5912816e-01   1.4816230e+01   7.5912816e-01   1.4816230e+01   7.5095859e+00   0.0000000e+00
   3.6600000e+02   6.2327848e-01   1.4999511e+01   6.2327848e-01   1.4999511e+01   7.5094563e+00   0.0000000e+00
   3.6700000e+02   4.9083156e-01   1.5192420e+01   4.9083156e-01   1.5192420e+01   7.5093283e+00   0.0000000e+00
   3.6800000e+02   3.6215452e-01   1.5395094e+01   3.6215452e-01   1.5395094e+01   7.5092018e+00   0.0000000e+00
   3.6900000e+02   2.3766194e-01   1.5607663e+01   2.3766194e-01   1.5607663e+01   7.5090769e+00   0.0000000e+00
   3.7000000e+02   1.1781404e-01   1.5830246e+01   1.1781404e-01   1.5830246e+01   7.5089535e+00   0.0000000e+00
   3.7100000e+02   3.1184903e-03   1.6062944e+01   3.1184903e-03   1.6062944e+01   7.5088315e+00   0.0000000e+00
   3.7200000e+02  -1.0585784e-01   1.6305821e+01  -1.0585784e-01   1.6305821e+01   7.5087111e+00   0.0000000e+00
   3.7300000e+02  -2.0855821e-01   1.6558887e+01  -2.0855821e-01   1.6558887e+01   7.5085920e+00   0.0000000e+00
   3.7400000e+02  -3.0438693e-01   1.6822173e+01  -3.0438693e-01   1.6822173e+01   7.5084743e+00   0.0000000e+00
   3.7500000e+02  -3.9269044e-01   1.7095673e+01  -3.9269044e-01   1.7095673e+01   7.5083581e+00   0.0000000e+00
   3.7600000e+02  -4.7277031e-01   1.7379339e+01  -4.7277031e-01   1.7379339e+01   7.5082431e+00   0.0000000e+00
   3.7700000e+02  -5.4388736e-01   1.7673069e+01  -5.4388736e-01   1.7673069e+01   7.5081296e+00   0.0000000e+00
   3.7800000e+02  -6.0526500e-01   1.7976705e+01  -6.0526500e-01   1.7976705e+01   7.5080173e+00   0.0000000e+00
   3.7900000e+02  -6.5609313e-01   1.8290023e+01  -6.5609313e-01   1.8290023e+01   7.5079063e+00   0.0000000e+00
   3.8000000e+02  -6.9553273e-01   1.8612727e+01  -6.9553273e-01   1.8612727e+01   7.5077966e+00   0.0000000e+00
   3.8100000e+02  -7.2272154e-01   1.8944438e+01  -7.2272154e-01   1.8944438e+01   7.5076881e+00   0.0000000e+00
   3.8200000e+02  -7.3678110e-01   1.9284693e+01  -7.3678110e-01   1.9284693e+01   7.5075809e+00   0.0000000e+00
   3.8300000e+02  -7.3682510e-01   1.9632928e+01  -7.3682510e-01   1.9632928e+01   7.5074749e+00   0.0000000e+00
   3.8400000e+02  -7.2196943e-01   1.9988482e+01  -7.2196943e-01   1.9988482e+01   7.5073701e+00   0.0000000e+00
   3.8500000e+02  -6.9134384e-01   2.0350580e+01  -6.9134384e-01   2.0350580e+01   7.5072664e+00   0.0000000e+00
   3.8600000e+02  -6.4410534e-01   2.0718333e+01  -6.4410534e-01   2.0718333e+01   7.5071639e+00   0.0000000e+00
   3.8700000e+02  -5.7945339e-01   2.1090736e+01  -5.7945339e-01   2.1090736e+01   7.5070625e+00   0.0000000e+00
   3.8800000e+02  -4.9664670e-01   2.1466659e+01  -4.9664670e-01   2.1466659e+01   7.5069623e+00   0.0000000e+00
   3.8900000e+02  -3.9502159e-01   2.1844854e+01  -3.9502159e-01   2.1844854e+01   7.5068631e+00   0.0000000e+00
   3.9000000e+02  -2.7401161e-01   2.2223953e+01  -2.7401161e-01   2.2223953e+01   7.5067651e+00   0.0000000e+00
   3.9100000e+02  -1.3316802e-01   2.2602478e+01  -1.3316802e-01   2.2602478e+01   7.5066681e+00   0.0000000e+00
   3.9200000e+02   2.7819281e-02   2.2978844e+01   2.7819281e-02   2.2978844e+01   7.5065721e+00   0.0000000e+00
   3.9300000e+02   2.0910100e-01   2.3351381e+01   2.0910100e-01   2.3351381e+01   7.5064772e+00   0.0000000e+00
   3.9400000e+02   4.1064868e-01   2.3718342e+01   4.1064868e-01   2.3718342e+01   7.5063833e+00   0.0000000e+00
   3.9500000e+02   6.3223653e-01   2.4077933e+01   6.3223653e-01   2.4077933e+01   7.5062904e+00   0.0000000e+00
   3.9600000e+02   8.7342605e-01   2.4428332e+01   8.7342605e-01   2.4428332e+01   7.5061985e+00   0.0000000e+00
   3.9700000e+02   1.1335540e+00   2.4767721e+01   1.1335540e+00   2.4767721e+01   7.5061076e+00   0.0000000e+00
   3.9800000e+02   1.4117250e+00   2.5094319e+01   1.4117250e+00   2.5094319e+01   7.5060176e+00   0.0000000e+00
   3.9900000e+02   1.7068093e+00   2.5406415e+01   1.7068093e+00   2.5406415e+01   7.5059286e+00   0.0000000e+00
   4.0000000e+02   2.0174466e+00   2.5702408e+01   2.0174466e+00   2.5702408e+01   7.5058405e+00   0.0000000e+00
   4.0100000e+02   2.3420564e+00   2.5980840e+01   2.3420564e+00   2.5980840e+01   7.5057533e+00   0.0000000e+00
   4.0200000e+02   2.6788550e+00   2.6240435e+01   2.6788550e+00   2.6240435e+01   7.5056670e+00   0.0000000e+00
   4.0300000e+02   3.0258795e+00   2.6480131e+01   3.0258795e+00   2.6480131e+01   7.5055816e+00   0.0000000e+00
   4.0400000e+02   3.3810174e+00   2.6699113e+01   3.3810174e+00   2.6699113e+01   7.5054971e+00   0.0000000e+00
   4.0500000e+02   3.7420430e+00   2.6896834e+01   3.7420430e+00   2.6896834e+01   7.5054135e+00   0.0000000e+00
   4.0600000e+02   4.1066568e+00   2.7073035e+01   4.1066568e+00   2.7073035e+01   7.5053307e+00   0.0000000e+00
   4.0700000e+02   4.4725298e+00   2.7227758e+01   4.4725298e+00   2.7227758e+01   7.5052487e+00   0.0000000e+00
   4.0800000e+02   4.8373484e+00   2.7361352e+01   4.8373484e+00   2.7361352e+01   7.5051676e+00   0.0000000e+00
   4.0900000e+02   5.1988600e+00   2.7474462e+01   5.1988600e+00   2.7474462e+01   7.5050873e+00   0.0000000e+00
   4.1000000e+02   5.5549169e+00   2.7568023e+01   5.5549169e+00   2.7568023e+01   7.5050077e+00   0.0000000e+00
   4.1100000e+02   5.9035176e+00   2.7643240e+01   5.9035176e+00   2.7643240e+01   7.5049290e+00   0.0000000e+00
   4.1200000e+02   6.2428439e+00   2.7701563e+01   6.2428439e+00   2.7701563e+01   7.5048511e+00   0.0000000e+00
   4.1300000e+02   6.5712918e+00   2.7744653e+01   6.5712918e+00   2.7744653e+01   7.5047739e+00   0.0000000e+00
   4.1400000e+02   6.8874974e+00   2.7774350e+01   6.8874974e+00   2.7774350e+01   7.5046975e+00   0.0000000e+00
   4.1500000e+02   7.1903558e+00   2.7792635e+01   7.1903558e+00   2.7792635e+01   7.5046219e+00   0.0000000e+00
   4.1600000e+02   7.4790329e+00   2.7801591e+01   7.4790329e+00   2.7801591e+01   7.5045470e+00   0.0000000e+00
   4.1700000e+02   7.7529717e+00   2.7803365e+01   7.7529717e+00   2.7803365e+01   7.5044728e+00   0.0000000e+00
   4.1800000e+02   8.0118916e+00   2.7800127e+01   8.0118916e+00   2.7800127e+01   7.5043993e+00   0.0000000e+00
   4.1900000e+02   8.2557832e+00   2.7794040e+01   8.2557832e+00   2.7794040e+01   7.5043266e+00   0.0000000e+00
   4.2000000e+02   8.4848979e+00   2.7787221e+01   8.4848979e+00   2.7787221e+01   7.5042545e+00   0.0000000e+00
   4.2100000e+02   8.6997342e+00   2.7781716e+01   8.6997342e+00   2.7781716e+01   7.5041832e+00   0.0000000e+00
   4.2200000e+02   8.9010209e+00   2.7779473e+01   8.9010209e+00   2.7779473e+01   7.5041125e+00   0.0000000e+00
   4.2300000e+02   9.0896987e+00   2.7782319e+01   9.0896987e+00   2.7782319e+01   7.5040425e+00   0.0000000e+00
   4.2400000e+02   9.2669002e+00   2.7791941e+01   9.2669002e+00   2.7791941e+01   7.5039731e+00   0.0000000e+00
   4.2500000e+02   9.4339296e+00   2.7809873e+01   9.4339296e+00   2.7809873e+01   7.5039044e+00   0.0000000e+00
   4.2600000e+02   9.5922422e+00   2.7837481e+01   9.5922422e+00   2.7837481e+01   7.5038364e+00   0.0000000e+00
   4.2700000e+02   9.7434243e+00   2.7875956e+01   9.7434243e+00   2.7875956e+01   7.5037690e+00   0.0000000e+00
   4.2800000e+02   9.8891740e+00   2.7926304e+01   9.8891740e+00   2.7926304e+01   7.5037022e+00   0.0000000e+00
   4.2900000e+02   1.0031282e+01   2.7989343e+01   1.0031282e+01   2.7989343e+01   7.5036360e+00   0.0000000e+00
   4.3000000e+02   1.0171615e+01   2.8065695e+01   1.0171615e+01   2.8065695e+01   7.5035705e+00   0.0000000e+00
   4.3100000e+02   1.0312096e+01   2.8155787e+01   1.0312096e+01   2.8155787e+01   7.5035055e+00   0.0000000e+00
   4.3200000e+02   1.0454691e+01   2.8259843e+01   1.0454691e+01   2.8259843e+01   7.5034412e+00   0.0000000e+00
   4.3300000e+02   1.0601390e+01   2.8377889e+01   1.0601390e+01   2.8377889e+01   7.5033774e+00   0.0000000e+00
   4.3400000e+02   1.0754194e+01   2.8509742e+01   1.0754194e+01   2.8509742e+01   7.5033143e+00   0.0000000e+00
   4.3500000e+02   1.0915094e+01   2.8655018e+01   1.0915094e+01   2.8655018e+01   7.5032517e+00   0.0000000e+00
   4.3600000e+02   1.1086059e+01   2.8813123e+01   1.1086059e+01   2.8813123e+01   7.5031896e+00   0.0000000e+00
   4.3700000e+02   1.1269018e+01   2.8983257e+01   1.1269018e+01   2.8983257e+01   7.5031282e+00   0.0000000e+00
   4.3800000e+02   1.1465838e+01   2.9164412e+01   1.1465838e+01   2.9164412e+01   7.5030672e+00   0.0000000e+00
   4.3900000e+02   1.1678309e+01   2.9355373e+01   1.1678309e+01   2.9355373e+01   7.5030069e+00   0.0000000e+00
   4.4000000e+02   1.1908122e+01   2.9554722e+01   1.1908122e+01   2.9554722e+01   7.5029470e+00   0.0000000e+00
   4.4100000e+02   1.2156847e+01   2.9760839e+01   1.2156847e+01   2.9760839e+01   7.5028877e+00   0.0000000e+00
   4.4200000e+02   1.2425908e+01   2.9971911e+01   1.2425908e+01   2.9971911e+01   7.5028289e+00   0.0000000e+00
   4.4300000e+02   1.2716564e+01   3.0185940e+01   1.2716564e+01   3.0185940e+01   7.5027707e+00   0.0000000e+00
   4.4400000e+02   1.3029881e+01   3.0400755e+01   1.3029881e+01   3.0400755e+01   7.5027129e+00   0.0000000e+00
   4.4500000e+02   1.3366707e+01   3.0614030e+01   1.3366707e+01   3.0614030e+01   7.5026557e+00   0.0000000e+00
   4.4600000e+02   1.3727652e+01   3.0823299e+01   1.3727652e+01   3.0823299e+01   7.5025989e+00   0.0000000e+00
   4.4700000e+02   1.4113061e+01   3.1025986e+01   1.4113061e+01   3.1025986e+01   7.5025427e+00   0.0000000e+00
   4.4800000e+02   1.4522995e+01   3.1219428e+01   1.4522995e+01   3.1219428e+01   7.5024869e+00   0.0000000e+00
   4.4900000e+02   1.4957214e+01   3.1400914e+01   1.4957214e+01   3.1400914e+01   7.5024317e+00   0.0000000e+00
   4.5000000e+02   1.5415163e+01   3.1567714e+01   1.5415163e+01   3.1567714e+01   7.5023769e+00   0.0000000e+00
   4.5100000e+02   1.5895963e+01   3.1717127e+01   1.5895963e+01   3.1717127e+01   7.5023225e+00   0.0000000e+00
   4.5200000e+02   1.6398407e+01   3.1846518e+01   1.6398407e+01   3.1846518e+01   7.5022687e+00   0.0000000e+00
   4.5300000e+02   1.6920968e+01   3.1953366e+01   1.6920968e+01   3.1953366e+01   7.5022153e+00   0.0000000e+00
   4.5400000e+02   1.7461806e+01   3.2035308e+01   1.7461806e+01   3.2035308e+01   7.5021623e+00   0.0000000e+00
   4.5500000e+02   1.8018786e+01   3.2090184e+01   1.8018786e+01   3.2090184e+01   7.5021098e+00   0.0000000e+00
   4.5600000e+02   1.8589508e+01   3.2116078e+01   1.8589508e+01   3.2116078e+01   7.5020577e+00   0.0000000e+00
   4.5700000e+02   1.9171338e+01   3.2111356e+01   1.9171338e+01   3.2111356e+01   7.5020061e+00   0.0000000e+00
   4.5800000e+02   1.9761447e+01   3.2074700e+01   1.9761447e+01   3.2074700e+01   7.5019549e+00   0.0000000e+00
   4.5900000e+02   2.0356857e+01   3.2005135e+01   2.0356857e+01   3.2005135e+01   7.5019042e+00   0.0000000e+00
   4.6000000e+02   2.0954489e+01   3.1902044e+01   2.0954489e+01   3.1902044e+01   7.5018538e+00   0.0000000e+00
   4.6100000e+02   2.1551220e+01   3.1765183e+01   2.1551220e+01   3.1765183e+01   7.5018039e+00   0.0000000e+00
   4.6200000e+02   2.2143929e+01   3.1594680e+01   2.2143929e+01   3.1594680e+01   7.5017544e+00   0.0000000e+00
   4.6300000e+02   2.2729553e+01   3.1391026e+01   2.2729553e+01   3.1391026e+01   7.5017053e+00   0.0000000e+00
   4.6400000e+02   2.3305138e+01   3.1155062e+01   2.3305138e+01   3.1155062e+01   7.5016566e+00   0.0000000e+00
   4.6500000e+02   2.3867884e+01   3.0887953e+01   2.3867884e+01   3.0887953e+01   7.5016083e+00   0.0000000e+00
   4.6600000e+02   2.4415182e+01   3.0591161e+01   2.4415182e+01   3.0591161e+01   7.5015604e+00   0.0000000e+00
   4.6700000e+02   2.4944653e+01   3.0266404e+01   2.4944653e+01   3.0266404e+01   7.5015129e+00   0.0000000e+00
   4.6800000e+02   2.5454173e+01   2.9915620e+01   2.5454173e+01   2.9915620e+01   7.5014658e+00   0.0000000e+00
   4.6900000e+02   2.5941893e+01   2.9540925e+01   2.5941893e+01   2.9540925e+01   7.5014190e+00   0.0000000e+00
   4.7000000e+02   2.6406249e+01   2.9144566e+01   2.6406249e+01   2.9144566e+01   7.5013727e+00   0.0000000e+00
   4.7100000e+02   2.6845969e+01   2.8728882e+01   2.6845969e+01   2.8728882e+01   7.5013267e+00   0.0000000e+00
   4.7200000e+02   2.7260071e+01   2.8296260e+01   2.7260071e+01   2.8296260e+01   7.5012810e+00   0.0000000e+00
   4.7300000e+02   2.7647852e+01   2.7849099e+01   2.7647852e+01   2.7849099e+01   7.5012358e+00   0.0000000e+00
   4.7400000e+02   2.8008880e+01   2.7389772e+01   2.8008880e+01   2.7389772e+01   7.5011909e+00   0.0000000e+00
   4.7500000e+02   2.8342971e+01   2.6920597e+01   2.8342971e+01   2.6920597e+01   7.5011463e+00   0.0000000e+00
   4.7600000e+02   2.8650173e+01   2.6443809e+01   2.8650173e+01   2.6443809e+01   7.5011021e+00   0.0000000e+00
   4.7700000e+02   2.8930741e+01   2.5961542e+01   2.8930741e+01   2.5961542e+01   7.5010583e+00   0.0000000e+00
   4.7800000e+02   2.9185114e+01   2.5475807e+01   2.9185114e+01   2.5475807e+01   7.5010148e+00   0.0000000e+00
   4.7900000e+02   2.9413889e+01   2.4988480e+01   2.9413889e+01   2.4988480e+01   7.5009716e+00   0.0000000e+00
   4.8000000e+02   2.9617799e+01   2.4501298e+01   2.9617799e+01   2.4501298e+01   7.5009288e+00   0.0000000e+00
   4.8100000e+02   2.9797689e+01   2.4015846e+01   2.9797689e+01   2.4015846e+01   7.5008863e+00   0.0000000e+00
   4.8200000e+02   2.9954491e+01   2.3533564e+01   2.9954491e+01   2.3533564e+01   7.5008441e+00   0.0000000e+00
   4.8300000e+02   3.0089206e+01   2.3055738e+01   3.0089206e+01   2.3055738e+01   7.5008023e+00   0.0000000e+00
   4.8400000e+02   3.0202886e+01   2.2583514e+01   3.0202886e+01   2.2583514e+01   7.5007608e+00   0.0000000e+00
   4.8500000e+02   3.0296613e+01   2.2117894e+01   3.0296613e+01   2.2117894e+01   7.5007196e+00   0.0000000e+00
   4.8600000e+02   3.0371488e+01   2.1659748e+01   3.0371488e+01   2.1659748e+01   7.5006787e+00   0.0000000e+00
   4.8700000e+02   3.0428614e+01   2.1209820e+01   3.0428614e+01   2.1209820e+01   7.5006382e+00   0.0000000e+00
   4.8800000e+02   3.0469087e+01   2.0768736e+01   3.0469087e+01   2.0768736e+01   7.5005979e+00   0.0000000e+00
   4.8900000e+02   3.0493989e+01   2.0337014e+01   3.0493989e+01   2.0337014e+01   7.5005580e+00   0.0000000e+00
   4.9000000e+02   3.0504375e+01   1.9915071e+01   3.0504375e+01   1.9915071e+01   7.5005183e+00   0.0000000e+00
   4.9100000e+02   3.0501268e+01   1.9503234e+01   3.0501268e+01   1.9503234e+01   7.5004790e+00   0.0000000e+00
   4.9200000e+02   3.0485658e+01   1.9101747e+01   3.0485658e+01   1.9101747e+01   7.5004399e+00   0.0000000e+00
   4.9300000e+02   3.0458495e+01   1.8710781e+01   3.0458495e+01   1.8710781e+01   7.5004012e+00   0.0000000e+00
   4.9400000e+02   3.0420685e+01   1.8330442e+01   3.0420685e+01   1.8330442e+01   7.5003627e+00   0.0000000e+00
   4.9500000e+02   3.0373092e+01   1.7960777e+01   3.0373092e+01   1.7960777e+01   7.5003245e+00   0.0000000e+00
   4.9600000e+02   3.0316535e+01   1.7601783e+01   3.0316535e+01   1.7601783e+01   7.5002866e+00   0.0000000e+00
   4.9700000e+02   3.0251787e+01   1.7253414e+01   3.0251787e+01   1.7253414e+01   7.5002490e+00   0.0000000e+00
   4.9800000e+02   3.0179577e+01   1.6915582e+01   3.0179577e+01   1.6915582e+01   7.5002117e+00   0.0000000e+00
   4.9900000e+02   3.0100588e+01   1.6588170e+01   3.0100588e+01   1.6588170e+01   7.5001746e+00   0.0000000e+00
   5.0000000e+02   3.0015463e+01   1.6271033e+01   3.0015463e+01   1.6271033e+01   7.5001379e+00   0.0000000e+00
   5.0100000e+02   2.9924799e+01   1.5964002e+01   2.9924799e+01   1.5964002e+01   7.5001014e+00   0.0000000e+00
   5.0200000e+02   2.9829158e+01   1.5666889e+01   2.9829158e+01   1.5666889e+01   7.5000651e+00   0.0000000e+00
   5.0300000e+02   2.9729058e+01   1.5379491e+01   2.9729058e+01   1.5379491e+01   7.5000291e+00   0.0000000e+00
   5.0400000e+02   2.9624983e+01   1.5101593e+01   2.9624983e+01   1.5101593e+01   7.4999934e+00   0.0000000e+00
   5.0500000e+02   2.9517382e+01   1.4832970e+01   2.9517382e+01   1.4832970e+01   7.4999579e+00   0.0000000e+00
   5.0600000e+02   2.9406669e+01   1.4573391e+01   2.9406669e+01   1.4573391e+01   7.4999227e+00   0.0000000e+00
   5.0700000e+02   2.9293228e+01   1.4322620e+01   2.9293228e+01   1.4322620e+01   7.4998878e+00   0.0000000e+00
   5.0800000e+02   2.9177413e+01   1.4080418e+01   2.9177413e+01   1.4080418e+01   7.4998531e+00   0.0000000e+00
   5.0900000e+02   2.9059551e+01   1.3846545e+01   2.9059551e+01   1.3846545e+01   7.4998186e+00   0.0000000e+00
   5.1000000e+02   2.8939942e+01   1.3620762e+01   2.8939942e+01   1.3620762e+01   7.4997844e+00   0.0000000e+00
   5.1100000e+02   2.8818863e+01   1.3402828e+01   2.8818863e+01   1.3402828e+01   7.4997505e+00   0.0000000e+00
   5.1200000e+02   2.8696567e+01   1.3192510e+01   2.8696567e+01   1.3192510e+01   7.4997168e+00   0.0000000e+00
   5.1300000e+02   2.8573286e+01   1.2989574e+01   2.8573286e+01   1.2989574e+01   7.4996833e+00   0.0000000e+00
   5.1400000e+02   2.8449234e+01   1.2793791e+01   2.8449234e+01   1.2793791e+01   7.4996501e+00   0.0000000e+00
   5.1500000e+02   2.8324604e+01   1.2604937e+01   2.8324604e+01   1.2604937e+01   7.4996170e+00   0.0000000e+00
   5.1600000e+02   2.8199575e+01   1.2422793e+01   2.8199575e+01   1.2422793e+01   7.4995843e+00   0.0000000e+00
   5.1700000e+02   2.8074308e+01   1.2247146e+01   2.8074308e+01   1.2247146e+01   7.4995517e+00   0.0000000e+00
   5.1800000e+02   2.7948951e+01   1.2077787e+01   2.7948951e+01   1.2077787e+01   7.4995194e+00   0.0000000e+00
   5.1900000e+02   2.7823637e+01   1.1914514e+01   2.7823637e+01   1.1914514e+01   7.4994873e+00   0.0000000e+00
   5.2000000e+02   2.7698489e+01   1.1757131e+01   2.7698489e+01   1.1757131e+01   7.4994555e+00   0.0000000e+00
   5.2100000e+02   2.7573616e+01   1.1605447e+01   2.7573616e+01   1.1605447e+01   7.4994238e+00   0.0000000e+00
   5.2200000e+02   2.7449118e+01   1.1459280e+01   2.7449118e+01   1.1459280e+01   7.4993924e+00   0.0000000e+00
   5.2300000e+02   2.7325084e+01   1.1318452e+01   2.7325084e+01   1.1318452e+01   7.4993612e+00   0.0000000e+00
   5.2400000e+02   2.7201595e+01   1.1182791e+01   2.7201595e+01   1.1182791e+01   7.4993302e+00   0.0000000e+00
   5.2500000e+02   2.7078724e+01   1.1052132e+01   2.7078724e+01   1.1052132e+01   7.4992994e+00   0.0000000e+00
   5.2600000e+02   2.6956536e+01   1.0926315e+01   2.6956536e+01   1.0926315e+01   7.4992688e+00   0.0000000e+00
   5.2700000e+02   2.6835088e+01   1.0805189e+01   2.6835088e+01   1.0805189e+01   7.4992385e+00   0.0000000e+00
   5.2800000e+02   2.6714431e+01   1.0688604e+01   2.6714431e+01   1.0688604e+01   7.4992083e+00   0.0000000e+00
   5.2900000e+02   2.6594612e+01   1.0576420e+01   2.6594612e+01   1.0576420e+01   7.4991784e+00   0.0000000e+00
   5.3000000e+02   2.6475670e+01   1.0468502e+01   2.6475670e+01   1.0468502e+01   7.4991486e+00   0.0000000e+00
   5.3100000e+02   2.6357641e+01   1.0364718e+01   2.6357641e+01   1.0364718e+01   7.4991191e+00   0.0000000e+00
   5.3200000e+02   2.6240555e+01   1.0264943e+01   2.6240555e+01   1.0264943e+01   7.4990897e+00   0.0000000e+00
   5.3300000e+02   2.6124438e+01   1.0169058e+01   2.6124438e+01   1.0169058e+01   7.4990606e+00   0.0000000e+00
   5.3400000e+02   2.6009312e+01   1.0076948e+01   2.6009312e+01   1.0076948e+01   7.4990316e+00   0.0000000e+00
   5.3500000e+02   2.5895198e+01   9.9885042e+00   2.5895198e+01   9.9885042e+00   7.4990029e+00   0.0000000e+00
   5.3600000e+02   2.5782110e+01   9.9036205e+00   2.5782110e+01   9.9036205e+00   7.4989743e+00   0.0000000e+00
   5.3700000e+02   2.5670062e+01   9.8221973e+00   2.5670062e+01   9.8221973e+00   7.4989460e+00   0.0000000e+00
   5.3800000e+02   2.5559063e+01   9.7441388e+00   2.5559063e+01   9.7441388e+00   7.4989178e+00   0.0000000e+00
   5.3900000e+02   2.5449122e+01   9.6693539e+00   2.5449122e+01   9.6693539e+00   7.4988898e+00   0.0000000e+00
   5.4000000e+02   2.5340244e+01   9.5977556e+00   2.5340244e+01   9.5977556e+00   7.4988620e+00   0.0000000e+00
   5.4100000e+02   2.5232432e+01   9.5292612e+00   2.5232432e+01   9.5292612e+00   7.4988343e+00   0.0000000e+00
   5.4200000e+02   2.5125689e+01   9.4637920e+00   2.5125689e+01   9.4637920e+00   7.4988069e+00   0.0000000e+00
   5.4300000e+02   2.5020015e+01   9.4012733e+00   2.5020015e+01   9.4012733e+00   7.4987796e+00   0.0000000e+00
   5.4400000e+02   2.4915408e+01   9.3416340e+00   2.4915408e+01   9.3416340e+00   7.4987525e+00   0.0000000e+00
   5.4500000e+02   2.4811865e+01   9.2848071e+00   2.4811865e+01   9.2848071e+00   7.4987256e+00   0.0000000e+00
   5.4600000e+02   2.4709383e+01   9.2307290e+00   2.4709383e+01   9.2307290e+00   7.4986989e+00   0.0000000e+00
   5.4700000e+02   2.4607956e+01   9.1793395e+00   2.4607956e+01   9.1793395e+00   7.4986723e+00   0.0000000e+00
   5.4800000e+02   2.4507579e+01   9.1305822e+00   2.4507579e+01   9.1305822e+00   7.4986459e+00   0.0000000e+00
   5.4900000e+02   2.4408244e+01   9.0844039e+00   2.4408244e+01   9.0844039e+00   7.4986197e+00   0.0000000e+00
   5.5000000e+02   2.4309944e+01   9.0407548e+00   2.4309944e+01   9.0407548e+00   7.4985936e+00   0.0000000e+00
   5.5100000e+02   2.4212671e+01   8.9995880e+00   2.4212671e+01   8.9995880e+00   7.4985677e+00   0.0000000e+00
   5.5200000e+02   2.4116416e+01   8.9608603e+00   2.4116416e+01   8.9608603e+00   7.4985420e+00   0.0000000e+00
   5.5300000e+02   2.4021170e+01   8.9245313e+00   2.4021170e+01   8.9245313e+00   7.4985165e+00   0.0000000e+00
   5.5400000e+02   2.3926922e+01   8.8905638e+00   2.3926922e+01   8.8905638e+00   7.4984911e+00   0.0000000e+00
   5.5500000e+02   2.3833663e+01   8.8589235e+00   2.3833663e+01   8.8589235e+00   7.4984659e+00   0.0000000e+00
   5.5600000e+02   2.3741382e+01   8.8295793e+00   2.3741382e+01   8.8295793e+00   7.4984408e+00   0.0000000e+00
   5.5700000e+02   2.3650069e+01   8.8025031e+00   2.3650069e+01   8.8025031e+00   7.4984159e+00   0.0000000e+00
   5.5800000e+02   2.3559714e+01   8.7776695e+00   2.3559714e+01   8.7776695e+00   7.4983911e+00   0.0000000e+00
   5.5900000e+02   2.3470304e+01   8.7550565e+00   2.3470304e+01   8.7550565e+00   7.4983665e+00   0.0000000e+00
   5.6000000e+02   2.3381831e+01   8.7346447e+00   2.3381831e+01   8.7346447e+00   7.4983421e+00   0.0000000e+00
   5.6100000e+02   2.3294282e+01   8.7164178e+00   2.3294282e+01   8.7164178e+00   7.4983178e+00   0.0000000e+00
   5.6200000e+02   2.3207648e+01   8.7003626e+00   2.3207648e+01   8.7003626e+00   7.4982937e+00   0.0000000e+00
   5.6300000e+02   2.3121918e+01   8.6864687e+00   2.3121918e+01   8.6864687e+00   7.4982697e+00   0.0000000e+00
   5.6400000e+02   2.3037082e+01   8.6747290e+00   2.3037082e+01   8.6747290e+00   7.4982458e+00   0.0000000e+00
   5.6500000e+02   2.2953130e+01   8.6651392e+00   2.2953130e+01   8.6651392e+00   7.4982221e+00   0.0000000e+00
   5.6600000e+02   2.2870053e+01   8.6576984e+00   2.2870053e+01   8.6576984e+00   7.4981986e+00   0.0000000e+00
   5.6700000e+02   2.2787842e+01   8.6524089e+00   2.2787842e+01   8.6524089e+00   7.4981752e+00   0.0000000e+00
   5.6800000e+02   2.2706488e+01   8.6492760e+00   2.2706488e+01   8.6492760e+00   7.4981520e+00   0.0000000e+00
   5.6900000e+02   2.2625984e+01   8.6483088e+00   2.2625984e+01   8.6483088e+00   7.4981289e+00   0.0000000e+00
   5.7000000e+02   2.2546323e+01   8.6495197e+00   2.2546323e+01   8.6495197e+00   7.4981059e+00   0.0000000e+00
   5.7100000e+02   2.2467498e+01   8.6529245e+00   2.2467498e+01   8.6529245e+00   7.4980831e+00   0.0000000e+00
   5.7200000e+02   2.2389505e+01   8.6585431e+00   2.2389505e+01   8.6585431e+00   7.4980604e+00   0.0000000e+00
   5.7300000e+02   2.2312339e+01   8.6663990e+00   2.2312339e+01   8.6663990e+00   7.4980378e+00   0.0000000e+00
   5.7400000e+02   2.2235997e+01   8.6765198e+00   2.2235997e+01   8.6765198e+00   7.4980154e+00   0.0000000e+00
   5.7500000e+02   2.2160478e+01   8.6889375e+00   2.2160478e+01   8.6889375e+00   7.4979932e+00   0.0000000e+00
   5.7600000e+02   2.2085781e+01   8.7036884e+00   2.2085781e+01   8.7036884e+00   7.4979710e+00   0.0000000e+00
   5.7700000e+02   2.2011907e+01   8.7208133e+00   2.2011907e+01   8.7208133e+00   7.4979490e+00   0.0000000e+00
   5.7800000e+02   2.1938862e+01   8.7403582e+00   2.1938862e+01   8.7403582e+00   7.4979271e+00   0.0000000e+00
   5.7900000e+02   2.1866648e+01   8.7623742e+00   2.1866648e+01   8.7623742e+00   7.4979054e+00   0.0000000e+00
   5.8000000e+02   2.1795276e+01   8.7869176e+00   2.1795276e+01   8.7869176e+00   7.4978838e+00   0.0000000e+00
   5.8100000e+02   2.1724755e+01   8.8140509e+00   2.1724755e+01   8.8140509e+00   7.4978623e+00   0.0000000e+00
   5.8200000e+02   2.1655100e+01   8.8438426e+00   2.1655100e+01   8.8438426e+00   7.4978410e+00   0.0000000e+00
   5.8300000e+02   2.1586326e+01   8.8763676e+00   2.1586326e+01   8.8763676e+00   7.4978197e+00   0.0000000e+00
   5.8400000e+02   2.1518456e+01   8.9117083e+00   2.1518456e+01   8.9117083e+00   7.4977986e+00   0.0000000e+00
   5.8500000e+02   2.1451514e+01   8.9499540e+00   2.1451514e+01   8.9499540e+00   7.4977777e+00   0.0000000e+00
   5.8600000e+02   2.1385531e+01   8.9912023e+00   2.1385531e+01   8.9912023e+00   7.4977568e+00   0.0000000e+00
   5.8700000e+02   2.1320542e+01   9.0355595e+00   2.1320542e+01   9.0355595e+00   7.4977361e+00   0.0000000e+00
   5.8800000e+02   2.1256590e+01   9.0831407e+00   2.1256590e+01   9.0831407e+00   7.4977155e+00   0.0000000e+00
   5.8900000e+02   2.1193724e+01   9.1340713e+00   2.1193724e+01   9.1340713e+00   7.4976950e+00   0.0000000e+00
   5.9000000e+02   2.1132000e+01   9.1884870e+00   2.1132000e+01   9.1884870e+00   7.4976747e+00   0.0000000e+00
   5.9100000e+02   2.1071487e+01   9.2465350e+00   2.1071487e+01   9.2465350e+00   7.4976544e+00   0.0000000e+00
   5.9200000e+02   2.1012261e+01   9.3083747e+00   2.1012261e+01   9.3083747e+00   7.4976343e+00   0.0000000e+00
   5.9300000e+02   2.0954411e+01   9.3741786e+00   2.0954411e+01   9.3741786e+00   7.4976143e+00   0.0000000e+00
   5.9400000e+02   2.0898042e+01   9.4441336e+00   2.0898042e+01   9.4441336e+00   7.4975944e+00   0.0000000e+00
   5.9500000e+02   2.0843272e+01   9.5184416e+00   2.0843272e+01   9.5184416e+00   7.4975746e+00   0.0000000e+00
   5.9600000e+02   2.0790239e+01   9.5973209e+00   2.0790239e+01   9.5973209e+00   7.4975550e+00   0.0000000e+00
   5.9700000e+02   2.0739101e+01   9.6810072e+00   2.0739101e+01   9.6810072e+00   7.4975354e+00   0.0000000e+00
   5.9800000e+02   2.0690042e+01   9.7697550e+00   2.0690042e+01   9.7697550e+00   7.4975160e+00   0.0000000e+00
   5.9900000e+02   2.0643272e+01   9.8638388e+00   2.0643272e+01   9.8638388e+00   7.4974967e+00   0.0000000e+00
   6.0000000e+02   2.0599036e+01   9.9635542e+00   2.0599036e+01   9.9635542e+00   7.4974775e+00   0.0000000e+00
   6.0100000e+02   2.0557615e+01   1.0069219e+01   2.0557615e+01   1.0069219e+01   7.4974584e+00   0.0000000e+00
   6.0200000e+02   2.0519333e+01   1.0181175e+01   2.0519333e+01   1.0181175e+01   7.4974394e+00   0.0000000e+00
   6.0300000e+02   2.0484567e+01   1.0299788e+01   2.0484567e+01   1.0299788e+01   7.4974205e+00   0.0000000e+00
   6.0400000e+02   2.0453754e+01   1.0425448e+01   2.0453754e+01   1.0425448e+01   7.4974017e+00   0.0000000e+00
   6.0500000e+02   2.0427397e+01   1.0558571e+01   2.0427397e+01   1.0558571e+01   7.4973831e+00   0.0000000e+00
   6.0600000e+02   2.0406084e+01   1.0699598e+01   2.0406084e+01   1.0699598e+01   7.4973645e+00   0.0000000e+00
   6.0700000e+02   2.0390497e+01   1.0848990e+01   2.0390497e+01   1.0848990e+01   7.4973461e+00   0.0000000e+00
   6.0800000e+02   2.0381429e+01   1.1007231e+01   2.0381429e+01   1.1007231e+01   7.4973277e+00   0.0000000e+00
   6.0900000e+02   2.0379803e+01   1.1174817e+01   2.0379803e+01   1.1174817e+01   7.4973095e+00   0.0000000e+00
   6.1000000e+02   2.0386697e+01   1.1352252e+01   2.0386697e+01   1.1352252e+01   7.4972913e+00   0.0000000e+00
   6.1100000e+02   2.0403370e+01   1.1540035e+01   2.0403370e+01   1.1540035e+01   7.4972733e+00   0.0000000e+00
   6.1200000e+02   2.0431290e+01   1.1738643e+01   2.0431290e+01   1.1738643e+01   7.4972553e+00   0.0000000e+00
   6.1300000e+02   2.0472171e+01   1.1948506e+01   2.0472171e+01   1.1948506e+01   7.4972375e+00   0.0000000e+00
   6.1400000e+02   2.0528015e+01   1.2169975e+01   2.0528015e+01   1.2169975e+01   7.4972198e+00   0.0000000e+00
   6.1500000e+02   2.0601158e+01   1.2403273e+01   2.0601158e+01   1.2403273e+01   7.4972021e+00   0.0000000e+00
   6.1600000e+02   2.0694315e+01   1.2648433e+01   2.0694315e+01   1.2648433e+01   7.4971846e+00   0.0000000e+00
   6.1700000e+02   2.0810636e+01   1.2905209e+01   2.0810636e+01   1.2905209e+01   7.4971671e+00   0.0000000e+00
   6.1800000e+02   2.0953753e+01   1.3172960e+01   2.0953753e+01   1.3172960e+01   7.4971498e+00   0.0000000e+00
   6.1900000e+02   2.1127822e+01   1.3450490e+01   2.1127822e+01   1.3450490e+01   7.4971325e+00   0.0000000e+00
   6.2000000e+02   2.1337546e+01   1.3735852e+01   2.1337546e+01   1.3735852e+01   7.4971154e+00   0.0000000e+00
   6.2100000e+02   2.1588157e+01   1.4026078e+01   2.1588157e+01   1.4026078e+01   7.4970983e+00   0.0000000e+00
   6.2200000e+02   2.1885333e+01   1.4316855e+01   2.1885333e+01   1.4316855e+01   7.4970813e+00   0.0000000e+00
   6.2300000e+02   2.2235017e+01   1.4602124e+01   2.2235017e+01   1.4602124e+01   7.4970644e+00   0.0000000e+00
   6.2400000e+02   2.2643066e+01   1.4873633e+01   2.2643066e+01   1.4873633e+01   7.4970477e+00   0.0000000e+00
   6.2500000e+02   2.3114679e+01   1.5120461e+01   2.3114679e+01   1.5120461e+01   7.4970310e+00   0.0000000e+00
   6.2600000e+02   2.3653507e+01   1.5328611e+01   2.3653507e+01   1.5328611e+01   7.4970144e+00   0.0000000e+00
   6.2700000e+02   2.4260398e+01   1.5480816e+01   2.4260398e+01   1.5480816e+01   7.4969978e+00   0.0000000e+00
   6.2800000e+02   2.4931743e+01   1.5556782e+01   2.4931743e+01   1.5556782e+01   7.4969814e+00   0.0000000e+00
   6.2900000e+02   2.5657546e+01   1.5534181e+01   2.5657546e+01   1.5534181e+01   7.4969651e+00   0.0000000e+00
   6.3000000e+02   2.6419535e+01   1.5390725e+01   2.6419535e+01   1.5390725e+01   7.4969488e+00   0.0000000e+00
   6.3100000e+02   2.7189917e+01   1.5107523e+01   2.7189917e+01   1.5107523e+01   7.4969327e+00   0.0000000e+00
   6.3200000e+02   2.7931643e+01   1.4673565e+01   2.7931643e+01   1.4673565e+01   7.4969166e+00   0.0000000e+00
   6.3300000e+02   2.8601035e+01   1.4090562e+01   2.8601035e+01   1.4090562e+01   7.4969006e+00   0.0000000e+00
   6.3400000e+02   2.9153179e+01   1.3376724e+01   2.9153179e+01   1.3376724e+01   7.4968847e+00   0.0000000e+00
   6.3500000e+02   2.9549481e+01   1.2567743e+01   2.9549481e+01   1.2567743e+01   7.4968689e+00   0.0000000e+00
   6.3600000e+02   2.9765616e+01   1.1713781e+01   2.9765616e+01   1.1713781e+01   7.4968532e+00   0.0000000e+00
   6.3700000e+02   2.9797526e+01   1.0872580e+01   2.9797526e+01   1.0872580e+01   7.4968375e+00   0.0000000e+00
   6.3800000e+02   2.9663659e+01   1.0100232e+01   2.9663659e+01   1.0100232e+01   7.4968220e+00   0.0000000e+00
   6.3900000e+02   2.9402920e+01   9.4417914e+00   2.9402920e+01   9.4417914e+00   7.4968065e+00   0.0000000e+00
   6.4000000e+02   2.9069019e+01   8.9233731e+00   2.9069019e+01   8.9233731e+00   7.4967911e+00   0.0000000e+00
   6.4100000e+02   2.8721917e+01   8.5465256e+00   2.8721917e+01   8.5465256e+00   7.4967758e+00   0.0000000e+00
   6.4200000e+02   2.8416406e+01   8.2857884e+00   2.8416406e+01   8.2857884e+00   7.4967605e+00   0.0000000e+00
   6.4300000e+02   2.8188185e+01   8.0919759e+00   2.8188185e+01   8.0919759e+00   7.4967454e+00   0.0000000e+00
   6.4400000e+02   2.8041218e+01   7.9047391e+00   2.8041218e+01   7.9047391e+00   7.4967303e+00   0.0000000e+00
   6.4500000e+02   2.7944842e+01   7.6738058e+00   2.7944842e+01   7.6738058e+00   7.4967153e+00   0.0000000e+00
   6.4600000e+02   2.7847286e+01   7.3788613e+00   2.7847286e+01   7.3788613e+00   7.4967004e+00   0.0000000e+00
   6.4700000e+02   2.7699886e+01   7.0342719e+00   2.7699886e+01   7.0342719e+00   7.4966855e+00   0.0000000e+00
   6.4800000e+02   2.7475987e+01   6.6759846e+00   2.7475987e+01   6.6759846e+00   7.4966708e+00   0.0000000e+00
   6.4900000e+02   2.7174406e+01   6.3423734e+00   2.7174406e+01   6.3423734e+00   7.4966561e+00   0.0000000e+00
   6.5000000e+02   2.6811475e+01   6.0616040e+00   2.6811475e+01   6.0616040e+00   7.4966415e+00   0.0000000e+00
   6.5100000e+02   2.6412899e+01   5.8481883e+00   2.6412899e+01   5.8481883e+00   7.4966269e+00   0.0000000e+00
   6.5200000e+02   2.6001639e+01   5.6923417e+00   2.6001639e+01   5.6923417e+00   7.4966125e+00   0.0000000e+00
   6.5300000e+02   2.5579126e+01   5.5886441e+00   2.5579126e+01   5.5886441e+00   7.4965981e+00   0.0000000e+00
   6.5400000e+02   2.5150868e+01   5.5365093e+00   2.5150868e+01   5.5365093e+00   7.4965838e+00   0.0000000e+00
   6.5500000e+02   2.4721520e+01   5.5339470e+00   2.4721520e+01   5.5339470e+00   7.4965695e+00   0.0000000e+00
   6.5600000e+02   2.4294144e+01   5.5789493e+00   2.4294144e+01   5.5789493e+00   7.4965554e+00   0.0000000e+00
   6.5700000e+02   2.3870563e+01   5.6702124e+00   2.3870563e+01   5.6702124e+00   7.4965413e+00   0.0000000e+00
   6.5800000e+02   2.3451833e+01   5.8074888e+00   2.3451833e+01   5.8074888e+00   7.4965273e+00   0.0000000e+00
   6.5900000e+02   2.3038688e+01   5.9917584e+00   2.3038688e+01   5.9917584e+00   7.4965133e+00   0.0000000e+00
   6.6000000e+02   2.2631930e+01   6.2253267e+00   2.2631930e+01   6.2253267e+00   7.4964994e+00   0.0000000e+00
   6.6100000e+02   2.2232815e+01   6.5119057e+00   2.2232815e+01   6.5119057e+00   7.4964856e+00   0.0000000e+00
   6.6200000e+02   2.1843465e+01   6.8567018e+00   2.1843465e+01   6.8567018e+00   7.4964719e+00   0.0000000e+00
   6.6300000e+02   2.1467376e+01   7.2665075e+00   2.1467376e+01   7.2665075e+00   7.4964582e+00   0.0000000e+00
   6.6400000e+02   2.1110088e+01   7.7497743e+00   2.1110088e+01   7.7497743e+00   7.4964446e+00   0.0000000e+00
   6.6500000e+02   2.0780083e+01   8.3166056e+00   2.0780083e+01   8.3166056e+00   7.4964311e+00   0.0000000e+00
   6.6600000e+02   2.0490025e+01   8.9785563e+00   2.0490025e+01   8.9785563e+00   7.4964176e+00   0.0000000e+00
   6.6700000e+02   2.0258421e+01   9.7480307e+00   2.0258421e+01   9.7480307e+00   7.4964042e+00   0.0000000e+00
   6.6800000e+02   2.0111750e+01   1.0636923e+01   2.0111750e+01   1.0636923e+01   7.4963909e+00   0.0000000e+00
   6.6900000e+02   2.0086977e+01   1.1653928e+01   2.0086977e+01   1.1653928e+01   7.4963777e+00   0.0000000e+00
   6.7000000e+02   2.0233946e+01   1.2799692e+01   2.0233946e+01   1.2799692e+01   7.4963645e+00   0.0000000e+00
   6.7100000e+02   2.0616393e+01   1.4058857e+01   2.0616393e+01   1.4058857e+01   7.4963513e+00   0.0000000e+00
   6.7200000e+02   2.1308920e+01   1.5388486e+01   2.1308920e+01   1.5388486e+01   7.4963383e+00   0.0000000e+00
   6.7300000e+02   2.2385656e+01   1.6704388e+01   2.2385656e+01   1.6704388e+01   7.4963253e+00   0.0000000e+00
   6.7400000e+02   2.3896059e+01   1.7871385e+01   2.3896059e+01   1.7871385e+01   7.4963123e+00   0.0000000e+00
   6.7500000e+02   2.5828167e+01   1.8709934e+01   2.5828167e+01   1.8709934e+01   7.4962995e+00   0.0000000e+00
   6.7600000e+02   2.8072970e+01   1.9033076e+01   2.8072970e+01   1.9033076e+01   7.4962867e+00   0.0000000e+00
   6.7700000e+02   3.0418939e+01   1.8712783e+01   3.0418939e+01   1.8712783e+01   7.4962739e+00   0.0000000e+00
   6.7800000e+02   3.2600671e+01   1.7743704e+01   3.2600671e+01   1.7743704e+01   7.4962613e+00   0.0000000e+00
   6.7900000e+02   3.4386365e+01   1.6256594e+01   3.4386365e+01   1.6256594e+01   7.4962486e+00   0.0000000e+00
   6.8000000e+02   3.5649815e+01   1.4466209e+01   3.5649815e+01   1.4466209e+01   7.4962361e+00   0.0000000e+00
   6.8100000e+02   3.6384593e+01   1.2591422e+01   3.6384593e+01   1.2591422e+01   7.4962236e+00   0.0000000e+00
   6.8200000e+02   3.6667927e+01   1.0797812e+01   3.6667927e+01   1.0797812e+01   7.4962112e+00   0.0000000e+00
   6.8300000e+02   3.6610783e+01   9.1811452e+00   3.6610783e+01   9.1811452e+00   7.4961988e+00   0.0000000e+00
   6.8400000e+02   3.6321287e+01   7.7791148e+00   3.6321287e+01   7.7791148e+00   7.4961865e+00   0.0000000e+00
   6.8500000e+02   3.5887519e+01   6.5920214e+00   3.5887519e+01   6.5920214e+00   7.4961742e+00   0.0000000e+00
   6.8600000e+02   3.5374005e+01   5.6007848e+00   3.5374005e+01   5.6007848e+00   7.4961620e+00   0.0000000e+00
   6.8700000e+02   3.4824758e+01   4.7789115e+00   3.4824758e+01   4.7789115e+00   7.4961499e+00   0.0000000e+00
   6.8800000e+02   3.4268198e+01   4.0991591e+00   3.4268198e+01   4.0991591e+00   7.4961378e+00   0.0000000e+00
   6.8900000e+02   3.3721757e+01   3.5366679e+00   3.3721757e+01   3.5366679e+00   7.4961258e+00   0.0000000e+00
   6.9000000e+02   3.3195488e+01   3.0700797e+00   3.3195488e+01   3.0700797e+00   7.4961139e+00   0.0000000e+00
   6.9100000e+02   3.2694659e+01   2.6816413e+00   3.2694659e+01   2.6816413e+00   7.4961020e+00   0.0000000e+00
   6.9200000e+02   3.2221518e+01   2.3568643e+00   3.2221518e+01   2.3568643e+00   7.4960901e+00   0.0000000e+00
   6.9300000e+02   3.1776461e+01   2.0840387e+00   3.1776461e+01   2.0840387e+00   7.4960783e+00   0.0000000e+00
   6.9400000e+02   3.1358797e+01   1.8537413e+00   3.1358797e+01   1.8537413e+00   7.4960666e+00   0.0000000e+00
   6.9500000e+02   3.0967224e+01   1.6583962e+00   3.0967224e+01   1.6583962e+00   7.4960549e+00   0.0000000e+00
   6.9600000e+02   3.0600137e+01   1.4919051e+00   3.0600137e+01   1.4919051e+00   7.4960433e+00   0.0000000e+00
   6.9700000e+02   3.0255815e+01   1.3493460e+00   3.0255815e+01   1.3493460e+00   7.4960318e+00   0.0000000e+00
   6.9800000e+02   2.9932530e+01   1.2267321e+00   2.9932530e+01   1.2267321e+00   7.4960203e+00   0.0000000e+00
   6.9900000e+02   2.9628617e+01   1.1208208e+00   2.9628617e+01   1.1208208e+00   7.4960088e+00   0.0000000e+00
   7.0000000e+02   2.9342507e+01   1.0289629e+00   2.9342507e+01   1.0289629e+00   7.4959974e+00   0.0000000e+00
   7.0100000e+02   2.9072741e+01   9.4898395e-01   2.9072741e+01   9.4898395e-01   7.4959861e+00   0.0000000e+00
   7.0200000e+02   2.8817981e+01   8.7909108e-01   2.8817981e+01   8.7909108e-01   7.4959748e+00   0.0000000e+00
   7.0300000e+02   2.8577001e+01   8.1779883e-01   2.8577001e+01   8.1779883e-01   7.4959635e+00   0.0000000e+00
   7.0400000e+02   2.8348690e+01   7.6387098e-01   2.8348690e+01   7.6387098e-01   7.4959524e+00   0.0000000e+00
   7.0500000e+02   2.8132036e+01   7.1627403e-01   2.8132036e+01   7.1627403e-01   7.4959412e+00   0.0000000e+00
   7.0600000e+02   2.7926125e+01   6.7414023e-01   2.7926125e+01   6.7414023e-01   7.4959302e+00   0.0000000e+00
   7.0700000e+02   2.7730128e+01   6.3673794e-01   2.7730128e+01   6.3673794e-01   7.4959191e+00   0.0000000e+00
   7.0800000e+02   2.7543296e+01   6.0344774e-01   2.7543296e+01   6.0344774e-01   7.4959082e+00   0.0000000e+00
   7.0900000e+02   2.7364947e+01   5.7374319e-01   2.7364947e+01   5.7374319e-01   7.4958972e+00   0.0000000e+00
   7.1000000e+02   2.7194468e+01   5.4717518e-01   2.7194468e+01   5.4717518e-01   7.4958864e+00   0.0000000e+00
   7.1100000e+02   2.7031298e+01   5.2335921e-01   2.7031298e+01   5.2335921e-01   7.4958755e+00   0.0000000e+00
   7.1200000e+02   2.6874930e+01   5.0196493e-01   2.6874930e+01   5.0196493e-01   7.4958648e+00   0.0000000e+00
   7.1300000e+02   2.6724903e+01   4.8270759e-01   2.6724903e+01   4.8270759e-01   7.4958540e+00   0.0000000e+00
   7.1400000e+02   2.6580797e+01   4.6534096e-01   2.6580797e+01   4.6534096e-01   7.4958434e+00   0.0000000e+00
   7.1500000e+02   2.6442228e+01   4.4965147e-01   2.6442228e+01   4.4965147e-01   7.4958327e+00   0.0000000e+00
   7.1600000e+02   2.6308847e+01   4.3545335e-01   2.6308847e+01   4.3545335e-01   7.4958222e+00   0.0000000e+00
   7.1700000e+02   2.6180334e+01   4.2258453e-01   2.6180334e+01   4.2258453e-01   7.4958116e+00   0.0000000e+00
   7.1800000e+02   2.6056399e+01   4.1090327e-01   2.6056399e+01   4.1090327e-01   7.4958012e+00   0.0000000e+00
   7.1900000e+02   2.5936773e+01   4.0028527e-01   2.5936773e+01   4.0028527e-01   7.4957907e+00   0.0000000e+00
   7.2000000e+02   2.5821212e+01   3.9062127e-01   2.5821212e+01   3.9062127e-01   7.4957804e+00   0.0000000e+00
   7.2100000e+02   2.5709492e+01   3.8181497e-01   2.5709492e+01   3.8181497e-01   7.4957700e+00   0.0000000e+00
   7.2200000e+02   2.5601411e+01   3.7378136e-01   2.5601411e+01   3.7378136e-01   7.4957597e+00   0.0000000e+00
   7.2300000e+02   2.5496780e+01   3.6644518e-01   2.5496780e+01   3.6644518e-01   7.4957495e+00   0.0000000e+00
   7.2400000e+02   2.5395434e+01   3.5973966e-01   2.5395434e+01   3.5973966e-01   7.4957393e+00   0.0000000e+00
   7.2500000e+02   2.5297224e+01   3.5360549e-01   2.5297224e+01   3.5360549e-01   7.4957292e+00   0.0000000e+00
   7.2600000e+02   2.5202026e+01   3.4798983e-01   2.5202026e+01   3.4798983e-01   7.4957191e+00   0.0000000e+00
   7.2700000e+02   2.5109769e+01   3.4284439e-01   2.5109769e+01   3.4284439e-01   7.4957090e+00   0.0000000e+00
   7.2800000e+02   2.5020422e+01   3.3793453e-01   2.5020422e+01   3.3793453e-01   7.4956990e+00   0.0000000e+00
   7.2900000e+02   2.4933669e+01   3.3310654e-01   2.4933669e+01   3.3310654e-01   7.4956890e+00   0.0000000e+00
   7.3000000e+02   2.4849303e+01   3.2835858e-01   2.4849303e+01   3.2835858e-01   7.4956791e+00   0.0000000e+00
   7.3100000e+02   2.4767165e+01   3.2368892e-01   2.4767165e+01   3.2368892e-01   7.4956693e+00   0.0000000e+00
   7.3200000e+02   2.4687122e+01   3.1909589e-01   2.4687122e+01   3.1909589e-01   7.4956594e+00   0.0000000e+00
   7.3300000e+02   2.4609057e+01   3.1457786e-01   2.4609057e+01   3.1457786e-01   7.4956496e+00   0.0000000e+00
   7.3400000e+02   2.4532864e+01   3.1013329e-01   2.4532864e+01   3.1013329e-01   7.4956399e+00   0.0000000e+00
   7.3500000e+02   2.4458450e+01   3.0576070e-01   2.4458450e+01   3.0576070e-01   7.4956302e+00   0.0000000e+00
   7.3600000e+02   2.4385728e+01   3.0145866e-01   2.4385728e+01   3.0145866e-01   7.4956205e+00   0.0000000e+00
   7.3700000e+02   2.4314618e+01   2.9722577e-01   2.4314618e+01   2.9722577e-01   7.4956109e+00   0.0000000e+00
   7.3800000e+02   2.4245048e+01   2.9306071e-01   2.4245048e+01   2.9306071e-01   7.4956014e+00   0.0000000e+00
   7.3900000e+02   2.4176949e+01   2.8896220e-01   2.4176949e+01   2.8896220e-01   7.4955918e+00   0.0000000e+00
   7.4000000e+02   2.4110258e+01   2.8492900e-01   2.4110258e+01   2.8492900e-01   7.4955824e+00   0.0000000e+00
   7.4100000e+02   2.4044918e+01   2.8095990e-01   2.4044918e+01   2.8095990e-01   7.4955729e+00   0.0000000e+00
   7.4200000e+02   2.3980873e+01   2.7705377e-01   2.3980873e+01   2.7705377e-01   7.4955635e+00   0.0000000e+00
   7.4300000e+02   2.3918072e+01   2.7320946e-01   2.3918072e+01   2.7320946e-01   7.4955542e+00   0.0000000e+00
   7.4400000e+02   2.3856468e+01   2.6942591e-01   2.3856468e+01   2.6942591e-01   7.4955448e+00   0.0000000e+00
   7.4500000e+02   2.3796014e+01   2.6570206e-01   2.3796014e+01   2.6570206e-01   7.4955356e+00   0.0000000e+00
   7.4600000e+02   2.3736669e+01   2.6203690e-01   2.3736669e+01   2.6203690e-01   7.4955263e+00   0.0000000e+00
   7.4700000e+02   2.3678392e+01   2.5842944e-01   2.3678392e+01   2.5842944e-01   7.4955171e+00   0.0000000e+00
   7.4800000e+02   2.3621147e+01   2.5487873e-01   2.3621147e+01   2.5487873e-01   7.4955080e+00   0.0000000e+00
   7.4900000e+02   2.3564897e+01   2.5138384e-01   2.3564897e+01   2.5138384e-01   7.4954989e+00   0.0000000e+00
   7.5000000e+02   2.3509608e+01   2.4794388e-01   2.3509608e+01   2.4794388e-01   7.4954898e+00   0.0000000e+00
   7.5100000e+02   2.3455249e+01   2.4455796e-01   2.3455249e+01   2.4455796e-01   7.4954807e+00   0.0000000e+00
   7.5200000e+02   2.3401789e+01   2.4122524e-01   2.3401789e+01   2.4122524e-01   7.4954718e+00   0.0000000e+00
   7.5300000e+02   2.3349200e+01   2.3794490e-01   2.3349200e+01   2.3794490e-01   7.4954628e+00   0.0000000e+00
   7.5400000e+02   2.3297455e+01   2.3471613e-01   2.3297455e+01   2.3471613e-01   7.4954539e+00   0.0000000e+00
   7.5500000e+02   2.3246527e+01   2.3153815e-01   2.3246527e+01   2.3153815e-01   7.4954450e+00   0.0000000e+00
   7.5600000e+02   2.3196391e+01   2.2841020e-01   2.3196391e+01   2.2841020e-01   7.4954362e+00   0.0000000e+00
   7.5700000e+02   2.3147024e+01   2.2533154e-01   2.3147024e+01   2.2533154e-01   7.4954274e+00   0.0000000e+00
   7.5800000e+02   2.3098404e+01   2.2230145e-01   2.3098404e+01   2.2230145e-01   7.4954186e+00   0.0000000e+00
   7.5900000e+02   2.3050510e+01   2.1931922e-01   2.3050510e+01   2.1931922e-01   7.4954099e+00   0.0000000e+00
   7.6000000e+02   2.3003320e+01   2.1638418e-01   2.3003320e+01   2.1638418e-01   7.4954012e+00   0.0000000e+00
   7.6100000e+02   2.2956815e+01   2.1349564e-01   2.2956815e+01   2.1349564e-01   7.4953925e+00   0.0000000e+00
   7.6200000e+02   2.2910977e+01   2.1065297e-01   2.2910977e+01   2.1065297e-01   7.4953839e+00   0.0000000e+00
   7.6300000e+02   2.2865787e+01   2.0785552e-01   2.2865787e+01   2.0785552e-01   7.4953753e+00   0.0000000e+00
   7.6400000e+02   2.2821229e+01   2.0510268e-01   2.2821229e+01   2.0510268e-01   7.4953668e+00   0.0000000e+00
   7.6500000e+02   2.2777286e+01   2.0239383e-01   2.2777286e+01   2.0239383e-01   7.4953583e+00   0.0000000e+00
   7.6600000e+02   2.2733943e+01   1.9972838e-01   2.2733943e+01   1.9972838e-01   7.4953498e+00   0.0000000e+00
   7.6700000e+02   2.2691184e+01   1.9710576e-01   2.2691184e+01   1.9710576e-01   7.4953414e+00   0.0000000e+00
   7.6800000e+02   2.2648995e+01   1.9452539e-01   2.2648995e+01   1.9452539e-01   7.4953330e+00   0.0000000e+00
   7.6900000e+02   2.2607361e+01   1.9198673e-01   2.2607361e+01   1.9198673e-01   7.4953246e+00   0.0000000e+00
   7.7000000e+02   2.2566271e+01   1.8948924e-01   2.2566271e+01   1.8948924e-01   7.4953163e+00   0.0000000e+00
   7.7100000e+02   2.2525710e+01   1.8703237e-01   2.2525710e+01   1.8703237e-01   7.4953080e+00   0.0000000e+00
   7.7200000e+02   2.2485667e+01   1.8461563e-01   2.2485667e+01   1.8461563e-01   7.4952997e+00   0.0000000e+00
   7.7300000e+02   2.2446130e+01   1.8223849e-01   2.2446130e+01   1.8223849e-01   7.4952915e+00   0.0000000e+00
   7.7400000e+02   2.2407088e+01   1.7990046e-01   2.2407088e+01   1.7990046e-01   7.4952833e+00   0.0000000e+00
   7.7500000e+02   2.2368529e+01   1.7760106e-01   2.2368529e+01   1.7760106e-01   7.4952752e+00   0.0000000e+00
   7.7600000e+02   2.2330444e+01   1.7533981e-01   2.2330444e+01   1.7533981e-01   7.4952671e+00   0.0000000e+00
   7.7700000e+02   2.2292823e+01   1.7311625e-01   2.2292823e+01   1.7311625e-01   7.4952590e+00   0.0000000e+00
   7.7800000e+02   2.2255655e+01   1.7092990e-01   2.2255655e+01   1.7092990e-01   7.4952509e+00   0.0000000e+00
   7.7900000e+02   2.2218934e+01   1.6878034e-01   2.2218934e+01   1.6878034e-01   7.4952429e+00   0.0000000e+00
   7.8000000e+02   2.2182653e+01   1.6666585e-01   2.2182653e+01   1.6666585e-01   7.4952349e+00   0.0000000e+00
   7.8100000e+02   2.2146802e+01   1.6458050e-01   2.2146802e+01   1.6458050e-01   7.4952270e+00   0.0000000e+00
   7.8200000e+02   2.2111369e+01   1.6252325e-01   2.2111369e+01   1.6252325e-01   7.4952191e+00   0.0000000e+00
   7.8300000e+02   2.2076345e+01   1.6049373e-01   2.2076345e+01   1.6049373e-01   7.4952112e+00   0.0000000e+00
   7.8400000e+02   2.2041720e+01   1.5849158e-01   2.2041720e+01   1.5849158e-01   7.4952033e+00   0.0000000e+00
   7.8500000e+02   2.2007487e+01   1.5651645e-01   2.2007487e+01   1.5651645e-01   7.4951955e+00   0.0000000e+00
   7.8600000e+02   2.1973636e+01   1.5456797e-01   2.1973636e+01   1.5456797e-01   7.4951877e+00   0.0000000e+00
   7.8700000e+02   2.1940160e+01   1.5264582e-01   2.1940160e+01   1.5264582e-01   7.4951800e+00   0.0000000e+00
   7.8800000e+02   2.1907052e+01   1.5074966e-01   2.1907052e+01   1.5074966e-01   7.4951723e+00   0.0000000e+00
   7.8900000e+02   2.1874304e+01   1.4887915e-01   2.1874304e+01   1.4887915e-01   7.4951646e+00   0.0000000e+00
   7.9000000e+02   2.1841910e+01   1.4703398e-01   2.1841910e+01   1.4703398e-01   7.4951569e+00   0.0000000e+00
   7.9100000e+02   2.1809861e+01   1.4521383e-01   2.1809861e+01   1.4521383e-01   7.4951493e+00   0.0000000e+00
   7.9200000e+02   2.1778152e+01   1.4341839e-01   2.1778152e+01   1.4341839e-01   7.4951417e+00   0.0000000e+00
   7.9300000e+02   2.1746777e+01   1.4164736e-01   2.1746777e+01   1.4164736e-01   7.4951341e+00   0.0000000e+00
   7.9400000e+02   2.1715729e+01   1.3990043e-01   2.1715729e+01   1.3990043e-01   7.4951266e+00   0.0000000e+00
   7.9500000e+02   2.1685002e+01   1.3817731e-01   2.1685002e+01   1.3817731e-01   7.4951191e+00   0.0000000e+00
   7.9600000e+02   2.1654590e+01   1.3647771e-01   2.1654590e+01   1.3647771e-01   7.4951116e+00   0.0000000e+00
   7.9700000e+02   2.1624488e+01   1.3480136e-01   2.1624488e+01   1.3480136e-01   7.4951042e+00   0.0000000e+00
   7.9800000e+02   2.1594691e+01   1.3314796e-01   2.1594691e+01   1.3314796e-01   7.4950968e+00   0.0000000e+00
   7.9900000e+02   2.1565193e+01   1.3151726e-01   2.1565193e+01   1.3151726e-01   7.4950894e+00   0.0000000e+00
   8.0000000e+02   2.1535988e+01   1.2990897e-01   2.1535988e+01   1.2990897e-01   7.4950820e+00   0.0000000e+00
   8.0100000e+02   2.1507073e+01   1.2832284e-01   2.1507073e+01   1.2832284e-01   7.4950747e+00   0.0000000e+00
   8.0200000e+02   2.1478442e+01   1.2675861e-01   2.1478442e+01   1.2675861e-01   7.4950674e+00   0.0000000e+00
   8.0300000e+02   2.1450090e+01   1.2521602e-01   2.1450090e+01   1.2521602e-01   7.4950601e+00   0.0000000e+00
   8.0400000e+02   2.1422014e+01   1.2369483e-01   2.1422014e+01   1.2369483e-01   7.4950529e+00   0.0000000e+00
   8.0500000e+02   2.1394208e+01   1.2219478e-01   2.1394208e+01   1.2219478e-01   7.4950457e+00   0.0000000e+00
   8.0600000e+02   2.1366669e+01   1.2071563e-01   2.1366669e+01   1.2071563e-01   7.4950385e+00   0.0000000e+00
   8.0700000e+02   2.1339393e+01   1.1925715e-01   2.1339393e+01   1.1925715e-01   7.4950314e+00   0.0000000e+00
   8.0800000e+02   2.1312377e+01   1.1781910e-01   2.1312377e+01   1.1781910e-01   7.4950243e+00   0.0000000e+00
   8.0900000e+02   2.1285618e+01   1.1640036e-01   2.1285618e+01   1.1640036e-01   7.4950172e+00   0.0000000e+00
   8.1000000e+02   2.1259112e+01   1.1499712e-01   2.1259112e+01   1.1499712e-01   7.4950101e+00   0.0000000e+00
   8.1100000e+02   2.1232853e+01   1.1360884e-01   2.1232853e+01   1.1360884e-01   7.4950031e+00   0.0000000e+00
   8.1200000e+02   2.1206836e+01   1.1223535e-01   2.1206836e+01   1.1223535e-01   7.4949961e+00   0.0000000e+00
   8.1300000e+02   2.1181057e+01   1.1087646e-01   2.1181057e+01   1.1087646e-01   7.4949891e+00   0.0000000e+00
   8.1400000e+02   2.1155513e+01   1.0953201e-01   2.1155513e+01   1.0953201e-01   7.4949821e+00   0.0000000e+00
   8.1500000e+02   2.1130198e+01   1.0820182e-01   2.1130198e+01   1.0820182e-01   7.4949752e+00   0.0000000e+00
   8.1600000e+02   2.1105110e+01   1.0688573e-01   2.1105110e+01   1.0688573e-01   7.4949683e+00   0.0000000e+00
   8.1700000e+02   2.1080245e+01   1.0558357e-01   2.1080245e+01   1.0558357e-01   7.4949615e+00   0.0000000e+00
   8.1800000e+02   2.1055599e+01   1.0429519e-01   2.1055599e+01   1.0429519e-01   7.4949546e+00   0.0000000e+00
   8.1900000e+02   2.1031169e+01   1.0302042e-01   2.1031169e+01   1.0302042e-01   7.4949478e+00   0.0000000e+00
   8.2000000e+02   2.1006951e+01   1.0175911e-01   2.1006951e+01   1.0175911e-01   7.4949410e+00   0.0000000e+00
   8.2100000e+02   2.0982943e+01   1.0051111e-01   2.0982943e+01   1.0051111e-01   7.4949343e+00   0.0000000e+00
   8.2200000e+02   2.0959140e+01   9.9276262e-02   2.0959140e+01   9.9276262e-02   7.4949275e+00   0.0000000e+00
   8.2300000e+02   2.0935541e+01   9.8054421e-02   2.0935541e+01   9.8054421e-02   7.4949208e+00   0.0000000e+00
   8.2400000e+02   2.0912141e+01   9.6845440e-02   2.0912141e+01   9.6845440e-02   7.4949141e+00   0.0000000e+00
   8.2500000e+02   2.0888939e+01   9.5649176e-02   2.0888939e+01   9.5649176e-02   7.4949075e+00   0.0000000e+00
   8.2600000e+02   2.0865931e+01   9.4465487e-02   2.0865931e+01   9.4465487e-02   7.4949009e+00   0.0000000e+00
   8.2700000e+02   2.0843114e+01   9.3294235e-02   2.0843114e+01   9.3294235e-02   7.4948942e+00   0.0000000e+00
   8.2800000e+02   2.0820485e+01   9.2135281e-02   2.0820485e+01   9.2135281e-02   7.4948877e+00   0.0000000e+00
   8.2900000e+02   2.0798043e+01   9.0988491e-02   2.0798043e+01   9.0988491e-02   7.4948811e+00   0.0000000e+00
   8.3000000e+02   2.0775784e+01   8.9853732e-02   2.0775784e+01   8.9853732e-02   7.4948746e+00   0.0000000e+00
   8.3100000e+02   2.0753705e+01   8.8730874e-02   2.0753705e+01   8.8730874e-02   7.4948681e+00   0.0000000e+00
   8.3200000e+02   2.0731805e+01   8.7619787e-02   2.0731805e+01   8.7619787e-02   7.4948616e+00   0.0000000e+00
   8.3300000e+02   2.0710081e+01   8.6520344e-02   2.0710081e+01   8.6520344e-02   7.4948552e+00   0.0000000e+00
   8.3400000e+02   2.0688530e+01   8.5432420e-02   2.0688530e+01   8.5432420e-02   7.4948487e+00   0.0000000e+00
   8.3500000e+02   2.0667150e+01   8.4355893e-02   2.0667150e+01   8.4355893e-02   7.4948423e+00   0.0000000e+00
   8.3600000e+02   2.0645939e+01   8.3290641e-02   2.0645939e+01   8.3290641e-02   7.4948360e+00   0.0000000e+00
   8.3700000e+02   2.0624894e+01   8.2236545e-02   2.0624894e+01   8.2236545e-02   7.4948296e+00   0.0000000e+00
   8.3800000e+02   2.0604014e+01   8.1193486e-02   2.0604014e+01   8.1193486e-02   7.4948233e+00   0.0000000e+00
   8.3900000e+02   2.0583296e+01   8.0161349e-02   2.0583296e+01   8.0161349e-02   7.4948170e+00   0.0000000e+00
   8.4000000e+02   2.0562737e+01   7.9140020e-02   2.0562737e+01   7.9140020e-02   7.4948107e+00   0.0000000e+00
   8.4100000e+02   2.0542337e+01   7.8129385e-02   2.0542337e+01   7.8129385e-02   7.4948044e+00   0.0000000e+00
   8.4200000e+02   2.0522092e+01   7.7129335e-02   2.0522092e+01   7.7129335e-02   7.4947982e+00   0.0000000e+00
   8.4300000e+02   2.0502001e+01   7.6139759e-02   2.0502001e+01   7.6139759e-02   7.4947920e+00   0.0000000e+00
   8.4400000e+02   2.0482062e+01   7.5160550e-02   2.0482062e+01   7.5160550e-02   7.4947858e+00   0.0000000e+00
   8.4500000e+02   2.0462274e+01   7.4191602e-02   2.0462274e+01   7.4191602e-02   7.4947797e+00   0.0000000e+00
   8.4600000e+02   2.0442633e+01   7.3232809e-02   2.0442633e+01   7.3232809e-02   7.4947735e+00   0.0000000e+00
   8.4700000e+02   2.0423138e+01   7.2284069e-02   2.0423138e+01   7.2284069e-02   7.4947674e+00   0.0000000e+00
   8.4800000e+02   2.0403788e+01   7.1345279e-02   2.0403788e+01   7.1345279e-02   7.4947613e+00   0.0000000e+00
   8.4900000e+02   2.0384581e+01   7.0416340e-02   2.0384581e+01   7.0416340e-02   7.4947552e+00   0.0000000e+00
   8.5000000e+02   2.0365514e+01   6.9497151e-02   2.0365514e+01   6.9497151e-02   7.4947492e+00   0.0000000e+00
   8.5100000e+02   2.0346587e+01   6.8587617e-02   2.0346587e+01   6.8587617e-02   7.4947432e+00   0.0000000e+00
   8.5200000e+02   2.0327797e+01   6.7687640e-02   2.0327797e+01   6.7687640e-02   7.4947372e+00   0.0000000e+00
   8.5300000e+02   2.0309143e+01   6.6797126e-02   2.0309143e+01   6.6797126e-02   7.4947312e+00   0.0000000e+00
   8.5400000e+02   2.0290623e+01   6.5915980e-02   2.0290623e+01   6.5915980e-02   7.4947253e+00   0.0000000e+00
   8.5500000e+02   2.0272236e+01   6.5044111e-02   2.0272236e+01   6.5044111e-02   7.4947193e+00   0.0000000e+00
   8.5600000e+02   2.0253980e+01   6.4181427e-02   2.0253980e+01   6.4181427e-02   7.4947134e+00   0.0000000e+00
   8.5700000e+02   2.0235854e+01   6.3327839e-02   2.0235854e+01   6.3327839e-02   7.4947075e+00   0.0000000e+00
   8.5800000e+02   2.0217855e+01   6.2483258e-02   2.0217855e+01   6.2483258e-02   7.4947017e+00   0.0000000e+00
   8.5900000e+02   2.0199983e+01   6.1647596e-02   2.0199983e+01   6.1647596e-02   7.4946958e+00   0.0000000e+00
   8.6000000e+02   2.0182236e+01   6.0820768e-02   2.0182236e+01   6.0820768e-02   7.4946900e+00   0.0000000e+00
   8.6100000e+02   2.0164613e+01   6.0002687e-02   2.0164613e+01   6.0002687e-02   7.4946842e+00   0.0000000e+00
   8.6200000e+02   2.0147112e+01   5.9193271e-02   2.0147112e+01   5.9193271e-02   7.4946784e+00   0.0000000e+00
   8.6300000e+02   2.0129732e+01   5.8392436e-02   2.0129732e+01   5.8392436e-02   7.4946727e+00   0.0000000e+00
   8.6400000e+02   2.0112471e+01   5.7600100e-02   2.0112471e+01   5.7600100e-02   7.4946669e+00   0.0000000e+00
   8.6500000e+02   2.0095329e+01   5.6816183e-02   2.0095329e+01   5.6816183e-02   7.4946612e+00   0.0000000e+00
   8.6600000e+02   2.0078303e+01   5.6040606e-02   2.0078303e+01   5.6040606e-02   7.4946555e+00   0.0000000e+00
   8.6700000e+02   2.0061393e+01   5.5273288e-02   2.0061393e+01   5.5273288e-02   7.4946498e+00   0.0000000e+00
   8.6800000e+02   2.0044597e+01   5.4514154e-02   2.0044597e+01   5.4514154e-02   7.4946442e+00   0.0000000e+00
   8.6900000e+02   2.0027914e+01   5.3763126e-02   2.0027914e+01   5.3763126e-02   7.4946386e+00   0.0000000e+00
   8.7000000e+02   2.0011343e+01   5.3020128e-02   2.0011343e+01   5.3020128e-02   7.4946329e+00   0.0000000e+00
   8.7100000e+02   1.9994882e+01   5.2285086e-02   1.9994882e+01   5.2285086e-02   7.4946274e+00   0.0000000e+00
   8.7200000e+02   1.9978531e+01   5.1557927e-02   1.9978531e+01   5.1557927e-02   7.4946218e+00   0.0000000e+00
   8.7300000e+02   1.9962288e+01   5.0838577e-02   1.9962288e+01   5.0838577e-02   7.4946162e+00   0.0000000e+00
   8.7400000e+02   1.9946152e+01   5.0126965e-02   1.9946152e+01   5.0126965e-02   7.4946107e+00   0.0000000e+00
   8.7500000e+02   1.9930122e+01   4.9423020e-02   1.9930122e+01   4.9423020e-02   7.4946052e+00   0.0000000e+00
   8.7600000e+02   1.9914197e+01   4.8726671e-02   1.9914197e+01   4.8726671e-02   7.4945997e+00   0.0000000e+00
   8.7700000e+02   1.9898375e+01   4.8037850e-02   1.9898375e+01   4.8037850e-02   7.4945943e+00   0.0000000e+00
   8.7800000e+02   1.9882656e+01   4.7356489e-02   1.9882656e+01   4.7356489e-02   7.4945888e+00   0.0000000e+00
   8.7900000e+02   1.9867039e+01   4.6682519e-02   1.9867039e+01   4.6682519e-02   7.4945834e+00   0.0000000e+00
   8.8000000e+02   1.9851522e+01   4.6015875e-02   1.9851522e+01   4.6015875e-02   7.4945780e+00   0.0000000e+00
   8.8100000e+02   1.9836105e+01   4.5356490e-02   1.9836105e+01   4.5356490e-02   7.4945726e+00   0.0000000e+00
   8.8200000e+02   1.9820786e+01   4.4704300e-02   1.9820786e+01   4.4704300e-02   7.4945672e+00   0.0000000e+00
   8.8300000e+02   1.9805564e+01   4.4059241e-02   1.9805564e+01   4.4059241e-02   7.4945619e+00   0.0000000e+00
   8.8400000e+02   1.9790439e+01   4.3421248e-02   1.9790439e+01   4.3421248e-02   7.4945565e+00   0.0000000e+00
   8.8500000e+02   1.9775409e+01   4.2790260e-02   1.9775409e+01   4.2790260e-02   7.4945512e+00   0.0000000e+00
   8.8600000e+02   1.9760474e+01   4.2166214e-02   1.9760474e+01   4.2166214e-02   7.4945459e+00   0.0000000e+00
   8.8700000e+02   1.9745633e+01   4.1549051e-02   1.9745633e+01   4.1549051e-02   7.4945407e+00   0.0000000e+00
   8.8800000e+02   1.9730884e+01   4.0938708e-02   1.9730884e+01   4.0938708e-02   7.4945354e+00   0.0000000e+00
   8.8900000e+02   1.9716227e+01   4.0335127e-02   1.9716227e+01   4.0335127e-02   7.4945302e+00   0.0000000e+00
   8.9000000e+02   1.9701660e+01   3.9738248e-02   1.9701660e+01   3.9738248e-02   7.4945249e+00   0.0000000e+00
   8.9100000e+02   1.9687184e+01   3.9148014e-02   1.9687184e+01   3.9148014e-02   7.4945197e+00   0.0000000e+00
   8.9200000e+02   1.9672796e+01   3.8564367e-02   1.9672796e+01   3.8564367e-02   7.4945146e+00   0.0000000e+00
   8.9300000e+02   1.9658497e+01   3.7987249e-02   1.9658497e+01   3.7987249e-02   7.4945094e+00   0.0000000e+00
   8.9400000e+02   1.9644285e+01   3.7416606e-02   1.9644285e+01   3.7416606e-02   7.4945043e+00   0.0000000e+00
   8.9500000e+02   1.9630160e+01   3.6852381e-02   1.9630160e+01   3.6852381e-02   7.4944991e+00   0.0000000e+00
   8.9600000e+02   1.9616120e+01   3.6294520e-02   1.9616120e+01   3.6294520e-02   7.4944940e+00   0.0000000e+00
   8.9700000e+02   1.9602165e+01   3.5742968e-02   1.9602165e+01   3.5742968e-02   7.4944890e+00   0.0000000e+00
   8.9800000e+02   1.9588295e+01   3.5197672e-02   1.9588295e+01   3.5197672e-02   7.4944839e+00   0.0000000e+00
   8.9900000e+02   1.9574507e+01   3.4658579e-02   1.9574507e+01   3.4658579e-02   7.4944788e+00   0.0000000e+00
   9.0000000e+02   1.9560802e+01   3.4125637e-02   1.9560802e+01   3.4125637e-02   7.4944738e+00   0.0000000e+00
   9.0100000e+02   1.9547179e+01   3.3598793e-02   1.9547179e+01   3.3598793e-02   7.4944688e+00   0.0000000e+00
   9.0200000e+02   1.9533636e+01   3.3077997e-02   1.9533636e+01   3.3077997e-02   7.4944638e+00   0.0000000e+00
   9.0300000e+02   1.9520174e+01   3.2563198e-02   1.9520174e+01   3.2563198e-02   7.4944588e+00   0.0000000e+00
   9.0400000e+02   1.9506791e+01   3.2054347e-02   1.9506791e+01   3.2054347e-02   7.4944538e+00   0.0000000e+00
   9.0500000e+02   1.9493487e+01   3.1551393e-02   1.9493487e+01   3.1551393e-02   7.4944489e+00   0.0000000e+00
   9.0600000e+02   1.9480261e+01   3.1054288e-02   1.9480261e+01   3.1054288e-02   7.4944440e+00   0.0000000e+00
   9.0700000e+02   1.9467112e+01   3.0562984e-02   1.9467112e+01   3.0562984e-02   7.4944391e+00   0.0000000e+00
   9.0800000e+02   1.9454040e+01   3.0077433e-02   1.9454040e+01   3.0077433e-02   7.4944342e+00   0.0000000e+00
   9.0900000e+02   1.9441044e+01   2.9597588e-02   1.9441044e+01   2.9597588e-02   7.4944293e+00   0.0000000e+00
   9.1000000e+02   1.9428123e+01   2.9123402e-02   1.9428123e+01   2.9123402e-02   7.4944244e+00   0.0000000e+00
   9.1100000e+02   1.9415276e+01   2.8654829e-02   1.9415276e+01   2.8654829e-02   7.4944196e+00   0.0000000e+00
   9.1200000e+02   1.9402504e+01   2.8191824e-02   1.9402504e+01   2.8191824e-02   7.4944148e+00   0.0000000e+00
   9.1300000e+02   1.9389804e+01   2.7734341e-02   1.9389804e+01   2.7734341e-02   7.4944099e+00   0.0000000e+00
   9.1400000e+02   1.9377177e+01   2.7282336e-02   1.9377177e+01   2.7282336e-02   7.4944052e+00   0.0000000e+00
   9.1500000e+02   1.9364623e+01   2.6835764e-02   1.9364623e+01   2.6835764e-02   7.4944004e+00   0.0000000e+00
   9.1600000e+02   1.9352139e+01   2.6394583e-02   1.9352139e+01   2.6394583e-02   7.4943956e+00   0.0000000e+00
   9.1700000e+02   1.9339726e+01   2.5958748e-02   1.9339726e+01   2.5958748e-02   7.4943909e+00   0.0000000e+00
   9.1800000e+02   1.9327383e+01   2.5528218e-02   1.9327383e+01   2.5528218e-02   7.4943862e+00   0.0000000e+00
   9.1900000e+02   1.9315110e+01   2.5102949e-02   1.9315110e+01   2.5102949e-02   7.4943814e+00   0.0000000e+00
   9.2000000e+02   1.9302905e+01   2.4682901e-02   1.9302905e+01   2.4682901e-02   7.4943768e+00   0.0000000e+00
   9.2100000e+02   1.9290769e+01   2.4268032e-02   1.9290769e+01   2.4268032e-02   7.4943721e+00   0.0000000e+00
   9.2200000e+02   1.9278700e+01   2.3858301e-02   1.9278700e+01   2.3858301e-02   7.4943674e+00   0.0000000e+00
   9.2300000e+02   1.9266699e+01   2.3453668e-02   1.9266699e+01   2.3453668e-02   7.4943628e+00   0.0000000e+00
   9.2400000e+02   1.9254764e+01   2.3054093e-02   1.9254764e+01   2.3054093e-02   7.4943581e+00   0.0000000e+00
   9.2500000e+02   1.9242895e+01   2.2659537e-02   1.9242895e+01   2.2659537e-02   7.4943535e+00   0.0000000e+00
   9.2600000e+02   1.9231091e+01   2.2269959e-02   1.9231091e+01   2.2269959e-02   7.4943489e+00   0.0000000e+00
   9.2700000e+02   1.9219353e+01   2.1885323e-02   1.9219353e+01   2.1885323e-02   7.4943444e+00   0.0000000e+00
   9.2800000e+02   1.9207678e+01   2.1505588e-02   1.9207678e+01   2.1505588e-02   7.4943398e+00   0.0000000e+00
   9.2900000e+02   1.9196068e+01   2.1130718e-02   1.9196068e+01   2.1130718e-02   7.4943352e+00   0.0000000e+00
   9.3000000e+02   1.9184521e+01   2.0760675e-02   1.9184521e+01   2.0760675e-02   7.4943307e+00   0.0000000e+00
   9.3100000e+02   1.9173036e+01   2.0395422e-02   1.9173036e+01   2.0395422e-02   7.4943262e+00   0.0000000e+00
   9.3200000e+02   1.9161614e+01   2.0034923e-02   1.9161614e+01   2.0034923e-02   7.4943217e+00   0.0000000e+00
   9.3300000e+02   1.9150253e+01   1.9679140e-02   1.9150253e+01   1.9679140e-02   7.4943172e+00   0.0000000e+00
   9.3400000e+02   1.9138954e+01   1.9328039e-02   1.9138954e+01   1.9328039e-02   7.4943127e+00   0.0000000e+00
   9.3500000e+02   1.9127716e+01   1.8981583e-02   1.9127716e+01   1.8981583e-02   7.4943083e+00   0.0000000e+00
   9.3600000e+02   1.9116537e+01   1.8639738e-02   1.9116537e+01   1.8639738e-02   7.4943038e+00   0.0000000e+00
   9.3700000e+02   1.9105419e+01   1.8302468e-02   1.9105419e+01   1.8302468e-02   7.4942994e+00   0.0000000e+00
   9.3800000e+02   1.9094359e+01   1.7969740e-02   1.9094359e+01   1.7969740e-02   7.4942950e+00   0.0000000e+00
   9.3900000e+02   1.9083359e+01   1.7641519e-02   1.9083359e+01   1.7641519e-02   7.4942906e+00   0.0000000e+00
   9.4000000e+02   1.9072417e+01   1.7317772e-02   1.9072417e+01   1.7317772e-02   7.4942862e+00   0.0000000e+00
   9.4100000e+02   1.9061533e+01   1.6998464e-02   1.9061533e+01   1.6998464e-02   7.4942818e+00   0.0000000e+00
   9.4200000e+02   1.9050706e+01   1.6683564e-02   1.9050706e+01   1.6683564e-02   7.4942775e+00   0.0000000e+00
   9.4300000e+02   1.9039936e+01   1.6373038e-02   1.9039936e+01   1.6373038e-02   7.4942731e+00   0.0000000e+00
   9.4400000e+02   1.9029223e+01   1.6066855e-02   1.9029223e+01   1.6066855e-02   7.4942688e+00   0.0000000e+00
   9.4500000e+02   1.9018565e+01   1.5764982e-02   1.9018565e+01   1.5764982e-02   7.4942645e+00   0.0000000e+00
   9.4600000e+02   1.9007964e+01   1.5467387e-02   1.9007964e+01   1.5467387e-02   7.4942602e+00   0.0000000e+00
   9.4700000e+02   1.8997417e+01   1.5174039e-02   1.8997417e+01   1.5174039e-02   7.4942559e+00   0.0000000e+00
   9.4800000e+02   1.8986926e+01   1.4884907e-02   1.8986926e+01   1.4884907e-02   7.4942517e+00   0.0000000e+00
   9.4900000e+02   1.8976488e+01   1.4599960e-02   1.8976488e+01   1.4599960e-02   7.4942474e+00   0.0000000e+00
   9.5000000e+02   1.8966105e+01   1.4319169e-02   1.8966105e+01   1.4319169e-02   7.4942432e+00   0.0000000e+00
   9.5100000e+02   1.8955775e+01   1.4042502e-02   1.8955775e+01   1.4042502e-02   7.4942389e+00   0.0000000e+00
   9.5200000e+02   1.8945499e+01   1.3769930e-02   1.8945499e+01   1.3769930e-02   7.4942347e+00   0.0000000e+00
   9.5300000e+02   1.8935275e+01   1.3501423e-02   1.8935275e+01   1.3501423e-02   7.4942305e+00   0.0000000e+00
   9.5400000e+02   1.8925103e+01   1.3236953e-02   1.8925103e+01   1.3236953e-02   7.4942264e+00   0.0000000e+00
   9.5500000e+02   1.8914983e+01   1.2976490e-02   1.8914983e+01   1.2976490e-02   7.4942222e+00   0.0000000e+00
   9.5600000e+02   1.8904915e+01   1.2720005e-02   1.8904915e+01   1.2720005e-02   7.4942180e+00   0.0000000e+00
   9.5700000e+02   1.8894898e+01   1.2467471e-02   1.8894898e+01   1.2467471e-02   7.4942139e+00   0.0000000e+00
   9.5800000e+02   1.8884932e+01   1.2218859e-02   1.8884932e+01   1.2218859e-02   7.4942098e+00   0.0000000e+00
   9.5900000e+02   1.8875017e+01   1.1974142e-02   1.8875017e+01   1.1974142e-02   7.4942057e+00   0.0000000e+00
   9.6000000e+02   1.8865151e+01   1.1733291e-02   1.8865151e+01   1.1733291e-02   7.4942016e+00   0.0000000e+00
   9.6100000e+02   1.8855335e+01   1.1496279e-02   1.8855335e+01   1.1496279e-02   7.4941975e+00   0.0000000e+00
   9.6200000e+02   1.8845568e+01   1.1263081e-02   1.8845568e+01   1.1263081e-02   7.4941934e+00   0.0000000e+00
   9.6300000e+02   1.8835851e+01   1.1033668e-02   1.8835851e+01   1.1033668e-02   7.4941893e+00   0.0000000e+00
   9.6400000e+02   1.8826182e+01   1.0808015e-02   1.8826182e+01   1.0808015e-02   7.4941853e+00   0.0000000e+00
   9.6500000e+02   1.8816561e+01   1.0586094e-02   1.8816561e+01   1.0586094e-02   7.4941813e+00   0.0000000e+00
   9.6600000e+02   1.8806988e+01   1.0367881e-02   1.8806988e+01   1.0367881e-02   7.4941772e+00   0.0000000e+00
   9.6700000e+02   1.8797462e+01   1.0153350e-02   1.8797462e+01   1.0153350e-02   7.4941732e+00   0.0000000e+00
   9.6800000e+02   1.8787984e+01   9.9424741e-03   1.8787984e+01   9.9424741e-03   7.4941692e+00   0.0000000e+00
   9.6900000e+02   1.8778553e+01   9.7352293e-03   1.8778553e+01   9.7352293e-03   7.4941653e+00   0.0000000e+00
   9.7000000e+02   1.8769168e+01   9.5315904e-03   1.8769168e+01   9.5315904e-03   7.4941613e+00   0.0000000e+00
   9.7100000e+02   1.8759830e+01   9.3315326e-03   1.8759830e+01   9.3315326e-03   7.4941573e+00   0.0000000e+00
   9.7200000e+02   1.8750537e+01   9.1350314e-03   1.8750537e+01   9.1350314e-03   7.4941534e+00   0.0000000e+00
   9.7300000e+02   1.8741290e+01   8.9420625e-03   1.8741290e+01   8.9420625e-03   7.4941495e+00   0.0000000e+00
   9.7400000e+02   1.8732088e+01   8.7526019e-03   1.8732088e+01   8.7526019e-03   7.4941455e+00   0.0000000e+00
   9.7500000e+02   1.8722931e+01   8.5666258e-03   1.8722931e+01   8.5666258e-03   7.4941416e+00   0.0000000e+00
   9.7600000e+02   1.8713819e+01   8.3841106e-03   1.8713819e+01   8.3841106e-03   7.4941377e+00   0.0000000e+00
   9.7700000e+02   1.8704751e+01   8.2050329e-03   1.8704751e+01   8.2050329e-03   7.4941339e+00   0.0000000e+00
   9.7800000e+02   1.8695728e+01   8.0293696e-03   1.8695728e+01   8.0293696e-03   7.4941300e+00   0.0000000e+00
   9.7900000e+02   1.8686747e+01   7.8570977e-03   1.8686747e+01   7.8570977e-03   7.4941261e+00   0.0000000e+00
   9.8000000e+02   1.8677811e+01   7.6881946e-03   1.8677811e+01   7.6881946e-03   7.4941223e+00   0.0000000e+00
   9.8100000e+02   1.8668917e+01   7.5226378e-03   1.8668917e+01   7.5226378e-03   7.4941185e+00   0.0000000e+00
   9.8200000e+02   1.8660067e+01   7.3604049e-03   1.8660067e+01   7.3604049e-03   7.4941147e+00   0.0000000e+00
   9.8300000e+02   1.8651258e+01   7.2014739e-03   1.8651258e+01   7.2014739e-03   7.4941109e+00   0.0000000e+00
   9.8400000e+02   1.8642493e+01   7.0458229e-03   1.8642493e+01   7.0458229e-03   7.4941071e+00   0.0000000e+00
   9.8500000e+02   1.8633769e+01   6.8934302e-03   1.8633769e+01   6.8934302e-03   7.4941033e+00   0.0000000e+00
   9.8600000e+02   1.8625087e+01   6.7442743e-03   1.8625087e+01   6.7442743e-03   7.4940995e+00   0.0000000e+00
   9.8700000e+02   1.8616446e+01   6.5983340e-03   1.8616446e+01   6.5983340e-03   7.4940958e+00   0.0000000e+00
   9.8800000e+02   1.8607846e+01   6.4555882e-03   1.8607846e+01   6.4555882e-03   7.4940920e+00   0.0000000e+00
   9.8900000e+02   1.8599288e+01   6.3160160e-03   1.8599288e+01   6.3160160e-03   7.4940883e+00   0.0000000e+00
   9.9000000e+02   1.8590770e+01   6.1795967e-03   1.8590770e+01   6.1795967e-03   7.4940846e+00   0.0000000e+00
   9.9100000e+02   1.8582292e+01   6.0463097e-03   1.8582292e+01   6.0463097e-03   7.4940809e+00   0.0000000e+00
   9.9200000e+02   1.8573854e+01   5.9161349e-03   1.8573854e+01   5.9161349e-03   7.4940772e+00   0.0000000e+00
   9.9300000e+02   1.8565457e+01   5.7890519e-03   1.8565457e+01   5.7890519e-03   7.4940735e+00   0.0000000e+00
   9.9400000e+02   1.8557099e+01   5.6650409e-03   1.8557099e+01   5.6650409e-03   7.4940698e+00   0.0000000e+00
   9.9500000e+02   1.8548780e+01   5.5440821e-03   1.8548780e+01   5.5440821e-03   7.4940661e+00   0.0000000e+00
   9.9600000e+02   1.8540500e+01   5.4261559e-03   1.8540500e+01   5.4261559e-03   7.4940625e+00   0.0000000e+00
   9.9700000e+02   1.8532260e+01   5.3112429e-03   1.8532260e+01   5.3112429e-03   7.4940589e+00   0.0000000e+00
   9.9800000e+02   1.8524057e+01   5.1993237e-03   1.8524057e+01   5.1993237e-03   7.4940552e+00   0.0000000e+00
   9.9900000e+02   1.8515893e+01   5.0903795e-03   1.8515893e+01   5.0903795e-03   7.4940516e+00   0.0000000e+00
   1.0000000e+03   1.8507768e+01   4.9843912e-03   1.8507768e+01   4.9843912e-03   7.4940480e+00   0.0000000e+00
   1.0025000e+03   1.8487619e+01   4.7322301e-03   1.8487619e+01   4.7322301e-03   7.4940391e+00   0.0000000e+00
   1.0050000e+03   1.8467703e+01   4.4981387e-03   1.8467703e+01   4.4981387e-03   7.4940302e+00   0.0000000e+00
   1.0075000e+03   1.8448017e+01   4.2818352e-03   1.8448017e+01   4.2818352e-03   7.4940213e+00   0.0000000e+00
   1.0100000e+03   1.8428558e+01   4.0830439e-03   1.8428558e+01   4.0830439e-03   7.4940126e+00   0.0000000e+00
   1.0125000e+03   1.8409322e+01   3.9014949e-03   1.8409322e+01   3.9014949e-03   7.4940039e+00   0.0000000e+00
   1.0150000e+03   1.8390306e+01   3.7369244e-03   1.8390306e+01   3.7369244e-03   7.4939953e+00   0.0000000e+00
   1.0175000e+03   1.8371507e+01   3.5890741e-03   1.8371507e+01   3.5890741e-03   7.4939867e+00   0.0000000e+00
   1.0200000e+03   1.8352922e+01   3.4576912e-03   1.8352922e+01   3.4576912e-03   7.4939783e+00   0.0000000e+00
   1.0225000e+03   1.8334549e+01   3.3425284e-03   1.8334549e+01   3.3425284e-03   7.4939698e+00   0.0000000e+00
   1.0250000e+03   1.8316385e+01   3.2433436e-03   1.8316385e+01   3.2433436e-03   7.4939615e+00   0.0000000e+00
   1.0275000e+03   1.8298428e+01   3.1598996e-03   1.8298428e+01   3.1598996e-03   7.4939532e+00   0.0000000e+00
   1.0300000e+03   1.8280675e+01   3.0919645e-03   1.8280675e+01   3.0919645e-03   7.4939450e+00   0.0000000e+00
   1.0325000e+03   1.8263126e+01   3.0393109e-03   1.8263126e+01   3.0393109e-03   7.4939368e+00   0.0000000e+00
   1.0350000e+03   1.8245780e+01   3.0017163e-03   1.8245780e+01   3.0017163e-03   7.4939287e+00   0.0000000e+00
   1.0375000e+03   1.8228640e+01   2.9753147e-03   1.8228640e+01   2.9753147e-03   7.4939207e+00   0.0000000e+00
   1.0400000e+03   1.8211701e+01   2.9499221e-03   1.8211701e+01   2.9499221e-03   7.4939127e+00   0.0000000e+00
   1.0425000e+03   1.8194954e+01   2.9249420e-03   1.8194954e+01   2.9249420e-03   7.4939048e+00   0.0000000e+00
   1.0450000e+03   1.8178395e+01   2.9003650e-03   1.8178395e+01   2.9003650e-03   7.4938969e+00   0.0000000e+00
   1.0475000e+03   1.8162019e+01   2.8761818e-03   1.8162019e+01   2.8761818e-03   7.4938891e+00   0.0000000e+00
   1.0500000e+03   1.8145822e+01   2.8523833e-03   1.8145822e+01   2.8523833e-03   7.4938813e+00   0.0000000e+00
   1.0525000e+03   1.8129801e+01   2.8289610e-03   1.8129801e+01   2.8289610e-03   7.4938737e+00   0.0000000e+00
   1.0550000e+03   1.8113953e+01   2.8059064e-03   1.8113953e+01   2.8059064e-03   7.4938660e+00   0.0000000e+00
   1.0575000e+03   1.8098274e+01   2.7832112e-03   1.8098274e+01   2.7832112e-03   7.4938585e+00   0.0000000e+00
   1.0600000e+03   1.8082762e+01   2.7608675e-03   1.8082762e+01   2.7608675e-03   7.4938509e+00   0.0000000e+00
   1.0625000e+03   1.8067413e+01   2.7388674e-03   1.8067413e+01   2.7388674e-03   7.4938435e+00   0.0000000e+00
   1.0650000e+03   1.8052225e+01   2.7172035e-03   1.8052225e+01   2.7172035e-03   7.4938361e+00   0.0000000e+00
   1.0675000e+03   1.8037196e+01   2.6958685e-03   1.8037196e+01   2.6958685e-03   7.4938287e+00   0.0000000e+00
   1.0700000e+03   1.8022322e+01   2.6748552e-03   1.8022322e+01   2.6748552e-03   7.4938214e+00   0.0000000e+00
   1.0725000e+03   1.8007601e+01   2.6541568e-03   1.8007601e+01   2.6541568e-03   7.4938142e+00   0.0000000e+00
   1.0750000e+03   1.7993030e+01   2.6337664e-03   1.7993030e+01   2.6337664e-03   7.4938070e+00   0.0000000e+00
   1.0775000e+03   1.7978608e+01   2.6136775e-03   1.7978608e+01   2.6136775e-03   7.4937998e+00   0.0000000e+00
   1.0800000e+03   1.7964332e+01   2.5938838e-03   1.7964332e+01   2.5938838e-03   7.4937927e+00   0.0000000e+00
   1.0825000e+03   1.7950200e+01   2.5743790e-03   1.7950200e+01   2.5743790e-03   7.4937857e+00   0.0000000e+00
   1.0850000e+03   1.7936208e+01   2.5551572e-03   1.7936208e+01   2.5551572e-03   7.4937787e+00   0.0000000e+00
   1.0875000e+03   1.7922357e+01   2.5362125e-03   1.7922357e+01   2.5362125e-03   7.4937718e+00   0.0000000e+00
   1.0900000e+03   1.7908642e+01   2.5175391e-03   1.7908642e+01   2.5175391e-03   7.4937649e+00   0.0000000e+00
   1.0925000e+03   1.7895063e+01   2.4991315e-03   1.7895063e+01   2.4991315e-03   7.4937581e+00   0.0000000e+00
   1.0950000e+03   1.7881616e+01   2.4809842e-03   1.7881616e+01   2.4809842e-03   7.4937513e+00   0.0000000e+00
   1.0975000e+03   1.7868301e+01   2.4630921e-03   1.7868301e+01   2.4630921e-03   7.4937445e+00   0.0000000e+00
   1.1000000e+03   1.7855116e+01   2.4454499e-03   1.7855116e+01   2.4454499e-03   7.4937378e+00   0.0000000e+00
   1.1025000e+03   1.7842057e+01   2.4280527e-03   1.7842057e+01   2.4280527e-03   7.4937312e+00   0.0000000e+00
   1.1050000e+03   1.7829124e+01   2.4108956e-03   1.7829124e+01   2.4108956e-03   7.4937246e+00   0.0000000e+00
   1.1075000e+03   1.7816315e+01   2.3939738e-03   1.7816315e+01   2.3939738e-03   7.4937180e+00   0.0000000e+00
   1.1100000e+03   1.7803628e+01   2.3772828e-03   1.7803628e+01   2.3772828e-03   7.4937115e+00   0.0000000e+00
   1.1125000e+03   1.7791061e+01   2.3608179e-03   1.7791061e+01   2.3608179e-03   7.4937051e+00   0.0000000e+00
   1.1150000e+03   1.7778613e+01   2.3445748e-03   1.7778613e+01   2.3445748e-03   7.4936986e+00   0.0000000e+00
   1.1175000e+03   1.7766282e+01   2.3285492e-03   1.7766282e+01   2.3285492e-03   7.4936923e+00   0.0000000e+00
   1.1200000e+03   1.7754066e+01   2.3127369e-03   1.7754066e+01   2.3127369e-03   7.4936859e+00   0.0000000e+00
   1.1225000e+03   1.7741964e+01   2.2971338e-03   1.7741964e+01   2.2971338e-03   7.4936797e+00   0.0000000e+00
   1.1250000e+03   1.7729974e+01   2.2817360e-03   1.7729974e+01   2.2817360e-03   7.4936734e+00   0.0000000e+00
   1.1275000e+03   1.7718094e+01   2.2665395e-03   1.7718094e+01   2.2665395e-03   7.4936672e+00   0.0000000e+00
   1.1300000e+03   1.7706324e+01   2.2515407e-03   1.7706324e+01   2.2515407e-03   7.4936611e+00   0.0000000e+00
   1.1325000e+03   1.7694661e+01   2.2367357e-03   1.7694661e+01   2.2367357e-03   7.4936550e+00   0.0000000e+00
   1.1350000e+03   1.7683105e+01   2.2221210e-03   1.7683105e+01   2.2221210e-03   7.4936489e+00   0.0000000e+00
   1.1375000e+03   1.7671653e+01   2.2076930e-03   1.7671653e+01   2.2076930e-03   7.4936429e+00   0.0000000e+00
   1.1400000e+03   1.7660305e+01   2.1934484e-03   1.7660305e+01   2.1934484e-03   7.4936369e+00   0.0000000e+00
   1.1425000e+03   1.7649059e+01   2.1793837e-03   1.7649059e+01   2.1793837e-03   7.4936309e+00   0.0000000e+00
   1.1450000e+03   1.7637914e+01   2.1654957e-03   1.7637914e+01   2.1654957e-03   7.4936250e+00   0.0000000e+00
   1.1475000e+03   1.7626868e+01   2.1517811e-03   1.7626868e+01   2.1517811e-03   7.4936192e+00   0.0000000e+00
   1.1500000e+03   1.7615920e+01   2.1382369e-03   1.7615920e+01   2.1382369e-03   7.4936133e+00   0.0000000e+00
   1.1525000e+03   1.7605069e+01   2.1248601e-03   1.7605069e+01   2.1248601e-03   7.4936075e+00   0.0000000e+00
   1.1550000e+03   1.7594314e+01   2.1116475e-03   1.7594314e+01   2.1116475e-03   7.4936018e+00   0.0000000e+00
   1.1575000e+03   1.7583653e+01   2.0985963e-03   1.7583653e+01   2.0985963e-03   7.4935961e+00   0.0000000e+00
   1.1600000e+03   1.7573085e+01   2.0857037e-03   1.7573085e+01   2.0857037e-03   7.4935904e+00   0.0000000e+00
   1.1625000e+03   1.7562609e+01   2.0729669e-03   1.7562609e+01   2.0729669e-03   7.4935848e+00   0.0000000e+00
   1.1650000e+03   1.7552224e+01   2.0603831e-03   1.7552224e+01   2.0603831e-03   7.4935792e+00   0.0000000e+00
   1.1675000e+03   1.7541928e+01   2.0479496e-03   1.7541928e+01   2.0479496e-03   7.4935736e+00   0.0000000e+00
   1.1700000e+03   1.7531722e+01   2.0356640e-03   1.7531722e+01   2.0356640e-03   7.4935681e+00   0.0000000e+00
   1.1725000e+03   1.7521602e+01   2.0235236e-03   1.7521602e+01   2.0235236e-03   7.4935626e+00   0.0000000e+00
   1.1750000e+03   1.7511570e+01   2.0115260e-03   1.7511570e+01   2.0115260e-03   7.4935572e+00   0.0000000e+00
   1.1775000e+03   1.7501622e+01   1.9996687e-03   1.7501622e+01   1.9996687e-03   7.4935518e+00   0.0000000e+00
   1.1800000e+03   1.7491759e+01   1.9879493e-03   1.7491759e+01   1.9879493e-03   7.4935464e+00   0.0000000e+00
   1.1825000e+03   1.7481979e+01   1.9763656e-03   1.7481979e+01   1.9763656e-03   7.4935410e+00   0.0000000e+00
   1.1850000e+03   1.7472281e+01   1.9649152e-03   1.7472281e+01   1.9649152e-03   7.4935357e+00   0.0000000e+00
   1.1875000e+03   1.7462664e+01   1.9535960e-03   1.7462664e+01   1.9535960e-03   7.4935305e+00   0.0000000e+00
   1.1900000e+03   1.7453128e+01   1.9424057e-03   1.7453128e+01   1.9424057e-03   7.4935252e+00   0.0000000e+00
   1.1925000e+03   1.7443671e+01   1.9313422e-03   1.7443671e+01   1.9313422e-03   7.4935200e+00   0.0000000e+00
   1.1950000e+03   1.7434292e+01   1.9204034e-03   1.7434292e+01   1.9204034e-03   7.4935148e+00   0.0000000e+00
   1.1975000e+03   1.7424991e+01   1.9095873e-03   1.7424991e+01   1.9095873e-03   7.4935097e+00   0.0000000e+00
   1.2000000e+03   1.7415766e+01   1.8988919e-03   1.7415766e+01   1.8988919e-03   7.4935046e+00   0.0000000e+00
   1.2025000e+03   1.7406617e+01   1.8883153e-03   1.7406617e+01   1.8883153e-03   7.4934995e+00   0.0000000e+00
   1.2050000e+03   1.7397543e+01   1.8778554e-03   1.7397543e+01   1.8778554e-03   7.4934945e+00   0.0000000e+00
   1.2075000e+03   1.7388542e+01   1.8675105e-03   1.7388542e+01   1.8675105e-03   7.4934895e+00   0.0000000e+00
   1.2100000e+03   1.7379614e+01   1.8572787e-03   1.7379614e+01   1.8572787e-03   7.4934845e+00   0.0000000e+00
   1.2125000e+03   1.7370759e+01   1.8471582e-03   1.7370759e+01   1.8471582e-03   7.4934796e+00   0.0000000e+00
   1.2150000e+03   1.7361975e+01   1.8371473e-03   1.7361975e+01   1.8371473e-03   7.4934747e+00   0.0000000e+00
   1.2175000e+03   1.7353261e+01   1.8272441e-03   1.7353261e+01   1.8272441e-03   7.4934698e+00   0.0000000e+00
   1.2200000e+03   1.7344617e+01   1.8174471e-03   1.7344617e+01   1.8174471e-03   7.4934649e+00   0.0000000e+00
   1.2225000e+03   1.7336042e+01   1.8077546e-03   1.7336042e+01   1.8077546e-03   7.4934601e+00   0.0000000e+00
   1.2250000e+03   1.7327534e+01   1.7981649e-03   1.7327534e+01   1.7981649e-03   7.4934553e+00   0.0000000e+00
   1.2275000e+03   1.7319095e+01   1.7886764e-03   1.7319095e+01   1.7886764e-03   7.4934506e+00   0.0000000e+00
   1.2300000e+03   1.7310721e+01   1.7792877e-03   1.7310721e+01   1.7792877e-03   7.4934458e+00   0.0000000e+00
   1.2325000e+03   1.7302414e+01   1.7699971e-03   1.7302414e+01   1.7699971e-03   7.4934412e+00   0.0000000e+00
   1.2350000e+03   1.7294171e+01   1.7608032e-03   1.7294171e+01   1.7608032e-03   7.4934365e+00   0.0000000e+00
   1.2375000e+03   1.7285993e+01   1.7517045e-03   1.7285993e+01   1.7517045e-03   7.4934318e+00   0.0000000e+00
   1.2400000e+03   1.7277879e+01   1.7426995e-03   1.7277879e+01   1.7426995e-03   7.4934272e+00   0.0000000e+00
   1.2425000e+03   1.7269827e+01   1.7337870e-03   1.7269827e+01   1.7337870e-03   7.4934227e+00   0.0000000e+00
   1.2450000e+03   1.7261838e+01   1.7249653e-03   1.7261838e+01   1.7249653e-03   7.4934181e+00   0.0000000e+00
   1.2475000e+03   1.7253910e+01   1.7162333e-03   1.7253910e+01   1.7162333e-03   7.4934136e+00   0.0000000e+00
   1.2500000e+03   1.7246043e+01   1.7075896e-03   1.7246043e+01   1.7075896e-03   7.4934091e+00   0.0000000e+00
   1.2525000e+03   1.7238237e+01   1.6990329e-03   1.7238237e+01   1.6990329e-03   7.4934046e+00   0.0000000e+00
   1.2550000e+03   1.7230490e+01   1.6905618e-03   1.7230490e+01   1.6905618e-03   7.4934002e+00   0.0000000e+00
   1.2575000e+03   1.7222801e+01   1.6821752e-03   1.7222801e+01   1.6821752e-03   7.4933958e+00   0.0000000e+00
   1.2600000e+03   1.7215171e+01   1.6738718e-03   1.7215171e+01   1.6738718e-03   7.4933914e+00   0.0000000e+00
   1.2625000e+03   1.7207599e+01   1.6656504e-03   1.7207599e+01   1.6656504e-03   7.4933870e+00   0.0000000e+00
   1.2650000e+03   1.7200084e+01   1.6575098e-03   1.7200084e+01   1.6575098e-03   7.4933827e+00   0.0000000e+00
   1.2675000e+03   1.7192625e+01   1.6494489e-03   1.7192625e+01   1.6494489e-03   7.4933784e+00   0.0000000e+00
   1.2700000e+03   1.7185222e+01   1.6414665e-03   1.7185222e+01   1.6414665e-03   7.4933741e+00   0.0000000e+00
   1.2725000e+03   1.7177874e+01   1.6335615e-03   1.7177874e+01   1.6335615e-03   7.4933698e+00   0.0000000e+00
   1.2750000e+03   1.7170581e+01   1.6257327e-03   1.7170581e+01   1.6257327e-03   7.4933656e+00   0.0000000e+00
   1.2775000e+03   1.7163341e+01   1.6179792e-03   1.7163341e+01   1.6179792e-03   7.4933614e+00   0.0000000e+00
   1.2800000e+03   1.7156156e+01   1.6102998e-03   1.7156156e+01   1.6102998e-03   7.4933572e+00   0.0000000e+00
   1.2825000e+03   1.7149023e+01   1.6026936e-03   1.7149023e+01   1.6026936e-03   7.4933531e+00   0.0000000e+00
   1.2850000e+03   1.7141943e+01   1.5951594e-03   1.7141943e+01   1.5951594e-03   7.4933489e+00   0.0000000e+00
   1.2875000e+03   1.7134914e+01   1.5876963e-03   1.7134914e+01   1.5876963e-03   7.4933448e+00   0.0000000e+00
   1.2900000e+03   1.7127937e+01   1.5803033e-03   1.7127937e+01   1.5803033e-03   7.4933408e+00   0.0000000e+00
   1.2925000e+03   1.7121010e+01   1.5729795e-03   1.7121010e+01   1.5729795e-03   7.4933367e+00   0.0000000e+00
   1.2950000e+03   1.7114134e+01   1.5657238e-03   1.7114134e+01   1.5657238e-03   7.4933327e+00   0.0000000e+00
   1.2975000e+03   1.7107308e+01   1.5585354e-03   1.7107308e+01   1.5585354e-03   7.4933287e+00   0.0000000e+00
   1.3000000e+03   1.7100531e+01   1.5514133e-03   1.7100531e+01   1.5514133e-03   7.4933247e+00   0.0000000e+00
   1.3025000e+03   1.7093802e+01   1.5443566e-03   1.7093802e+01   1.5443566e-03   7.4933207e+00   0.0000000e+00
   1.3050000e+03   1.7087122e+01   1.5373645e-03   1.7087122e+01   1.5373645e-03   7.4933168e+00   0.0000000e+00
   1.3075000e+03   1.7080489e+01   1.5304361e-03   1.7080489e+01   1.5304361e-03   7.4933129e+00   0.0000000e+00
   1.3100000e+03   1.7073904e+01   1.5235705e-03   1.7073904e+01   1.5235705e-03   7.4933090e+00   0.0000000e+00
   1.3125000e+03   1.7067366e+01   1.5167669e-03   1.7067366e+01   1.5167669e-03   7.4933051e+00   0.0000000e+00
   1.3150000e+03   1.7060873e+01   1.5100245e-03   1.7060873e+01   1.5100245e-03   7.4933013e+00   0.0000000e+00
   1.3175000e+03   1.7054427e+01   1.5033424e-03   1.7054427e+01   1.5033424e-03   7.4932975e+00   0.0000000e+00
   1.3200000e+03   1.7048026e+01   1.4967199e-03   1.7048026e+01   1.4967199e-03   7.4932937e+00   0.0000000e+00
   1.3225000e+03   1.7041670e+01   1.4901561e-03   1.7041670e+01   1.4901561e-03   7.4932899e+00   0.0000000e+00
   1.3250000e+03   1.7035359e+01   1.4836504e-03   1.7035359e+01   1.4836504e-03   7.4932861e+00   0.0000000e+00
   1.3275000e+03   1.7029092e+01   1.4772019e-03   1.7029092e+01   1.4772019e-03   7.4932824e+00   0.0000000e+00
   1.3300000e+03   1.7022868e+01   1.4708099e-03   1.7022868e+01   1.4708099e-03   7.4932787e+00   0.0000000e+00
   1.3325000e+03   1.7016687e+01   1.4644737e-03   1.7016687e+01   1.4644737e-03   7.4932750e+00   0.0000000e+00
   1.3350000e+03   1.7010550e+01   1.4581925e-03   1.7010550e+01   1.4581925e-03   7.4932713e+00   0.0000000e+00
   1.3375000e+03   1.7004454e+01   1.4519657e-03   1.7004454e+01   1.4519657e-03   7.4932677e+00   0.0000000e+00
   1.3400000e+03   1.6998401e+01   1.4457926e-03   1.6998401e+01   1.4457926e-03   7.4932641e+00   0.0000000e+00
   1.3425000e+03   1.6992389e+01   1.4396724e-03   1.6992389e+01   1.4396724e-03   7.4932605e+00   0.0000000e+00
   1.3450000e+03   1.6986419e+01   1.4336045e-03   1.6986419e+01   1.4336045e-03   7.4932569e+00   0.0000000e+00
   1.3475000e+03   1.6980489e+01   1.4275883e-03   1.6980489e+01   1.4275883e-03   7.4932533e+00   0.0000000e+00
   1.3500000e+03   1.6974599e+01   1.4216231e-03   1.6974599e+01   1.4216231e-03   7.4932498e+00   0.0000000e+00
   1.3525000e+03   1.6968750e+01   1.4157082e-03   1.6968750e+01   1.4157082e-03   7.4932462e+00   0.0000000e+00
   1.3550000e+03   1.6962940e+01   1.4098430e-03   1.6962940e+01   1.4098430e-03   7.4932427e+00   0.0000000e+00
   1.3575000e+03   1.6957169e+01   1.4040270e-03   1.6957169e+01   1.4040270e-03   7.4932392e+00   0.0000000e+00
   1.3600000e+03   1.6951437e+01   1.3982595e-03   1.6951437e+01   1.3982595e-03   7.4932358e+00   0.0000000e+00
   1.3625000e+03   1.6945744e+01   1.3925398e-03   1.6945744e+01   1.3925398e-03   7.4932323e+00   0.0000000e+00
   1.3650000e+03   1.6940088e+01   1.3868675e-03   1.6940088e+01   1.3868675e-03   7.4932289e+00   0.0000000e+00
   1.3675000e+03   1.6934471e+01   1.3812419e-03   1.6934471e+01   1.3812419e-03   7.4932255e+00   0.0000000e+00
   1.3700000e+03   1.6928891e+01   1.3756624e-03   1.6928891e+01   1.3756624e-03   7.4932221e+00   0.0000000e+00
   1.3725000e+03   1.6923348e+01   1.3701286e-03   1.6923348e+01   1.3701286e-03   7.4932188e+00   0.0000000e+00
   1.3750000e+03   1.6917841e+01   1.3646398e-03   1.6917841e+01   1.3646398e-03   7.4932154e+00   0.0000000e+00
   1.3775000e+03   1.6912372e+01   1.3591955e-03   1.6912372e+01   1.3591955e-03   7.4932121e+00   0.0000000e+00
   1.3800000e+03   1.6906938e+01   1.3537951e-03   1.6906938e+01   1.3537951e-03   7.4932088e+00   0.0000000e+00
   1.3825000e+03   1.6901540e+01   1.3484383e-03   1.6901540e+01   1.3484383e-03   7.4932055e+00   0.0000000e+00
   1.3850000e+03   1.6896177e+01   1.3431243e-03   1.6896177e+01   1.3431243e-03   7.4932022e+00   0.0000000e+00
   1.3875000e+03   1.6890849e+01   1.3378527e-03   1.6890849e+01   1.3378527e-03   7.4931989e+00   0.0000000e+00
   1.3900000e+03   1.6885556e+01   1.3326231e-03   1.6885556e+01   1.3326231e-03   7.4931957e+00   0.0000000e+00
   1.3925000e+03   1.6880298e+01   1.3274349e-03   1.6880298e+01   1.3274349e-03   7.4931925e+00   0.0000000e+00
   1.3950000e+03   1.6875073e+01   1.3222876e-03   1.6875073e+01   1.3222876e-03   7.4931893e+00   0.0000000e+00
   1.3975000e+03   1.6869882e+01   1.3171807e-03   1.6869882e+01   1.3171807e-03   7.4931861e+00   0.0000000e+00
   1.4000000e+03   1.6864725e+01   1.3121139e-03   1.6864725e+01   1.3121139e-03   7.4931829e+00   0.0000000e+00
   1.4025000e+03   1.6859601e+01   1.3070865e-03   1.6859601e+01   1.3070865e-03   7.4931798e+00   0.0000000e+00
   1.4050000e+03   1.6854510e+01   1.3020982e-03   1.6854510e+01   1.3020982e-03   7.4931766e+00   0.0000000e+00
   1.4075000e+03   1.6849452e+01   1.2971485e-03   1.6849452e+01   1.2971485e-03   7.4931735e+00   0.0000000e+00
   1.4100000e+03   1.6844426e+01   1.2922369e-03   1.6844426e+01   1.2922369e-03   7.4931704e+00   0.0000000e+00
   1.4125000e+03   1.6839432e+01   1.2873631e-03   1.6839432e+01   1.2873631e-03   7.4931673e+00   0.0000000e+00
   1.4150000e+03   1.6834469e+01   1.2825266e-03   1.6834469e+01   1.2825266e-03   7.4931643e+00   0.0000000e+00
   1.4175000e+03   1.6829538e+01   1.2777269e-03   1.6829538e+01   1.2777269e-03   7.4931612e+00   0.0000000e+00
   1.4200000e+03   1.6824638e+01   1.2729637e-03   1.6824638e+01   1.2729637e-03   7.4931582e+00   0.0000000e+00
   1.4225000e+03   1.6819770e+01   1.2682365e-03   1.6819770e+01   1.2682365e-03   7.4931552e+00   0.0000000e+00
   1.4250000e+03   1.6814931e+01   1.2635449e-03   1.6814931e+01   1.2635449e-03   7.4931522e+00   0.0000000e+00
   1.4275000e+03   1.6810123e+01   1.2588886e-03   1.6810123e+01   1.2588886e-03   7.4931492e+00   0.0000000e+00
   1.4300000e+03   1.6805346e+01   1.2542671e-03   1.6805346e+01   1.2542671e-03   7.4931462e+00   0.0000000e+00
   1.4325000e+03   1.6800598e+01   1.2496800e-03   1.6800598e+01   1.2496800e-03   7.4931433e+00   0.0000000e+00
   1.4350000e+03   1.6795879e+01   1.2451270e-03   1.6795879e+01   1.2451270e-03   7.4931403e+00   0.0000000e+00
   1.4375000e+03   1.6791190e+01   1.2406077e-03   1.6791190e+01   1.2406077e-03   7.4931374e+00   0.0000000e+00
   1.4400000e+03   1.6786530e+01   1.2361217e-03   1.6786530e+01   1.2361217e-03   7.4931345e+00   0.0000000e+00
   1.4425000e+03   1.6781899e+01   1.2316687e-03   1.6781899e+01   1.2316687e-03   7.4931316e+00   0.0000000e+00
   1.4450000e+03   1.6777297e+01   1.2272482e-03   1.6777297e+01   1.2272482e-03   7.4931287e+00   0.0000000e+00
   1.4475000e+03   1.6772722e+01   1.2228600e-03   1.6772722e+01   1.2228600e-03   7.4931259e+00   0.0000000e+00
   1.4500000e+03   1.6768176e+01   1.2185036e-03   1.6768176e+01   1.2185036e-03   7.4931230e+00   0.0000000e+00
   1.4525000e+03   1.6763658e+01   1.2141788e-03   1.6763658e+01   1.2141788e-03   7.4931202e+00   0.0000000e+00
   1.4550000e+03   1.6759167e+01   1.2098852e-03   1.6759167e+01   1.2098852e-03   7.4931174e+00   0.0000000e+00
   1.4575000e+03   1.6754704e+01   1.2056224e-03   1.6754704e+01   1.2056224e-03   7.4931146e+00   0.0000000e+00
   1.4600000e+03   1.6750267e+01   1.2013901e-03   1.6750267e+01   1.2013901e-03   7.4931118e+00   0.0000000e+00
   1.4625000e+03   1.6745858e+01   1.1971881e-03   1.6745858e+01   1.1971881e-03   7.4931090e+00   0.0000000e+00
   1.4650000e+03   1.6741475e+01   1.1930159e-03   1.6741475e+01   1.1930159e-03   7.4931063e+00   0.0000000e+00
   1.4675000e+03   1.6737119e+01   1.1888733e-03   1.6737119e+01   1.1888733e-03   7.4931035e+00   0.0000000e+00
   1.4700000e+03   1.6732789e+01   1.1847599e-03   1.6732789e+01   1.1847599e-03   7.4931008e+00   0.0000000e+00
   1.4725000e+03   1.6728485e+01   1.1806755e-03   1.6728485e+01   1.1806755e-03   7.4930981e+00   0.0000000e+00
   1.4750000e+03   1.6724207e+01   1.1766197e-03   1.6724207e+01   1.1766197e-03   7.4930954e+00   0.0000000e+00
   1.4775000e+03   1.6719954e+01   1.1725922e-03   1.6719954e+01   1.1725922e-03   7.4930927e+00   0.0000000e+00
   1.4800000e+03   1.6715727e+01   1.1685928e-03   1.6715727e+01   1.1685928e-03   7.4930900e+00   0.0000000e+00
   1.4825000e+03   1.6711525e+01   1.1646211e-03   1.6711525e+01   1.1646211e-03   7.4930874e+00   0.0000000e+00
   1.4850000e+03   1.6707348e+01   1.1606769e-03   1.6707348e+01   1.1606769e-03   7.4930847e+00   0.0000000e+00
   1.4875000e+03   1.6703195e+01   1.1567598e-03   1.6703195e+01   1.1567598e-03   7.4930821e+00   0.0000000e+00
   1.4900000e+03   1.6699068e+01   1.1528696e-03   1.6699068e+01   1.1528696e-03   7.4930795e+00   0.0000000e+00
   1.4925000e+03   1.6694964e+01   1.1490061e-03   1.6694964e+01   1.1490061e-03   7.4930769e+00   0.0000000e+00
   1.4950000e+03   1.6690885e+01   1.1451689e-03   1.6690885e+01   1.1451689e-03   7.4930743e+00   0.0000000e+00
   1.4975000e+03   1.6686829e+01   1.1413577e-03   1.6686829e+01   1.1413577e-03   7.4930717e+00   0.0000000e+00
   1.5000000e+03   1.6682798e+01   1.1375724e-03   1.6682798e+01   1.1375724e-03   7.4930692e+00   0.0000000e+00
   1.5025000e+03   1.6678790e+01   1.1338126e-03   1.6678790e+01   1.1338126e-03   7.4930666e+00   0.0000000e+00
   1.5050000e+03   1.6674805e+01   1.1300780e-03   1.6674805e+01   1.1300780e-03   7.4930641e+00   0.0000000e+00
   1.5075000e+03   1.6670843e+01   1.1263686e-03   1.6670843e+01   1.1263686e-03   7.4930616e+00   0.0000000e+00
   1.5100000e+03   1.6666905e+01   1.1226838e-03   1.6666905e+01   1.1226838e-03   7.4930590e+00   0.0000000e+00
   1.5125000e+03   1.6662989e+01   1.1190237e-03   1.6662989e+01   1.1190237e-03   7.4930565e+00   0.0000000e+00
   1.5150000e+03   1.6659096e+01   1.1153878e-03   1.6659096e+01   1.1153878e-03   7.4930541e+00   0.0000000e+00
   1.5175000e+03   1.6655225e+01   1.1117759e-03   1.6655225e+01   1.1117759e-03   7.4930516e+00   0.0000000e+00
   1.5200000e+03   1.6651377e+01   1.1081879e-03   1.6651377e+01   1.1081879e-03   7.4930491e+00   0.0000000e+00
   1.5225000e+03   1.6647550e+01   1.1046234e-03   1.6647550e+01   1.1046234e-03   7.4930467e+00   0.0000000e+00
   1.5250000e+03   1.6643746e+01   1.1010822e-03   1.6643746e+01   1.1010822e-03   7.4930442e+00   0.0000000e+00
   1.5275000e+03   1.6639963e+01   1.0975642e-03   1.6639963e+01   1.0975642e-03   7.4930418e+00   0.0000000e+00
   1.5300000e+03   1.6636202e+01   1.0940690e-03   1.6636202e+01   1.0940690e-03   7.4930394e+00   0.0000000e+00
   1.5325000e+03   1.6632462e+01   1.0905965e-03   1.6632462e+01   1.0905965e-03   7.4930370e+00   0.0000000e+00
   1.5350000e+03   1.6628744e+01   1.0871465e-03   1.6628744e+01   1.0871465e-03   7.4930346e+00   0.0000000e+00
   1.5375000e+03   1.6625046e+01   1.0837186e-03   1.6625046e+01   1.0837186e-03   7.4930322e+00   0.0000000e+00
   1.5400000e+03   1.6621370e+01   1.0803128e-03   1.6621370e+01   1.0803128e-03   7.4930299e+00   0.0000000e+00
   1.5425000e+03   1.6617714e+01   1.0769287e-03   1.6617714e+01   1.0769287e-03   7.4930275e+00   0.0000000e+00
   1.5450000e+03   1.6614079e+01   1.0735662e-03   1.6614079e+01   1.0735662e-03   7.4930252e+00   0.0000000e+00
   1.5475000e+03   1.6610464e+01   1.0702251e-03   1.6610464e+01   1.0702251e-03   7.4930229e+00   0.0000000e+00
   1.5500000e+03   1.6606869e+01   1.0669051e-03   1.6606869e+01   1.0669051e-03   7.4930205e+00   0.0000000e+00
   1.5525000e+03   1.6603295e+01   1.0636062e-03   1.6603295e+01   1.0636062e-03   7.4930182e+00   0.0000000e+00
   1.5550000e+03   1.6599740e+01   1.0603280e-03   1.6599740e+01   1.0603280e-03   7.4930159e+00   0.0000000e+00
   1.5575000e+03   1.6596205e+01   1.0570703e-03   1.6596205e+01   1.0570703e-03   7.4930137e+00   0.0000000e+00
   1.5600000e+03   1.6592690e+01   1.0538330e-03   1.6592690e+01   1.0538330e-03   7.4930114e+00   0.0000000e+00
   1.5625000e+03   1.6589195e+01   1.0506159e-03   1.6589195e+01   1.0506159e-03   7.4930091e+00   0.0000000e+00
   1.5650000e+03   1.6585718e+01   1.0474188e-03   1.6585718e+01   1.0474188e-03   7.4930069e+00   0.0000000e+00
   1.5675000e+03   1.6582261e+01   1.0442415e-03   1.6582261e+01   1.0442415e-03   7.4930046e+00   0.0000000e+00
   1.5700000e+03   1.6578823e+01   1.0410839e-03   1.6578823e+01   1.0410839e-03   7.4930024e+00   0.0000000e+00
   1.5725000e+03   1.6575404e+01   1.0379456e-03   1.6575404e+01   1.0379456e-03   7.4930002e+00   0.0000000e+00
   1.5750000e+03   1.6572003e+01   1.0348267e-03   1.6572003e+01   1.0348267e-03   7.4929980e+00   0.0000000e+00
   1.5775000e+03   1.6568622e+01   1.0317268e-03   1.6568622e+01   1.0317268e-03   7.4929958e+00   0.0000000e+00
   1.5800000e+03   1.6565258e+01   1.0286458e-03   1.6565258e+01   1.0286458e-03   7.4929936e+00   0.0000000e+00
   1.5825000e+03   1.6561913e+01   1.0255835e-03   1.6561913e+01   1.0255835e-03   7.4929914e+00   0.0000000e+00
   1.5850000e+03   1.6558586e+01   1.0225398e-03   1.6558586e+01   1.0225398e-03   7.4929893e+00   0.0000000e+00
   1.5875000e+03   1.6555278e+01   1.0195145e-03   1.6555278e+01   1.0195145e-03   7.4929871e+00   0.0000000e+00
   1.5900000e+03   1.6551987e+01   1.0165074e-03   1.6551987e+01   1.0165074e-03   7.4929850e+00   0.0000000e+00
   1.5925000e+03   1.6548714e+01   1.0135183e-03   1.6548714e+01   1.0135183e-03   7.4929828e+00   0.0000000e+00
   1.5950000e+03   1.6545458e+01   1.0105471e-03   1.6545458e+01   1.0105471e-03   7.4929807e+00   0.0000000e+00
   1.5975000e+03   1.6542220e+01   1.0075937e-03   1.6542220e+01   1.0075937e-03   7.4929786e+00   0.0000000e+00
   1.6000000e+03   1.6539000e+01   1.0046578e-03   1.6539000e+01   1.0046578e-03   7.4929765e+00   0.0000000e+00
   1.6025000e+03   1.6535797e+01   1.0017394e-03   1.6535797e+01   1.0017394e-03   7.4929744e+00   0.0000000e+00
   1.6050000e+03   1.6532610e+01   9.9883818e-04   1.6532610e+01   9.9883818e-04   7.4929723e+00   0.0000000e+00
   1.6075000e+03   1.6529441e+01   9.9595408e-04   1.6529441e+01   9.9595408e-04   7.4929702e+00   0.0000000e+00
   1.6100000e+03   1.6526289e+01   9.9308692e-04   1.6526289e+01   9.9308692e-04   7.4929682e+00   0.0000000e+00
   1.6125000e+03   1.6523154e+01   9.9023656e-04   1.6523154e+01   9.9023656e-04   7.4929661e+00   0.0000000e+00
   1.6150000e+03   1.6520035e+01   9.8740285e-04   1.6520035e+01   9.8740285e-04   7.4929641e+00   0.0000000e+00
   1.6175000e+03   1.6516933e+01   9.8458564e-04   1.6516933e+01   9.8458564e-04   7.4929620e+00   0.0000000e+00
   1.6200000e+03   1.6513847e+01   9.8178478e-04   1.6513847e+01   9.8178478e-04   7.4929600e+00   0.0000000e+00
   1.6225000e+03   1.6510777e+01   9.7900014e-04   1.6510777e+01   9.7900014e-04   7.4929580e+00   0.0000000e+00
   1.6250000e+03   1.6507724e+01   9.7623156e-04   1.6507724e+01   9.7623156e-04   7.4929560e+00   0.0000000e+00
   1.6275000e+03   1.6504686e+01   9.7347892e-04   1.6504686e+01   9.7347892e-04   7.4929540e+00   0.0000000e+00
   1.6300000e+03   1.6501665e+01   9.7074206e-04   1.6501665e+01   9.7074206e-04   7.4929520e+00   0.0000000e+00
   1.6325000e+03   1.6498659e+01   9.6802086e-04   1.6498659e+01   9.6802086e-04   7.4929500e+00   0.0000000e+00
   1.6350000e+03   1.6495669e+01   9.6531517e-04   1.6495669e+01   9.6531517e-04   7.4929481e+00   0.0000000e+00
   1.6375000e+03   1.6492695e+01   9.6262487e-04   1.6492695e+01   9.6262487e-04   7.4929461e+00   0.0000000e+00
   1.6400000e+03   1.6489736e+01   9.5994982e-04   1.6489736e+01   9.5994982e-04   7.4929442e+00   0.0000000e+00
   1.6425000e+03   1.6486792e+01   9.5728989e-04   1.6486792e+01   9.5728989e-04   7.4929422e+00   0.0000000e+00
   1.6450000e+03   1.6483864e+01   9.5464495e-04   1.6483864e+01   9.5464495e-04   7.4929403e+00   0.0000000e+00
   1.6475000e+03   1.6480951e+01   9.5201487e-04   1.6480951e+01   9.5201487e-04   7.4929384e+00   0.0000000e+00
   1.6500000e+03   1.6478053e+01   9.4939952e-04   1.6478053e+01   9.4939952e-04   7.4929364e+00   0.0000000e+00
   1.6525000e+03   1.6475169e+01   9.4679879e-04   1.6475169e+01   9.4679879e-04   7.4929345e+00   0.0000000e+00
   1.6550000e+03   1.6472301e+01   9.4421254e-04   1.6472301e+01   9.4421254e-04   7.4929326e+00   0.0000000e+00
   1.6575000e+03   1.6469447e+01   9.4164065e-04   1.6469447e+01   9.4164065e-04   7.4929308e+00   0.0000000e+00
   1.6600000e+03   1.6466608e+01   9.3908301e-04   1.6466608e+01   9.3908301e-04   7.4929289e+00   0.0000000e+00
   1.6625000e+03   1.6463784e+01   9.3653949e-04   1.6463784e+01   9.3653949e-04   7.4929270e+00   0.0000000e+00
   1.6650000e+03   1.6460974e+01   9.3400998e-04   1.6460974e+01   9.3400998e-04   7.4929251e+00   0.0000000e+00
   1.6675000e+03   1.6458178e+01   9.3149435e-04   1.6458178e+01   9.3149435e-04   7.4929233e+00   0.0000000e+00
   1.6700000e+03   1.6455396e+01   9.2899250e-04   1.6455396e+01   9.2899250e-04   7.4929214e+00   0.0000000e+00
   1.6725000e+03   1.6452629e+01   9.2650430e-04   1.6452629e+01   9.2650430e-04   7.4929196e+00   0.0000000e+00
   1.6750000e+03   1.6449875e+01   9.2402965e-04   1.6449875e+01   9.2402965e-04   7.4929178e+00   0.0000000e+00
   1.6775000e+03   1.6447136e+01   9.2156842e-04   1.6447136e+01   9.2156842e-04   7.4929160e+00   0.0000000e+00
   1.6800000e+03   1.6444410e+01   9.1912052e-04   1.6444410e+01   9.1912052e-04   7.4929142e+00   0.0000000e+00
   1.6825000e+03   1.6441698e+01   9.1668584e-04   1.6441698e+01   9.1668584e-04   7.4929123e+00   0.0000000e+00
   1.6850000e+03   1.6439000e+01   9.1426425e-04   1.6439000e+01   9.1426425e-04   7.4929106e+00   0.0000000e+00
   1.6875000e+03   1.6436315e+01   9.1185566e-04   1.6436315e+01   9.1185566e-04   7.4929088e+00   0.0000000e+00
   1.6900000e+03   1.6433643e+01   9.0945996e-04   1.6433643e+01   9.0945996e-04   7.4929070e+00   0.0000000e+00
