# Supplementary material for: Optical Constants of Several Multilayer Transition Metal Dichalcogenides Measured by Spectroscopic Ellipsometry in the 300–1700 nm Range: High Index, Anisotropy, and Hyperbolicity
Source: ACS Photonics. 2022 Jun 7;9(7):2398–407. doi: 10.1021/acsphotonics.2c00433 (PMC9306003; doi:10.1021/acsphotonics.2c00433)
Supplement: Supplementary file 2 — ph2c00433_si_002.zip [file ph2c00433_si_002.zip › SI2-permittivities/f3_dataset_MoSe2_nm_ex1_ex2_ey1_ey2_ez1_ez2.txt]

   1.9300000e+02  -2.5245669e+00   5.6147948e+00  -2.5245669e+00   5.6147948e+00   2.2125065e+01   0.0000000e+00
   1.9400000e+02  -2.5283645e+00   5.6895082e+00  -2.5283645e+00   5.6895082e+00   2.1718668e+01   0.0000000e+00
   1.9500000e+02  -2.5321800e+00   5.7594958e+00  -2.5321800e+00   5.7594958e+00   2.1332494e+01   0.0000000e+00
   1.9600000e+02  -2.5371261e+00   5.8246572e+00  -2.5371261e+00   5.8246572e+00   2.0965084e+01   0.0000000e+00
   1.9700000e+02  -2.5443977e+00   5.8851476e+00  -2.5443977e+00   5.8851476e+00   2.0615116e+01   0.0000000e+00
   1.9800000e+02  -2.5552037e+00   5.9414134e+00  -2.5552037e+00   5.9414134e+00   2.0281390e+01   0.0000000e+00
   1.9900000e+02  -2.5706848e+00   5.9942059e+00  -2.5706848e+00   5.9942059e+00   1.9962812e+01   0.0000000e+00
   2.0000000e+02  -2.5918246e+00   6.0445670e+00  -2.5918246e+00   6.0445670e+00   1.9658386e+01   0.0000000e+00
   2.0100000e+02  -2.6193671e+00   6.0937857e+00  -2.6193671e+00   6.0937857e+00   1.9367199e+01   0.0000000e+00
   2.0200000e+02  -2.6537498e+00   6.1433270e+00  -2.6537498e+00   6.1433270e+00   1.9088417e+01   0.0000000e+00
   2.0300000e+02  -2.6950639e+00   6.1947425e+00  -2.6950639e+00   6.1947425e+00   1.8821273e+01   0.0000000e+00
   2.0400000e+02  -2.7430453e+00   6.2495733e+00  -2.7430453e+00   6.2495733e+00   1.8565062e+01   0.0000000e+00
   2.0500000e+02  -2.7970973e+00   6.3092577e+00  -2.7970973e+00   6.3092577e+00   1.8319136e+01   0.0000000e+00
   2.0600000e+02  -2.8563384e+00   6.3750546e+00  -2.8563384e+00   6.3750546e+00   1.8082895e+01   0.0000000e+00
   2.0700000e+02  -2.9196682e+00   6.4479888e+00  -2.9196682e+00   6.4479888e+00   1.7855787e+01   0.0000000e+00
   2.0800000e+02  -2.9858397e+00   6.5288222e+00  -2.9858397e+00   6.5288222e+00   1.7637299e+01   0.0000000e+00
   2.0900000e+02  -3.0535298e+00   6.6180469e+00  -3.0535298e+00   6.6180469e+00   1.7426957e+01   0.0000000e+00
   2.1000000e+02  -3.1214015e+00   6.7158975e+00  -3.1214015e+00   6.7158975e+00   1.7224320e+01   0.0000000e+00
   2.1100000e+02  -3.1881529e+00   6.8223766e+00  -3.1881529e+00   6.8223766e+00   1.7028980e+01   0.0000000e+00
   2.1200000e+02  -3.2525535e+00   6.9372856e+00  -3.2525535e+00   6.9372856e+00   1.6840556e+01   0.0000000e+00
   2.1300000e+02  -3.3134666e+00   7.0602588e+00  -3.3134666e+00   7.0602588e+00   1.6658692e+01   0.0000000e+00
   2.1400000e+02  -3.3698629e+00   7.1907947e+00  -3.3698629e+00   7.1907947e+00   1.6483057e+01   0.0000000e+00
   2.1500000e+02  -3.4208244e+00   7.3282839e+00  -3.4208244e+00   7.3282839e+00   1.6313343e+01   0.0000000e+00
   2.1600000e+02  -3.4655452e+00   7.4720321e+00  -3.4655452e+00   7.4720321e+00   1.6149261e+01   0.0000000e+00
   2.1700000e+02  -3.5033276e+00   7.6212786e+00  -3.5033276e+00   7.6212786e+00   1.5990539e+01   0.0000000e+00
   2.1800000e+02  -3.5335775e+00   7.7752102e+00  -3.5335775e+00   7.7752102e+00   1.5836924e+01   0.0000000e+00
   2.1900000e+02  -3.5557993e+00   7.9329728e+00  -3.5557993e+00   7.9329728e+00   1.5688177e+01   0.0000000e+00
   2.2000000e+02  -3.5695889e+00   8.0936805e+00  -3.5695889e+00   8.0936805e+00   1.5544077e+01   0.0000000e+00
   2.2100000e+02  -3.5746230e+00   8.2564240e+00  -3.5746230e+00   8.2564240e+00   1.5404412e+01   0.0000000e+00
   2.2200000e+02  -3.5706328e+00   8.4202793e+00  -3.5706328e+00   8.4202793e+00   1.5268985e+01   0.0000000e+00
   2.2300000e+02  -3.5572762e+00   8.5843137e+00  -3.5572762e+00   8.5843137e+00   1.5137610e+01   0.0000000e+00
   2.2400000e+02  -3.5341678e+00   8.7467530e+00  -3.5341678e+00   8.7467530e+00   1.5010112e+01   0.0000000e+00
   2.2500000e+02  -3.5023943e+00   8.9061557e+00  -3.5023943e+00   8.9061557e+00   1.4886325e+01   0.0000000e+00
   2.2600000e+02  -3.4626930e+00   9.0618298e+00  -3.4626930e+00   9.0618298e+00   1.4766092e+01   0.0000000e+00
   2.2700000e+02  -3.4156974e+00   9.2131065e+00  -3.4156974e+00   9.2131065e+00   1.4649268e+01   0.0000000e+00
   2.2800000e+02  -3.3620587e+00   9.3593579e+00  -3.3620587e+00   9.3593579e+00   1.4535711e+01   0.0000000e+00
   2.2900000e+02  -3.3024763e+00   9.5000145e+00  -3.3024763e+00   9.5000145e+00   1.4425289e+01   0.0000000e+00
   2.3000000e+02  -3.2377044e+00   9.6345818e+00  -3.2377044e+00   9.6345818e+00   1.4317879e+01   0.0000000e+00
   2.3100000e+02  -3.1685485e+00   9.7626558e+00  -3.1685485e+00   9.7626558e+00   1.4213361e+01   0.0000000e+00
   2.3200000e+02  -3.0958555e+00   9.8839349e+00  -3.0958555e+00   9.8839349e+00   1.4111622e+01   0.0000000e+00
   2.3300000e+02  -3.0204986e+00   9.9982293e+00  -3.0204986e+00   9.9982293e+00   1.4012557e+01   0.0000000e+00
   2.3400000e+02  -2.9433610e+00   1.0105466e+01  -2.9433610e+00   1.0105466e+01   1.3916063e+01   0.0000000e+00
   2.3500000e+02  -2.8653165e+00   1.0205692e+01  -2.8653165e+00   1.0205692e+01   1.3822044e+01   0.0000000e+00
   2.3600000e+02  -2.7872116e+00   1.0299066e+01  -2.7872116e+00   1.0299066e+01   1.3730410e+01   0.0000000e+00
   2.3700000e+02  -2.7098471e+00   1.0385860e+01  -2.7098471e+00   1.0385860e+01   1.3641072e+01   0.0000000e+00
   2.3800000e+02  -2.6339628e+00   1.0466440e+01  -2.6339628e+00   1.0466440e+01   1.3553948e+01   0.0000000e+00
   2.3900000e+02  -2.5602239e+00   1.0541261e+01  -2.5602239e+00   1.0541261e+01   1.3468958e+01   0.0000000e+00
   2.4000000e+02  -2.4892110e+00   1.0610847e+01  -2.4892110e+00   1.0610847e+01   1.3386028e+01   0.0000000e+00
   2.4100000e+02  -2.4214131e+00   1.0675775e+01  -2.4214131e+00   1.0675775e+01   1.3305085e+01   0.0000000e+00
   2.4200000e+02  -2.3572241e+00   1.0736663e+01  -2.3572241e+00   1.0736663e+01   1.3226062e+01   0.0000000e+00
   2.4300000e+02  -2.2969423e+00   1.0794149e+01  -2.2969423e+00   1.0794149e+01   1.3148891e+01   0.0000000e+00
   2.4400000e+02  -2.2407728e+00   1.0848880e+01  -2.2407728e+00   1.0848880e+01   1.3073512e+01   0.0000000e+00
   2.4500000e+02  -2.1888323e+00   1.0901494e+01  -2.1888323e+00   1.0901494e+01   1.2999863e+01   0.0000000e+00
   2.4600000e+02  -2.1411556e+00   1.0952614e+01  -2.1411556e+00   1.0952614e+01   1.2927888e+01   0.0000000e+00
   2.4700000e+02  -2.0977030e+00   1.1002835e+01  -2.0977030e+00   1.1002835e+01   1.2857533e+01   0.0000000e+00
   2.4800000e+02  -2.0583696e+00   1.1052715e+01  -2.0583696e+00   1.1052715e+01   1.2788745e+01   0.0000000e+00
   2.4900000e+02  -2.0229937e+00   1.1102773e+01  -2.0229937e+00   1.1102773e+01   1.2721473e+01   0.0000000e+00
   2.5000000e+02  -1.9913661e+00   1.1153484e+01  -1.9913661e+00   1.1153484e+01   1.2655670e+01   0.0000000e+00
   2.5100000e+02  -1.9632386e+00   1.1205276e+01  -1.9632386e+00   1.1205276e+01   1.2591289e+01   0.0000000e+00
   2.5200000e+02  -1.9383322e+00   1.1258528e+01  -1.9383322e+00   1.1258528e+01   1.2528288e+01   0.0000000e+00
   2.5300000e+02  -1.9163442e+00   1.1313575e+01  -1.9163442e+00   1.1313575e+01   1.2466622e+01   0.0000000e+00
   2.5400000e+02  -1.8969552e+00   1.1370703e+01  -1.8969552e+00   1.1370703e+01   1.2406252e+01   0.0000000e+00
   2.5500000e+02  -1.8798346e+00   1.1430155e+01  -1.8798346e+00   1.1430155e+01   1.2347138e+01   0.0000000e+00
   2.5600000e+02  -1.8646456e+00   1.1492134e+01  -1.8646456e+00   1.1492134e+01   1.2289243e+01   0.0000000e+00
   2.5700000e+02  -1.8510492e+00   1.1556801e+01  -1.8510492e+00   1.1556801e+01   1.2232531e+01   0.0000000e+00
   2.5800000e+02  -1.8387081e+00   1.1624283e+01  -1.8387081e+00   1.1624283e+01   1.2176967e+01   0.0000000e+00
   2.5900000e+02  -1.8272888e+00   1.1694673e+01  -1.8272888e+00   1.1694673e+01   1.2122519e+01   0.0000000e+00
   2.6000000e+02  -1.8164643e+00   1.1768032e+01  -1.8164643e+00   1.1768032e+01   1.2069153e+01   0.0000000e+00
   2.6100000e+02  -1.8059154e+00   1.1844396e+01  -1.8059154e+00   1.1844396e+01   1.2016839e+01   0.0000000e+00
   2.6200000e+02  -1.7953323e+00   1.1923772e+01  -1.7953323e+00   1.1923772e+01   1.1965548e+01   0.0000000e+00
   2.6300000e+02  -1.7844151e+00   1.2006147e+01  -1.7844151e+00   1.2006147e+01   1.1915251e+01   0.0000000e+00
   2.6400000e+02  -1.7728747e+00   1.2091484e+01  -1.7728747e+00   1.2091484e+01   1.1865920e+01   0.0000000e+00
   2.6500000e+02  -1.7604329e+00   1.2179730e+01  -1.7604329e+00   1.2179730e+01   1.1817528e+01   0.0000000e+00
   2.6600000e+02  -1.7468229e+00   1.2270811e+01  -1.7468229e+00   1.2270811e+01   1.1770051e+01   0.0000000e+00
   2.6700000e+02  -1.7317894e+00   1.2364640e+01  -1.7317894e+00   1.2364640e+01   1.1723463e+01   0.0000000e+00
   2.6800000e+02  -1.7150883e+00   1.2461113e+01  -1.7150883e+00   1.2461113e+01   1.1677741e+01   0.0000000e+00
   2.6900000e+02  -1.6964870e+00   1.2560113e+01  -1.6964870e+00   1.2560113e+01   1.1632862e+01   0.0000000e+00
   2.7000000e+02  -1.6757641e+00   1.2661510e+01  -1.6757641e+00   1.2661510e+01   1.1588803e+01   0.0000000e+00
   2.7100000e+02  -1.6527097e+00   1.2765163e+01  -1.6527097e+00   1.2765163e+01   1.1545543e+01   0.0000000e+00
   2.7200000e+02  -1.6271249e+00   1.2870917e+01  -1.6271249e+00   1.2870917e+01   1.1503062e+01   0.0000000e+00
   2.7300000e+02  -1.5988226e+00   1.2978607e+01  -1.5988226e+00   1.2978607e+01   1.1461339e+01   0.0000000e+00
   2.7400000e+02  -1.5676267e+00   1.3088060e+01  -1.5676267e+00   1.3088060e+01   1.1420355e+01   0.0000000e+00
   2.7500000e+02  -1.5333729e+00   1.3199091e+01  -1.5333729e+00   1.3199091e+01   1.1380092e+01   0.0000000e+00
   2.7600000e+02  -1.4959088e+00   1.3311503e+01  -1.4959088e+00   1.3311503e+01   1.1340531e+01   0.0000000e+00
   2.7700000e+02  -1.4550940e+00   1.3425094e+01  -1.4550940e+00   1.3425094e+01   1.1301655e+01   0.0000000e+00
   2.7800000e+02  -1.4108006e+00   1.3539650e+01  -1.4108006e+00   1.3539650e+01   1.1263447e+01   0.0000000e+00
   2.7900000e+02  -1.3629137e+00   1.3654950e+01  -1.3629137e+00   1.3654950e+01   1.1225891e+01   0.0000000e+00
   2.8000000e+02  -1.3113319e+00   1.3770763e+01  -1.3113319e+00   1.3770763e+01   1.1188971e+01   0.0000000e+00
   2.8100000e+02  -1.2559677e+00   1.3886852e+01  -1.2559677e+00   1.3886852e+01   1.1152671e+01   0.0000000e+00
   2.8200000e+02  -1.1967482e+00   1.4002971e+01  -1.1967482e+00   1.4002971e+01   1.1116977e+01   0.0000000e+00
   2.8300000e+02  -1.1336160e+00   1.4118868e+01  -1.1336160e+00   1.4118868e+01   1.1081875e+01   0.0000000e+00
   2.8400000e+02  -1.0665294e+00   1.4234286e+01  -1.0665294e+00   1.4234286e+01   1.1047349e+01   0.0000000e+00
   2.8500000e+02  -9.9546372e-01   1.4348959e+01  -9.9546372e-01   1.4348959e+01   1.1013388e+01   0.0000000e+00
   2.8600000e+02  -9.2041140e-01   1.4462621e+01  -9.2041140e-01   1.4462621e+01   1.0979977e+01   0.0000000e+00
   2.8700000e+02  -8.4138317e-01   1.4575000e+01  -8.4138317e-01   1.4575000e+01   1.0947105e+01   0.0000000e+00
   2.8800000e+02  -7.5840850e-01   1.4685820e+01  -7.5840850e-01   1.4685820e+01   1.0914758e+01   0.0000000e+00
   2.8900000e+02  -6.7153629e-01   1.4794806e+01  -6.7153629e-01   1.4794806e+01   1.0882926e+01   0.0000000e+00
   2.9000000e+02  -5.8083543e-01   1.4901682e+01  -5.8083543e-01   1.4901682e+01   1.0851595e+01   0.0000000e+00
   2.9100000e+02  -4.8639526e-01   1.5006174e+01  -4.8639526e-01   1.5006174e+01   1.0820756e+01   0.0000000e+00
   2.9200000e+02  -3.8832598e-01   1.5108010e+01  -3.8832598e-01   1.5108010e+01   1.0790397e+01   0.0000000e+00
   2.9300000e+02  -2.8675884e-01   1.5206922e+01  -2.8675884e-01   1.5206922e+01   1.0760507e+01   0.0000000e+00
   2.9400000e+02  -1.8184631e-01   1.5302651e+01  -1.8184631e-01   1.5302651e+01   1.0731076e+01   0.0000000e+00
   2.9500000e+02  -7.3761961e-02   1.5394943e+01  -7.3761961e-02   1.5394943e+01   1.0702095e+01   0.0000000e+00
   2.9600000e+02   3.7299744e-02   1.5483556e+01   3.7299744e-02   1.5483556e+01   1.0673553e+01   0.0000000e+00
   2.9700000e+02   1.5112388e-01   1.5568258e+01   1.5112388e-01   1.5568258e+01   1.0645441e+01   0.0000000e+00
   2.9800000e+02   2.6747571e-01   1.5648832e+01   2.6747571e-01   1.5648832e+01   1.0617751e+01   0.0000000e+00
   2.9900000e+02   3.8610151e-01   1.5725077e+01   3.8610151e-01   1.5725077e+01   1.0590472e+01   0.0000000e+00
   3.0000000e+02   5.0672966e-01   1.5796808e+01   5.0672966e-01   1.5796808e+01   1.0563596e+01   0.0000000e+00
   3.0100000e+02   6.2907189e-01   1.5863861e+01   6.2907189e-01   1.5863861e+01   1.0537115e+01   0.0000000e+00
   3.0200000e+02   7.5282480e-01   1.5926092e+01   7.5282480e-01   1.5926092e+01   1.0511021e+01   0.0000000e+00
   3.0300000e+02   8.7767157e-01   1.5983380e+01   8.7767157e-01   1.5983380e+01   1.0485306e+01   0.0000000e+00
   3.0400000e+02   1.0032838e+00   1.6035626e+01   1.0032838e+00   1.6035626e+01   1.0459961e+01   0.0000000e+00
   3.0500000e+02   1.1293237e+00   1.6082760e+01   1.1293237e+00   1.6082760e+01   1.0434980e+01   0.0000000e+00
   3.0600000e+02   1.2554461e+00   1.6124735e+01   1.2554461e+00   1.6124735e+01   1.0410354e+01   0.0000000e+00
   3.0700000e+02   1.3813011e+00   1.6161532e+01   1.3813011e+00   1.6161532e+01   1.0386078e+01   0.0000000e+00
   3.0800000e+02   1.5065361e+00   1.6193159e+01   1.5065361e+00   1.6193159e+01   1.0362143e+01   0.0000000e+00
   3.0900000e+02   1.6307987e+00   1.6219653e+01   1.6307987e+00   1.6219653e+01   1.0338543e+01   0.0000000e+00
   3.1000000e+02   1.7537392e+00   1.6241077e+01   1.7537392e+00   1.6241077e+01   1.0315272e+01   0.0000000e+00
   3.1100000e+02   1.8750129e+00   1.6257524e+01   1.8750129e+00   1.6257524e+01   1.0292322e+01   0.0000000e+00
   3.1200000e+02   1.9942827e+00   1.6269110e+01   1.9942827e+00   1.6269110e+01   1.0269689e+01   0.0000000e+00
   3.1300000e+02   2.1112217e+00   1.6275981e+01   2.1112217e+00   1.6275981e+01   1.0247365e+01   0.0000000e+00
   3.1400000e+02   2.2255153e+00   1.6278305e+01   2.2255153e+00   1.6278305e+01   1.0225344e+01   0.0000000e+00
   3.1500000e+02   2.3368634e+00   1.6276276e+01   2.3368634e+00   1.6276276e+01   1.0203621e+01   0.0000000e+00
   3.1600000e+02   2.4449826e+00   1.6270107e+01   2.4449826e+00   1.6270107e+01   1.0182190e+01   0.0000000e+00
   3.1700000e+02   2.5496076e+00   1.6260035e+01   2.5496076e+00   1.6260035e+01   1.0161046e+01   0.0000000e+00
   3.1800000e+02   2.6504932e+00   1.6246312e+01   2.6504932e+00   1.6246312e+01   1.0140183e+01   0.0000000e+00
   3.1900000e+02   2.7474155e+00   1.6229207e+01   2.7474155e+00   1.6229207e+01   1.0119595e+01   0.0000000e+00
   3.2000000e+02   2.8401728e+00   1.6209005e+01   2.8401728e+00   1.6209005e+01   1.0099279e+01   0.0000000e+00
   3.2100000e+02   2.9285867e+00   1.6186002e+01   2.9285867e+00   1.6186002e+01   1.0079228e+01   0.0000000e+00
   3.2200000e+02   3.0125026e+00   1.6160502e+01   3.0125026e+00   1.6160502e+01   1.0059438e+01   0.0000000e+00
   3.2300000e+02   3.0917899e+00   1.6132818e+01   3.0917899e+00   1.6132818e+01   1.0039904e+01   0.0000000e+00
   3.2400000e+02   3.1663423e+00   1.6103267e+01   3.1663423e+00   1.6103267e+01   1.0020621e+01   0.0000000e+00
   3.2500000e+02   3.2360777e+00   1.6072172e+01   3.2360777e+00   1.6072172e+01   1.0001586e+01   0.0000000e+00
   3.2600000e+02   3.3009374e+00   1.6039852e+01   3.3009374e+00   1.6039852e+01   9.9827924e+00   0.0000000e+00
   3.2700000e+02   3.3608862e+00   1.6006630e+01   3.3608862e+00   1.6006630e+01   9.9642371e+00   0.0000000e+00
   3.2800000e+02   3.4159110e+00   1.5972821e+01   3.4159110e+00   1.5972821e+01   9.9459156e+00   0.0000000e+00
   3.2900000e+02   3.4660204e+00   1.5938739e+01   3.4660204e+00   1.5938739e+01   9.9278238e+00   0.0000000e+00
   3.3000000e+02   3.5112434e+00   1.5904691e+01   3.5112434e+00   1.5904691e+01   9.9099577e+00   0.0000000e+00
   3.3100000e+02   3.5516283e+00   1.5870975e+01   3.5516283e+00   1.5870975e+01   9.8923132e+00   0.0000000e+00
   3.3200000e+02   3.5872415e+00   1.5837881e+01   3.5872415e+00   1.5837881e+01   9.8748866e+00   0.0000000e+00
   3.3300000e+02   3.6181664e+00   1.5805690e+01   3.6181664e+00   1.5805690e+01   9.8576740e+00   0.0000000e+00
   3.3400000e+02   3.6445017e+00   1.5774670e+01   3.6445017e+00   1.5774670e+01   9.8406717e+00   0.0000000e+00
   3.3500000e+02   3.6663602e+00   1.5745079e+01   3.6663602e+00   1.5745079e+01   9.8238762e+00   0.0000000e+00
   3.3600000e+02   3.6838675e+00   1.5717163e+01   3.6838675e+00   1.5717163e+01   9.8072839e+00   0.0000000e+00
   3.3700000e+02   3.6971607e+00   1.5691154e+01   3.6971607e+00   1.5691154e+01   9.7908914e+00   0.0000000e+00
   3.3800000e+02   3.7063869e+00   1.5667272e+01   3.7063869e+00   1.5667272e+01   9.7746952e+00   0.0000000e+00
   3.3900000e+02   3.7117021e+00   1.5645725e+01   3.7117021e+00   1.5645725e+01   9.7586922e+00   0.0000000e+00
   3.4000000e+02   3.7132697e+00   1.5626706e+01   3.7132697e+00   1.5626706e+01   9.7428790e+00   0.0000000e+00
   3.4100000e+02   3.7112600e+00   1.5610397e+01   3.7112600e+00   1.5610397e+01   9.7272526e+00   0.0000000e+00
   3.4200000e+02   3.7058482e+00   1.5596965e+01   3.7058482e+00   1.5596965e+01   9.7118098e+00   0.0000000e+00
   3.4300000e+02   3.6972140e+00   1.5586566e+01   3.6972140e+00   1.5586566e+01   9.6965475e+00   0.0000000e+00
   3.4400000e+02   3.6855406e+00   1.5579345e+01   3.6855406e+00   1.5579345e+01   9.6814630e+00   0.0000000e+00
   3.4500000e+02   3.6710139e+00   1.5575432e+01   3.6710139e+00   1.5575432e+01   9.6665531e+00   0.0000000e+00
   3.4600000e+02   3.6538211e+00   1.5574947e+01   3.6538211e+00   1.5574947e+01   9.6518152e+00   0.0000000e+00
   3.4700000e+02   3.6341511e+00   1.5578001e+01   3.6341511e+00   1.5578001e+01   9.6372464e+00   0.0000000e+00
   3.4800000e+02   3.6121929e+00   1.5584692e+01   3.6121929e+00   1.5584692e+01   9.6228441e+00   0.0000000e+00
   3.4900000e+02   3.5881357e+00   1.5595109e+01   3.5881357e+00   1.5595109e+01   9.6086055e+00   0.0000000e+00
   3.5000000e+02   3.5621681e+00   1.5609332e+01   3.5621681e+00   1.5609332e+01   9.5945281e+00   0.0000000e+00
   3.5100000e+02   3.5344779e+00   1.5627431e+01   3.5344779e+00   1.5627431e+01   9.5806092e+00   0.0000000e+00
   3.5200000e+02   3.5052517e+00   1.5649469e+01   3.5052517e+00   1.5649469e+01   9.5668465e+00   0.0000000e+00
   3.5300000e+02   3.4746747e+00   1.5675501e+01   3.4746747e+00   1.5675501e+01   9.5532375e+00   0.0000000e+00
   3.5400000e+02   3.4429306e+00   1.5705573e+01   3.4429306e+00   1.5705573e+01   9.5397797e+00   0.0000000e+00
   3.5500000e+02   3.4102012e+00   1.5739726e+01   3.4102012e+00   1.5739726e+01   9.5264708e+00   0.0000000e+00
   3.5600000e+02   3.3766666e+00   1.5777994e+01   3.3766666e+00   1.5777994e+01   9.5133086e+00   0.0000000e+00
   3.5700000e+02   3.3425050e+00   1.5820404e+01   3.3425050e+00   1.5820404e+01   9.5002907e+00   0.0000000e+00
   3.5800000e+02   3.3078929e+00   1.5866980e+01   3.3078929e+00   1.5866980e+01   9.4874150e+00   0.0000000e+00
   3.5900000e+02   3.2730048e+00   1.5917739e+01   3.2730048e+00   1.5917739e+01   9.4746792e+00   0.0000000e+00
   3.6000000e+02   3.2380136e+00   1.5972692e+01   3.2380136e+00   1.5972692e+01   9.4620813e+00   0.0000000e+00
   3.6100000e+02   3.2030908e+00   1.6031847e+01   3.2030908e+00   1.6031847e+01   9.4496192e+00   0.0000000e+00
   3.6200000e+02   3.1684060e+00   1.6095209e+01   3.1684060e+00   1.6095209e+01   9.4372908e+00   0.0000000e+00
   3.6300000e+02   3.1341279e+00   1.6162775e+01   3.1341279e+00   1.6162775e+01   9.4250941e+00   0.0000000e+00
   3.6400000e+02   3.1004240e+00   1.6234542e+01   3.1004240e+00   1.6234542e+01   9.4130272e+00   0.0000000e+00
   3.6500000e+02   3.0674608e+00   1.6310501e+01   3.0674608e+00   1.6310501e+01   9.4010881e+00   0.0000000e+00
   3.6600000e+02   3.0354040e+00   1.6390640e+01   3.0354040e+00   1.6390640e+01   9.3892750e+00   0.0000000e+00
   3.6700000e+02   3.0044189e+00   1.6474944e+01   3.0044189e+00   1.6474944e+01   9.3775860e+00   0.0000000e+00
   3.6800000e+02   2.9746706e+00   1.6563394e+01   2.9746706e+00   1.6563394e+01   9.3660193e+00   0.0000000e+00
   3.6900000e+02   2.9463240e+00   1.6655966e+01   2.9463240e+00   1.6655966e+01   9.3545731e+00   0.0000000e+00
   3.7000000e+02   2.9195440e+00   1.6752636e+01   2.9195440e+00   1.6752636e+01   9.3432457e+00   0.0000000e+00
   3.7100000e+02   2.8944962e+00   1.6853372e+01   2.8944962e+00   1.6853372e+01   9.3320352e+00   0.0000000e+00
   3.7200000e+02   2.8713465e+00   1.6958143e+01   2.8713465e+00   1.6958143e+01   9.3209402e+00   0.0000000e+00
   3.7300000e+02   2.8502616e+00   1.7066909e+01   2.8502616e+00   1.7066909e+01   9.3099588e+00   0.0000000e+00
   3.7400000e+02   2.8314092e+00   1.7179630e+01   2.8314092e+00   1.7179630e+01   9.2990895e+00   0.0000000e+00
   3.7500000e+02   2.8149580e+00   1.7296260e+01   2.8149580e+00   1.7296260e+01   9.2883307e+00   0.0000000e+00
   3.7600000e+02   2.8010781e+00   1.7416748e+01   2.8010781e+00   1.7416748e+01   9.2776809e+00   0.0000000e+00
   3.7700000e+02   2.7899407e+00   1.7541038e+01   2.7899407e+00   1.7541038e+01   9.2671384e+00   0.0000000e+00
   3.7800000e+02   2.7817186e+00   1.7669070e+01   2.7817186e+00   1.7669070e+01   9.2567018e+00   0.0000000e+00
   3.7900000e+02   2.7765862e+00   1.7800777e+01   2.7765862e+00   1.7800777e+01   9.2463696e+00   0.0000000e+00
   3.8000000e+02   2.7747192e+00   1.7936087e+01   2.7747192e+00   1.7936087e+01   9.2361403e+00   0.0000000e+00
   3.8100000e+02   2.7762949e+00   1.8074921e+01   2.7762949e+00   1.8074921e+01   9.2260126e+00   0.0000000e+00
   3.8200000e+02   2.7814921e+00   1.8217192e+01   2.7814921e+00   1.8217192e+01   9.2159850e+00   0.0000000e+00
   3.8300000e+02   2.7904909e+00   1.8362808e+01   2.7904909e+00   1.8362808e+01   9.2060562e+00   0.0000000e+00
   3.8400000e+02   2.8034724e+00   1.8511667e+01   2.8034724e+00   1.8511667e+01   9.1962247e+00   0.0000000e+00
   3.8500000e+02   2.8206189e+00   1.8663660e+01   2.8206189e+00   1.8663660e+01   9.1864894e+00   0.0000000e+00
   3.8600000e+02   2.8421131e+00   1.8818666e+01   2.8421131e+00   1.8818666e+01   9.1768488e+00   0.0000000e+00
   3.8700000e+02   2.8681381e+00   1.8976557e+01   2.8681381e+00   1.8976557e+01   9.1673017e+00   0.0000000e+00
   3.8800000e+02   2.8988770e+00   1.9137195e+01   2.8988770e+00   1.9137195e+01   9.1578468e+00   0.0000000e+00
   3.8900000e+02   2.9345120e+00   1.9300429e+01   2.9345120e+00   1.9300429e+01   9.1484829e+00   0.0000000e+00
   3.9000000e+02   2.9752241e+00   1.9466099e+01   2.9752241e+00   1.9466099e+01   9.1392087e+00   0.0000000e+00
   3.9100000e+02   3.0211926e+00   1.9634031e+01   3.0211926e+00   1.9634031e+01   9.1300232e+00   0.0000000e+00
   3.9200000e+02   3.0725939e+00   1.9804040e+01   3.0725939e+00   1.9804040e+01   9.1209251e+00   0.0000000e+00
   3.9300000e+02   3.1296010e+00   1.9975927e+01   3.1296010e+00   1.9975927e+01   9.1119132e+00   0.0000000e+00
   3.9400000e+02   3.1923824e+00   2.0149480e+01   3.1923824e+00   2.0149480e+01   9.1029864e+00   0.0000000e+00
   3.9500000e+02   3.2611011e+00   2.0324474e+01   3.2611011e+00   2.0324474e+01   9.0941436e+00   0.0000000e+00
   3.9600000e+02   3.3359132e+00   2.0500668e+01   3.3359132e+00   2.0500668e+01   9.0853838e+00   0.0000000e+00
   3.9700000e+02   3.4169673e+00   2.0677810e+01   3.4169673e+00   2.0677810e+01   9.0767058e+00   0.0000000e+00
   3.9800000e+02   3.5044026e+00   2.0855628e+01   3.5044026e+00   2.0855628e+01   9.0681085e+00   0.0000000e+00
   3.9900000e+02   3.5983475e+00   2.1033842e+01   3.5983475e+00   2.1033842e+01   9.0595910e+00   0.0000000e+00
   4.0000000e+02   3.6989187e+00   2.1212152e+01   3.6989187e+00   2.1212152e+01   9.0511522e+00   0.0000000e+00
   4.0100000e+02   3.8062188e+00   2.1390247e+01   3.8062188e+00   2.1390247e+01   9.0427910e+00   0.0000000e+00
   4.0200000e+02   3.9203356e+00   2.1567801e+01   3.9203356e+00   2.1567801e+01   9.0345066e+00   0.0000000e+00
   4.0300000e+02   4.0413397e+00   2.1744476e+01   4.0413397e+00   2.1744476e+01   9.0262979e+00   0.0000000e+00
   4.0400000e+02   4.1692832e+00   2.1919920e+01   4.1692832e+00   2.1919920e+01   9.0181640e+00   0.0000000e+00
   4.0500000e+02   4.3041980e+00   2.2093771e+01   4.3041980e+00   2.2093771e+01   9.0101039e+00   0.0000000e+00
   4.0600000e+02   4.4460941e+00   2.2265654e+01   4.4460941e+00   2.2265654e+01   9.0021167e+00   0.0000000e+00
   4.0700000e+02   4.5949581e+00   2.2435189e+01   4.5949581e+00   2.2435189e+01   8.9942015e+00   0.0000000e+00
   4.0800000e+02   4.7507515e+00   2.2601986e+01   4.7507515e+00   2.2601986e+01   8.9863574e+00   0.0000000e+00
   4.0900000e+02   4.9134094e+00   2.2765649e+01   4.9134094e+00   2.2765649e+01   8.9785835e+00   0.0000000e+00
   4.1000000e+02   5.0828392e+00   2.2925782e+01   5.0828392e+00   2.2925782e+01   8.9708789e+00   0.0000000e+00
   4.1100000e+02   5.2589194e+00   2.3081984e+01   5.2589194e+00   2.3081984e+01   8.9632428e+00   0.0000000e+00
   4.1200000e+02   5.4414988e+00   2.3233857e+01   5.4414988e+00   2.3233857e+01   8.9556744e+00   0.0000000e+00
   4.1300000e+02   5.6303958e+00   2.3381008e+01   5.6303958e+00   2.3381008e+01   8.9481727e+00   0.0000000e+00
   4.1400000e+02   5.8253978e+00   2.3523048e+01   5.8253978e+00   2.3523048e+01   8.9407371e+00   0.0000000e+00
   4.1500000e+02   6.0262612e+00   2.3659600e+01   6.0262612e+00   2.3659600e+01   8.9333666e+00   0.0000000e+00
   4.1600000e+02   6.2327117e+00   2.3790299e+01   6.2327117e+00   2.3790299e+01   8.9260606e+00   0.0000000e+00
   4.1700000e+02   6.4444448e+00   2.3914795e+01   6.4444448e+00   2.3914795e+01   8.9188182e+00   0.0000000e+00
   4.1800000e+02   6.6611265e+00   2.4032759e+01   6.6611265e+00   2.4032759e+01   8.9116386e+00   0.0000000e+00
   4.1900000e+02   6.8823947e+00   2.4143881e+01   6.8823947e+00   2.4143881e+01   8.9045211e+00   0.0000000e+00
   4.2000000e+02   7.1078608e+00   2.4247878e+01   7.1078608e+00   2.4247878e+01   8.8974650e+00   0.0000000e+00
   4.2100000e+02   7.3371118e+00   2.4344494e+01   7.3371118e+00   2.4344494e+01   8.8904696e+00   0.0000000e+00
   4.2200000e+02   7.5697126e+00   2.4433504e+01   7.5697126e+00   2.4433504e+01   8.8835340e+00   0.0000000e+00
   4.2300000e+02   7.8052088e+00   2.4514715e+01   7.8052088e+00   2.4514715e+01   8.8766577e+00   0.0000000e+00
   4.2400000e+02   8.0431294e+00   2.4587969e+01   8.0431294e+00   2.4587969e+01   8.8698398e+00   0.0000000e+00
   4.2500000e+02   8.2829904e+00   2.4653146e+01   8.2829904e+00   2.4653146e+01   8.8630798e+00   0.0000000e+00
   4.2600000e+02   8.5242982e+00   2.4710163e+01   8.5242982e+00   2.4710163e+01   8.8563769e+00   0.0000000e+00
   4.2700000e+02   8.7665534e+00   2.4758976e+01   8.7665534e+00   2.4758976e+01   8.8497305e+00   0.0000000e+00
   4.2800000e+02   9.0092544e+00   2.4799581e+01   9.0092544e+00   2.4799581e+01   8.8431400e+00   0.0000000e+00
   4.2900000e+02   9.2519013e+00   2.4832015e+01   9.2519013e+00   2.4832015e+01   8.8366045e+00   0.0000000e+00
   4.3000000e+02   9.4940002e+00   2.4856353e+01   9.4940002e+00   2.4856353e+01   8.8301237e+00   0.0000000e+00
   4.3100000e+02   9.7350665e+00   2.4872710e+01   9.7350665e+00   2.4872710e+01   8.8236967e+00   0.0000000e+00
   4.3200000e+02   9.9746289e+00   2.4881239e+01   9.9746289e+00   2.4881239e+01   8.8173230e+00   0.0000000e+00
   4.3300000e+02   1.0212233e+01   2.4882127e+01   1.0212233e+01   2.4882127e+01   8.8110020e+00   0.0000000e+00
   4.3400000e+02   1.0447444e+01   2.4875598e+01   1.0447444e+01   2.4875598e+01   8.8047331e+00   0.0000000e+00
   4.3500000e+02   1.0679851e+01   2.4861904e+01   1.0679851e+01   2.4861904e+01   8.7985156e+00   0.0000000e+00
   4.3600000e+02   1.0909068e+01   2.4841330e+01   1.0909068e+01   2.4841330e+01   8.7923491e+00   0.0000000e+00
   4.3700000e+02   1.1134739e+01   2.4814184e+01   1.1134739e+01   2.4814184e+01   8.7862329e+00   0.0000000e+00
   4.3800000e+02   1.1356535e+01   2.4780798e+01   1.1356535e+01   2.4780798e+01   8.7801665e+00   0.0000000e+00
   4.3900000e+02   1.1574163e+01   2.4741524e+01   1.1574163e+01   2.4741524e+01   8.7741492e+00   0.0000000e+00
   4.4000000e+02   1.1787359e+01   2.4696731e+01   1.1787359e+01   2.4696731e+01   8.7681807e+00   0.0000000e+00
   4.4100000e+02   1.1995895e+01   2.4646798e+01   1.1995895e+01   2.4646798e+01   8.7622602e+00   0.0000000e+00
   4.4200000e+02   1.2199576e+01   2.4592117e+01   1.2199576e+01   2.4592117e+01   8.7563873e+00   0.0000000e+00
   4.4300000e+02   1.2398243e+01   2.4533083e+01   1.2398243e+01   2.4533083e+01   8.7505615e+00   0.0000000e+00
   4.4400000e+02   1.2591768e+01   2.4470097e+01   1.2591768e+01   2.4470097e+01   8.7447822e+00   0.0000000e+00
   4.4500000e+02   1.2780059e+01   2.4403557e+01   1.2780059e+01   2.4403557e+01   8.7390489e+00   0.0000000e+00
   4.4600000e+02   1.2963054e+01   2.4333858e+01   1.2963054e+01   2.4333858e+01   8.7333612e+00   0.0000000e+00
   4.4700000e+02   1.3140722e+01   2.4261392e+01   1.3140722e+01   2.4261392e+01   8.7277185e+00   0.0000000e+00
   4.4800000e+02   1.3313064e+01   2.4186540e+01   1.3313064e+01   2.4186540e+01   8.7221203e+00   0.0000000e+00
   4.4900000e+02   1.3480104e+01   2.4109672e+01   1.3480104e+01   2.4109672e+01   8.7165661e+00   0.0000000e+00
   4.5000000e+02   1.3641897e+01   2.4031149e+01   1.3641897e+01   2.4031149e+01   8.7110555e+00   0.0000000e+00
   4.5100000e+02   1.3798519e+01   2.3951313e+01   1.3798519e+01   2.3951313e+01   8.7055880e+00   0.0000000e+00
   4.5200000e+02   1.3950069e+01   2.3870494e+01   1.3950069e+01   2.3870494e+01   8.7001632e+00   0.0000000e+00
   4.5300000e+02   1.4096666e+01   2.3789004e+01   1.4096666e+01   2.3789004e+01   8.6947805e+00   0.0000000e+00
   4.5400000e+02   1.4238446e+01   2.3707137e+01   1.4238446e+01   2.3707137e+01   8.6894396e+00   0.0000000e+00
   4.5500000e+02   1.4375563e+01   2.3625168e+01   1.4375563e+01   2.3625168e+01   8.6841399e+00   0.0000000e+00
   4.5600000e+02   1.4508183e+01   2.3543353e+01   1.4508183e+01   2.3543353e+01   8.6788811e+00   0.0000000e+00
   4.5700000e+02   1.4636485e+01   2.3461931e+01   1.4636485e+01   2.3461931e+01   8.6736627e+00   0.0000000e+00
   4.5800000e+02   1.4760658e+01   2.3381118e+01   1.4760658e+01   2.3381118e+01   8.6684843e+00   0.0000000e+00
   4.5900000e+02   1.4880900e+01   2.3301114e+01   1.4880900e+01   2.3301114e+01   8.6633454e+00   0.0000000e+00
   4.6000000e+02   1.4997414e+01   2.3222097e+01   1.4997414e+01   2.3222097e+01   8.6582457e+00   0.0000000e+00
   4.6100000e+02   1.5110413e+01   2.3144227e+01   1.5110413e+01   2.3144227e+01   8.6531847e+00   0.0000000e+00
   4.6200000e+02   1.5220110e+01   2.3067648e+01   1.5220110e+01   2.3067648e+01   8.6481621e+00   0.0000000e+00
   4.6300000e+02   1.5326725e+01   2.2992483e+01   1.5326725e+01   2.2992483e+01   8.6431774e+00   0.0000000e+00
   4.6400000e+02   1.5430482e+01   2.2918840e+01   1.5430482e+01   2.2918840e+01   8.6382302e+00   0.0000000e+00
   4.6500000e+02   1.5531614e+01   2.2846809e+01   1.5531614e+01   2.2846809e+01   8.6333202e+00   0.0000000e+00
   4.6600000e+02   1.5630391e+01   2.2776440e+01   1.5630391e+01   2.2776440e+01   8.6284469e+00   0.0000000e+00
   4.6700000e+02   1.5727003e+01   2.2707681e+01   1.5727003e+01   2.2707681e+01   8.6236101e+00   0.0000000e+00
   4.6800000e+02   1.5821584e+01   2.2640566e+01   1.5821584e+01   2.2640566e+01   8.6188092e+00   0.0000000e+00
   4.6900000e+02   1.5914305e+01   2.2575132e+01   1.5914305e+01   2.2575132e+01   8.6140441e+00   0.0000000e+00
   4.7000000e+02   1.6005338e+01   2.2511402e+01   1.6005338e+01   2.2511402e+01   8.6093142e+00   0.0000000e+00
   4.7100000e+02   1.6094855e+01   2.2449387e+01   1.6094855e+01   2.2449387e+01   8.6046192e+00   0.0000000e+00
   4.7200000e+02   1.6183028e+01   2.2389087e+01   1.6183028e+01   2.2389087e+01   8.5999588e+00   0.0000000e+00
   4.7300000e+02   1.6270022e+01   2.2330493e+01   1.6270022e+01   2.2330493e+01   8.5953326e+00   0.0000000e+00
   4.7400000e+02   1.6355996e+01   2.2273584e+01   1.6355996e+01   2.2273584e+01   8.5907403e+00   0.0000000e+00
   4.7500000e+02   1.6441106e+01   2.2218334e+01   1.6441106e+01   2.2218334e+01   8.5861816e+00   0.0000000e+00
   4.7600000e+02   1.6525500e+01   2.2164704e+01   1.6525500e+01   2.2164704e+01   8.5816560e+00   0.0000000e+00
   4.7700000e+02   1.6609321e+01   2.2112652e+01   1.6609321e+01   2.2112652e+01   8.5771633e+00   0.0000000e+00
   4.7800000e+02   1.6692704e+01   2.2062127e+01   1.6692704e+01   2.2062127e+01   8.5727032e+00   0.0000000e+00
   4.7900000e+02   1.6775778e+01   2.2013073e+01   1.6775778e+01   2.2013073e+01   8.5682753e+00   0.0000000e+00
   4.8000000e+02   1.6858666e+01   2.1965427e+01   1.6858666e+01   2.1965427e+01   8.5638793e+00   0.0000000e+00
   4.8100000e+02   1.6941483e+01   2.1919122e+01   1.6941483e+01   2.1919122e+01   8.5595148e+00   0.0000000e+00
   4.8200000e+02   1.7024337e+01   2.1874087e+01   1.7024337e+01   2.1874087e+01   8.5551817e+00   0.0000000e+00
   4.8300000e+02   1.7107330e+01   2.1830246e+01   1.7107330e+01   2.1830246e+01   8.5508795e+00   0.0000000e+00
   4.8400000e+02   1.7190558e+01   2.1787521e+01   1.7190558e+01   2.1787521e+01   8.5466080e+00   0.0000000e+00
   4.8500000e+02   1.7274108e+01   2.1745828e+01   1.7274108e+01   2.1745828e+01   8.5423668e+00   0.0000000e+00
   4.8600000e+02   1.7358061e+01   2.1705083e+01   1.7358061e+01   2.1705083e+01   8.5381557e+00   0.0000000e+00
   4.8700000e+02   1.7442494e+01   2.1665198e+01   1.7442494e+01   2.1665198e+01   8.5339744e+00   0.0000000e+00
   4.8800000e+02   1.7527474e+01   2.1626085e+01   1.7527474e+01   2.1626085e+01   8.5298226e+00   0.0000000e+00
   4.8900000e+02   1.7613064e+01   2.1587653e+01   1.7613064e+01   2.1587653e+01   8.5257000e+00   0.0000000e+00
   4.9000000e+02   1.7699319e+01   2.1549809e+01   1.7699319e+01   2.1549809e+01   8.5216063e+00   0.0000000e+00
   4.9100000e+02   1.7786291e+01   2.1512460e+01   1.7786291e+01   2.1512460e+01   8.5175412e+00   0.0000000e+00
   4.9200000e+02   1.7874022e+01   2.1475512e+01   1.7874022e+01   2.1475512e+01   8.5135045e+00   0.0000000e+00
   4.9300000e+02   1.7962552e+01   2.1438871e+01   1.7962552e+01   2.1438871e+01   8.5094959e+00   0.0000000e+00
   4.9400000e+02   1.8051912e+01   2.1402442e+01   1.8051912e+01   2.1402442e+01   8.5055152e+00   0.0000000e+00
   4.9500000e+02   1.8142130e+01   2.1366129e+01   1.8142130e+01   2.1366129e+01   8.5015620e+00   0.0000000e+00
   4.9600000e+02   1.8233227e+01   2.1329840e+01   1.8233227e+01   2.1329840e+01   8.4976361e+00   0.0000000e+00
   4.9700000e+02   1.8325218e+01   2.1293477e+01   1.8325218e+01   2.1293477e+01   8.4937373e+00   0.0000000e+00
   4.9800000e+02   1.8418116e+01   2.1256949e+01   1.8418116e+01   2.1256949e+01   8.4898652e+00   0.0000000e+00
   4.9900000e+02   1.8511926e+01   2.1220162e+01   1.8511926e+01   2.1220162e+01   8.4860197e+00   0.0000000e+00
   5.0000000e+02   1.8606648e+01   2.1183024e+01   1.8606648e+01   2.1183024e+01   8.4822005e+00   0.0000000e+00
   5.0100000e+02   1.8702279e+01   2.1145443e+01   1.8702279e+01   2.1145443e+01   8.4784073e+00   0.0000000e+00
   5.0200000e+02   1.8798810e+01   2.1107330e+01   1.8798810e+01   2.1107330e+01   8.4746400e+00   0.0000000e+00
   5.0300000e+02   1.8896227e+01   2.1068596e+01   1.8896227e+01   2.1068596e+01   8.4708982e+00   0.0000000e+00
   5.0400000e+02   1.8994513e+01   2.1029154e+01   1.8994513e+01   2.1029154e+01   8.4671817e+00   0.0000000e+00
   5.0500000e+02   1.9093645e+01   2.0988919e+01   1.9093645e+01   2.0988919e+01   8.4634903e+00   0.0000000e+00
   5.0600000e+02   1.9193597e+01   2.0947807e+01   1.9193597e+01   2.0947807e+01   8.4598237e+00   0.0000000e+00
   5.0700000e+02   1.9294338e+01   2.0905736e+01   1.9294338e+01   2.0905736e+01   8.4561818e+00   0.0000000e+00
   5.0800000e+02   1.9395833e+01   2.0862626e+01   1.9395833e+01   2.0862626e+01   8.4525643e+00   0.0000000e+00
   5.0900000e+02   1.9498044e+01   2.0818401e+01   1.9498044e+01   2.0818401e+01   8.4489710e+00   0.0000000e+00
   5.1000000e+02   1.9600927e+01   2.0772986e+01   1.9600927e+01   2.0772986e+01   8.4454016e+00   0.0000000e+00
   5.1100000e+02   1.9704437e+01   2.0726307e+01   1.9704437e+01   2.0726307e+01   8.4418560e+00   0.0000000e+00
   5.1200000e+02   1.9808522e+01   2.0678294e+01   1.9808522e+01   2.0678294e+01   8.4383339e+00   0.0000000e+00
   5.1300000e+02   1.9913131e+01   2.0628881e+01   1.9913131e+01   2.0628881e+01   8.4348351e+00   0.0000000e+00
   5.1400000e+02   2.0018205e+01   2.0578003e+01   2.0018205e+01   2.0578003e+01   8.4313594e+00   0.0000000e+00
   5.1500000e+02   2.0123685e+01   2.0525599e+01   2.0123685e+01   2.0525599e+01   8.4279066e+00   0.0000000e+00
   5.1600000e+02   2.0229507e+01   2.0471610e+01   2.0229507e+01   2.0471610e+01   8.4244765e+00   0.0000000e+00
   5.1700000e+02   2.0335604e+01   2.0415980e+01   2.0335604e+01   2.0415980e+01   8.4210689e+00   0.0000000e+00
   5.1800000e+02   2.0441908e+01   2.0358659e+01   2.0441908e+01   2.0358659e+01   8.4176835e+00   0.0000000e+00
   5.1900000e+02   2.0548347e+01   2.0299597e+01   2.0548347e+01   2.0299597e+01   8.4143202e+00   0.0000000e+00
   5.2000000e+02   2.0654845e+01   2.0238751e+01   2.0654845e+01   2.0238751e+01   8.4109789e+00   0.0000000e+00
   5.2100000e+02   2.0761325e+01   2.0176078e+01   2.0761325e+01   2.0176078e+01   8.4076592e+00   0.0000000e+00
   5.2200000e+02   2.0867708e+01   2.0111541e+01   2.0867708e+01   2.0111541e+01   8.4043610e+00   0.0000000e+00
   5.2300000e+02   2.0973912e+01   2.0045107e+01   2.0973912e+01   2.0045107e+01   8.4010841e+00   0.0000000e+00
   5.2400000e+02   2.1079853e+01   1.9976747e+01   2.1079853e+01   1.9976747e+01   8.3978283e+00   0.0000000e+00
   5.2500000e+02   2.1185445e+01   1.9906435e+01   2.1185445e+01   1.9906435e+01   8.3945934e+00   0.0000000e+00
   5.2600000e+02   2.1290602e+01   1.9834149e+01   2.1290602e+01   1.9834149e+01   8.3913794e+00   0.0000000e+00
   5.2700000e+02   2.1395235e+01   1.9759873e+01   2.1395235e+01   1.9759873e+01   8.3881858e+00   0.0000000e+00
   5.2800000e+02   2.1499252e+01   1.9683595e+01   2.1499252e+01   1.9683595e+01   8.3850127e+00   0.0000000e+00
   5.2900000e+02   2.1602563e+01   1.9605306e+01   2.1602563e+01   1.9605306e+01   8.3818598e+00   0.0000000e+00
   5.3000000e+02   2.1705076e+01   1.9525003e+01   2.1705076e+01   1.9525003e+01   8.3787269e+00   0.0000000e+00
   5.3100000e+02   2.1806697e+01   1.9442686e+01   2.1806697e+01   1.9442686e+01   8.3756139e+00   0.0000000e+00
   5.3200000e+02   2.1907333e+01   1.9358363e+01   2.1907333e+01   1.9358363e+01   8.3725205e+00   0.0000000e+00
   5.3300000e+02   2.2006890e+01   1.9272042e+01   2.2006890e+01   1.9272042e+01   8.3694467e+00   0.0000000e+00
   5.3400000e+02   2.2105273e+01   1.9183739e+01   2.2105273e+01   1.9183739e+01   8.3663923e+00   0.0000000e+00
   5.3500000e+02   2.2202389e+01   1.9093475e+01   2.2202389e+01   1.9093475e+01   8.3633570e+00   0.0000000e+00
   5.3600000e+02   2.2298144e+01   1.9001274e+01   2.2298144e+01   1.9001274e+01   8.3603407e+00   0.0000000e+00
   5.3700000e+02   2.2392444e+01   1.8907165e+01   2.2392444e+01   1.8907165e+01   8.3573433e+00   0.0000000e+00
   5.3800000e+02   2.2485199e+01   1.8811184e+01   2.2485199e+01   1.8811184e+01   8.3543646e+00   0.0000000e+00
   5.3900000e+02   2.2576315e+01   1.8713370e+01   2.2576315e+01   1.8713370e+01   8.3514044e+00   0.0000000e+00
   5.4000000e+02   2.2665703e+01   1.8613767e+01   2.2665703e+01   1.8613767e+01   8.3484627e+00   0.0000000e+00
   5.4100000e+02   2.2753275e+01   1.8512425e+01   2.2753275e+01   1.8512425e+01   8.3455391e+00   0.0000000e+00
   5.4200000e+02   2.2838943e+01   1.8409396e+01   2.2838943e+01   1.8409396e+01   8.3426336e+00   0.0000000e+00
   5.4300000e+02   2.2922623e+01   1.8304741e+01   2.2922623e+01   1.8304741e+01   8.3397461e+00   0.0000000e+00
   5.4400000e+02   2.3004232e+01   1.8198522e+01   2.3004232e+01   1.8198522e+01   8.3368763e+00   0.0000000e+00
   5.4500000e+02   2.3083690e+01   1.8090808e+01   2.3083690e+01   1.8090808e+01   8.3340241e+00   0.0000000e+00
   5.4600000e+02   2.3160920e+01   1.7981671e+01   2.3160920e+01   1.7981671e+01   8.3311894e+00   0.0000000e+00
   5.4700000e+02   2.3235848e+01   1.7871188e+01   2.3235848e+01   1.7871188e+01   8.3283720e+00   0.0000000e+00
   5.4800000e+02   2.3308402e+01   1.7759441e+01   2.3308402e+01   1.7759441e+01   8.3255718e+00   0.0000000e+00
   5.4900000e+02   2.3378515e+01   1.7646515e+01   2.3378515e+01   1.7646515e+01   8.3227886e+00   0.0000000e+00
   5.5000000e+02   2.3446124e+01   1.7532500e+01   2.3446124e+01   1.7532500e+01   8.3200224e+00   0.0000000e+00
   5.5100000e+02   2.3511167e+01   1.7417490e+01   2.3511167e+01   1.7417490e+01   8.3172729e+00   0.0000000e+00
   5.5200000e+02   2.3573591e+01   1.7301583e+01   2.3573591e+01   1.7301583e+01   8.3145400e+00   0.0000000e+00
   5.5300000e+02   2.3633343e+01   1.7184879e+01   2.3633343e+01   1.7184879e+01   8.3118236e+00   0.0000000e+00
   5.5400000e+02   2.3690378e+01   1.7067483e+01   2.3690378e+01   1.7067483e+01   8.3091235e+00   0.0000000e+00
   5.5500000e+02   2.3744654e+01   1.6949504e+01   2.3744654e+01   1.6949504e+01   8.3064397e+00   0.0000000e+00
   5.5600000e+02   2.3796135e+01   1.6831052e+01   2.3796135e+01   1.6831052e+01   8.3037719e+00   0.0000000e+00
   5.5700000e+02   2.3844790e+01   1.6712240e+01   2.3844790e+01   1.6712240e+01   8.3011201e+00   0.0000000e+00
   5.5800000e+02   2.3890593e+01   1.6593185e+01   2.3890593e+01   1.6593185e+01   8.2984841e+00   0.0000000e+00
   5.5900000e+02   2.3933527e+01   1.6474005e+01   2.3933527e+01   1.6474005e+01   8.2958638e+00   0.0000000e+00
   5.6000000e+02   2.3973576e+01   1.6354821e+01   2.3973576e+01   1.6354821e+01   8.2932590e+00   0.0000000e+00
   5.6100000e+02   2.4010734e+01   1.6235755e+01   2.4010734e+01   1.6235755e+01   8.2906697e+00   0.0000000e+00
   5.6200000e+02   2.4044999e+01   1.6116931e+01   2.4044999e+01   1.6116931e+01   8.2880958e+00   0.0000000e+00
   5.6300000e+02   2.4076379e+01   1.5998474e+01   2.4076379e+01   1.5998474e+01   8.2855370e+00   0.0000000e+00
   5.6400000e+02   2.4104883e+01   1.5880508e+01   2.4104883e+01   1.5880508e+01   8.2829932e+00   0.0000000e+00
   5.6500000e+02   2.4130533e+01   1.5763161e+01   2.4130533e+01   1.5763161e+01   8.2804644e+00   0.0000000e+00
   5.6600000e+02   2.4153354e+01   1.5646558e+01   2.4153354e+01   1.5646558e+01   8.2779505e+00   0.0000000e+00
   5.6700000e+02   2.4173379e+01   1.5530825e+01   2.4173379e+01   1.5530825e+01   8.2754512e+00   0.0000000e+00
   5.6800000e+02   2.4190648e+01   1.5416087e+01   2.4190648e+01   1.5416087e+01   8.2729666e+00   0.0000000e+00
   5.6900000e+02   2.4205209e+01   1.5302467e+01   2.4205209e+01   1.5302467e+01   8.2704964e+00   0.0000000e+00
   5.7000000e+02   2.4217117e+01   1.5190090e+01   2.4217117e+01   1.5190090e+01   8.2680406e+00   0.0000000e+00
   5.7100000e+02   2.4226434e+01   1.5079075e+01   2.4226434e+01   1.5079075e+01   8.2655990e+00   0.0000000e+00
   5.7200000e+02   2.4233230e+01   1.4969539e+01   2.4233230e+01   1.4969539e+01   8.2631716e+00   0.0000000e+00
   5.7300000e+02   2.4237582e+01   1.4861600e+01   2.4237582e+01   1.4861600e+01   8.2607582e+00   0.0000000e+00
   5.7400000e+02   2.4239574e+01   1.4755367e+01   2.4239574e+01   1.4755367e+01   8.2583587e+00   0.0000000e+00
   5.7500000e+02   2.4239298e+01   1.4650949e+01   2.4239298e+01   1.4650949e+01   8.2559730e+00   0.0000000e+00
   5.7600000e+02   2.4236854e+01   1.4548450e+01   2.4236854e+01   1.4548450e+01   8.2536010e+00   0.0000000e+00
   5.7700000e+02   2.4232348e+01   1.4447968e+01   2.4232348e+01   1.4447968e+01   8.2512426e+00   0.0000000e+00
   5.7800000e+02   2.4225892e+01   1.4349597e+01   2.4225892e+01   1.4349597e+01   8.2488976e+00   0.0000000e+00
   5.7900000e+02   2.4217608e+01   1.4253422e+01   2.4217608e+01   1.4253422e+01   8.2465661e+00   0.0000000e+00
   5.8000000e+02   2.4207621e+01   1.4159525e+01   2.4207621e+01   1.4159525e+01   8.2442478e+00   0.0000000e+00
   5.8100000e+02   2.4196066e+01   1.4067978e+01   2.4196066e+01   1.4067978e+01   8.2419427e+00   0.0000000e+00
   5.8200000e+02   2.4183080e+01   1.3978848e+01   2.4183080e+01   1.3978848e+01   8.2396507e+00   0.0000000e+00
   5.8300000e+02   2.4168809e+01   1.3892189e+01   2.4168809e+01   1.3892189e+01   8.2373716e+00   0.0000000e+00
   5.8400000e+02   2.4153403e+01   1.3808051e+01   2.4153403e+01   1.3808051e+01   8.2351054e+00   0.0000000e+00
   5.8500000e+02   2.4137017e+01   1.3726472e+01   2.4137017e+01   1.3726472e+01   8.2328520e+00   0.0000000e+00
   5.8600000e+02   2.4119809e+01   1.3647478e+01   2.4119809e+01   1.3647478e+01   8.2306113e+00   0.0000000e+00
   5.8700000e+02   2.4101942e+01   1.3571087e+01   2.4101942e+01   1.3571087e+01   8.2283831e+00   0.0000000e+00
   5.8800000e+02   2.4083581e+01   1.3497305e+01   2.4083581e+01   1.3497305e+01   8.2261674e+00   0.0000000e+00
   5.8900000e+02   2.4064894e+01   1.3426126e+01   2.4064894e+01   1.3426126e+01   8.2239641e+00   0.0000000e+00
   5.9000000e+02   2.4046048e+01   1.3357529e+01   2.4046048e+01   1.3357529e+01   8.2217731e+00   0.0000000e+00
   5.9100000e+02   2.4027213e+01   1.3291485e+01   2.4027213e+01   1.3291485e+01   8.2195943e+00   0.0000000e+00
   5.9200000e+02   2.4008557e+01   1.3227948e+01   2.4008557e+01   1.3227948e+01   8.2174276e+00   0.0000000e+00
   5.9300000e+02   2.3990245e+01   1.3166860e+01   2.3990245e+01   1.3166860e+01   8.2152729e+00   0.0000000e+00
   5.9400000e+02   2.3972441e+01   1.3108148e+01   2.3972441e+01   1.3108148e+01   8.2131301e+00   0.0000000e+00
   5.9500000e+02   2.3955304e+01   1.3051727e+01   2.3955304e+01   1.3051727e+01   8.2109992e+00   0.0000000e+00
   5.9600000e+02   2.3938985e+01   1.2997498e+01   2.3938985e+01   1.2997498e+01   8.2088800e+00   0.0000000e+00
   5.9700000e+02   2.3923632e+01   1.2945345e+01   2.3923632e+01   1.2945345e+01   8.2067725e+00   0.0000000e+00
   5.9800000e+02   2.3909382e+01   1.2895143e+01   2.3909382e+01   1.2895143e+01   8.2046765e+00   0.0000000e+00
   5.9900000e+02   2.3896363e+01   1.2846752e+01   2.3896363e+01   1.2846752e+01   8.2025920e+00   0.0000000e+00
   6.0000000e+02   2.3884690e+01   1.2800018e+01   2.3884690e+01   1.2800018e+01   8.2005189e+00   0.0000000e+00
   6.0100000e+02   2.3874467e+01   1.2754777e+01   2.3874467e+01   1.2754777e+01   8.1984572e+00   0.0000000e+00
   6.0200000e+02   2.3865784e+01   1.2710855e+01   2.3865784e+01   1.2710855e+01   8.1964066e+00   0.0000000e+00
   6.0300000e+02   2.3858713e+01   1.2668067e+01   2.3858713e+01   1.2668067e+01   8.1943672e+00   0.0000000e+00
   6.0400000e+02   2.3853311e+01   1.2626220e+01   2.3853311e+01   1.2626220e+01   8.1923389e+00   0.0000000e+00
   6.0500000e+02   2.3849616e+01   1.2585114e+01   2.3849616e+01   1.2585114e+01   8.1903216e+00   0.0000000e+00
   6.0600000e+02   2.3847646e+01   1.2544545e+01   2.3847646e+01   1.2544545e+01   8.1883151e+00   0.0000000e+00
   6.0700000e+02   2.3847401e+01   1.2504304e+01   2.3847401e+01   1.2504304e+01   8.1863195e+00   0.0000000e+00
   6.0800000e+02   2.3848858e+01   1.2464184e+01   2.3848858e+01   1.2464184e+01   8.1843346e+00   0.0000000e+00
   6.0900000e+02   2.3851972e+01   1.2423977e+01   2.3851972e+01   1.2423977e+01   8.1823604e+00   0.0000000e+00
   6.1000000e+02   2.3856679e+01   1.2383478e+01   2.3856679e+01   1.2383478e+01   8.1803968e+00   0.0000000e+00
   6.1100000e+02   2.3862891e+01   1.2342489e+01   2.3862891e+01   1.2342489e+01   8.1784437e+00   0.0000000e+00
   6.1200000e+02   2.3870500e+01   1.2300821e+01   2.3870500e+01   1.2300821e+01   8.1765010e+00   0.0000000e+00
   6.1300000e+02   2.3879377e+01   1.2258294e+01   2.3879377e+01   1.2258294e+01   8.1745687e+00   0.0000000e+00
   6.1400000e+02   2.3889372e+01   1.2214743e+01   2.3889372e+01   1.2214743e+01   8.1726467e+00   0.0000000e+00
   6.1500000e+02   2.3900320e+01   1.2170017e+01   2.3900320e+01   1.2170017e+01   8.1707348e+00   0.0000000e+00
   6.1600000e+02   2.3912035e+01   1.2123983e+01   2.3912035e+01   1.2123983e+01   8.1688331e+00   0.0000000e+00
   6.1700000e+02   2.3924318e+01   1.2076528e+01   2.3924318e+01   1.2076528e+01   8.1669415e+00   0.0000000e+00
   6.1800000e+02   2.3936959e+01   1.2027561e+01   2.3936959e+01   1.2027561e+01   8.1650599e+00   0.0000000e+00
   6.1900000e+02   2.3949733e+01   1.1977014e+01   2.3949733e+01   1.1977014e+01   8.1631881e+00   0.0000000e+00
   6.2000000e+02   2.3962412e+01   1.1924842e+01   2.3962412e+01   1.1924842e+01   8.1613263e+00   0.0000000e+00
   6.2100000e+02   2.3974759e+01   1.1871025e+01   2.3974759e+01   1.1871025e+01   8.1594742e+00   0.0000000e+00
   6.2200000e+02   2.3986536e+01   1.1815571e+01   2.3986536e+01   1.1815571e+01   8.1576318e+00   0.0000000e+00
   6.2300000e+02   2.3997506e+01   1.1758512e+01   2.3997506e+01   1.1758512e+01   8.1557990e+00   0.0000000e+00
   6.2400000e+02   2.4007434e+01   1.1699907e+01   2.4007434e+01   1.1699907e+01   8.1539758e+00   0.0000000e+00
   6.2500000e+02   2.4016092e+01   1.1639838e+01   2.4016092e+01   1.1639838e+01   8.1521621e+00   0.0000000e+00
   6.2600000e+02   2.4023262e+01   1.1578414e+01   2.4023262e+01   1.1578414e+01   8.1503579e+00   0.0000000e+00
   6.2700000e+02   2.4028733e+01   1.1515766e+01   2.4028733e+01   1.1515766e+01   8.1485630e+00   0.0000000e+00
   6.2800000e+02   2.4032314e+01   1.1452047e+01   2.4032314e+01   1.1452047e+01   8.1467774e+00   0.0000000e+00
   6.2900000e+02   2.4033824e+01   1.1387430e+01   2.4033824e+01   1.1387430e+01   8.1450011e+00   0.0000000e+00
   6.3000000e+02   2.4033103e+01   1.1322106e+01   2.4033103e+01   1.1322106e+01   8.1432339e+00   0.0000000e+00
   6.3100000e+02   2.4030011e+01   1.1256283e+01   2.4030011e+01   1.1256283e+01   8.1414759e+00   0.0000000e+00
   6.3200000e+02   2.4024425e+01   1.1190182e+01   2.4024425e+01   1.1190182e+01   8.1397269e+00   0.0000000e+00
   6.3300000e+02   2.4016248e+01   1.1124036e+01   2.4016248e+01   1.1124036e+01   8.1379868e+00   0.0000000e+00
   6.3400000e+02   2.4005403e+01   1.1058087e+01   2.4005403e+01   1.1058087e+01   8.1362557e+00   0.0000000e+00
   6.3500000e+02   2.3991836e+01   1.0992585e+01   2.3991836e+01   1.0992585e+01   8.1345334e+00   0.0000000e+00
   6.3600000e+02   2.3975516e+01   1.0927783e+01   2.3975516e+01   1.0927783e+01   8.1328200e+00   0.0000000e+00
   6.3700000e+02   2.3956435e+01   1.0863940e+01   2.3956435e+01   1.0863940e+01   8.1311153e+00   0.0000000e+00
   6.3800000e+02   2.3934610e+01   1.0801311e+01   2.3934610e+01   1.0801311e+01   8.1294192e+00   0.0000000e+00
   6.3900000e+02   2.3910078e+01   1.0740153e+01   2.3910078e+01   1.0740153e+01   8.1277318e+00   0.0000000e+00
   6.4000000e+02   2.3882896e+01   1.0680719e+01   2.3882896e+01   1.0680719e+01   8.1260529e+00   0.0000000e+00
   6.4100000e+02   2.3853147e+01   1.0623258e+01   2.3853147e+01   1.0623258e+01   8.1243825e+00   0.0000000e+00
   6.4200000e+02   2.3820929e+01   1.0568011e+01   2.3820929e+01   1.0568011e+01   8.1227205e+00   0.0000000e+00
   6.4300000e+02   2.3786363e+01   1.0515212e+01   2.3786363e+01   1.0515212e+01   8.1210670e+00   0.0000000e+00
   6.4400000e+02   2.3749585e+01   1.0465088e+01   2.3749585e+01   1.0465088e+01   8.1194217e+00   0.0000000e+00
   6.4500000e+02   2.3710751e+01   1.0417856e+01   2.3710751e+01   1.0417856e+01   8.1177847e+00   0.0000000e+00
   6.4600000e+02   2.3670033e+01   1.0373720e+01   2.3670033e+01   1.0373720e+01   8.1161560e+00   0.0000000e+00
   6.4700000e+02   2.3627615e+01   1.0332877e+01   2.3627615e+01   1.0332877e+01   8.1145353e+00   0.0000000e+00
   6.4800000e+02   2.3583702e+01   1.0295509e+01   2.3583702e+01   1.0295509e+01   8.1129228e+00   0.0000000e+00
   6.4900000e+02   2.3538506e+01   1.0261788e+01   2.3538506e+01   1.0261788e+01   8.1113184e+00   0.0000000e+00
   6.5000000e+02   2.3492258e+01   1.0231872e+01   2.3492258e+01   1.0231872e+01   8.1097219e+00   0.0000000e+00
   6.5100000e+02   2.3445198e+01   1.0205907e+01   2.3445198e+01   1.0205907e+01   8.1081333e+00   0.0000000e+00
   6.5200000e+02   2.3397579e+01   1.0184025e+01   2.3397579e+01   1.0184025e+01   8.1065527e+00   0.0000000e+00
   6.5300000e+02   2.3349667e+01   1.0166345e+01   2.3349667e+01   1.0166345e+01   8.1049798e+00   0.0000000e+00
   6.5400000e+02   2.3301737e+01   1.0152972e+01   2.3301737e+01   1.0152972e+01   8.1034148e+00   0.0000000e+00
   6.5500000e+02   2.3254077e+01   1.0143995e+01   2.3254077e+01   1.0143995e+01   8.1018574e+00   0.0000000e+00
   6.5600000e+02   2.3206985e+01   1.0139490e+01   2.3206985e+01   1.0139490e+01   8.1003078e+00   0.0000000e+00
   6.5700000e+02   2.3160772e+01   1.0139516e+01   2.3160772e+01   1.0139516e+01   8.0987657e+00   0.0000000e+00
   6.5800000e+02   2.3115759e+01   1.0144117e+01   2.3115759e+01   1.0144117e+01   8.0972312e+00   0.0000000e+00
   6.5900000e+02   2.3072278e+01   1.0153318e+01   2.3072278e+01   1.0153318e+01   8.0957043e+00   0.0000000e+00
   6.6000000e+02   2.3030672e+01   1.0167128e+01   2.3030672e+01   1.0167128e+01   8.0941848e+00   0.0000000e+00
   6.6100000e+02   2.2991298e+01   1.0185536e+01   2.2991298e+01   1.0185536e+01   8.0926728e+00   0.0000000e+00
   6.6200000e+02   2.2954525e+01   1.0208510e+01   2.2954525e+01   1.0208510e+01   8.0911681e+00   0.0000000e+00
   6.6300000e+02   2.2920735e+01   1.0235995e+01   2.2920735e+01   1.0235995e+01   8.0896707e+00   0.0000000e+00
   6.6400000e+02   2.2890331e+01   1.0267909e+01   2.2890331e+01   1.0267909e+01   8.0881806e+00   0.0000000e+00
   6.6500000e+02   2.2863718e+01   1.0304118e+01   2.2863718e+01   1.0304118e+01   8.0866978e+00   0.0000000e+00
   6.6600000e+02   2.2841290e+01   1.0344483e+01   2.2841290e+01   1.0344483e+01   8.0852221e+00   0.0000000e+00
   6.6700000e+02   2.2823465e+01   1.0388840e+01   2.2823465e+01   1.0388840e+01   8.0837535e+00   0.0000000e+00
   6.6800000e+02   2.2810680e+01   1.0436994e+01   2.2810680e+01   1.0436994e+01   8.0822921e+00   0.0000000e+00
   6.6900000e+02   2.2803390e+01   1.0488710e+01   2.2803390e+01   1.0488710e+01   8.0808377e+00   0.0000000e+00
   6.7000000e+02   2.2802080e+01   1.0543718e+01   2.2802080e+01   1.0543718e+01   8.0793902e+00   0.0000000e+00
   6.7100000e+02   2.2807287e+01   1.0601703e+01   2.2807287e+01   1.0601703e+01   8.0779498e+00   0.0000000e+00
   6.7200000e+02   2.2819759e+01   1.0662268e+01   2.2819759e+01   1.0662268e+01   8.0765162e+00   0.0000000e+00
   6.7300000e+02   2.2840119e+01   1.0724186e+01   2.2840119e+01   1.0724186e+01   8.0750895e+00   0.0000000e+00
   6.7400000e+02   2.2868110e+01   1.0786689e+01   2.2868110e+01   1.0786689e+01   8.0736696e+00   0.0000000e+00
   6.7500000e+02   2.2903785e+01   1.0849292e+01   2.2903785e+01   1.0849292e+01   8.0722565e+00   0.0000000e+00
   6.7600000e+02   2.2947266e+01   1.0911459e+01   2.2947266e+01   1.0911459e+01   8.0708501e+00   0.0000000e+00
   6.7700000e+02   2.2998677e+01   1.0972599e+01   2.2998677e+01   1.0972599e+01   8.0694503e+00   0.0000000e+00
   6.7800000e+02   2.3058117e+01   1.1032069e+01   2.3058117e+01   1.1032069e+01   8.0680573e+00   0.0000000e+00
   6.7900000e+02   2.3125645e+01   1.1089176e+01   2.3125645e+01   1.1089176e+01   8.0666708e+00   0.0000000e+00
   6.8000000e+02   2.3201259e+01   1.1143182e+01   2.3201259e+01   1.1143182e+01   8.0652908e+00   0.0000000e+00
   6.8100000e+02   2.3284890e+01   1.1193310e+01   2.3284890e+01   1.1193310e+01   8.0639174e+00   0.0000000e+00
   6.8200000e+02   2.3376384e+01   1.1238749e+01   2.3376384e+01   1.1238749e+01   8.0625505e+00   0.0000000e+00
   6.8300000e+02   2.3475496e+01   1.1278670e+01   2.3475496e+01   1.1278670e+01   8.0611900e+00   0.0000000e+00
   6.8400000e+02   2.3581880e+01   1.1312234e+01   2.3581880e+01   1.1312234e+01   8.0598359e+00   0.0000000e+00
   6.8500000e+02   2.3695078e+01   1.1338609e+01   2.3695078e+01   1.1338609e+01   8.0584881e+00   0.0000000e+00
   6.8600000e+02   2.3814520e+01   1.1356986e+01   2.3814520e+01   1.1356986e+01   8.0571466e+00   0.0000000e+00
   6.8700000e+02   2.3939520e+01   1.1366600e+01   2.3939520e+01   1.1366600e+01   8.0558114e+00   0.0000000e+00
   6.8800000e+02   2.4069279e+01   1.1366747e+01   2.4069279e+01   1.1366747e+01   8.0544825e+00   0.0000000e+00
   6.8900000e+02   2.4202887e+01   1.1356806e+01   2.4202887e+01   1.1356806e+01   8.0531597e+00   0.0000000e+00
   6.9000000e+02   2.4339340e+01   1.1336259e+01   2.4339340e+01   1.1336259e+01   8.0518431e+00   0.0000000e+00
   6.9100000e+02   2.4477545e+01   1.1304709e+01   2.4477545e+01   1.1304709e+01   8.0505326e+00   0.0000000e+00
   6.9200000e+02   2.4616347e+01   1.1261897e+01   2.4616347e+01   1.1261897e+01   8.0492281e+00   0.0000000e+00
   6.9300000e+02   2.4754542e+01   1.1207712e+01   2.4754542e+01   1.1207712e+01   8.0479297e+00   0.0000000e+00
   6.9400000e+02   2.4890909e+01   1.1142207e+01   2.4890909e+01   1.1142207e+01   8.0466373e+00   0.0000000e+00
   6.9500000e+02   2.5024232e+01   1.1065593e+01   2.5024232e+01   1.1065593e+01   8.0453509e+00   0.0000000e+00
   6.9600000e+02   2.5153326e+01   1.0978247e+01   2.5153326e+01   1.0978247e+01   8.0440704e+00   0.0000000e+00
   6.9700000e+02   2.5277070e+01   1.0880699e+01   2.5277070e+01   1.0880699e+01   8.0427957e+00   0.0000000e+00
   6.9800000e+02   2.5394423e+01   1.0773623e+01   2.5394423e+01   1.0773623e+01   8.0415269e+00   0.0000000e+00
   6.9900000e+02   2.5504453e+01   1.0657821e+01   2.5504453e+01   1.0657821e+01   8.0402640e+00   0.0000000e+00
   7.0000000e+02   2.5606351e+01   1.0534200e+01   2.5606351e+01   1.0534200e+01   8.0390068e+00   0.0000000e+00
   7.0100000e+02   2.5699447e+01   1.0403751e+01   2.5699447e+01   1.0403751e+01   8.0377553e+00   0.0000000e+00
   7.0200000e+02   2.5783219e+01   1.0267525e+01   2.5783219e+01   1.0267525e+01   8.0365096e+00   0.0000000e+00
   7.0300000e+02   2.5857294e+01   1.0126605e+01   2.5857294e+01   1.0126605e+01   8.0352695e+00   0.0000000e+00
   7.0400000e+02   2.5921448e+01   9.9820832e+00   2.5921448e+01   9.9820832e+00   8.0340351e+00   0.0000000e+00
   7.0500000e+02   2.5975601e+01   9.8350369e+00   2.5975601e+01   9.8350369e+00   8.0328062e+00   0.0000000e+00
   7.0600000e+02   2.6019806e+01   9.6865085e+00   2.6019806e+01   9.6865085e+00   8.0315830e+00   0.0000000e+00
   7.0700000e+02   2.6054239e+01   9.5374878e+00   2.6054239e+01   9.5374878e+00   8.0303652e+00   0.0000000e+00
   7.0800000e+02   2.6079182e+01   9.3888974e+00   2.6079182e+01   9.3888974e+00   8.0291530e+00   0.0000000e+00
   7.0900000e+02   2.6095007e+01   9.2415821e+00   2.6095007e+01   9.2415821e+00   8.0279462e+00   0.0000000e+00
   7.1000000e+02   2.6102162e+01   9.0963014e+00   2.6102162e+01   9.0963014e+00   8.0267449e+00   0.0000000e+00
   7.1100000e+02   2.6101151e+01   8.9537254e+00   2.6101151e+01   8.9537254e+00   8.0255490e+00   0.0000000e+00
   7.1200000e+02   2.6092522e+01   8.8144336e+00   2.6092522e+01   8.8144336e+00   8.0243584e+00   0.0000000e+00
   7.1300000e+02   2.6076850e+01   8.6789160e+00   2.6076850e+01   8.6789160e+00   8.0231732e+00   0.0000000e+00
   7.1400000e+02   2.6054725e+01   8.5475760e+00   2.6054725e+01   8.5475760e+00   8.0219932e+00   0.0000000e+00
   7.1500000e+02   2.6026742e+01   8.4207355e+00   2.6026742e+01   8.4207355e+00   8.0208186e+00   0.0000000e+00
   7.1600000e+02   2.5993487e+01   8.2986407e+00   2.5993487e+01   8.2986407e+00   8.0196492e+00   0.0000000e+00
   7.1700000e+02   2.5955535e+01   8.1814684e+00   2.5955535e+01   8.1814684e+00   8.0184849e+00   0.0000000e+00
   7.1800000e+02   2.5913436e+01   8.0693332e+00   2.5913436e+01   8.0693332e+00   8.0173259e+00   0.0000000e+00
   7.1900000e+02   2.5867720e+01   7.9622947e+00   2.5867720e+01   7.9622947e+00   8.0161720e+00   0.0000000e+00
   7.2000000e+02   2.5818882e+01   7.8603643e+00   2.5818882e+01   7.8603643e+00   8.0150232e+00   0.0000000e+00
   7.2100000e+02   2.5767389e+01   7.7635124e+00   2.5767389e+01   7.7635124e+00   8.0138795e+00   0.0000000e+00
   7.2200000e+02   2.5713675e+01   7.6716742e+00   2.5713675e+01   7.6716742e+00   8.0127409e+00   0.0000000e+00
   7.2300000e+02   2.5658137e+01   7.5847560e+00   2.5658137e+01   7.5847560e+00   8.0116072e+00   0.0000000e+00
   7.2400000e+02   2.5601143e+01   7.5026407e+00   2.5601143e+01   7.5026407e+00   8.0104786e+00   0.0000000e+00
   7.2500000e+02   2.5543024e+01   7.4251922e+00   2.5543024e+01   7.4251922e+00   8.0093549e+00   0.0000000e+00
   7.2600000e+02   2.5484081e+01   7.3522602e+00   2.5484081e+01   7.3522602e+00   8.0082362e+00   0.0000000e+00
   7.2700000e+02   2.5424584e+01   7.2836837e+00   2.5424584e+01   7.2836837e+00   8.0071224e+00   0.0000000e+00
   7.2800000e+02   2.5364775e+01   7.2192944e+00   2.5364775e+01   7.2192944e+00   8.0060134e+00   0.0000000e+00
   7.2900000e+02   2.5304866e+01   7.1589196e+00   2.5304866e+01   7.1589196e+00   8.0049093e+00   0.0000000e+00
   7.3000000e+02   2.5245046e+01   7.1023846e+00   2.5245046e+01   7.1023846e+00   8.0038100e+00   0.0000000e+00
   7.3100000e+02   2.5185479e+01   7.0495148e+00   2.5185479e+01   7.0495148e+00   8.0027155e+00   0.0000000e+00
   7.3200000e+02   2.5126306e+01   7.0001374e+00   2.5126306e+01   7.0001374e+00   8.0016257e+00   0.0000000e+00
   7.3300000e+02   2.5067650e+01   6.9540827e+00   2.5067650e+01   6.9540827e+00   8.0005407e+00   0.0000000e+00
   7.3400000e+02   2.5009613e+01   6.9111855e+00   2.5009613e+01   6.9111855e+00   7.9994604e+00   0.0000000e+00
   7.3500000e+02   2.4952282e+01   6.8712862e+00   2.4952282e+01   6.8712862e+00   7.9983848e+00   0.0000000e+00
   7.3600000e+02   2.4895726e+01   6.8342309e+00   2.4895726e+01   6.8342309e+00   7.9973138e+00   0.0000000e+00
   7.3700000e+02   2.4840002e+01   6.7998731e+00   2.4840002e+01   6.7998731e+00   7.9962474e+00   0.0000000e+00
   7.3800000e+02   2.4785153e+01   6.7680729e+00   2.4785153e+01   6.7680729e+00   7.9951857e+00   0.0000000e+00
   7.3900000e+02   2.4731211e+01   6.7386987e+00   2.4731211e+01   6.7386987e+00   7.9941285e+00   0.0000000e+00
   7.4000000e+02   2.4678196e+01   6.7116265e+00   2.4678196e+01   6.7116265e+00   7.9930758e+00   0.0000000e+00
   7.4100000e+02   2.4626122e+01   6.6867404e+00   2.4626122e+01   6.6867404e+00   7.9920277e+00   0.0000000e+00
   7.4200000e+02   2.4574991e+01   6.6639331e+00   2.4574991e+01   6.6639331e+00   7.9909841e+00   0.0000000e+00
   7.4300000e+02   2.4524799e+01   6.6431056e+00   2.4524799e+01   6.6431056e+00   7.9899449e+00   0.0000000e+00
   7.4400000e+02   2.4475535e+01   6.6241676e+00   2.4475535e+01   6.6241676e+00   7.9889102e+00   0.0000000e+00
   7.4500000e+02   2.4427183e+01   6.6070373e+00   2.4427183e+01   6.6070373e+00   7.9878798e+00   0.0000000e+00
   7.4600000e+02   2.4379721e+01   6.5916417e+00   2.4379721e+01   6.5916417e+00   7.9868539e+00   0.0000000e+00
   7.4700000e+02   2.4333121e+01   6.5779166e+00   2.4333121e+01   6.5779166e+00   7.9858323e+00   0.0000000e+00
   7.4800000e+02   2.4287354e+01   6.5658065e+00   2.4287354e+01   6.5658065e+00   7.9848151e+00   0.0000000e+00
   7.4900000e+02   2.4242385e+01   6.5552649e+00   2.4242385e+01   6.5552649e+00   7.9838022e+00   0.0000000e+00
   7.5000000e+02   2.4198179e+01   6.5462542e+00   2.4198179e+01   6.5462542e+00   7.9827935e+00   0.0000000e+00
   7.5100000e+02   2.4154697e+01   6.5387460e+00   2.4154697e+01   6.5387460e+00   7.9817891e+00   0.0000000e+00
   7.5200000e+02   2.4111898e+01   6.5327209e+00   2.4111898e+01   6.5327209e+00   7.9807890e+00   0.0000000e+00
   7.5300000e+02   2.4069741e+01   6.5281688e+00   2.4069741e+01   6.5281688e+00   7.9797931e+00   0.0000000e+00
   7.5400000e+02   2.4028184e+01   6.5250894e+00   2.4028184e+01   6.5250894e+00   7.9788014e+00   0.0000000e+00
   7.5500000e+02   2.3987185e+01   6.5234915e+00   2.3987185e+01   6.5234915e+00   7.9778138e+00   0.0000000e+00
   7.5600000e+02   2.3946703e+01   6.5233942e+00   2.3946703e+01   6.5233942e+00   7.9768304e+00   0.0000000e+00
   7.5700000e+02   2.3906698e+01   6.5248265e+00   2.3906698e+01   6.5248265e+00   7.9758511e+00   0.0000000e+00
   7.5800000e+02   2.3867130e+01   6.5278278e+00   2.3867130e+01   6.5278278e+00   7.9748759e+00   0.0000000e+00
   7.5900000e+02   2.3827965e+01   6.5324480e+00   2.3827965e+01   6.5324480e+00   7.9739048e+00   0.0000000e+00
   7.6000000e+02   2.3789169e+01   6.5387481e+00   2.3789169e+01   6.5387481e+00   7.9729377e+00   0.0000000e+00
   7.6100000e+02   2.3750713e+01   6.5468005e+00   2.3750713e+01   6.5468005e+00   7.9719746e+00   0.0000000e+00
   7.6200000e+02   2.3712573e+01   6.5566893e+00   2.3712573e+01   6.5566893e+00   7.9710156e+00   0.0000000e+00
   7.6300000e+02   2.3674731e+01   6.5685106e+00   2.3674731e+01   6.5685106e+00   7.9700605e+00   0.0000000e+00
   7.6400000e+02   2.3637174e+01   6.5823733e+00   2.3637174e+01   6.5823733e+00   7.9691094e+00   0.0000000e+00
   7.6500000e+02   2.3599900e+01   6.5983993e+00   2.3599900e+01   6.5983993e+00   7.9681623e+00   0.0000000e+00
   7.6600000e+02   2.3562914e+01   6.6167241e+00   2.3562914e+01   6.6167241e+00   7.9672190e+00   0.0000000e+00
   7.6700000e+02   2.3526232e+01   6.6374972e+00   2.3526232e+01   6.6374972e+00   7.9662797e+00   0.0000000e+00
   7.6800000e+02   2.3489885e+01   6.6608828e+00   2.3489885e+01   6.6608828e+00   7.9653442e+00   0.0000000e+00
   7.6900000e+02   2.3453915e+01   6.6870600e+00   2.3453915e+01   6.6870600e+00   7.9644126e+00   0.0000000e+00
   7.7000000e+02   2.3418383e+01   6.7162238e+00   2.3418383e+01   6.7162238e+00   7.9634848e+00   0.0000000e+00
   7.7100000e+02   2.3383369e+01   6.7485846e+00   2.3383369e+01   6.7485846e+00   7.9625608e+00   0.0000000e+00
   7.7200000e+02   2.3348975e+01   6.7843695e+00   2.3348975e+01   6.7843695e+00   7.9616406e+00   0.0000000e+00
   7.7300000e+02   2.3315328e+01   6.8238218e+00   2.3315328e+01   6.8238218e+00   7.9607242e+00   0.0000000e+00
   7.7400000e+02   2.3282584e+01   6.8672012e+00   2.3282584e+01   6.8672012e+00   7.9598115e+00   0.0000000e+00
   7.7500000e+02   2.3250935e+01   6.9147833e+00   2.3250935e+01   6.9147833e+00   7.9589025e+00   0.0000000e+00
   7.7600000e+02   2.3220606e+01   6.9668593e+00   2.3220606e+01   6.9668593e+00   7.9579973e+00   0.0000000e+00
   7.7700000e+02   2.3191872e+01   7.0237347e+00   2.3191872e+01   7.0237347e+00   7.9570957e+00   0.0000000e+00
   7.7800000e+02   2.3165053e+01   7.0857272e+00   2.3165053e+01   7.0857272e+00   7.9561978e+00   0.0000000e+00
   7.7900000e+02   2.3140527e+01   7.1531645e+00   2.3140527e+01   7.1531645e+00   7.9553035e+00   0.0000000e+00
   7.8000000e+02   2.3118738e+01   7.2263806e+00   2.3118738e+01   7.2263806e+00   7.9544129e+00   0.0000000e+00
   7.8100000e+02   2.3100202e+01   7.3057106e+00   2.3100202e+01   7.3057106e+00   7.9535258e+00   0.0000000e+00
   7.8200000e+02   2.3085515e+01   7.3914842e+00   2.3085515e+01   7.3914842e+00   7.9526424e+00   0.0000000e+00
   7.8300000e+02   2.3075369e+01   7.4840168e+00   2.3075369e+01   7.4840168e+00   7.9517625e+00   0.0000000e+00
   7.8400000e+02   2.3070556e+01   7.5835982e+00   2.3070556e+01   7.5835982e+00   7.9508862e+00   0.0000000e+00
   7.8500000e+02   2.3071981e+01   7.6904783e+00   2.3071981e+01   7.6904783e+00   7.9500134e+00   0.0000000e+00
   7.8600000e+02   2.3080676e+01   7.8048482e+00   2.3080676e+01   7.8048482e+00   7.9491441e+00   0.0000000e+00
   7.8700000e+02   2.3097802e+01   7.9268182e+00   2.3097802e+01   7.9268182e+00   7.9482782e+00   0.0000000e+00
   7.8800000e+02   2.3124666e+01   8.0563890e+00   2.3124666e+01   8.0563890e+00   7.9474159e+00   0.0000000e+00
   7.8900000e+02   2.3162717e+01   8.1934181e+00   2.3162717e+01   8.1934181e+00   7.9465570e+00   0.0000000e+00
   7.9000000e+02   2.3213553e+01   8.3375797e+00   2.3213553e+01   8.3375797e+00   7.9457015e+00   0.0000000e+00
   7.9100000e+02   2.3278908e+01   8.4883175e+00   2.3278908e+01   8.4883175e+00   7.9448495e+00   0.0000000e+00
   7.9200000e+02   2.3360638e+01   8.6447920e+00   2.3360638e+01   8.6447920e+00   7.9440008e+00   0.0000000e+00
   7.9300000e+02   2.3460686e+01   8.8058217e+00   2.3460686e+01   8.8058217e+00   7.9431555e+00   0.0000000e+00
   7.9400000e+02   2.3581040e+01   8.9698225e+00   2.3581040e+01   8.9698225e+00   7.9423136e+00   0.0000000e+00
   7.9500000e+02   2.3723660e+01   9.1347479e+00   2.3723660e+01   9.1347479e+00   7.9414750e+00   0.0000000e+00
   7.9600000e+02   2.3890385e+01   9.2980361e+00   2.3890385e+01   9.2980361e+00   7.9406398e+00   0.0000000e+00
   7.9700000e+02   2.4082818e+01   9.4565729e+00   2.4082818e+01   9.4565729e+00   7.9398078e+00   0.0000000e+00
   7.9800000e+02   2.4302201e+01   9.6066619e+00   2.4302201e+01   9.6066619e+00   7.9389792e+00   0.0000000e+00
   7.9900000e+02   2.4549156e+01   9.7440103e+00   2.4549156e+01   9.7440103e+00   7.9381538e+00   0.0000000e+00
   8.0000000e+02   2.4823535e+01   9.8639372e+00   2.4823535e+01   9.8639372e+00   7.9373316e+00   0.0000000e+00
   8.0100000e+02   2.5124298e+01   9.9614487e+00   2.5124298e+01   9.9614487e+00   7.9365127e+00   0.0000000e+00
   8.0200000e+02   2.5449335e+01   1.0031434e+01   2.5449335e+01   1.0031434e+01   7.9356971e+00   0.0000000e+00
   8.0300000e+02   2.5795364e+01   1.0068938e+01   2.5795364e+01   1.0068938e+01   7.9348846e+00   0.0000000e+00
   8.0400000e+02   2.6157902e+01   1.0069479e+01   2.6157902e+01   1.0069479e+01   7.9340753e+00   0.0000000e+00
   8.0500000e+02   2.6531346e+01   1.0029397e+01   2.6531346e+01   1.0029397e+01   7.9332691e+00   0.0000000e+00
   8.0600000e+02   2.6909168e+01   9.9461801e+00   2.6909168e+01   9.9461801e+00   7.9324662e+00   0.0000000e+00
   8.0700000e+02   2.7284222e+01   9.8187378e+00   2.7284222e+01   9.8187378e+00   7.9316663e+00   0.0000000e+00
   8.0800000e+02   2.7649137e+01   9.6475642e+00   2.7649137e+01   9.6475642e+00   7.9308696e+00   0.0000000e+00
   8.0900000e+02   2.7996759e+01   9.4347706e+00   2.7996759e+01   9.4347706e+00   7.9300760e+00   0.0000000e+00
   8.1000000e+02   2.8320589e+01   9.1839718e+00   2.8320589e+01   9.1839718e+00   7.9292854e+00   0.0000000e+00
   8.1100000e+02   2.8615147e+01   8.9000384e+00   2.8615147e+01   8.9000384e+00   7.9284979e+00   0.0000000e+00
   8.1200000e+02   2.8876245e+01   8.5887522e+00   2.8876245e+01   8.5887522e+00   7.9277135e+00   0.0000000e+00
   8.1300000e+02   2.9101120e+01   8.2564087e+00   2.9101120e+01   8.2564087e+00   7.9269321e+00   0.0000000e+00
   8.1400000e+02   2.9288441e+01   7.9094217e+00   2.9288441e+01   7.9094217e+00   7.9261538e+00   0.0000000e+00
   8.1500000e+02   2.9438201e+01   7.5539699e+00   2.9438201e+01   7.5539699e+00   7.9253784e+00   0.0000000e+00
   8.1600000e+02   2.9551521e+01   7.1957195e+00   2.9551521e+01   7.1957195e+00   7.9246060e+00   0.0000000e+00
   8.1700000e+02   2.9630418e+01   6.8396331e+00   2.9630418e+01   6.8396331e+00   7.9238367e+00   0.0000000e+00
   8.1800000e+02   2.9677545e+01   6.4898672e+00   2.9677545e+01   6.4898672e+00   7.9230702e+00   0.0000000e+00
   8.1900000e+02   2.9695953e+01   6.1497446e+00   2.9695953e+01   6.1497446e+00   7.9223067e+00   0.0000000e+00
   8.2000000e+02   2.9688886e+01   5.8217861e+00   2.9688886e+01   5.8217861e+00   7.9215462e+00   0.0000000e+00
   8.2100000e+02   2.9659605e+01   5.5077821e+00   2.9659605e+01   5.5077821e+00   7.9207885e+00   0.0000000e+00
   8.2200000e+02   2.9611267e+01   5.2088877e+00   2.9611267e+01   5.2088877e+00   7.9200338e+00   0.0000000e+00
   8.2300000e+02   2.9546834e+01   4.9257258e+00   2.9546834e+01   4.9257258e+00   7.9192819e+00   0.0000000e+00
   8.2400000e+02   2.9469016e+01   4.6584910e+00   2.9469016e+01   4.6584910e+00   7.9185329e+00   0.0000000e+00
   8.2500000e+02   2.9380250e+01   4.4070439e+00   2.9380250e+01   4.4070439e+00   7.9177868e+00   0.0000000e+00
   8.2600000e+02   2.9282687e+01   4.1709958e+00   2.9282687e+01   4.1709958e+00   7.9170435e+00   0.0000000e+00
   8.2700000e+02   2.9178202e+01   3.9497794e+00   2.9178202e+01   3.9497794e+00   7.9163030e+00   0.0000000e+00
   8.2800000e+02   2.9068408e+01   3.7427076e+00   2.9068408e+01   3.7427076e+00   7.9155653e+00   0.0000000e+00
   8.2900000e+02   2.8954681e+01   3.5490197e+00   2.8954681e+01   3.5490197e+00   7.9148304e+00   0.0000000e+00
   8.3000000e+02   2.8838180e+01   3.3679178e+00   2.8838180e+01   3.3679178e+00   7.9140983e+00   0.0000000e+00
   8.3100000e+02   2.8719876e+01   3.1985939e+00   2.8719876e+01   3.1985939e+00   7.9133690e+00   0.0000000e+00
   8.3200000e+02   2.8600574e+01   3.0402500e+00   2.8600574e+01   3.0402500e+00   7.9126424e+00   0.0000000e+00
   8.3300000e+02   2.8480936e+01   2.8921124e+00   2.8480936e+01   2.8921124e+00   7.9119186e+00   0.0000000e+00
   8.3400000e+02   2.8361500e+01   2.7534408e+00   2.8361500e+01   2.7534408e+00   7.9111975e+00   0.0000000e+00
   8.3500000e+02   2.8242705e+01   2.6235346e+00   2.8242705e+01   2.6235346e+00   7.9104791e+00   0.0000000e+00
   8.3600000e+02   2.8124897e+01   2.5017360e+00   2.8124897e+01   2.5017360e+00   7.9097634e+00   0.0000000e+00
   8.3700000e+02   2.8008351e+01   2.3874315e+00   2.8008351e+01   2.3874315e+00   7.9090504e+00   0.0000000e+00
   8.3800000e+02   2.7893280e+01   2.2800519e+00   2.7893280e+01   2.2800519e+00   7.9083400e+00   0.0000000e+00
   8.3900000e+02   2.7779848e+01   2.1790708e+00   2.7779848e+01   2.1790708e+00   7.9076324e+00   0.0000000e+00
   8.4000000e+02   2.7668175e+01   2.0840031e+00   2.7668175e+01   2.0840031e+00   7.9069273e+00   0.0000000e+00
   8.4100000e+02   2.7558346e+01   1.9944028e+00   2.7558346e+01   1.9944028e+00   7.9062249e+00   0.0000000e+00
   8.4200000e+02   2.7450419e+01   1.9098607e+00   2.7450419e+01   1.9098607e+00   7.9055251e+00   0.0000000e+00
   8.4300000e+02   2.7344428e+01   1.8300016e+00   2.7344428e+01   1.8300016e+00   7.9048279e+00   0.0000000e+00
   8.4400000e+02   2.7240389e+01   1.7544819e+00   2.7240389e+01   1.7544819e+00   7.9041333e+00   0.0000000e+00
   8.4500000e+02   2.7138303e+01   1.6829871e+00   2.7138303e+01   1.6829871e+00   7.9034413e+00   0.0000000e+00
   8.4600000e+02   2.7038159e+01   1.6152297e+00   2.7038159e+01   1.6152297e+00   7.9027518e+00   0.0000000e+00
   8.4700000e+02   2.6939937e+01   1.5509462e+00   2.6939937e+01   1.5509462e+00   7.9020649e+00   0.0000000e+00
   8.4800000e+02   2.6843608e+01   1.4898957e+00   2.6843608e+01   1.4898957e+00   7.9013806e+00   0.0000000e+00
   8.4900000e+02   2.6749139e+01   1.4318578e+00   2.6749139e+01   1.4318578e+00   7.9006987e+00   0.0000000e+00
   8.5000000e+02   2.6656492e+01   1.3766305e+00   2.6656492e+01   1.3766305e+00   7.9000194e+00   0.0000000e+00
   8.5100000e+02   2.6565628e+01   1.3240286e+00   2.6565628e+01   1.3240286e+00   7.8993426e+00   0.0000000e+00
   8.5200000e+02   2.6476502e+01   1.2738825e+00   2.6476502e+01   1.2738825e+00   7.8986682e+00   0.0000000e+00
   8.5300000e+02   2.6389072e+01   1.2260363e+00   2.6389072e+01   1.2260363e+00   7.8979964e+00   0.0000000e+00
   8.5400000e+02   2.6303292e+01   1.1803470e+00   2.6303292e+01   1.1803470e+00   7.8973270e+00   0.0000000e+00
   8.5500000e+02   2.6219118e+01   1.1366830e+00   2.6219118e+01   1.1366830e+00   7.8966601e+00   0.0000000e+00
   8.5600000e+02   2.6136504e+01   1.0949232e+00   2.6136504e+01   1.0949232e+00   7.8959956e+00   0.0000000e+00
   8.5700000e+02   2.6055406e+01   1.0549560e+00   2.6055406e+01   1.0549560e+00   7.8953335e+00   0.0000000e+00
   8.5800000e+02   2.5975781e+01   1.0166786e+00   2.5975781e+01   1.0166786e+00   7.8946738e+00   0.0000000e+00
   8.5900000e+02   2.5897586e+01   9.7999592e-01   2.5897586e+01   9.7999592e-01   7.8940166e+00   0.0000000e+00
   8.6000000e+02   2.5820779e+01   9.4482019e-01   2.5820779e+01   9.4482019e-01   7.8933617e+00   0.0000000e+00
   8.6100000e+02   2.5745320e+01   9.1107010e-01   2.5745320e+01   9.1107010e-01   7.8927093e+00   0.0000000e+00
   8.6200000e+02   2.5671169e+01   8.7867034e-01   2.5671169e+01   8.7867034e-01   7.8920592e+00   0.0000000e+00
   8.6300000e+02   2.5598289e+01   8.4755104e-01   2.5598289e+01   8.4755104e-01   7.8914114e+00   0.0000000e+00
   8.6400000e+02   2.5526642e+01   8.1764731e-01   2.5526642e+01   8.1764731e-01   7.8907660e+00   0.0000000e+00
   8.6500000e+02   2.5456193e+01   7.8889881e-01   2.5456193e+01   7.8889881e-01   7.8901230e+00   0.0000000e+00
   8.6600000e+02   2.5386909e+01   7.6124934e-01   2.5386909e+01   7.6124934e-01   7.8894822e+00   0.0000000e+00
   8.6700000e+02   2.5318756e+01   7.3464651e-01   2.5318756e+01   7.3464651e-01   7.8888438e+00   0.0000000e+00
   8.6800000e+02   2.5251702e+01   7.0904146e-01   2.5251702e+01   7.0904146e-01   7.8882077e+00   0.0000000e+00
   8.6900000e+02   2.5185717e+01   6.8438848e-01   2.5185717e+01   6.8438848e-01   7.8875738e+00   0.0000000e+00
   8.7000000e+02   2.5120772e+01   6.6064484e-01   2.5120772e+01   6.6064484e-01   7.8869423e+00   0.0000000e+00
   8.7100000e+02   2.5056839e+01   6.3777049e-01   2.5056839e+01   6.3777049e-01   7.8863130e+00   0.0000000e+00
   8.7200000e+02   2.4993891e+01   6.1572789e-01   2.4993891e+01   6.1572789e-01   7.8856860e+00   0.0000000e+00
   8.7300000e+02   2.4931902e+01   5.9448178e-01   2.4931902e+01   5.9448178e-01   7.8850612e+00   0.0000000e+00
   8.7400000e+02   2.4870847e+01   5.7399902e-01   2.4870847e+01   5.7399902e-01   7.8844386e+00   0.0000000e+00
   8.7500000e+02   2.4810703e+01   5.5424842e-01   2.4810703e+01   5.5424842e-01   7.8838183e+00   0.0000000e+00
   8.7600000e+02   2.4751446e+01   5.3520060e-01   2.4751446e+01   5.3520060e-01   7.8832002e+00   0.0000000e+00
   8.7700000e+02   2.4693055e+01   5.1682783e-01   2.4693055e+01   5.1682783e-01   7.8825843e+00   0.0000000e+00
   8.7800000e+02   2.4635509e+01   4.9910395e-01   2.4635509e+01   4.9910395e-01   7.8819706e+00   0.0000000e+00
   8.7900000e+02   2.4578788e+01   4.8200422e-01   2.4578788e+01   4.8200422e-01   7.8813591e+00   0.0000000e+00
   8.8000000e+02   2.4522871e+01   4.6550523e-01   2.4522871e+01   4.6550523e-01   7.8807497e+00   0.0000000e+00
   8.8100000e+02   2.4467742e+01   4.4958483e-01   2.4467742e+01   4.4958483e-01   7.8801425e+00   0.0000000e+00
   8.8200000e+02   2.4413381e+01   4.3422198e-01   2.4413381e+01   4.3422198e-01   7.8795375e+00   0.0000000e+00
   8.8300000e+02   2.4359773e+01   4.1939674e-01   2.4359773e+01   4.1939674e-01   7.8789346e+00   0.0000000e+00
   8.8400000e+02   2.4306900e+01   4.0509016e-01   2.4306900e+01   4.0509016e-01   7.8783338e+00   0.0000000e+00
   8.8500000e+02   2.4254747e+01   3.9128422e-01   2.4254747e+01   3.9128422e-01   7.8777351e+00   0.0000000e+00
   8.8600000e+02   2.4203298e+01   3.7796177e-01   2.4203298e+01   3.7796177e-01   7.8771386e+00   0.0000000e+00
   8.8700000e+02   2.4152540e+01   3.6510647e-01   2.4152540e+01   3.6510647e-01   7.8765441e+00   0.0000000e+00
   8.8800000e+02   2.4102459e+01   3.5270276e-01   2.4102459e+01   3.5270276e-01   7.8759518e+00   0.0000000e+00
   8.8900000e+02   2.4053041e+01   3.4073577e-01   2.4053041e+01   3.4073577e-01   7.8753615e+00   0.0000000e+00
   8.9000000e+02   2.4004274e+01   3.2919131e-01   2.4004274e+01   3.2919131e-01   7.8747733e+00   0.0000000e+00
   8.9100000e+02   2.3956146e+01   3.1805583e-01   2.3956146e+01   3.1805583e-01   7.8741872e+00   0.0000000e+00
   8.9200000e+02   2.3908645e+01   3.0731635e-01   2.3908645e+01   3.0731635e-01   7.8736031e+00   0.0000000e+00
   8.9300000e+02   2.3861761e+01   2.9696046e-01   2.3861761e+01   2.9696046e-01   7.8730210e+00   0.0000000e+00
   8.9400000e+02   2.3815483e+01   2.8697627e-01   2.3815483e+01   2.8697627e-01   7.8724410e+00   0.0000000e+00
   8.9500000e+02   2.3769802e+01   2.7735238e-01   2.3769802e+01   2.7735238e-01   7.8718630e+00   0.0000000e+00
   8.9600000e+02   2.3724709e+01   2.6807787e-01   2.3724709e+01   2.6807787e-01   7.8712870e+00   0.0000000e+00
   8.9700000e+02   2.3680196e+01   2.5914225e-01   2.3680196e+01   2.5914225e-01   7.8707131e+00   0.0000000e+00
   8.9800000e+02   2.3636257e+01   2.5053544e-01   2.3636257e+01   2.5053544e-01   7.8701411e+00   0.0000000e+00
   8.9900000e+02   2.3592887e+01   2.4224776e-01   2.3592887e+01   2.4224776e-01   7.8695711e+00   0.0000000e+00
   9.0000000e+02   2.3550082e+01   2.3426991e-01   2.3550082e+01   2.3426991e-01   7.8690031e+00   0.0000000e+00
   9.0100000e+02   2.3507851e+01   2.2659290e-01   2.3507851e+01   2.2659290e-01   7.8684370e+00   0.0000000e+00
   9.0200000e+02   2.3466212e+01   2.1917022e-01   2.3466212e+01   2.1917022e-01   7.8678729e+00   0.0000000e+00
   9.0300000e+02   2.3425118e+01   2.1196205e-01   2.3425118e+01   2.1196205e-01   7.8673108e+00   0.0000000e+00
   9.0400000e+02   2.3384540e+01   2.0496413e-01   2.3384540e+01   2.0496413e-01   7.8667506e+00   0.0000000e+00
   9.0500000e+02   2.3344460e+01   1.9817228e-01   2.3344460e+01   1.9817228e-01   7.8661923e+00   0.0000000e+00
   9.0600000e+02   2.3304862e+01   1.9158239e-01   2.3304862e+01   1.9158239e-01   7.8656359e+00   0.0000000e+00
   9.0700000e+02   2.3265733e+01   1.8519042e-01   2.3265733e+01   1.8519042e-01   7.8650815e+00   0.0000000e+00
   9.0800000e+02   2.3227060e+01   1.7899241e-01   2.3227060e+01   1.7899241e-01   7.8645289e+00   0.0000000e+00
   9.0900000e+02   2.3188832e+01   1.7298450e-01   2.3188832e+01   1.7298450e-01   7.8639783e+00   0.0000000e+00
   9.1000000e+02   2.3151039e+01   1.6716285e-01   2.3151039e+01   1.6716285e-01   7.8634295e+00   0.0000000e+00
   9.1100000e+02   2.3113672e+01   1.6152374e-01   2.3113672e+01   1.6152374e-01   7.8628826e+00   0.0000000e+00
   9.1200000e+02   2.3076723e+01   1.5606350e-01   2.3076723e+01   1.5606350e-01   7.8623376e+00   0.0000000e+00
   9.1300000e+02   2.3040183e+01   1.5077853e-01   2.3040183e+01   1.5077853e-01   7.8617945e+00   0.0000000e+00
   9.1400000e+02   2.3004043e+01   1.4566531e-01   2.3004043e+01   1.4566531e-01   7.8612532e+00   0.0000000e+00
   9.1500000e+02   2.2968298e+01   1.4072037e-01   2.2968298e+01   1.4072037e-01   7.8607137e+00   0.0000000e+00
   9.1600000e+02   2.2932939e+01   1.3594032e-01   2.2932939e+01   1.3594032e-01   7.8601761e+00   0.0000000e+00
   9.1700000e+02   2.2897961e+01   1.3132185e-01   2.2897961e+01   1.3132185e-01   7.8596403e+00   0.0000000e+00
   9.1800000e+02   2.2863356e+01   1.2686168e-01   2.2863356e+01   1.2686168e-01   7.8591063e+00   0.0000000e+00
   9.1900000e+02   2.2829119e+01   1.2255664e-01   2.2829119e+01   1.2255664e-01   7.8585741e+00   0.0000000e+00
   9.2000000e+02   2.2795244e+01   1.1840358e-01   2.2795244e+01   1.1840358e-01   7.8580437e+00   0.0000000e+00
   9.2100000e+02   2.2761725e+01   1.1439944e-01   2.2761725e+01   1.1439944e-01   7.8575152e+00   0.0000000e+00
   9.2200000e+02   2.2728557e+01   1.1054121e-01   2.2728557e+01   1.1054121e-01   7.8569884e+00   0.0000000e+00
   9.2300000e+02   2.2695734e+01   1.0682595e-01   2.2695734e+01   1.0682595e-01   7.8564634e+00   0.0000000e+00
   9.2400000e+02   2.2663253e+01   1.0325076e-01   2.2663253e+01   1.0325076e-01   7.8559401e+00   0.0000000e+00
   9.2500000e+02   2.2631108e+01   9.9812832e-02   2.2631108e+01   9.9812832e-02   7.8554186e+00   0.0000000e+00
   9.2600000e+02   2.2599294e+01   9.6509382e-02   2.2599294e+01   9.6509382e-02   7.8548989e+00   0.0000000e+00
   9.2700000e+02   2.2567807e+01   9.3337699e-02   2.2567807e+01   9.3337699e-02   7.8543809e+00   0.0000000e+00
   9.2800000e+02   2.2536643e+01   9.0295124e-02   2.2536643e+01   9.0295124e-02   7.8538647e+00   0.0000000e+00
   9.2900000e+02   2.2505798e+01   8.7379053e-02   2.2505798e+01   8.7379053e-02   7.8533501e+00   0.0000000e+00
   9.3000000e+02   2.2475268e+01   8.4586936e-02   2.2475268e+01   8.4586936e-02   7.8528373e+00   0.0000000e+00
   9.3100000e+02   2.2445049e+01   8.1916274e-02   2.2445049e+01   8.1916274e-02   7.8523263e+00   0.0000000e+00
   9.3200000e+02   2.2415137e+01   7.9364621e-02   2.2415137e+01   7.9364621e-02   7.8518169e+00   0.0000000e+00
   9.3300000e+02   2.2385529e+01   7.6929580e-02   2.2385529e+01   7.6929580e-02   7.8513092e+00   0.0000000e+00
   9.3400000e+02   2.2356222e+01   7.4608806e-02   2.2356222e+01   7.4608806e-02   7.8508032e+00   0.0000000e+00
   9.3500000e+02   2.2327213e+01   7.2399999e-02   2.2327213e+01   7.2399999e-02   7.8502989e+00   0.0000000e+00
   9.3600000e+02   2.2298497e+01   7.0300911e-02   2.2298497e+01   7.0300911e-02   7.8497963e+00   0.0000000e+00
   9.3700000e+02   2.2270074e+01   6.8309337e-02   2.2270074e+01   6.8309337e-02   7.8492953e+00   0.0000000e+00
   9.3800000e+02   2.2241939e+01   6.6423121e-02   2.2241939e+01   6.6423121e-02   7.8487960e+00   0.0000000e+00
   9.3900000e+02   2.2214091e+01   6.4640148e-02   2.2214091e+01   6.4640148e-02   7.8482983e+00   0.0000000e+00
   9.4000000e+02   2.2186527e+01   6.2958352e-02   2.2186527e+01   6.2958352e-02   7.8478023e+00   0.0000000e+00
   9.4100000e+02   2.2159245e+01   6.1375707e-02   2.2159245e+01   6.1375707e-02   7.8473080e+00   0.0000000e+00
   9.4200000e+02   2.2132243e+01   5.9890230e-02   2.2132243e+01   5.9890230e-02   7.8468152e+00   0.0000000e+00
   9.4300000e+02   2.2105518e+01   5.8499979e-02   2.2105518e+01   5.8499979e-02   7.8463241e+00   0.0000000e+00
   9.4400000e+02   2.2079071e+01   5.7203053e-02   2.2079071e+01   5.7203053e-02   7.8458347e+00   0.0000000e+00
   9.4500000e+02   2.2052899e+01   5.5997592e-02   2.2052899e+01   5.5997592e-02   7.8453468e+00   0.0000000e+00
   9.4600000e+02   2.2027002e+01   5.4881774e-02   2.2027002e+01   5.4881774e-02   7.8448605e+00   0.0000000e+00
   9.4700000e+02   2.2001380e+01   5.3853814e-02   2.2001380e+01   5.3853814e-02   7.8443758e+00   0.0000000e+00
   9.4800000e+02   2.1976032e+01   5.2911967e-02   2.1976032e+01   5.2911967e-02   7.8438927e+00   0.0000000e+00
   9.4900000e+02   2.1950962e+01   5.2054522e-02   2.1950962e+01   5.2054522e-02   7.8434112e+00   0.0000000e+00
   9.5000000e+02   2.1926170e+01   5.1279806e-02   2.1926170e+01   5.1279806e-02   7.8429313e+00   0.0000000e+00
   9.5100000e+02   2.1901665e+01   5.0586179e-02   2.1901665e+01   5.0586179e-02   7.8424529e+00   0.0000000e+00
   9.5200000e+02   2.1877461e+01   4.9971576e-02   2.1877461e+01   4.9971576e-02   7.8419761e+00   0.0000000e+00
   9.5300000e+02   2.1853582e+01   4.9391472e-02   2.1853582e+01   4.9391472e-02   7.8415008e+00   0.0000000e+00
   9.5400000e+02   2.1829988e+01   4.8817281e-02   2.1829988e+01   4.8817281e-02   7.8410271e+00   0.0000000e+00
   9.5500000e+02   2.1806660e+01   4.8248938e-02   2.1806660e+01   4.8248938e-02   7.8405550e+00   0.0000000e+00
   9.5600000e+02   2.1783584e+01   4.7686377e-02   2.1783584e+01   4.7686377e-02   7.8400843e+00   0.0000000e+00
   9.5700000e+02   2.1760752e+01   4.7129536e-02   2.1760752e+01   4.7129536e-02   7.8396152e+00   0.0000000e+00
   9.5800000e+02   2.1738154e+01   4.6578351e-02   2.1738154e+01   4.6578351e-02   7.8391476e+00   0.0000000e+00
   9.5900000e+02   2.1715785e+01   4.6032762e-02   2.1715785e+01   4.6032762e-02   7.8386816e+00   0.0000000e+00
   9.6000000e+02   2.1693636e+01   4.5492706e-02   2.1693636e+01   4.5492706e-02   7.8382170e+00   0.0000000e+00
   9.6100000e+02   2.1671704e+01   4.4958123e-02   2.1671704e+01   4.4958123e-02   7.8377539e+00   0.0000000e+00
   9.6200000e+02   2.1649981e+01   4.4428955e-02   2.1649981e+01   4.4428955e-02   7.8372924e+00   0.0000000e+00
   9.6300000e+02   2.1628464e+01   4.3905143e-02   2.1628464e+01   4.3905143e-02   7.8368323e+00   0.0000000e+00
   9.6400000e+02   2.1607148e+01   4.3386630e-02   2.1607148e+01   4.3386630e-02   7.8363737e+00   0.0000000e+00
   9.6500000e+02   2.1586029e+01   4.2873358e-02   2.1586029e+01   4.2873358e-02   7.8359166e+00   0.0000000e+00
   9.6600000e+02   2.1565101e+01   4.2365271e-02   2.1565101e+01   4.2365271e-02   7.8354609e+00   0.0000000e+00
   9.6700000e+02   2.1544362e+01   4.1862314e-02   2.1544362e+01   4.1862314e-02   7.8350067e+00   0.0000000e+00
   9.6800000e+02   2.1523808e+01   4.1364433e-02   2.1523808e+01   4.1364433e-02   7.8345540e+00   0.0000000e+00
   9.6900000e+02   2.1503434e+01   4.0871574e-02   2.1503434e+01   4.0871574e-02   7.8341027e+00   0.0000000e+00
   9.7000000e+02   2.1483239e+01   4.0383683e-02   2.1483239e+01   4.0383683e-02   7.8336528e+00   0.0000000e+00
   9.7100000e+02   2.1463218e+01   3.9900709e-02   2.1463218e+01   3.9900709e-02   7.8332044e+00   0.0000000e+00
   9.7200000e+02   2.1443368e+01   3.9422599e-02   2.1443368e+01   3.9422599e-02   7.8327574e+00   0.0000000e+00
   9.7300000e+02   2.1423686e+01   3.8949303e-02   2.1423686e+01   3.8949303e-02   7.8323119e+00   0.0000000e+00
   9.7400000e+02   2.1404170e+01   3.8480771e-02   2.1404170e+01   3.8480771e-02   7.8318677e+00   0.0000000e+00
   9.7500000e+02   2.1384817e+01   3.8016954e-02   2.1384817e+01   3.8016954e-02   7.8314250e+00   0.0000000e+00
   9.7600000e+02   2.1365623e+01   3.7557801e-02   2.1365623e+01   3.7557801e-02   7.8309837e+00   0.0000000e+00
   9.7700000e+02   2.1346586e+01   3.7103265e-02   2.1346586e+01   3.7103265e-02   7.8305438e+00   0.0000000e+00
   9.7800000e+02   2.1327704e+01   3.6653298e-02   2.1327704e+01   3.6653298e-02   7.8301053e+00   0.0000000e+00
   9.7900000e+02   2.1308974e+01   3.6207854e-02   2.1308974e+01   3.6207854e-02   7.8296681e+00   0.0000000e+00
   9.8000000e+02   2.1290394e+01   3.5766886e-02   2.1290394e+01   3.5766886e-02   7.8292324e+00   0.0000000e+00
   9.8100000e+02   2.1271962e+01   3.5330348e-02   2.1271962e+01   3.5330348e-02   7.8287980e+00   0.0000000e+00
   9.8200000e+02   2.1253674e+01   3.4898195e-02   2.1253674e+01   3.4898195e-02   7.8283650e+00   0.0000000e+00
   9.8300000e+02   2.1235530e+01   3.4470383e-02   2.1235530e+01   3.4470383e-02   7.8279334e+00   0.0000000e+00
   9.8400000e+02   2.1217526e+01   3.4046868e-02   2.1217526e+01   3.4046868e-02   7.8275031e+00   0.0000000e+00
   9.8500000e+02   2.1199662e+01   3.3627606e-02   2.1199662e+01   3.3627606e-02   7.8270742e+00   0.0000000e+00
   9.8600000e+02   2.1181934e+01   3.3212555e-02   2.1181934e+01   3.3212555e-02   7.8266466e+00   0.0000000e+00
   9.8700000e+02   2.1164340e+01   3.2801672e-02   2.1164340e+01   3.2801672e-02   7.8262204e+00   0.0000000e+00
   9.8800000e+02   2.1146880e+01   3.2394915e-02   2.1146880e+01   3.2394915e-02   7.8257955e+00   0.0000000e+00
   9.8900000e+02   2.1129550e+01   3.1992244e-02   2.1129550e+01   3.1992244e-02   7.8253719e+00   0.0000000e+00
   9.9000000e+02   2.1112350e+01   3.1593618e-02   2.1112350e+01   3.1593618e-02   7.8249497e+00   0.0000000e+00
   9.9100000e+02   2.1095277e+01   3.1198997e-02   2.1095277e+01   3.1198997e-02   7.8245288e+00   0.0000000e+00
   9.9200000e+02   2.1078330e+01   3.0808341e-02   2.1078330e+01   3.0808341e-02   7.8241092e+00   0.0000000e+00
   9.9300000e+02   2.1061506e+01   3.0421611e-02   2.1061506e+01   3.0421611e-02   7.8236909e+00   0.0000000e+00
   9.9400000e+02   2.1044805e+01   3.0038768e-02   2.1044805e+01   3.0038768e-02   7.8232739e+00   0.0000000e+00
   9.9500000e+02   2.1028225e+01   2.9659775e-02   2.1028225e+01   2.9659775e-02   7.8228582e+00   0.0000000e+00
   9.9600000e+02   2.1011763e+01   2.9284594e-02   2.1011763e+01   2.9284594e-02   7.8224438e+00   0.0000000e+00
   9.9700000e+02   2.0995419e+01   2.8913187e-02   2.0995419e+01   2.8913187e-02   7.8220307e+00   0.0000000e+00
   9.9800000e+02   2.0979191e+01   2.8545519e-02   2.0979191e+01   2.8545519e-02   7.8216189e+00   0.0000000e+00
   9.9900000e+02   2.0963077e+01   2.8181552e-02   2.0963077e+01   2.8181552e-02   7.8212083e+00   0.0000000e+00
   1.0000000e+03   2.0947077e+01   2.7821252e-02   2.0947077e+01   2.7821252e-02   7.8207990e+00   0.0000000e+00
   1.0025000e+03   2.0907560e+01   2.6936310e-02   2.0907560e+01   2.6936310e-02   7.8197813e+00   0.0000000e+00
   1.0050000e+03   2.0868720e+01   2.6073524e-02   2.0868720e+01   2.6073524e-02   7.8187715e+00   0.0000000e+00
   1.0075000e+03   2.0830535e+01   2.5232369e-02   2.0830535e+01   2.5232369e-02   7.8177694e+00   0.0000000e+00
   1.0100000e+03   2.0792986e+01   2.4412341e-02   2.0792986e+01   2.4412341e-02   7.8167749e+00   0.0000000e+00
   1.0125000e+03   2.0756055e+01   2.3612947e-02   2.0756055e+01   2.3612947e-02   7.8157881e+00   0.0000000e+00
   1.0150000e+03   2.0719724e+01   2.2833710e-02   2.0719724e+01   2.2833710e-02   7.8148088e+00   0.0000000e+00
   1.0175000e+03   2.0683976e+01   2.2074170e-02   2.0683976e+01   2.2074170e-02   7.8138369e+00   0.0000000e+00
   1.0200000e+03   2.0648795e+01   2.1333878e-02   2.0648795e+01   2.1333878e-02   7.8128723e+00   0.0000000e+00
   1.0225000e+03   2.0614165e+01   2.0612399e-02   2.0614165e+01   2.0612399e-02   7.8119151e+00   0.0000000e+00
   1.0250000e+03   2.0580073e+01   1.9909310e-02   2.0580073e+01   1.9909310e-02   7.8109651e+00   0.0000000e+00
   1.0275000e+03   2.0546503e+01   1.9224203e-02   2.0546503e+01   1.9224203e-02   7.8100222e+00   0.0000000e+00
   1.0300000e+03   2.0513442e+01   1.8556679e-02   2.0513442e+01   1.8556679e-02   7.8090863e+00   0.0000000e+00
   1.0325000e+03   2.0480878e+01   1.7906352e-02   2.0480878e+01   1.7906352e-02   7.8081575e+00   0.0000000e+00
   1.0350000e+03   2.0448797e+01   1.7272847e-02   2.0448797e+01   1.7272847e-02   7.8072356e+00   0.0000000e+00
   1.0375000e+03   2.0417187e+01   1.6655800e-02   2.0417187e+01   1.6655800e-02   7.8063205e+00   0.0000000e+00
   1.0400000e+03   2.0386038e+01   1.6054856e-02   2.0386038e+01   1.6054856e-02   7.8054123e+00   0.0000000e+00
   1.0425000e+03   2.0355338e+01   1.5469672e-02   2.0355338e+01   1.5469672e-02   7.8045108e+00   0.0000000e+00
   1.0450000e+03   2.0325076e+01   1.4899914e-02   2.0325076e+01   1.4899914e-02   7.8036159e+00   0.0000000e+00
   1.0475000e+03   2.0295241e+01   1.4345255e-02   2.0295241e+01   1.4345255e-02   7.8027276e+00   0.0000000e+00
   1.0500000e+03   2.0265825e+01   1.3805381e-02   2.0265825e+01   1.3805381e-02   7.8018458e+00   0.0000000e+00
   1.0525000e+03   2.0236817e+01   1.3279985e-02   2.0236817e+01   1.3279985e-02   7.8009705e+00   0.0000000e+00
   1.0550000e+03   2.0208208e+01   1.2768766e-02   2.0208208e+01   1.2768766e-02   7.8001016e+00   0.0000000e+00
   1.0575000e+03   2.0179989e+01   1.2271436e-02   2.0179989e+01   1.2271436e-02   7.7992390e+00   0.0000000e+00
   1.0600000e+03   2.0152151e+01   1.1787710e-02   2.0152151e+01   1.1787710e-02   7.7983827e+00   0.0000000e+00
   1.0625000e+03   2.0124687e+01   1.1317315e-02   2.0124687e+01   1.1317315e-02   7.7975326e+00   0.0000000e+00
   1.0650000e+03   2.0097587e+01   1.0859982e-02   2.0097587e+01   1.0859982e-02   7.7966887e+00   0.0000000e+00
   1.0675000e+03   2.0070845e+01   1.0415450e-02   2.0070845e+01   1.0415450e-02   7.7958508e+00   0.0000000e+00
   1.0700000e+03   2.0044452e+01   9.9834671e-03   2.0044452e+01   9.9834671e-03   7.7950190e+00   0.0000000e+00
   1.0725000e+03   2.0018402e+01   9.5637847e-03   2.0018402e+01   9.5637847e-03   7.7941932e+00   0.0000000e+00
   1.0750000e+03   1.9992687e+01   9.1561629e-03   1.9992687e+01   9.1561629e-03   7.7933732e+00   0.0000000e+00
   1.0775000e+03   1.9967300e+01   8.7603674e-03   1.9967300e+01   8.7603674e-03   7.7925592e+00   0.0000000e+00
   1.0800000e+03   1.9942234e+01   8.3761701e-03   1.9942234e+01   8.3761701e-03   7.7917509e+00   0.0000000e+00
   1.0825000e+03   1.9917484e+01   8.0033487e-03   1.9917484e+01   8.0033487e-03   7.7909484e+00   0.0000000e+00
   1.0850000e+03   1.9893043e+01   7.6416866e-03   1.9893043e+01   7.6416866e-03   7.7901516e+00   0.0000000e+00
   1.0875000e+03   1.9868904e+01   7.2909729e-03   1.9868904e+01   7.2909729e-03   7.7893604e+00   0.0000000e+00
   1.0900000e+03   1.9845062e+01   6.9510017e-03   1.9845062e+01   6.9510017e-03   7.7885748e+00   0.0000000e+00
   1.0925000e+03   1.9821512e+01   6.6215726e-03   1.9821512e+01   6.6215726e-03   7.7877947e+00   0.0000000e+00
   1.0950000e+03   1.9798247e+01   6.3024901e-03   1.9798247e+01   6.3024901e-03   7.7870201e+00   0.0000000e+00
   1.0975000e+03   1.9775262e+01   5.9935636e-03   1.9775262e+01   5.9935636e-03   7.7862510e+00   0.0000000e+00
   1.1000000e+03   1.9752552e+01   5.6946073e-03   1.9752552e+01   5.6946073e-03   7.7854872e+00   0.0000000e+00
   1.1025000e+03   1.9730112e+01   5.4054397e-03   1.9730112e+01   5.4054397e-03   7.7847288e+00   0.0000000e+00
   1.1050000e+03   1.9707937e+01   5.1258842e-03   1.9707937e+01   5.1258842e-03   7.7839756e+00   0.0000000e+00
   1.1075000e+03   1.9686022e+01   4.8557681e-03   1.9686022e+01   4.8557681e-03   7.7832277e+00   0.0000000e+00
   1.1100000e+03   1.9664362e+01   4.5949231e-03   1.9664362e+01   4.5949231e-03   7.7824849e+00   0.0000000e+00
   1.1125000e+03   1.9642952e+01   4.3431849e-03   1.9642952e+01   4.3431849e-03   7.7817473e+00   0.0000000e+00
   1.1150000e+03   1.9621789e+01   4.1003933e-03   1.9621789e+01   4.1003933e-03   7.7810148e+00   0.0000000e+00
   1.1175000e+03   1.9600868e+01   3.8663916e-03   1.9600868e+01   3.8663916e-03   7.7802873e+00   0.0000000e+00
   1.1200000e+03   1.9580185e+01   3.6410272e-03   1.9580185e+01   3.6410272e-03   7.7795647e+00   0.0000000e+00
   1.1225000e+03   1.9559735e+01   3.4241508e-03   1.9559735e+01   3.4241508e-03   7.7788472e+00   0.0000000e+00
   1.1250000e+03   1.9539515e+01   3.2156167e-03   1.9539515e+01   3.2156167e-03   7.7781345e+00   0.0000000e+00
   1.1275000e+03   1.9519521e+01   3.0152828e-03   1.9519521e+01   3.0152828e-03   7.7774267e+00   0.0000000e+00
   1.1300000e+03   1.9499748e+01   2.8230100e-03   1.9499748e+01   2.8230100e-03   7.7767237e+00   0.0000000e+00
   1.1325000e+03   1.9480194e+01   2.6386626e-03   1.9480194e+01   2.6386626e-03   7.7760255e+00   0.0000000e+00
   1.1350000e+03   1.9460854e+01   2.4621080e-03   1.9460854e+01   2.4621080e-03   7.7753320e+00   0.0000000e+00
   1.1375000e+03   1.9441726e+01   2.2932167e-03   1.9441726e+01   2.2932167e-03   7.7746432e+00   0.0000000e+00
   1.1400000e+03   1.9422805e+01   2.1318619e-03   1.9422805e+01   2.1318619e-03   7.7739590e+00   0.0000000e+00
   1.1425000e+03   1.9404088e+01   1.9779200e-03   1.9404088e+01   1.9779200e-03   7.7732794e+00   0.0000000e+00
   1.1450000e+03   1.9385573e+01   1.8312699e-03   1.9385573e+01   1.8312699e-03   7.7726044e+00   0.0000000e+00
   1.1475000e+03   1.9367257e+01   1.6914883e-03   1.9367257e+01   1.6914883e-03   7.7719339e+00   0.0000000e+00
   1.1500000e+03   1.9349135e+01   1.5580347e-03   1.9349135e+01   1.5580347e-03   7.7712679e+00   0.0000000e+00
   1.1525000e+03   1.9331205e+01   1.4307987e-03   1.9331205e+01   1.4307987e-03   7.7706063e+00   0.0000000e+00
   1.1550000e+03   1.9313464e+01   1.3096750e-03   1.9313464e+01   1.3096750e-03   7.7699490e+00   0.0000000e+00
   1.1575000e+03   1.9295908e+01   1.1945612e-03   1.9295908e+01   1.1945612e-03   7.7692962e+00   0.0000000e+00
   1.1600000e+03   1.9278536e+01   1.0853567e-03   1.9278536e+01   1.0853567e-03   7.7686477e+00   0.0000000e+00
   1.1625000e+03   1.9261343e+01   9.8196356e-04   1.9261343e+01   9.8196356e-04   7.7680034e+00   0.0000000e+00
   1.1650000e+03   1.9244327e+01   8.8428571e-04   1.9244327e+01   8.8428571e-04   7.7673634e+00   0.0000000e+00
   1.1675000e+03   1.9227486e+01   7.9222938e-04   1.9227486e+01   7.9222938e-04   7.7667276e+00   0.0000000e+00
   1.1700000e+03   1.9210816e+01   7.0570279e-04   1.9210816e+01   7.0570279e-04   7.7660960e+00   0.0000000e+00
   1.1725000e+03   1.9194316e+01   6.2461622e-04   1.9194316e+01   6.2461622e-04   7.7654685e+00   0.0000000e+00
   1.1750000e+03   1.9177983e+01   5.4888187e-04   1.9177983e+01   5.4888187e-04   7.7648451e+00   0.0000000e+00
   1.1775000e+03   1.9161814e+01   4.7841387e-04   1.9161814e+01   4.7841387e-04   7.7642257e+00   0.0000000e+00
   1.1800000e+03   1.9145807e+01   4.1312821e-04   1.9145807e+01   4.1312821e-04   7.7636104e+00   0.0000000e+00
   1.1825000e+03   1.9129960e+01   3.5294267e-04   1.9129960e+01   3.5294267e-04   7.7629990e+00   0.0000000e+00
   1.1850000e+03   1.9114270e+01   2.9777681e-04   1.9114270e+01   2.9777681e-04   7.7623917e+00   0.0000000e+00
   1.1875000e+03   1.9098735e+01   2.4755189e-04   1.9098735e+01   2.4755189e-04   7.7617882e+00   0.0000000e+00
   1.1900000e+03   1.9083353e+01   2.0219085e-04   1.9083353e+01   2.0219085e-04   7.7611886e+00   0.0000000e+00
   1.1925000e+03   1.9068122e+01   1.6161827e-04   1.9068122e+01   1.6161827e-04   7.7605929e+00   0.0000000e+00
   1.1950000e+03   1.9053041e+01   1.2576029e-04   1.9053041e+01   1.2576029e-04   7.7600010e+00   0.0000000e+00
   1.1975000e+03   1.9038106e+01   9.4544621e-05   1.9038106e+01   9.4544621e-05   7.7594129e+00   0.0000000e+00
   1.2000000e+03   1.9023316e+01   6.7900466e-05   1.9023316e+01   6.7900466e-05   7.7588285e+00   0.0000000e+00
   1.2025000e+03   1.9008669e+01   4.5758504e-05   1.9008669e+01   4.5758504e-05   7.7582479e+00   0.0000000e+00
   1.2050000e+03   1.8994163e+01   2.8050842e-05   1.8994163e+01   2.8050842e-05   7.7576709e+00   0.0000000e+00
   1.2075000e+03   1.8979798e+01   1.4710986e-05   1.8979798e+01   1.4710986e-05   7.7570976e+00   0.0000000e+00
   1.2100000e+03   1.8965570e+01   5.6738013e-06   1.8965570e+01   5.6738013e-06   7.7565280e+00   0.0000000e+00
   1.2125000e+03   1.8951480e+01   8.7548131e-07   1.8951480e+01   8.7548131e-07   7.7559619e+00   0.0000000e+00
   1.2150000e+03   1.8937526e+01   0.0000000e+00   1.8937526e+01   0.0000000e+00   7.7553994e+00   0.0000000e+00
   1.2175000e+03   1.8923707e+01   0.0000000e+00   1.8923707e+01   0.0000000e+00   7.7548404e+00   0.0000000e+00
   1.2200000e+03   1.8910020e+01   0.0000000e+00   1.8910020e+01   0.0000000e+00   7.7542850e+00   0.0000000e+00
   1.2225000e+03   1.8896463e+01   0.0000000e+00   1.8896463e+01   0.0000000e+00   7.7537330e+00   0.0000000e+00
   1.2250000e+03   1.8883032e+01   0.0000000e+00   1.8883032e+01   0.0000000e+00   7.7531845e+00   0.0000000e+00
   1.2275000e+03   1.8869725e+01   0.0000000e+00   1.8869725e+01   0.0000000e+00   7.7526394e+00   0.0000000e+00
   1.2300000e+03   1.8856542e+01   0.0000000e+00   1.8856542e+01   0.0000000e+00   7.7520976e+00   0.0000000e+00
   1.2325000e+03   1.8843480e+01   0.0000000e+00   1.8843480e+01   0.0000000e+00   7.7515593e+00   0.0000000e+00
   1.2350000e+03   1.8830537e+01   0.0000000e+00   1.8830537e+01   0.0000000e+00   7.7510243e+00   0.0000000e+00
   1.2375000e+03   1.8817711e+01   0.0000000e+00   1.8817711e+01   0.0000000e+00   7.7504926e+00   0.0000000e+00
   1.2400000e+03   1.8805001e+01   0.0000000e+00   1.8805001e+01   0.0000000e+00   7.7499641e+00   0.0000000e+00
   1.2425000e+03   1.8792406e+01   0.0000000e+00   1.8792406e+01   0.0000000e+00   7.7494389e+00   0.0000000e+00
   1.2450000e+03   1.8779923e+01   0.0000000e+00   1.8779923e+01   0.0000000e+00   7.7489170e+00   0.0000000e+00
   1.2475000e+03   1.8767551e+01   0.0000000e+00   1.8767551e+01   0.0000000e+00   7.7483982e+00   0.0000000e+00
   1.2500000e+03   1.8755289e+01   0.0000000e+00   1.8755289e+01   0.0000000e+00   7.7478827e+00   0.0000000e+00
   1.2525000e+03   1.8743134e+01   0.0000000e+00   1.8743134e+01   0.0000000e+00   7.7473702e+00   0.0000000e+00
   1.2550000e+03   1.8731086e+01   0.0000000e+00   1.8731086e+01   0.0000000e+00   7.7468609e+00   0.0000000e+00
   1.2575000e+03   1.8719144e+01   0.0000000e+00   1.8719144e+01   0.0000000e+00   7.7463547e+00   0.0000000e+00
   1.2600000e+03   1.8707305e+01   0.0000000e+00   1.8707305e+01   0.0000000e+00   7.7458516e+00   0.0000000e+00
   1.2625000e+03   1.8695568e+01   0.0000000e+00   1.8695568e+01   0.0000000e+00   7.7453515e+00   0.0000000e+00
   1.2650000e+03   1.8683933e+01   0.0000000e+00   1.8683933e+01   0.0000000e+00   7.7448544e+00   0.0000000e+00
   1.2675000e+03   1.8672397e+01   0.0000000e+00   1.8672397e+01   0.0000000e+00   7.7443603e+00   0.0000000e+00
   1.2700000e+03   1.8660960e+01   0.0000000e+00   1.8660960e+01   0.0000000e+00   7.7438692e+00   0.0000000e+00
   1.2725000e+03   1.8649620e+01   0.0000000e+00   1.8649620e+01   0.0000000e+00   7.7433811e+00   0.0000000e+00
   1.2750000e+03   1.8638376e+01   0.0000000e+00   1.8638376e+01   0.0000000e+00   7.7428958e+00   0.0000000e+00
   1.2775000e+03   1.8627227e+01   0.0000000e+00   1.8627227e+01   0.0000000e+00   7.7424135e+00   0.0000000e+00
   1.2800000e+03   1.8616171e+01   0.0000000e+00   1.8616171e+01   0.0000000e+00   7.7419341e+00   0.0000000e+00
   1.2825000e+03   1.8605208e+01   0.0000000e+00   1.8605208e+01   0.0000000e+00   7.7414575e+00   0.0000000e+00
   1.2850000e+03   1.8594336e+01   0.0000000e+00   1.8594336e+01   0.0000000e+00   7.7409837e+00   0.0000000e+00
   1.2875000e+03   1.8583554e+01   0.0000000e+00   1.8583554e+01   0.0000000e+00   7.7405128e+00   0.0000000e+00
   1.2900000e+03   1.8572861e+01   0.0000000e+00   1.8572861e+01   0.0000000e+00   7.7400446e+00   0.0000000e+00
   1.2925000e+03   1.8562255e+01   0.0000000e+00   1.8562255e+01   0.0000000e+00   7.7395792e+00   0.0000000e+00
   1.2950000e+03   1.8551737e+01   0.0000000e+00   1.8551737e+01   0.0000000e+00   7.7391166e+00   0.0000000e+00
   1.2975000e+03   1.8541305e+01   0.0000000e+00   1.8541305e+01   0.0000000e+00   7.7386567e+00   0.0000000e+00
   1.3000000e+03   1.8530957e+01   0.0000000e+00   1.8530957e+01   0.0000000e+00   7.7381994e+00   0.0000000e+00
   1.3025000e+03   1.8520693e+01   0.0000000e+00   1.8520693e+01   0.0000000e+00   7.7377449e+00   0.0000000e+00
   1.3050000e+03   1.8510511e+01   0.0000000e+00   1.8510511e+01   0.0000000e+00   7.7372930e+00   0.0000000e+00
   1.3075000e+03   1.8500412e+01   0.0000000e+00   1.8500412e+01   0.0000000e+00   7.7368438e+00   0.0000000e+00
   1.3100000e+03   1.8490393e+01   0.0000000e+00   1.8490393e+01   0.0000000e+00   7.7363971e+00   0.0000000e+00
   1.3125000e+03   1.8480454e+01   0.0000000e+00   1.8480454e+01   0.0000000e+00   7.7359531e+00   0.0000000e+00
   1.3150000e+03   1.8470594e+01   0.0000000e+00   1.8470594e+01   0.0000000e+00   7.7355117e+00   0.0000000e+00
   1.3175000e+03   1.8460812e+01   0.0000000e+00   1.8460812e+01   0.0000000e+00   7.7350728e+00   0.0000000e+00
   1.3200000e+03   1.8451107e+01   0.0000000e+00   1.8451107e+01   0.0000000e+00   7.7346364e+00   0.0000000e+00
   1.3225000e+03   1.8441478e+01   0.0000000e+00   1.8441478e+01   0.0000000e+00   7.7342026e+00   0.0000000e+00
   1.3250000e+03   1.8431924e+01   0.0000000e+00   1.8431924e+01   0.0000000e+00   7.7337712e+00   0.0000000e+00
   1.3275000e+03   1.8422445e+01   0.0000000e+00   1.8422445e+01   0.0000000e+00   7.7333424e+00   0.0000000e+00
   1.3300000e+03   1.8413040e+01   0.0000000e+00   1.8413040e+01   0.0000000e+00   7.7329160e+00   0.0000000e+00
   1.3325000e+03   1.8403707e+01   0.0000000e+00   1.8403707e+01   0.0000000e+00   7.7324920e+00   0.0000000e+00
   1.3350000e+03   1.8394446e+01   0.0000000e+00   1.8394446e+01   0.0000000e+00   7.7320705e+00   0.0000000e+00
   1.3375000e+03   1.8385256e+01   0.0000000e+00   1.8385256e+01   0.0000000e+00   7.7316513e+00   0.0000000e+00
   1.3400000e+03   1.8376136e+01   0.0000000e+00   1.8376136e+01   0.0000000e+00   7.7312346e+00   0.0000000e+00
   1.3425000e+03   1.8367087e+01   0.0000000e+00   1.8367087e+01   0.0000000e+00   7.7308202e+00   0.0000000e+00
   1.3450000e+03   1.8358105e+01   0.0000000e+00   1.8358105e+01   0.0000000e+00   7.7304082e+00   0.0000000e+00
   1.3475000e+03   1.8349192e+01   0.0000000e+00   1.8349192e+01   0.0000000e+00   7.7299985e+00   0.0000000e+00
   1.3500000e+03   1.8340346e+01   0.0000000e+00   1.8340346e+01   0.0000000e+00   7.7295911e+00   0.0000000e+00
   1.3525000e+03   1.8331567e+01   0.0000000e+00   1.8331567e+01   0.0000000e+00   7.7291860e+00   0.0000000e+00
   1.3550000e+03   1.8322853e+01   0.0000000e+00   1.8322853e+01   0.0000000e+00   7.7287832e+00   0.0000000e+00
   1.3575000e+03   1.8314205e+01   0.0000000e+00   1.8314205e+01   0.0000000e+00   7.7283827e+00   0.0000000e+00
   1.3600000e+03   1.8305620e+01   0.0000000e+00   1.8305620e+01   0.0000000e+00   7.7279844e+00   0.0000000e+00
   1.3625000e+03   1.8297100e+01   0.0000000e+00   1.8297100e+01   0.0000000e+00   7.7275883e+00   0.0000000e+00
   1.3650000e+03   1.8288642e+01   0.0000000e+00   1.8288642e+01   0.0000000e+00   7.7271944e+00   0.0000000e+00
   1.3675000e+03   1.8280247e+01   0.0000000e+00   1.8280247e+01   0.0000000e+00   7.7268028e+00   0.0000000e+00
   1.3700000e+03   1.8271913e+01   0.0000000e+00   1.8271913e+01   0.0000000e+00   7.7264133e+00   0.0000000e+00
   1.3725000e+03   1.8263641e+01   0.0000000e+00   1.8263641e+01   0.0000000e+00   7.7260259e+00   0.0000000e+00
   1.3750000e+03   1.8255428e+01   0.0000000e+00   1.8255428e+01   0.0000000e+00   7.7256408e+00   0.0000000e+00
   1.3775000e+03   1.8247276e+01   0.0000000e+00   1.8247276e+01   0.0000000e+00   7.7252577e+00   0.0000000e+00
   1.3800000e+03   1.8239182e+01   0.0000000e+00   1.8239182e+01   0.0000000e+00   7.7248768e+00   0.0000000e+00
   1.3825000e+03   1.8231147e+01   0.0000000e+00   1.8231147e+01   0.0000000e+00   7.7244980e+00   0.0000000e+00
   1.3850000e+03   1.8223170e+01   0.0000000e+00   1.8223170e+01   0.0000000e+00   7.7241212e+00   0.0000000e+00
   1.3875000e+03   1.8215250e+01   0.0000000e+00   1.8215250e+01   0.0000000e+00   7.7237465e+00   0.0000000e+00
   1.3900000e+03   1.8207387e+01   0.0000000e+00   1.8207387e+01   0.0000000e+00   7.7233739e+00   0.0000000e+00
   1.3925000e+03   1.8199580e+01   0.0000000e+00   1.8199580e+01   0.0000000e+00   7.7230033e+00   0.0000000e+00
   1.3950000e+03   1.8191828e+01   0.0000000e+00   1.8191828e+01   0.0000000e+00   7.7226348e+00   0.0000000e+00
   1.3975000e+03   1.8184131e+01   0.0000000e+00   1.8184131e+01   0.0000000e+00   7.7222682e+00   0.0000000e+00
   1.4000000e+03   1.8176489e+01   0.0000000e+00   1.8176489e+01   0.0000000e+00   7.7219036e+00   0.0000000e+00
   1.4025000e+03   1.8168900e+01   0.0000000e+00   1.8168900e+01   0.0000000e+00   7.7215411e+00   0.0000000e+00
   1.4050000e+03   1.8161365e+01   0.0000000e+00   1.8161365e+01   0.0000000e+00   7.7211804e+00   0.0000000e+00
   1.4075000e+03   1.8153882e+01   0.0000000e+00   1.8153882e+01   0.0000000e+00   7.7208218e+00   0.0000000e+00
   1.4100000e+03   1.8146452e+01   0.0000000e+00   1.8146452e+01   0.0000000e+00   7.7204651e+00   0.0000000e+00
   1.4125000e+03   1.8139073e+01   0.0000000e+00   1.8139073e+01   0.0000000e+00   7.7201102e+00   0.0000000e+00
   1.4150000e+03   1.8131745e+01   0.0000000e+00   1.8131745e+01   0.0000000e+00   7.7197574e+00   0.0000000e+00
   1.4175000e+03   1.8124468e+01   0.0000000e+00   1.8124468e+01   0.0000000e+00   7.7194064e+00   0.0000000e+00
   1.4200000e+03   1.8117242e+01   0.0000000e+00   1.8117242e+01   0.0000000e+00   7.7190572e+00   0.0000000e+00
   1.4225000e+03   1.8110065e+01   0.0000000e+00   1.8110065e+01   0.0000000e+00   7.7187100e+00   0.0000000e+00
   1.4250000e+03   1.8102937e+01   0.0000000e+00   1.8102937e+01   0.0000000e+00   7.7183646e+00   0.0000000e+00
   1.4275000e+03   1.8095857e+01   0.0000000e+00   1.8095857e+01   0.0000000e+00   7.7180210e+00   0.0000000e+00
   1.4300000e+03   1.8088826e+01   0.0000000e+00   1.8088826e+01   0.0000000e+00   7.7176793e+00   0.0000000e+00
   1.4325000e+03   1.8081843e+01   0.0000000e+00   1.8081843e+01   0.0000000e+00   7.7173394e+00   0.0000000e+00
   1.4350000e+03   1.8074907e+01   0.0000000e+00   1.8074907e+01   0.0000000e+00   7.7170013e+00   0.0000000e+00
   1.4375000e+03   1.8068017e+01   0.0000000e+00   1.8068017e+01   0.0000000e+00   7.7166650e+00   0.0000000e+00
   1.4400000e+03   1.8061175e+01   0.0000000e+00   1.8061175e+01   0.0000000e+00   7.7163304e+00   0.0000000e+00
   1.4425000e+03   1.8054378e+01   0.0000000e+00   1.8054378e+01   0.0000000e+00   7.7159977e+00   0.0000000e+00
   1.4450000e+03   1.8047626e+01   0.0000000e+00   1.8047626e+01   0.0000000e+00   7.7156666e+00   0.0000000e+00
   1.4475000e+03   1.8040920e+01   0.0000000e+00   1.8040920e+01   0.0000000e+00   7.7153374e+00   0.0000000e+00
   1.4500000e+03   1.8034258e+01   0.0000000e+00   1.8034258e+01   0.0000000e+00   7.7150098e+00   0.0000000e+00
   1.4525000e+03   1.8027640e+01   0.0000000e+00   1.8027640e+01   0.0000000e+00   7.7146840e+00   0.0000000e+00
   1.4550000e+03   1.8021066e+01   0.0000000e+00   1.8021066e+01   0.0000000e+00   7.7143598e+00   0.0000000e+00
   1.4575000e+03   1.8014536e+01   0.0000000e+00   1.8014536e+01   0.0000000e+00   7.7140374e+00   0.0000000e+00
   1.4600000e+03   1.8008048e+01   0.0000000e+00   1.8008048e+01   0.0000000e+00   7.7137166e+00   0.0000000e+00
   1.4625000e+03   1.8001603e+01   0.0000000e+00   1.8001603e+01   0.0000000e+00   7.7133975e+00   0.0000000e+00
   1.4650000e+03   1.7995200e+01   0.0000000e+00   1.7995200e+01   0.0000000e+00   7.7130801e+00   0.0000000e+00
   1.4675000e+03   1.7988839e+01   0.0000000e+00   1.7988839e+01   0.0000000e+00   7.7127643e+00   0.0000000e+00
   1.4700000e+03   1.7982519e+01   0.0000000e+00   1.7982519e+01   0.0000000e+00   7.7124501e+00   0.0000000e+00
   1.4725000e+03   1.7976240e+01   0.0000000e+00   1.7976240e+01   0.0000000e+00   7.7121376e+00   0.0000000e+00
   1.4750000e+03   1.7970002e+01   0.0000000e+00   1.7970002e+01   0.0000000e+00   7.7118267e+00   0.0000000e+00
   1.4775000e+03   1.7963804e+01   0.0000000e+00   1.7963804e+01   0.0000000e+00   7.7115174e+00   0.0000000e+00
   1.4800000e+03   1.7957646e+01   0.0000000e+00   1.7957646e+01   0.0000000e+00   7.7112096e+00   0.0000000e+00
   1.4825000e+03   1.7951527e+01   0.0000000e+00   1.7951527e+01   0.0000000e+00   7.7109035e+00   0.0000000e+00
   1.4850000e+03   1.7945448e+01   0.0000000e+00   1.7945448e+01   0.0000000e+00   7.7105989e+00   0.0000000e+00
   1.4875000e+03   1.7939407e+01   0.0000000e+00   1.7939407e+01   0.0000000e+00   7.7102958e+00   0.0000000e+00
   1.4900000e+03   1.7933405e+01   0.0000000e+00   1.7933405e+01   0.0000000e+00   7.7099943e+00   0.0000000e+00
   1.4925000e+03   1.7927441e+01   0.0000000e+00   1.7927441e+01   0.0000000e+00   7.7096944e+00   0.0000000e+00
   1.4950000e+03   1.7921514e+01   0.0000000e+00   1.7921514e+01   0.0000000e+00   7.7093960e+00   0.0000000e+00
   1.4975000e+03   1.7915625e+01   0.0000000e+00   1.7915625e+01   0.0000000e+00   7.7090991e+00   0.0000000e+00
   1.5000000e+03   1.7909773e+01   0.0000000e+00   1.7909773e+01   0.0000000e+00   7.7088036e+00   0.0000000e+00
   1.5025000e+03   1.7903958e+01   0.0000000e+00   1.7903958e+01   0.0000000e+00   7.7085097e+00   0.0000000e+00
   1.5050000e+03   1.7898179e+01   0.0000000e+00   1.7898179e+01   0.0000000e+00   7.7082173e+00   0.0000000e+00
   1.5075000e+03   1.7892436e+01   0.0000000e+00   1.7892436e+01   0.0000000e+00   7.7079263e+00   0.0000000e+00
   1.5100000e+03   1.7886729e+01   0.0000000e+00   1.7886729e+01   0.0000000e+00   7.7076369e+00   0.0000000e+00
   1.5125000e+03   1.7881058e+01   0.0000000e+00   1.7881058e+01   0.0000000e+00   7.7073488e+00   0.0000000e+00
   1.5150000e+03   1.7875422e+01   0.0000000e+00   1.7875422e+01   0.0000000e+00   7.7070622e+00   0.0000000e+00
   1.5175000e+03   1.7869820e+01   0.0000000e+00   1.7869820e+01   0.0000000e+00   7.7067771e+00   0.0000000e+00
   1.5200000e+03   1.7864253e+01   0.0000000e+00   1.7864253e+01   0.0000000e+00   7.7064933e+00   0.0000000e+00
   1.5225000e+03   1.7858720e+01   0.0000000e+00   1.7858720e+01   0.0000000e+00   7.7062110e+00   0.0000000e+00
   1.5250000e+03   1.7853221e+01   0.0000000e+00   1.7853221e+01   0.0000000e+00   7.7059301e+00   0.0000000e+00
   1.5275000e+03   1.7847756e+01   0.0000000e+00   1.7847756e+01   0.0000000e+00   7.7056506e+00   0.0000000e+00
   1.5300000e+03   1.7842324e+01   0.0000000e+00   1.7842324e+01   0.0000000e+00   7.7053725e+00   0.0000000e+00
   1.5325000e+03   1.7836926e+01   0.0000000e+00   1.7836926e+01   0.0000000e+00   7.7050957e+00   0.0000000e+00
   1.5350000e+03   1.7831559e+01   0.0000000e+00   1.7831559e+01   0.0000000e+00   7.7048204e+00   0.0000000e+00
   1.5375000e+03   1.7826226e+01   0.0000000e+00   1.7826226e+01   0.0000000e+00   7.7045463e+00   0.0000000e+00
   1.5400000e+03   1.7820925e+01   0.0000000e+00   1.7820925e+01   0.0000000e+00   7.7042737e+00   0.0000000e+00
   1.5425000e+03   1.7815655e+01   0.0000000e+00   1.7815655e+01   0.0000000e+00   7.7040024e+00   0.0000000e+00
   1.5450000e+03   1.7810417e+01   0.0000000e+00   1.7810417e+01   0.0000000e+00   7.7037324e+00   0.0000000e+00
   1.5475000e+03   1.7805211e+01   0.0000000e+00   1.7805211e+01   0.0000000e+00   7.7034637e+00   0.0000000e+00
   1.5500000e+03   1.7800036e+01   0.0000000e+00   1.7800036e+01   0.0000000e+00   7.7031964e+00   0.0000000e+00
   1.5525000e+03   1.7794892e+01   0.0000000e+00   1.7794892e+01   0.0000000e+00   7.7029303e+00   0.0000000e+00
   1.5550000e+03   1.7789778e+01   0.0000000e+00   1.7789778e+01   0.0000000e+00   7.7026656e+00   0.0000000e+00
   1.5575000e+03   1.7784695e+01   0.0000000e+00   1.7784695e+01   0.0000000e+00   7.7024021e+00   0.0000000e+00
   1.5600000e+03   1.7779641e+01   0.0000000e+00   1.7779641e+01   0.0000000e+00   7.7021400e+00   0.0000000e+00
   1.5625000e+03   1.7774618e+01   0.0000000e+00   1.7774618e+01   0.0000000e+00   7.7018791e+00   0.0000000e+00
   1.5650000e+03   1.7769624e+01   0.0000000e+00   1.7769624e+01   0.0000000e+00   7.7016194e+00   0.0000000e+00
   1.5675000e+03   1.7764660e+01   0.0000000e+00   1.7764660e+01   0.0000000e+00   7.7013611e+00   0.0000000e+00
   1.5700000e+03   1.7759724e+01   0.0000000e+00   1.7759724e+01   0.0000000e+00   7.7011040e+00   0.0000000e+00
   1.5725000e+03   1.7754818e+01   0.0000000e+00   1.7754818e+01   0.0000000e+00   7.7008481e+00   0.0000000e+00
   1.5750000e+03   1.7749940e+01   0.0000000e+00   1.7749940e+01   0.0000000e+00   7.7005934e+00   0.0000000e+00
   1.5775000e+03   1.7745090e+01   0.0000000e+00   1.7745090e+01   0.0000000e+00   7.7003400e+00   0.0000000e+00
   1.5800000e+03   1.7740269e+01   0.0000000e+00   1.7740269e+01   0.0000000e+00   7.7000878e+00   0.0000000e+00
   1.5825000e+03   1.7735476e+01   0.0000000e+00   1.7735476e+01   0.0000000e+00   7.6998368e+00   0.0000000e+00
   1.5850000e+03   1.7730710e+01   0.0000000e+00   1.7730710e+01   0.0000000e+00   7.6995870e+00   0.0000000e+00
   1.5875000e+03   1.7725972e+01   0.0000000e+00   1.7725972e+01   0.0000000e+00   7.6993384e+00   0.0000000e+00
   1.5900000e+03   1.7721261e+01   0.0000000e+00   1.7721261e+01   0.0000000e+00   7.6990910e+00   0.0000000e+00
   1.5925000e+03   1.7716577e+01   0.0000000e+00   1.7716577e+01   0.0000000e+00   7.6988448e+00   0.0000000e+00
   1.5950000e+03   1.7711920e+01   0.0000000e+00   1.7711920e+01   0.0000000e+00   7.6985997e+00   0.0000000e+00
   1.5975000e+03   1.7707290e+01   0.0000000e+00   1.7707290e+01   0.0000000e+00   7.6983558e+00   0.0000000e+00
   1.6000000e+03   1.7702686e+01   0.0000000e+00   1.7702686e+01   0.0000000e+00   7.6981131e+00   0.0000000e+00
   1.6025000e+03   1.7698108e+01   0.0000000e+00   1.7698108e+01   0.0000000e+00   7.6978715e+00   0.0000000e+00
   1.6050000e+03   1.7693556e+01   0.0000000e+00   1.7693556e+01   0.0000000e+00   7.6976310e+00   0.0000000e+00
   1.6075000e+03   1.7689030e+01   0.0000000e+00   1.7689030e+01   0.0000000e+00   7.6973917e+00   0.0000000e+00
   1.6100000e+03   1.7684530e+01   0.0000000e+00   1.7684530e+01   0.0000000e+00   7.6971535e+00   0.0000000e+00
   1.6125000e+03   1.7680055e+01   0.0000000e+00   1.7680055e+01   0.0000000e+00   7.6969165e+00   0.0000000e+00
   1.6150000e+03   1.7675605e+01   0.0000000e+00   1.7675605e+01   0.0000000e+00   7.6966805e+00   0.0000000e+00
   1.6175000e+03   1.7671179e+01   0.0000000e+00   1.7671179e+01   0.0000000e+00   7.6964457e+00   0.0000000e+00
   1.6200000e+03   1.7666779e+01   0.0000000e+00   1.7666779e+01   0.0000000e+00   7.6962119e+00   0.0000000e+00
   1.6225000e+03   1.7662404e+01   0.0000000e+00   1.7662404e+01   0.0000000e+00   7.6959793e+00   0.0000000e+00
   1.6250000e+03   1.7658052e+01   0.0000000e+00   1.7658052e+01   0.0000000e+00   7.6957477e+00   0.0000000e+00
   1.6275000e+03   1.7653725e+01   0.0000000e+00   1.7653725e+01   0.0000000e+00   7.6955172e+00   0.0000000e+00
   1.6300000e+03   1.7649422e+01   0.0000000e+00   1.7649422e+01   0.0000000e+00   7.6952878e+00   0.0000000e+00
   1.6325000e+03   1.7645143e+01   0.0000000e+00   1.7645143e+01   0.0000000e+00   7.6950595e+00   0.0000000e+00
   1.6350000e+03   1.7640887e+01   0.0000000e+00   1.7640887e+01   0.0000000e+00   7.6948322e+00   0.0000000e+00
   1.6375000e+03   1.7636655e+01   0.0000000e+00   1.7636655e+01   0.0000000e+00   7.6946060e+00   0.0000000e+00
   1.6400000e+03   1.7632446e+01   0.0000000e+00   1.7632446e+01   0.0000000e+00   7.6943808e+00   0.0000000e+00
   1.6425000e+03   1.7628260e+01   0.0000000e+00   1.7628260e+01   0.0000000e+00   7.6941566e+00   0.0000000e+00
   1.6450000e+03   1.7624097e+01   0.0000000e+00   1.7624097e+01   0.0000000e+00   7.6939335e+00   0.0000000e+00
   1.6475000e+03   1.7619957e+01   0.0000000e+00   1.7619957e+01   0.0000000e+00   7.6937114e+00   0.0000000e+00
   1.6500000e+03   1.7615839e+01   0.0000000e+00   1.7615839e+01   0.0000000e+00   7.6934903e+00   0.0000000e+00
   1.6525000e+03   1.7611744e+01   0.0000000e+00   1.7611744e+01   0.0000000e+00   7.6932703e+00   0.0000000e+00
   1.6550000e+03   1.7607671e+01   0.0000000e+00   1.7607671e+01   0.0000000e+00   7.6930512e+00   0.0000000e+00
   1.6575000e+03   1.7603620e+01   0.0000000e+00   1.7603620e+01   0.0000000e+00   7.6928332e+00   0.0000000e+00
   1.6600000e+03   1.7599590e+01   0.0000000e+00   1.7599590e+01   0.0000000e+00   7.6926161e+00   0.0000000e+00
   1.6625000e+03   1.7595583e+01   0.0000000e+00   1.7595583e+01   0.0000000e+00   7.6924001e+00   0.0000000e+00
   1.6650000e+03   1.7591597e+01   0.0000000e+00   1.7591597e+01   0.0000000e+00   7.6921850e+00   0.0000000e+00
   1.6675000e+03   1.7587633e+01   0.0000000e+00   1.7587633e+01   0.0000000e+00   7.6919709e+00   0.0000000e+00
   1.6700000e+03   1.7583690e+01   0.0000000e+00   1.7583690e+01   0.0000000e+00   7.6917578e+00   0.0000000e+00
   1.6725000e+03   1.7579767e+01   0.0000000e+00   1.7579767e+01   0.0000000e+00   7.6915456e+00   0.0000000e+00
   1.6750000e+03   1.7575866e+01   0.0000000e+00   1.7575866e+01   0.0000000e+00   7.6913344e+00   0.0000000e+00
   1.6775000e+03   1.7571986e+01   0.0000000e+00   1.7571986e+01   0.0000000e+00   7.6911242e+00   0.0000000e+00
   1.6800000e+03   1.7568126e+01   0.0000000e+00   1.7568126e+01   0.0000000e+00   7.6909149e+00   0.0000000e+00
   1.6825000e+03   1.7564286e+01   0.0000000e+00   1.7564286e+01   0.0000000e+00   7.6907065e+00   0.0000000e+00
   1.6850000e+03   1.7560467e+01   0.0000000e+00   1.7560467e+01   0.0000000e+00   7.6904991e+00   0.0000000e+00
   1.6875000e+03   1.7556668e+01   0.0000000e+00   1.7556668e+01   0.0000000e+00   7.6902926e+00   0.0000000e+00
   1.6900000e+03   1.7552889e+01   0.0000000e+00   1.7552889e+01   0.0000000e+00   7.6900871e+00   0.0000000e+00
