# Supplementary material for: Optical Constants of Several Multilayer Transition Metal Dichalcogenides Measured by Spectroscopic Ellipsometry in the 300–1700 nm Range: High Index, Anisotropy, and Hyperbolicity
Source: ACS Photonics. 2022 Jun 7;9(7):2398–407. doi: 10.1021/acsphotonics.2c00433 (PMC9306003; doi:10.1021/acsphotonics.2c00433)
Supplement: Supplementary file 2 — ph2c00433_si_002.zip [file ph2c00433_si_002.zip › SI2-permittivities/f3_dataset_MoTe2_nm_ex1_ex2_ey1_ey2_ez1_ez2.txt]

   1.9300000e+02  -1.7606585e+00   3.4194436e+00  -1.7606585e+00   3.4194436e+00   2.1969420e+01   0.0000000e+00
   1.9400000e+02  -1.8618058e+00   3.4907517e+00  -1.8618058e+00   3.4907517e+00   2.1742413e+01   0.0000000e+00
   1.9500000e+02  -1.9607864e+00   3.5637027e+00  -1.9607864e+00   3.5637027e+00   2.1523357e+01   0.0000000e+00
   1.9600000e+02  -2.0577664e+00   3.6383429e+00  -2.0577664e+00   3.6383429e+00   2.1311850e+01   0.0000000e+00
   1.9700000e+02  -2.1528880e+00   3.7147194e+00  -2.1528880e+00   3.7147194e+00   2.1107517e+01   0.0000000e+00
   1.9800000e+02  -2.2462717e+00   3.7928804e+00  -2.2462717e+00   3.7928804e+00   2.0910005e+01   0.0000000e+00
   1.9900000e+02  -2.3380191e+00   3.8728748e+00  -2.3380191e+00   3.8728748e+00   2.0718987e+01   0.0000000e+00
   2.0000000e+02  -2.4282142e+00   3.9547525e+00  -2.4282142e+00   3.9547525e+00   2.0534154e+01   0.0000000e+00
   2.0100000e+02  -2.5169252e+00   4.0385639e+00  -2.5169252e+00   4.0385639e+00   2.0355217e+01   0.0000000e+00
   2.0200000e+02  -2.6042057e+00   4.1243602e+00  -2.6042057e+00   4.1243602e+00   2.0181905e+01   0.0000000e+00
   2.0300000e+02  -2.6900957e+00   4.2121929e+00  -2.6900957e+00   4.2121929e+00   2.0013963e+01   0.0000000e+00
   2.0400000e+02  -2.7746227e+00   4.3021139e+00  -2.7746227e+00   4.3021139e+00   1.9851150e+01   0.0000000e+00
   2.0500000e+02  -2.8578020e+00   4.3941750e+00  -2.8578020e+00   4.3941750e+00   1.9693242e+01   0.0000000e+00
   2.0600000e+02  -2.9396376e+00   4.4884282e+00  -2.9396376e+00   4.4884282e+00   1.9540025e+01   0.0000000e+00
   2.0700000e+02  -3.0201224e+00   4.5849250e+00  -3.0201224e+00   4.5849250e+00   1.9391298e+01   0.0000000e+00
   2.0800000e+02  -3.0992390e+00   4.6837164e+00  -3.0992390e+00   4.6837164e+00   1.9246872e+01   0.0000000e+00
   2.0900000e+02  -3.1769594e+00   4.7848523e+00  -3.1769594e+00   4.7848523e+00   1.9106568e+01   0.0000000e+00
   2.1000000e+02  -3.2532456e+00   4.8883815e+00  -3.2532456e+00   4.8883815e+00   1.8970216e+01   0.0000000e+00
   2.1100000e+02  -3.3280498e+00   4.9943512e+00  -3.3280498e+00   4.9943512e+00   1.8837657e+01   0.0000000e+00
   2.1200000e+02  -3.4013141e+00   5.1028062e+00  -3.4013141e+00   5.1028062e+00   1.8708738e+01   0.0000000e+00
   2.1300000e+02  -3.4729712e+00   5.2137892e+00  -3.4729712e+00   5.2137892e+00   1.8583315e+01   0.0000000e+00
   2.1400000e+02  -3.5429439e+00   5.3273395e+00  -3.5429439e+00   5.3273395e+00   1.8461253e+01   0.0000000e+00
   2.1500000e+02  -3.6111455e+00   5.4434927e+00  -3.6111455e+00   5.4434927e+00   1.8342422e+01   0.0000000e+00
   2.1600000e+02  -3.6774797e+00   5.5622801e+00  -3.6774797e+00   5.5622801e+00   1.8226699e+01   0.0000000e+00
   2.1700000e+02  -3.7418408e+00   5.6837280e+00  -3.7418408e+00   5.6837280e+00   1.8113968e+01   0.0000000e+00
   2.1800000e+02  -3.8041137e+00   5.8078568e+00  -3.8041137e+00   5.8078568e+00   1.8004116e+01   0.0000000e+00
   2.1900000e+02  -3.8641738e+00   5.9346803e+00  -3.8641738e+00   5.9346803e+00   1.7897039e+01   0.0000000e+00
   2.2000000e+02  -3.9218876e+00   6.0642047e+00  -3.9218876e+00   6.0642047e+00   1.7792636e+01   0.0000000e+00
   2.2100000e+02  -3.9771128e+00   6.1964277e+00  -3.9771128e+00   6.1964277e+00   1.7690812e+01   0.0000000e+00
   2.2200000e+02  -4.0296983e+00   6.3313375e+00  -4.0296983e+00   6.3313375e+00   1.7591474e+01   0.0000000e+00
   2.2300000e+02  -4.0794849e+00   6.4689114e+00  -4.0794849e+00   6.4689114e+00   1.7494536e+01   0.0000000e+00
   2.2400000e+02  -4.1263058e+00   6.6091154e+00  -4.1263058e+00   6.6091154e+00   1.7399915e+01   0.0000000e+00
   2.2500000e+02  -4.1699869e+00   6.7519021e+00  -4.1699869e+00   6.7519021e+00   1.7307532e+01   0.0000000e+00
   2.2600000e+02  -4.2103481e+00   6.8972103e+00  -4.2103481e+00   6.8972103e+00   1.7217310e+01   0.0000000e+00
   2.2700000e+02  -4.2472037e+00   7.0449633e+00  -4.2472037e+00   7.0449633e+00   1.7129177e+01   0.0000000e+00
   2.2800000e+02  -4.2803636e+00   7.1950678e+00  -4.2803636e+00   7.1950678e+00   1.7043064e+01   0.0000000e+00
   2.2900000e+02  -4.3096349e+00   7.3474126e+00  -4.3096349e+00   7.3474126e+00   1.6958905e+01   0.0000000e+00
   2.3000000e+02  -4.3348227e+00   7.5018677e+00  -4.3348227e+00   7.5018677e+00   1.6876636e+01   0.0000000e+00
   2.3100000e+02  -4.3557327e+00   7.6582829e+00  -4.3557327e+00   7.6582829e+00   1.6796197e+01   0.0000000e+00
   2.3200000e+02  -4.3721720e+00   7.8164870e+00  -4.3721720e+00   7.8164870e+00   1.6717530e+01   0.0000000e+00
   2.3300000e+02  -4.3839522e+00   7.9762866e+00  -4.3839522e+00   7.9762866e+00   1.6640578e+01   0.0000000e+00
   2.3400000e+02  -4.3908909e+00   8.1374660e+00  -4.3908909e+00   8.1374660e+00   1.6565288e+01   0.0000000e+00
   2.3500000e+02  -4.3928150e+00   8.2997861e+00  -4.3928150e+00   8.2997861e+00   1.6491609e+01   0.0000000e+00
   2.3600000e+02  -4.3895629e+00   8.4629846e+00  -4.3895629e+00   8.4629846e+00   1.6419492e+01   0.0000000e+00
   2.3700000e+02  -4.3809874e+00   8.6267759e+00  -4.3809874e+00   8.6267759e+00   1.6348889e+01   0.0000000e+00
   2.3800000e+02  -4.3669593e+00   8.7908515e+00  -4.3669593e+00   8.7908515e+00   1.6279756e+01   0.0000000e+00
   2.3900000e+02  -4.3473700e+00   8.9548810e+00  -4.3473700e+00   8.9548810e+00   1.6212048e+01   0.0000000e+00
   2.4000000e+02  -4.3221351e+00   9.1185132e+00  -4.3221351e+00   9.1185132e+00   1.6145723e+01   0.0000000e+00
   2.4100000e+02  -4.2911974e+00   9.2813779e+00  -4.2911974e+00   9.2813779e+00   1.6080742e+01   0.0000000e+00
   2.4200000e+02  -4.2545303e+00   9.4430882e+00  -4.2545303e+00   9.4430882e+00   1.6017066e+01   0.0000000e+00
   2.4300000e+02  -4.2121408e+00   9.6032428e+00  -4.2121408e+00   9.6032428e+00   1.5954657e+01   0.0000000e+00
   2.4400000e+02  -4.1640719e+00   9.7614300e+00  -4.1640719e+00   9.7614300e+00   1.5893479e+01   0.0000000e+00
   2.4500000e+02  -4.1104056e+00   9.9172307e+00  -4.1104056e+00   9.9172307e+00   1.5833498e+01   0.0000000e+00
   2.4600000e+02  -4.0512649e+00   1.0070223e+01  -4.0512649e+00   1.0070223e+01   1.5774680e+01   0.0000000e+00
   2.4700000e+02  -3.9868150e+00   1.0219987e+01  -3.9868150e+00   1.0219987e+01   1.5716994e+01   0.0000000e+00
   2.4800000e+02  -3.9172646e+00   1.0366109e+01  -3.9172646e+00   1.0366109e+01   1.5660408e+01   0.0000000e+00
   2.4900000e+02  -3.8428661e+00   1.0508188e+01  -3.8428661e+00   1.0508188e+01   1.5604892e+01   0.0000000e+00
   2.5000000e+02  -3.7639151e+00   1.0645840e+01  -3.7639151e+00   1.0645840e+01   1.5550418e+01   0.0000000e+00
   2.5100000e+02  -3.6807496e+00   1.0778704e+01  -3.6807496e+00   1.0778704e+01   1.5496959e+01   0.0000000e+00
   2.5200000e+02  -3.5937474e+00   1.0906447e+01  -3.5937474e+00   1.0906447e+01   1.5444486e+01   0.0000000e+00
   2.5300000e+02  -3.5033237e+00   1.1028772e+01  -3.5033237e+00   1.1028772e+01   1.5392975e+01   0.0000000e+00
   2.5400000e+02  -3.4099274e+00   1.1145418e+01  -3.4099274e+00   1.1145418e+01   1.5342400e+01   0.0000000e+00
   2.5500000e+02  -3.3140368e+00   1.1256168e+01  -3.3140368e+00   1.1256168e+01   1.5292737e+01   0.0000000e+00
   2.5600000e+02  -3.2161544e+00   1.1360852e+01  -3.2161544e+00   1.1360852e+01   1.5243963e+01   0.0000000e+00
   2.5700000e+02  -3.1168015e+00   1.1459351e+01  -3.1168015e+00   1.1459351e+01   1.5196055e+01   0.0000000e+00
   2.5800000e+02  -3.0165124e+00   1.1551597e+01  -3.0165124e+00   1.1551597e+01   1.5148992e+01   0.0000000e+00
   2.5900000e+02  -2.9158275e+00   1.1637576e+01  -2.9158275e+00   1.1637576e+01   1.5102752e+01   0.0000000e+00
   2.6000000e+02  -2.8152874e+00   1.1717331e+01  -2.8152874e+00   1.1717331e+01   1.5057315e+01   0.0000000e+00
   2.6100000e+02  -2.7154259e+00   1.1790956e+01  -2.7154259e+00   1.1790956e+01   1.5012661e+01   0.0000000e+00
   2.6200000e+02  -2.6167642e+00   1.1858600e+01  -2.6167642e+00   1.1858600e+01   1.4968771e+01   0.0000000e+00
   2.6300000e+02  -2.5198043e+00   1.1920461e+01  -2.5198043e+00   1.1920461e+01   1.4925627e+01   0.0000000e+00
   2.6400000e+02  -2.4250238e+00   1.1976788e+01  -2.4250238e+00   1.1976788e+01   1.4883210e+01   0.0000000e+00
   2.6500000e+02  -2.3328705e+00   1.2027870e+01  -2.3328705e+00   1.2027870e+01   1.4841504e+01   0.0000000e+00
   2.6600000e+02  -2.2437582e+00   1.2074040e+01  -2.2437582e+00   1.2074040e+01   1.4800491e+01   0.0000000e+00
   2.6700000e+02  -2.1580627e+00   1.2115664e+01  -2.1580627e+00   1.2115664e+01   1.4760156e+01   0.0000000e+00
   2.6800000e+02  -2.0761189e+00   1.2153140e+01  -2.0761189e+00   1.2153140e+01   1.4720481e+01   0.0000000e+00
   2.6900000e+02  -1.9982185e+00   1.2186891e+01  -1.9982185e+00   1.2186891e+01   1.4681453e+01   0.0000000e+00
   2.7000000e+02  -1.9246086e+00   1.2217358e+01  -1.9246086e+00   1.2217358e+01   1.4643056e+01   0.0000000e+00
   2.7100000e+02  -1.8554907e+00   1.2245000e+01  -1.8554907e+00   1.2245000e+01   1.4605276e+01   0.0000000e+00
   2.7200000e+02  -1.7910208e+00   1.2270283e+01  -1.7910208e+00   1.2270283e+01   1.4568098e+01   0.0000000e+00
   2.7300000e+02  -1.7313097e+00   1.2293680e+01  -1.7313097e+00   1.2293680e+01   1.4531510e+01   0.0000000e+00
   2.7400000e+02  -1.6764242e+00   1.2315664e+01  -1.6764242e+00   1.2315664e+01   1.4495498e+01   0.0000000e+00
   2.7500000e+02  -1.6263885e+00   1.2336702e+01  -1.6263885e+00   1.2336702e+01   1.4460049e+01   0.0000000e+00
   2.7600000e+02  -1.5811860e+00   1.2357257e+01  -1.5811860e+00   1.2357257e+01   1.4425150e+01   0.0000000e+00
   2.7700000e+02  -1.5407617e+00   1.2377780e+01  -1.5407617e+00   1.2377780e+01   1.4390791e+01   0.0000000e+00
   2.7800000e+02  -1.5050241e+00   1.2398708e+01  -1.5050241e+00   1.2398708e+01   1.4356959e+01   0.0000000e+00
   2.7900000e+02  -1.4738479e+00   1.2420461e+01  -1.4738479e+00   1.2420461e+01   1.4323642e+01   0.0000000e+00
   2.8000000e+02  -1.4470766e+00   1.2443443e+01  -1.4470766e+00   1.2443443e+01   1.4290829e+01   0.0000000e+00
   2.8100000e+02  -1.4245248e+00   1.2468038e+01  -1.4245248e+00   1.2468038e+01   1.4258511e+01   0.0000000e+00
   2.8200000e+02  -1.4059806e+00   1.2494609e+01  -1.4059806e+00   1.2494609e+01   1.4226676e+01   0.0000000e+00
   2.8300000e+02  -1.3912081e+00   1.2523496e+01  -1.3912081e+00   1.2523496e+01   1.4195314e+01   0.0000000e+00
   2.8400000e+02  -1.3799490e+00   1.2555019e+01  -1.3799490e+00   1.2555019e+01   1.4164415e+01   0.0000000e+00
   2.8500000e+02  -1.3719254e+00   1.2589474e+01  -1.3719254e+00   1.2589474e+01   1.4133970e+01   0.0000000e+00
   2.8600000e+02  -1.3668406e+00   1.2627132e+01  -1.3668406e+00   1.2627132e+01   1.4103970e+01   0.0000000e+00
   2.8700000e+02  -1.3643814e+00   1.2668244e+01  -1.3643814e+00   1.2668244e+01   1.4074404e+01   0.0000000e+00
   2.8800000e+02  -1.3642189e+00   1.2713034e+01  -1.3642189e+00   1.2713034e+01   1.4045265e+01   0.0000000e+00
   2.8900000e+02  -1.3660096e+00   1.2761705e+01  -1.3660096e+00   1.2761705e+01   1.4016544e+01   0.0000000e+00
   2.9000000e+02  -1.3693965e+00   1.2814434e+01  -1.3693965e+00   1.2814434e+01   1.3988231e+01   0.0000000e+00
   2.9100000e+02  -1.3740095e+00   1.2871376e+01  -1.3740095e+00   1.2871376e+01   1.3960320e+01   0.0000000e+00
   2.9200000e+02  -1.3794659e+00   1.2932659e+01  -1.3794659e+00   1.2932659e+01   1.3932802e+01   0.0000000e+00
   2.9300000e+02  -1.3853709e+00   1.2998389e+01  -1.3853709e+00   1.2998389e+01   1.3905669e+01   0.0000000e+00
   2.9400000e+02  -1.3913171e+00   1.3068641e+01  -1.3913171e+00   1.3068641e+01   1.3878914e+01   0.0000000e+00
   2.9500000e+02  -1.3968855e+00   1.3143468e+01  -1.3968855e+00   1.3143468e+01   1.3852529e+01   0.0000000e+00
   2.9600000e+02  -1.4016445e+00   1.3222890e+01  -1.4016445e+00   1.3222890e+01   1.3826508e+01   0.0000000e+00
   2.9700000e+02  -1.4051505e+00   1.3306899e+01  -1.4051505e+00   1.3306899e+01   1.3800843e+01   0.0000000e+00
   2.9800000e+02  -1.4069481e+00   1.3395450e+01  -1.4069481e+00   1.3395450e+01   1.3775527e+01   0.0000000e+00
   2.9900000e+02  -1.4065697e+00   1.3488465e+01  -1.4065697e+00   1.3488465e+01   1.3750553e+01   0.0000000e+00
   3.0000000e+02  -1.4035367e+00   1.3585824e+01  -1.4035367e+00   1.3585824e+01   1.3725916e+01   0.0000000e+00
   3.0100000e+02  -1.3973602e+00   1.3687360e+01  -1.3973602e+00   1.3687360e+01   1.3701609e+01   0.0000000e+00
   3.0200000e+02  -1.3875428e+00   1.3792858e+01  -1.3875428e+00   1.3792858e+01   1.3677625e+01   0.0000000e+00
   3.0300000e+02  -1.3735811e+00   1.3902046e+01  -1.3735811e+00   1.3902046e+01   1.3653959e+01   0.0000000e+00
   3.0400000e+02  -1.3549696e+00   1.4014587e+01  -1.3549696e+00   1.4014587e+01   1.3630605e+01   0.0000000e+00
   3.0500000e+02  -1.3312064e+00   1.4130073e+01  -1.3312064e+00   1.4130073e+01   1.3607556e+01   0.0000000e+00
   3.0600000e+02  -1.3018005e+00   1.4248013e+01  -1.3018005e+00   1.4248013e+01   1.3584808e+01   0.0000000e+00
   3.0700000e+02  -1.2662826e+00   1.4367828e+01  -1.2662826e+00   1.4367828e+01   1.3562355e+01   0.0000000e+00
   3.0800000e+02  -1.2242192e+00   1.4488835e+01  -1.2242192e+00   1.4488835e+01   1.3540192e+01   0.0000000e+00
   3.0900000e+02  -1.1752313e+00   1.4610243e+01  -1.1752313e+00   1.4610243e+01   1.3518313e+01   0.0000000e+00
   3.1000000e+02  -1.1190181e+00   1.4731141e+01  -1.1190181e+00   1.4731141e+01   1.3496713e+01   0.0000000e+00
   3.1100000e+02  -1.0553882e+00   1.4850495e+01  -1.0553882e+00   1.4850495e+01   1.3475387e+01   0.0000000e+00
   3.1200000e+02  -9.8429725e-01   1.4967145e+01  -9.8429725e-01   1.4967145e+01   1.3454331e+01   0.0000000e+00
   3.1300000e+02  -9.0589358e-01   1.5079820e+01  -9.0589358e-01   1.5079820e+01   1.3433539e+01   0.0000000e+00
   3.1400000e+02  -8.2057143e-01   1.5187149e+01  -8.2057143e-01   1.5187149e+01   1.3413007e+01   0.0000000e+00
   3.1500000e+02  -7.2902912e-01   1.5287709e+01  -7.2902912e-01   1.5287709e+01   1.3392731e+01   0.0000000e+00
   3.1600000e+02  -6.3232809e-01   1.5380083e+01  -6.3232809e-01   1.5380083e+01   1.3372706e+01   0.0000000e+00
   3.1700000e+02  -5.3194496e-01   1.5462953e+01  -5.3194496e-01   1.5462953e+01   1.3352927e+01   0.0000000e+00
   3.1800000e+02  -4.2980432e-01   1.5535225e+01  -4.2980432e-01   1.5535225e+01   1.3333391e+01   0.0000000e+00
   3.1900000e+02  -3.2827564e-01   1.5596185e+01  -3.2827564e-01   1.5596185e+01   1.3314094e+01   0.0000000e+00
   3.2000000e+02  -2.3011451e-01   1.5645683e+01  -2.3011451e-01   1.5645683e+01   1.3295030e+01   0.0000000e+00
   3.2100000e+02  -1.3832858e-01   1.5684314e+01  -1.3832858e-01   1.5684314e+01   1.3276197e+01   0.0000000e+00
   3.2200000e+02  -5.5955820e-02   1.5713580e+01  -5.5955820e-02   1.5713580e+01   1.3257590e+01   0.0000000e+00
   3.2300000e+02   1.4241794e-02   1.5735967e+01   1.4241794e-02   1.5735967e+01   1.3239206e+01   0.0000000e+00
   3.2400000e+02   7.0141325e-02   1.5754912e+01   7.0141325e-02   1.5754912e+01   1.3221040e+01   0.0000000e+00
   3.2500000e+02   1.1062383e-01   1.5774616e+01   1.1062383e-01   1.5774616e+01   1.3203090e+01   0.0000000e+00
   3.2600000e+02   1.3586616e-01   1.5799692e+01   1.3586616e-01   1.5799692e+01   1.3185352e+01   0.0000000e+00
   3.2700000e+02   1.4748462e-01   1.5834709e+01   1.4748462e-01   1.5834709e+01   1.3167822e+01   0.0000000e+00
   3.2800000e+02   1.4848229e-01   1.5883688e+01   1.4848229e-01   1.5883688e+01   1.3150497e+01   0.0000000e+00
   3.2900000e+02   1.4300168e-01   1.5949665e+01   1.4300168e-01   1.5949665e+01   1.3133373e+01   0.0000000e+00
   3.3000000e+02   1.3594047e-01   1.6034399e+01   1.3594047e-01   1.6034399e+01   1.3116447e+01   0.0000000e+00
   3.3100000e+02   1.3253354e-01   1.6138282e+01   1.3253354e-01   1.6138282e+01   1.3099717e+01   0.0000000e+00
   3.3200000e+02   1.3803958e-01   1.6260431e+01   1.3803958e-01   1.6260431e+01   1.3083178e+01   0.0000000e+00
   3.3300000e+02   1.5778428e-01   1.6398928e+01   1.5778428e-01   1.6398928e+01   1.3066828e+01   0.0000000e+00
   3.3400000e+02   1.9942700e-01   1.6550105e+01   1.9942700e-01   1.6550105e+01   1.3050665e+01   0.0000000e+00
   3.3500000e+02   2.6511969e-01   1.6699511e+01   2.6511969e-01   1.6699511e+01   1.3034684e+01   0.0000000e+00
   3.3600000e+02   3.4657468e-01   1.6842907e+01   3.4657468e-01   1.6842907e+01   1.3018883e+01   0.0000000e+00
   3.3700000e+02   4.4045855e-01   1.6979823e+01   4.4045855e-01   1.6979823e+01   1.3003259e+01   0.0000000e+00
   3.3800000e+02   5.4471271e-01   1.7109824e+01   5.4471271e-01   1.7109824e+01   1.2987810e+01   0.0000000e+00
   3.3900000e+02   6.5778749e-01   1.7232523e+01   6.5778749e-01   1.7232523e+01   1.2972533e+01   0.0000000e+00
   3.4000000e+02   7.7839460e-01   1.7347579e+01   7.7839460e-01   1.7347579e+01   1.2957424e+01   0.0000000e+00
   3.4100000e+02   9.0539737e-01   1.7454705e+01   9.0539737e-01   1.7454705e+01   1.2942482e+01   0.0000000e+00
   3.4200000e+02   1.0377549e+00   1.7553672e+01   1.0377549e+00   1.7553672e+01   1.2927705e+01   0.0000000e+00
   3.4300000e+02   1.1744918e+00   1.7644308e+01   1.1744918e+00   1.7644308e+01   1.2913088e+01   0.0000000e+00
   3.4400000e+02   1.3146820e+00   1.7726505e+01   1.3146820e+00   1.7726505e+01   1.2898631e+01   0.0000000e+00
   3.4500000e+02   1.4574395e+00   1.7800215e+01   1.4574395e+00   1.7800215e+01   1.2884330e+01   0.0000000e+00
   3.4600000e+02   1.6019155e+00   1.7865455e+01   1.6019155e+00   1.7865455e+01   1.2870184e+01   0.0000000e+00
   3.4700000e+02   1.7472965e+00   1.7922302e+01   1.7472965e+00   1.7922302e+01   1.2856189e+01   0.0000000e+00
   3.4800000e+02   1.8928065e+00   1.7970893e+01   1.8928065e+00   1.7970893e+01   1.2842344e+01   0.0000000e+00
   3.4900000e+02   2.0377078e+00   1.8011426e+01   2.0377078e+00   1.8011426e+01   1.2828647e+01   0.0000000e+00
   3.5000000e+02   2.1813046e+00   1.8044149e+01   2.1813046e+00   1.8044149e+01   1.2815095e+01   0.0000000e+00
   3.5100000e+02   2.3229453e+00   1.8069363e+01   2.3229453e+00   1.8069363e+01   1.2801686e+01   0.0000000e+00
   3.5200000e+02   2.4620252e+00   1.8087414e+01   2.4620252e+00   1.8087414e+01   1.2788418e+01   0.0000000e+00
   3.5300000e+02   2.5979889e+00   1.8098691e+01   2.5979889e+00   1.8098691e+01   1.2775290e+01   0.0000000e+00
   3.5400000e+02   2.7303324e+00   1.8103616e+01   2.7303324e+00   1.8103616e+01   1.2762298e+01   0.0000000e+00
   3.5500000e+02   2.8586043e+00   1.8102642e+01   2.8586043e+00   1.8102642e+01   1.2749441e+01   0.0000000e+00
   3.5600000e+02   2.9824065e+00   1.8096250e+01   2.9824065e+00   1.8096250e+01   1.2736717e+01   0.0000000e+00
   3.5700000e+02   3.1013951e+00   1.8084935e+01   3.1013951e+00   1.8084935e+01   1.2724125e+01   0.0000000e+00
   3.5800000e+02   3.2152793e+00   1.8069210e+01   3.2152793e+00   1.8069210e+01   1.2711661e+01   0.0000000e+00
   3.5900000e+02   3.3238214e+00   1.8049594e+01   3.3238214e+00   1.8049594e+01   1.2699326e+01   0.0000000e+00
   3.6000000e+02   3.4268347e+00   1.8026610e+01   3.4268347e+00   1.8026610e+01   1.2687115e+01   0.0000000e+00
   3.6100000e+02   3.5241820e+00   1.8000781e+01   3.5241820e+00   1.8000781e+01   1.2675029e+01   0.0000000e+00
   3.6200000e+02   3.6157738e+00   1.7972625e+01   3.6157738e+00   1.7972625e+01   1.2663065e+01   0.0000000e+00
   3.6300000e+02   3.7015652e+00   1.7942647e+01   3.7015652e+00   1.7942647e+01   1.2651221e+01   0.0000000e+00
   3.6400000e+02   3.7815536e+00   1.7911345e+01   3.7815536e+00   1.7911345e+01   1.2639496e+01   0.0000000e+00
   3.6500000e+02   3.8557756e+00   1.7879197e+01   3.8557756e+00   1.7879197e+01   1.2627888e+01   0.0000000e+00
   3.6600000e+02   3.9243040e+00   1.7846664e+01   3.9243040e+00   1.7846664e+01   1.2616396e+01   0.0000000e+00
   3.6700000e+02   3.9872448e+00   1.7814190e+01   3.9872448e+00   1.7814190e+01   1.2605018e+01   0.0000000e+00
   3.6800000e+02   4.0447340e+00   1.7782192e+01   4.0447340e+00   1.7782192e+01   1.2593752e+01   0.0000000e+00
   3.6900000e+02   4.0969345e+00   1.7751068e+01   4.0969345e+00   1.7751068e+01   1.2582596e+01   0.0000000e+00
   3.7000000e+02   4.1440333e+00   1.7721191e+01   4.1440333e+00   1.7721191e+01   1.2571550e+01   0.0000000e+00
   3.7100000e+02   4.1862386e+00   1.7692906e+01   4.1862386e+00   1.7692906e+01   1.2560612e+01   0.0000000e+00
   3.7200000e+02   4.2237769e+00   1.7666538e+01   4.2237769e+00   1.7666538e+01   1.2549780e+01   0.0000000e+00
   3.7300000e+02   4.2568903e+00   1.7642384e+01   4.2568903e+00   1.7642384e+01   1.2539054e+01   0.0000000e+00
   3.7400000e+02   4.2858347e+00   1.7620715e+01   4.2858347e+00   1.7620715e+01   1.2528430e+01   0.0000000e+00
   3.7500000e+02   4.3108767e+00   1.7601778e+01   4.3108767e+00   1.7601778e+01   1.2517909e+01   0.0000000e+00
   3.7600000e+02   4.3322924e+00   1.7585796e+01   4.3322924e+00   1.7585796e+01   1.2507489e+01   0.0000000e+00
   3.7700000e+02   4.3503645e+00   1.7572968e+01   4.3503645e+00   1.7572968e+01   1.2497168e+01   0.0000000e+00
   3.7800000e+02   4.3653817e+00   1.7563469e+01   4.3653817e+00   1.7563469e+01   1.2486946e+01   0.0000000e+00
   3.7900000e+02   4.3776361e+00   1.7557451e+01   4.3776361e+00   1.7557451e+01   1.2476820e+01   0.0000000e+00
   3.8000000e+02   4.3874226e+00   1.7555045e+01   4.3874226e+00   1.7555045e+01   1.2466790e+01   0.0000000e+00
   3.8100000e+02   4.3950369e+00   1.7556358e+01   4.3950369e+00   1.7556358e+01   1.2456854e+01   0.0000000e+00
   3.8200000e+02   4.4007750e+00   1.7561480e+01   4.4007750e+00   1.7561480e+01   1.2447011e+01   0.0000000e+00
   3.8300000e+02   4.4049318e+00   1.7570479e+01   4.4049318e+00   1.7570479e+01   1.2437261e+01   0.0000000e+00
   3.8400000e+02   4.4078003e+00   1.7583404e+01   4.4078003e+00   1.7583404e+01   1.2427601e+01   0.0000000e+00
   3.8500000e+02   4.4096707e+00   1.7600286e+01   4.4096707e+00   1.7600286e+01   1.2418030e+01   0.0000000e+00
   3.8600000e+02   4.4108297e+00   1.7621137e+01   4.4108297e+00   1.7621137e+01   1.2408548e+01   0.0000000e+00
   3.8700000e+02   4.4115598e+00   1.7645954e+01   4.4115598e+00   1.7645954e+01   1.2399154e+01   0.0000000e+00
   3.8800000e+02   4.4121385e+00   1.7674715e+01   4.4121385e+00   1.7674715e+01   1.2389845e+01   0.0000000e+00
   3.8900000e+02   4.4128382e+00   1.7707383e+01   4.4128382e+00   1.7707383e+01   1.2380622e+01   0.0000000e+00
   3.9000000e+02   4.4139248e+00   1.7743906e+01   4.4139248e+00   1.7743906e+01   1.2371483e+01   0.0000000e+00
   3.9100000e+02   4.4156580e+00   1.7784217e+01   4.4156580e+00   1.7784217e+01   1.2362427e+01   0.0000000e+00
   3.9200000e+02   4.4182901e+00   1.7828232e+01   4.4182901e+00   1.7828232e+01   1.2353453e+01   0.0000000e+00
   3.9300000e+02   4.4220658e+00   1.7875856e+01   4.4220658e+00   1.7875856e+01   1.2344559e+01   0.0000000e+00
   3.9400000e+02   4.4272216e+00   1.7926978e+01   4.4272216e+00   1.7926978e+01   1.2335746e+01   0.0000000e+00
   3.9500000e+02   4.4339852e+00   1.7981476e+01   4.4339852e+00   1.7981476e+01   1.2327012e+01   0.0000000e+00
   3.9600000e+02   4.4425748e+00   1.8039214e+01   4.4425748e+00   1.8039214e+01   1.2318355e+01   0.0000000e+00
   3.9700000e+02   4.4531987e+00   1.8100043e+01   4.4531987e+00   1.8100043e+01   1.2309776e+01   0.0000000e+00
   3.9800000e+02   4.4660547e+00   1.8163802e+01   4.4660547e+00   1.8163802e+01   1.2301272e+01   0.0000000e+00
   3.9900000e+02   4.4813292e+00   1.8230320e+01   4.4813292e+00   1.8230320e+01   1.2292844e+01   0.0000000e+00
   4.0000000e+02   4.4991969e+00   1.8299414e+01   4.4991969e+00   1.8299414e+01   1.2284490e+01   0.0000000e+00
   4.0100000e+02   4.5198198e+00   1.8370891e+01   4.5198198e+00   1.8370891e+01   1.2276210e+01   0.0000000e+00
   4.0200000e+02   4.5433469e+00   1.8444549e+01   4.5433469e+00   1.8444549e+01   1.2268001e+01   0.0000000e+00
   4.0300000e+02   4.5699130e+00   1.8520174e+01   4.5699130e+00   1.8520174e+01   1.2259865e+01   0.0000000e+00
   4.0400000e+02   4.5996386e+00   1.8597548e+01   4.5996386e+00   1.8597548e+01   1.2251799e+01   0.0000000e+00
   4.0500000e+02   4.6326287e+00   1.8676442e+01   4.6326287e+00   1.8676442e+01   1.2243803e+01   0.0000000e+00
   4.0600000e+02   4.6689726e+00   1.8756622e+01   4.6689726e+00   1.8756622e+01   1.2235876e+01   0.0000000e+00
   4.0700000e+02   4.7087430e+00   1.8837847e+01   4.7087430e+00   1.8837847e+01   1.2228017e+01   0.0000000e+00
   4.0800000e+02   4.7519954e+00   1.8919872e+01   4.7519954e+00   1.8919872e+01   1.2220226e+01   0.0000000e+00
   4.0900000e+02   4.7987677e+00   1.9002449e+01   4.7987677e+00   1.9002449e+01   1.2212501e+01   0.0000000e+00
   4.1000000e+02   4.8490798e+00   1.9085328e+01   4.8490798e+00   1.9085328e+01   1.2204842e+01   0.0000000e+00
   4.1100000e+02   4.9029329e+00   1.9168256e+01   4.9029329e+00   1.9168256e+01   1.2197249e+01   0.0000000e+00
   4.1200000e+02   4.9603096e+00   1.9250982e+01   4.9603096e+00   1.9250982e+01   1.2189719e+01   0.0000000e+00
   4.1300000e+02   5.0211733e+00   1.9333257e+01   5.0211733e+00   1.9333257e+01   1.2182253e+01   0.0000000e+00
   4.1400000e+02   5.0854684e+00   1.9414832e+01   5.0854684e+00   1.9414832e+01   1.2174850e+01   0.0000000e+00
   4.1500000e+02   5.1531205e+00   1.9495468e+01   5.1531205e+00   1.9495468e+01   1.2167509e+01   0.0000000e+00
   4.1600000e+02   5.2240361e+00   1.9574928e+01   5.2240361e+00   1.9574928e+01   1.2160229e+01   0.0000000e+00
   4.1700000e+02   5.2981033e+00   1.9652985e+01   5.2981033e+00   1.9652985e+01   1.2153011e+01   0.0000000e+00
   4.1800000e+02   5.3751922e+00   1.9729421e+01   5.3751922e+00   1.9729421e+01   1.2145852e+01   0.0000000e+00
   4.1900000e+02   5.4551556e+00   1.9804028e+01   5.4551556e+00   1.9804028e+01   1.2138752e+01   0.0000000e+00
   4.2000000e+02   5.5378296e+00   1.9876613e+01   5.5378296e+00   1.9876613e+01   1.2131711e+01   0.0000000e+00
   4.2100000e+02   5.6230347e+00   1.9946996e+01   5.6230347e+00   1.9946996e+01   1.2124728e+01   0.0000000e+00
   4.2200000e+02   5.7105772e+00   2.0015011e+01   5.7105772e+00   2.0015011e+01   1.2117802e+01   0.0000000e+00
   4.2300000e+02   5.8002499e+00   2.0080511e+01   5.8002499e+00   2.0080511e+01   1.2110933e+01   0.0000000e+00
   4.2400000e+02   5.8918338e+00   2.0143366e+01   5.8918338e+00   2.0143366e+01   1.2104120e+01   0.0000000e+00
   4.2500000e+02   5.9850999e+00   2.0203467e+01   5.9850999e+00   2.0203467e+01   1.2097362e+01   0.0000000e+00
   4.2600000e+02   6.0798102e+00   2.0260722e+01   6.0798102e+00   2.0260722e+01   1.2090660e+01   0.0000000e+00
   4.2700000e+02   6.1757202e+00   2.0315062e+01   6.1757202e+00   2.0315062e+01   1.2084011e+01   0.0000000e+00
   4.2800000e+02   6.2725801e+00   2.0366441e+01   6.2725801e+00   2.0366441e+01   1.2077416e+01   0.0000000e+00
   4.2900000e+02   6.3701373e+00   2.0414831e+01   6.3701373e+00   2.0414831e+01   1.2070874e+01   0.0000000e+00
   4.3000000e+02   6.4681378e+00   2.0460231e+01   6.4681378e+00   2.0460231e+01   1.2064384e+01   0.0000000e+00
   4.3100000e+02   6.5663284e+00   2.0502658e+01   6.5663284e+00   2.0502658e+01   1.2057946e+01   0.0000000e+00
   4.3200000e+02   6.6644590e+00   2.0542156e+01   6.6644590e+00   2.0542156e+01   1.2051560e+01   0.0000000e+00
   4.3300000e+02   6.7622838e+00   2.0578787e+01   6.7622838e+00   2.0578787e+01   1.2045224e+01   0.0000000e+00
   4.3400000e+02   6.8595640e+00   2.0612637e+01   6.8595640e+00   2.0612637e+01   1.2038938e+01   0.0000000e+00
   4.3500000e+02   6.9560691e+00   2.0643811e+01   6.9560691e+00   2.0643811e+01   1.2032702e+01   0.0000000e+00
   4.3600000e+02   7.0515789e+00   2.0672437e+01   7.0515789e+00   2.0672437e+01   1.2026515e+01   0.0000000e+00
   4.3700000e+02   7.1458854e+00   2.0698660e+01   7.1458854e+00   2.0698660e+01   1.2020376e+01   0.0000000e+00
   4.3800000e+02   7.2387938e+00   2.0722644e+01   7.2387938e+00   2.0722644e+01   1.2014286e+01   0.0000000e+00
   4.3900000e+02   7.3301245e+00   2.0744569e+01   7.3301245e+00   2.0744569e+01   1.2008243e+01   0.0000000e+00
   4.4000000e+02   7.4197143e+00   2.0764631e+01   7.4197143e+00   2.0764631e+01   1.2002247e+01   0.0000000e+00
   4.4100000e+02   7.5074175e+00   2.0783041e+01   7.5074175e+00   2.0783041e+01   1.1996297e+01   0.0000000e+00
   4.4200000e+02   7.5931069e+00   2.0800023e+01   7.5931069e+00   2.0800023e+01   1.1990394e+01   0.0000000e+00
   4.4300000e+02   7.6766750e+00   2.0815810e+01   7.6766750e+00   2.0815810e+01   1.1984536e+01   0.0000000e+00
   4.4400000e+02   7.7580346e+00   2.0830647e+01   7.7580346e+00   2.0830647e+01   1.1978723e+01   0.0000000e+00
   4.4500000e+02   7.8371197e+00   2.0844785e+01   7.8371197e+00   2.0844785e+01   1.1972955e+01   0.0000000e+00
   4.4600000e+02   7.9138857e+00   2.0858484e+01   7.9138857e+00   2.0858484e+01   1.1967231e+01   0.0000000e+00
   4.4700000e+02   7.9883100e+00   2.0872007e+01   7.9883100e+00   2.0872007e+01   1.1961550e+01   0.0000000e+00
   4.4800000e+02   8.0603925e+00   2.0885620e+01   8.0603925e+00   2.0885620e+01   1.1955912e+01   0.0000000e+00
   4.4900000e+02   8.1301555e+00   2.0899591e+01   8.1301555e+00   2.0899591e+01   1.1950318e+01   0.0000000e+00
   4.5000000e+02   8.1976440e+00   2.0914189e+01   8.1976440e+00   2.0914189e+01   1.1944765e+01   0.0000000e+00
   4.5100000e+02   8.2629259e+00   2.0929680e+01   8.2629259e+00   2.0929680e+01   1.1939255e+01   0.0000000e+00
   4.5200000e+02   8.3260918e+00   2.0946328e+01   8.3260918e+00   2.0946328e+01   1.1933786e+01   0.0000000e+00
   4.5300000e+02   8.3872547e+00   2.0964392e+01   8.3872547e+00   2.0964392e+01   1.1928358e+01   0.0000000e+00
   4.5400000e+02   8.4465504e+00   2.0984125e+01   8.4465504e+00   2.0984125e+01   1.1922970e+01   0.0000000e+00
   4.5500000e+02   8.5041370e+00   2.1005772e+01   8.5041370e+00   2.1005772e+01   1.1917623e+01   0.0000000e+00
   4.5600000e+02   8.5601944e+00   2.1029571e+01   8.5601944e+00   2.1029571e+01   1.1912315e+01   0.0000000e+00
   4.5700000e+02   8.6149249e+00   2.1055747e+01   8.6149249e+00   2.1055747e+01   1.1907047e+01   0.0000000e+00
   4.5800000e+02   8.6685519e+00   2.1084514e+01   8.6685519e+00   2.1084514e+01   1.1901817e+01   0.0000000e+00
   4.5900000e+02   8.7213203e+00   2.1116073e+01   8.7213203e+00   2.1116073e+01   1.1896627e+01   0.0000000e+00
   4.6000000e+02   8.7734958e+00   2.1150609e+01   8.7734958e+00   2.1150609e+01   1.1891474e+01   0.0000000e+00
   4.6100000e+02   8.8253644e+00   2.1188291e+01   8.8253644e+00   2.1188291e+01   1.1886359e+01   0.0000000e+00
   4.6200000e+02   8.8772323e+00   2.1229268e+01   8.8772323e+00   2.1229268e+01   1.1881282e+01   0.0000000e+00
   4.6300000e+02   8.9294248e+00   2.1273671e+01   8.9294248e+00   2.1273671e+01   1.1876242e+01   0.0000000e+00
   4.6400000e+02   8.9822861e+00   2.1321608e+01   8.9822861e+00   2.1321608e+01   1.1871238e+01   0.0000000e+00
   4.6500000e+02   9.0361783e+00   2.1373161e+01   9.0361783e+00   2.1373161e+01   1.1866271e+01   0.0000000e+00
   4.6600000e+02   9.0914805e+00   2.1428389e+01   9.0914805e+00   2.1428389e+01   1.1861339e+01   0.0000000e+00
   4.6700000e+02   9.1485876e+00   2.1487322e+01   9.1485876e+00   2.1487322e+01   1.1856443e+01   0.0000000e+00
   4.6800000e+02   9.2079093e+00   2.1549958e+01   9.2079093e+00   2.1549958e+01   1.1851583e+01   0.0000000e+00
   4.6900000e+02   9.2698682e+00   2.1616263e+01   9.2698682e+00   2.1616263e+01   1.1846757e+01   0.0000000e+00
   4.7000000e+02   9.3348981e+00   2.1686168e+01   9.3348981e+00   2.1686168e+01   1.1841966e+01   0.0000000e+00
   4.7100000e+02   9.4034421e+00   2.1759567e+01   9.4034421e+00   2.1759567e+01   1.1837209e+01   0.0000000e+00
   4.7200000e+02   9.4759495e+00   2.1836311e+01   9.4759495e+00   2.1836311e+01   1.1832486e+01   0.0000000e+00
   4.7300000e+02   9.5528734e+00   2.1916213e+01   9.5528734e+00   2.1916213e+01   1.1827796e+01   0.0000000e+00
   4.7400000e+02   9.6346670e+00   2.1999036e+01   9.6346670e+00   2.1999036e+01   1.1823140e+01   0.0000000e+00
   4.7500000e+02   9.7217799e+00   2.2084500e+01   9.7217799e+00   2.2084500e+01   1.1818516e+01   0.0000000e+00
   4.7600000e+02   9.8146536e+00   2.2172272e+01   9.8146536e+00   2.2172272e+01   1.1813926e+01   0.0000000e+00
   4.7700000e+02   9.9137164e+00   2.2261971e+01   9.9137164e+00   2.2261971e+01   1.1809367e+01   0.0000000e+00
   4.7800000e+02   1.0019378e+01   2.2353163e+01   1.0019378e+01   2.2353163e+01   1.1804840e+01   0.0000000e+00
   4.7900000e+02   1.0132025e+01   2.2445360e+01   1.0132025e+01   2.2445360e+01   1.1800346e+01   0.0000000e+00
   4.8000000e+02   1.0252011e+01   2.2538023e+01   1.0252011e+01   2.2538023e+01   1.1795882e+01   0.0000000e+00
   4.8100000e+02   1.0379653e+01   2.2630557e+01   1.0379653e+01   2.2630557e+01   1.1791450e+01   0.0000000e+00
   4.8200000e+02   1.0515221e+01   2.2722321e+01   1.0515221e+01   2.2722321e+01   1.1787048e+01   0.0000000e+00
   4.8300000e+02   1.0658935e+01   2.2812621e+01   1.0658935e+01   2.2812621e+01   1.1782677e+01   0.0000000e+00
   4.8400000e+02   1.0810952e+01   2.2900723e+01   1.0810952e+01   2.2900723e+01   1.1778335e+01   0.0000000e+00
   4.8500000e+02   1.0971362e+01   2.2985849e+01   1.0971362e+01   2.2985849e+01   1.1774024e+01   0.0000000e+00
   4.8600000e+02   1.1140179e+01   2.3067193e+01   1.1140179e+01   2.3067193e+01   1.1769743e+01   0.0000000e+00
   4.8700000e+02   1.1317334e+01   2.3143920e+01   1.1317334e+01   2.3143920e+01   1.1765490e+01   0.0000000e+00
   4.8800000e+02   1.1502671e+01   2.3215179e+01   1.1502671e+01   2.3215179e+01   1.1761267e+01   0.0000000e+00
   4.8900000e+02   1.1695939e+01   2.3280115e+01   1.1695939e+01   2.3280115e+01   1.1757073e+01   0.0000000e+00
   4.9000000e+02   1.1896791e+01   2.3337877e+01   1.1896791e+01   2.3337877e+01   1.1752907e+01   0.0000000e+00
   4.9100000e+02   1.2104780e+01   2.3387632e+01   1.2104780e+01   2.3387632e+01   1.1748770e+01   0.0000000e+00
   4.9200000e+02   1.2319360e+01   2.3428581e+01   1.2319360e+01   2.3428581e+01   1.1744660e+01   0.0000000e+00
   4.9300000e+02   1.2539886e+01   2.3459967e+01   1.2539886e+01   2.3459967e+01   1.1740578e+01   0.0000000e+00
   4.9400000e+02   1.2765621e+01   2.3481093e+01   1.2765621e+01   2.3481093e+01   1.1736524e+01   0.0000000e+00
   4.9500000e+02   1.2995740e+01   2.3491336e+01   1.2995740e+01   2.3491336e+01   1.1732497e+01   0.0000000e+00
   4.9600000e+02   1.3229338e+01   2.3490158e+01   1.3229338e+01   2.3490158e+01   1.1728497e+01   0.0000000e+00
   4.9700000e+02   1.3465444e+01   2.3477115e+01   1.3465444e+01   2.3477115e+01   1.1724524e+01   0.0000000e+00
   4.9800000e+02   1.3703030e+01   2.3451873e+01   1.3703030e+01   2.3451873e+01   1.1720577e+01   0.0000000e+00
   4.9900000e+02   1.3941027e+01   2.3414211e+01   1.3941027e+01   2.3414211e+01   1.1716656e+01   0.0000000e+00
   5.0000000e+02   1.4178341e+01   2.3364029e+01   1.4178341e+01   2.3364029e+01   1.1712762e+01   0.0000000e+00
   5.0100000e+02   1.4413870e+01   2.3301350e+01   1.4413870e+01   2.3301350e+01   1.1708893e+01   0.0000000e+00
   5.0200000e+02   1.4646519e+01   2.3226319e+01   1.4646519e+01   2.3226319e+01   1.1705050e+01   0.0000000e+00
   5.0300000e+02   1.4875218e+01   2.3139206e+01   1.4875218e+01   2.3139206e+01   1.1701232e+01   0.0000000e+00
   5.0400000e+02   1.5098937e+01   2.3040393e+01   1.5098937e+01   2.3040393e+01   1.1697439e+01   0.0000000e+00
   5.0500000e+02   1.5316704e+01   2.2930372e+01   1.5316704e+01   2.2930372e+01   1.1693671e+01   0.0000000e+00
   5.0600000e+02   1.5527615e+01   2.2809735e+01   1.5527615e+01   2.2809735e+01   1.1689928e+01   0.0000000e+00
   5.0700000e+02   1.5730845e+01   2.2679159e+01   1.5730845e+01   2.2679159e+01   1.1686209e+01   0.0000000e+00
   5.0800000e+02   1.5925660e+01   2.2539397e+01   1.5925660e+01   2.2539397e+01   1.1682515e+01   0.0000000e+00
   5.0900000e+02   1.6111424e+01   2.2391261e+01   1.6111424e+01   2.2391261e+01   1.1678844e+01   0.0000000e+00
   5.1000000e+02   1.6287601e+01   2.2235609e+01   1.6287601e+01   2.2235609e+01   1.1675197e+01   0.0000000e+00
   5.1100000e+02   1.6453757e+01   2.2073332e+01   1.6453757e+01   2.2073332e+01   1.1671574e+01   0.0000000e+00
   5.1200000e+02   1.6609563e+01   2.1905335e+01   1.6609563e+01   2.1905335e+01   1.1667974e+01   0.0000000e+00
   5.1300000e+02   1.6754789e+01   2.1732531e+01   1.6754789e+01   2.1732531e+01   1.1664398e+01   0.0000000e+00
   5.1400000e+02   1.6889304e+01   2.1555821e+01   1.6889304e+01   2.1555821e+01   1.1660844e+01   0.0000000e+00
   5.1500000e+02   1.7013068e+01   2.1376088e+01   1.7013068e+01   2.1376088e+01   1.1657313e+01   0.0000000e+00
   5.1600000e+02   1.7126125e+01   2.1194187e+01   1.7126125e+01   2.1194187e+01   1.1653805e+01   0.0000000e+00
   5.1700000e+02   1.7228595e+01   2.1010933e+01   1.7228595e+01   2.1010933e+01   1.1650319e+01   0.0000000e+00
   5.1800000e+02   1.7320669e+01   2.0827100e+01   1.7320669e+01   2.0827100e+01   1.1646855e+01   0.0000000e+00
   5.1900000e+02   1.7402598e+01   2.0643410e+01   1.7402598e+01   2.0643410e+01   1.1643413e+01   0.0000000e+00
   5.2000000e+02   1.7474683e+01   2.0460534e+01   1.7474683e+01   2.0460534e+01   1.1639993e+01   0.0000000e+00
   5.2100000e+02   1.7537270e+01   2.0279088e+01   1.7537270e+01   2.0279088e+01   1.1636595e+01   0.0000000e+00
   5.2200000e+02   1.7590738e+01   2.0099631e+01   1.7590738e+01   2.0099631e+01   1.1633218e+01   0.0000000e+00
   5.2300000e+02   1.7635497e+01   1.9922666e+01   1.7635497e+01   1.9922666e+01   1.1629862e+01   0.0000000e+00
   5.2400000e+02   1.7671974e+01   1.9748640e+01   1.7671974e+01   1.9748640e+01   1.1626527e+01   0.0000000e+00
   5.2500000e+02   1.7700609e+01   1.9577947e+01   1.7700609e+01   1.9577947e+01   1.1623213e+01   0.0000000e+00
   5.2600000e+02   1.7721854e+01   1.9410927e+01   1.7721854e+01   1.9410927e+01   1.1619920e+01   0.0000000e+00
   5.2700000e+02   1.7736159e+01   1.9247872e+01   1.7736159e+01   1.9247872e+01   1.1616647e+01   0.0000000e+00
   5.2800000e+02   1.7743975e+01   1.9089029e+01   1.7743975e+01   1.9089029e+01   1.1613395e+01   0.0000000e+00
   5.2900000e+02   1.7745747e+01   1.8934599e+01   1.7745747e+01   1.8934599e+01   1.1610163e+01   0.0000000e+00
   5.3000000e+02   1.7741909e+01   1.8784746e+01   1.7741909e+01   1.8784746e+01   1.1606951e+01   0.0000000e+00
   5.3100000e+02   1.7732888e+01   1.8639596e+01   1.7732888e+01   1.8639596e+01   1.1603759e+01   0.0000000e+00
   5.3200000e+02   1.7719092e+01   1.8499241e+01   1.7719092e+01   1.8499241e+01   1.1600586e+01   0.0000000e+00
   5.3300000e+02   1.7700918e+01   1.8363744e+01   1.7700918e+01   1.8363744e+01   1.1597433e+01   0.0000000e+00
   5.3400000e+02   1.7678744e+01   1.8233142e+01   1.7678744e+01   1.8233142e+01   1.1594300e+01   0.0000000e+00
   5.3500000e+02   1.7652932e+01   1.8107447e+01   1.7652932e+01   1.8107447e+01   1.1591185e+01   0.0000000e+00
   5.3600000e+02   1.7623825e+01   1.7986651e+01   1.7623825e+01   1.7986651e+01   1.1588090e+01   0.0000000e+00
   5.3700000e+02   1.7591749e+01   1.7870726e+01   1.7591749e+01   1.7870726e+01   1.1585013e+01   0.0000000e+00
   5.3800000e+02   1.7557012e+01   1.7759629e+01   1.7557012e+01   1.7759629e+01   1.1581955e+01   0.0000000e+00
   5.3900000e+02   1.7519903e+01   1.7653304e+01   1.7519903e+01   1.7653304e+01   1.1578916e+01   0.0000000e+00
   5.4000000e+02   1.7480694e+01   1.7551683e+01   1.7480694e+01   1.7551683e+01   1.1575895e+01   0.0000000e+00
   5.4100000e+02   1.7439641e+01   1.7454687e+01   1.7439641e+01   1.7454687e+01   1.1572892e+01   0.0000000e+00
   5.4200000e+02   1.7396981e+01   1.7362231e+01   1.7396981e+01   1.7362231e+01   1.1569907e+01   0.0000000e+00
   5.4300000e+02   1.7352937e+01   1.7274221e+01   1.7352937e+01   1.7274221e+01   1.1566941e+01   0.0000000e+00
   5.4400000e+02   1.7307717e+01   1.7190560e+01   1.7307717e+01   1.7190560e+01   1.1563992e+01   0.0000000e+00
   5.4500000e+02   1.7261512e+01   1.7111145e+01   1.7261512e+01   1.7111145e+01   1.1561061e+01   0.0000000e+00
   5.4600000e+02   1.7214503e+01   1.7035871e+01   1.7214503e+01   1.7035871e+01   1.1558147e+01   0.0000000e+00
   5.4700000e+02   1.7166853e+01   1.6964631e+01   1.7166853e+01   1.6964631e+01   1.1555251e+01   0.0000000e+00
   5.4800000e+02   1.7118718e+01   1.6897316e+01   1.7118718e+01   1.6897316e+01   1.1552372e+01   0.0000000e+00
   5.4900000e+02   1.7070238e+01   1.6833816e+01   1.7070238e+01   1.6833816e+01   1.1549510e+01   0.0000000e+00
   5.5000000e+02   1.7021545e+01   1.6774023e+01   1.7021545e+01   1.6774023e+01   1.1546665e+01   0.0000000e+00
   5.5100000e+02   1.6972759e+01   1.6717826e+01   1.6972759e+01   1.6717826e+01   1.1543837e+01   0.0000000e+00
   5.5200000e+02   1.6923992e+01   1.6665119e+01   1.6923992e+01   1.6665119e+01   1.1541026e+01   0.0000000e+00
   5.5300000e+02   1.6875346e+01   1.6615794e+01   1.6875346e+01   1.6615794e+01   1.1538231e+01   0.0000000e+00
   5.5400000e+02   1.6826914e+01   1.6569746e+01   1.6826914e+01   1.6569746e+01   1.1535452e+01   0.0000000e+00
   5.5500000e+02   1.6778784e+01   1.6526871e+01   1.6778784e+01   1.6526871e+01   1.1532690e+01   0.0000000e+00
   5.5600000e+02   1.6731034e+01   1.6487069e+01   1.6731034e+01   1.6487069e+01   1.1529944e+01   0.0000000e+00
   5.5700000e+02   1.6683737e+01   1.6450239e+01   1.6683737e+01   1.6450239e+01   1.1527214e+01   0.0000000e+00
   5.5800000e+02   1.6636959e+01   1.6416285e+01   1.6636959e+01   1.6416285e+01   1.1524500e+01   0.0000000e+00
   5.5900000e+02   1.6590761e+01   1.6385112e+01   1.6590761e+01   1.6385112e+01   1.1521802e+01   0.0000000e+00
   5.6000000e+02   1.6545199e+01   1.6356628e+01   1.6545199e+01   1.6356628e+01   1.1519119e+01   0.0000000e+00
   5.6100000e+02   1.6500322e+01   1.6330743e+01   1.6500322e+01   1.6330743e+01   1.1516452e+01   0.0000000e+00
   5.6200000e+02   1.6456178e+01   1.6307369e+01   1.6456178e+01   1.6307369e+01   1.1513800e+01   0.0000000e+00
   5.6300000e+02   1.6412808e+01   1.6286422e+01   1.6412808e+01   1.6286422e+01   1.1511164e+01   0.0000000e+00
   5.6400000e+02   1.6370251e+01   1.6267821e+01   1.6370251e+01   1.6267821e+01   1.1508543e+01   0.0000000e+00
   5.6500000e+02   1.6328540e+01   1.6251483e+01   1.6328540e+01   1.6251483e+01   1.1505937e+01   0.0000000e+00
   5.6600000e+02   1.6287708e+01   1.6237333e+01   1.6287708e+01   1.6237333e+01   1.1503346e+01   0.0000000e+00
   5.6700000e+02   1.6247782e+01   1.6225296e+01   1.6247782e+01   1.6225296e+01   1.1500769e+01   0.0000000e+00
   5.6800000e+02   1.6208789e+01   1.6215297e+01   1.6208789e+01   1.6215297e+01   1.1498207e+01   0.0000000e+00
   5.6900000e+02   1.6170752e+01   1.6207268e+01   1.6170752e+01   1.6207268e+01   1.1495660e+01   0.0000000e+00
   5.7000000e+02   1.6133691e+01   1.6201139e+01   1.6133691e+01   1.6201139e+01   1.1493128e+01   0.0000000e+00
   5.7100000e+02   1.6097625e+01   1.6196844e+01   1.6097625e+01   1.6196844e+01   1.1490610e+01   0.0000000e+00
   5.7200000e+02   1.6062572e+01   1.6194320e+01   1.6062572e+01   1.6194320e+01   1.1488106e+01   0.0000000e+00
   5.7300000e+02   1.6028545e+01   1.6193503e+01   1.6028545e+01   1.6193503e+01   1.1485616e+01   0.0000000e+00
   5.7400000e+02   1.5995558e+01   1.6194334e+01   1.5995558e+01   1.6194334e+01   1.1483140e+01   0.0000000e+00
   5.7500000e+02   1.5963624e+01   1.6196755e+01   1.5963624e+01   1.6196755e+01   1.1480678e+01   0.0000000e+00
   5.7600000e+02   1.5932751e+01   1.6200709e+01   1.5932751e+01   1.6200709e+01   1.1478230e+01   0.0000000e+00
   5.7700000e+02   1.5902950e+01   1.6206140e+01   1.5902950e+01   1.6206140e+01   1.1475796e+01   0.0000000e+00
   5.7800000e+02   1.5874228e+01   1.6212996e+01   1.5874228e+01   1.6212996e+01   1.1473375e+01   0.0000000e+00
   5.7900000e+02   1.5846592e+01   1.6221225e+01   1.5846592e+01   1.6221225e+01   1.1470968e+01   0.0000000e+00
   5.8000000e+02   1.5820048e+01   1.6230777e+01   1.5820048e+01   1.6230777e+01   1.1468574e+01   0.0000000e+00
   5.8100000e+02   1.5794600e+01   1.6241604e+01   1.5794600e+01   1.6241604e+01   1.1466194e+01   0.0000000e+00
   5.8200000e+02   1.5770252e+01   1.6253657e+01   1.5770252e+01   1.6253657e+01   1.1463827e+01   0.0000000e+00
   5.8300000e+02   1.5747007e+01   1.6266890e+01   1.5747007e+01   1.6266890e+01   1.1461472e+01   0.0000000e+00
   5.8400000e+02   1.5724868e+01   1.6281260e+01   1.5724868e+01   1.6281260e+01   1.1459131e+01   0.0000000e+00
   5.8500000e+02   1.5703836e+01   1.6296722e+01   1.5703836e+01   1.6296722e+01   1.1456803e+01   0.0000000e+00
   5.8600000e+02   1.5683912e+01   1.6313234e+01   1.5683912e+01   1.6313234e+01   1.1454488e+01   0.0000000e+00
   5.8700000e+02   1.5665096e+01   1.6330754e+01   1.5665096e+01   1.6330754e+01   1.1452185e+01   0.0000000e+00
   5.8800000e+02   1.5647388e+01   1.6349243e+01   1.5647388e+01   1.6349243e+01   1.1449895e+01   0.0000000e+00
   5.8900000e+02   1.5630787e+01   1.6368661e+01   1.5630787e+01   1.6368661e+01   1.1447618e+01   0.0000000e+00
   5.9000000e+02   1.5615292e+01   1.6388969e+01   1.5615292e+01   1.6388969e+01   1.1445353e+01   0.0000000e+00
   5.9100000e+02   1.5600901e+01   1.6410131e+01   1.5600901e+01   1.6410131e+01   1.1443100e+01   0.0000000e+00
   5.9200000e+02   1.5587611e+01   1.6432109e+01   1.5587611e+01   1.6432109e+01   1.1440859e+01   0.0000000e+00
   5.9300000e+02   1.5575419e+01   1.6454868e+01   1.5575419e+01   1.6454868e+01   1.1438631e+01   0.0000000e+00
   5.9400000e+02   1.5564321e+01   1.6478373e+01   1.5564321e+01   1.6478373e+01   1.1436415e+01   0.0000000e+00
   5.9500000e+02   1.5554315e+01   1.6502589e+01   1.5554315e+01   1.6502589e+01   1.1434211e+01   0.0000000e+00
   5.9600000e+02   1.5545395e+01   1.6527484e+01   1.5545395e+01   1.6527484e+01   1.1432019e+01   0.0000000e+00
   5.9700000e+02   1.5537557e+01   1.6553023e+01   1.5537557e+01   1.6553023e+01   1.1429838e+01   0.0000000e+00
   5.9800000e+02   1.5530796e+01   1.6579176e+01   1.5530796e+01   1.6579176e+01   1.1427669e+01   0.0000000e+00
   5.9900000e+02   1.5525105e+01   1.6605910e+01   1.5525105e+01   1.6605910e+01   1.1425512e+01   0.0000000e+00
   6.0000000e+02   1.5520478e+01   1.6633194e+01   1.5520478e+01   1.6633194e+01   1.1423367e+01   0.0000000e+00
   6.0100000e+02   1.5516909e+01   1.6660999e+01   1.5516909e+01   1.6660999e+01   1.1421233e+01   0.0000000e+00
   6.0200000e+02   1.5514391e+01   1.6689295e+01   1.5514391e+01   1.6689295e+01   1.1419110e+01   0.0000000e+00
   6.0300000e+02   1.5512916e+01   1.6718052e+01   1.5512916e+01   1.6718052e+01   1.1416999e+01   0.0000000e+00
   6.0400000e+02   1.5512476e+01   1.6747242e+01   1.5512476e+01   1.6747242e+01   1.1414899e+01   0.0000000e+00
   6.0500000e+02   1.5513062e+01   1.6776836e+01   1.5513062e+01   1.6776836e+01   1.1412810e+01   0.0000000e+00
   6.0600000e+02   1.5514666e+01   1.6806808e+01   1.5514666e+01   1.6806808e+01   1.1410732e+01   0.0000000e+00
   6.0700000e+02   1.5517277e+01   1.6837131e+01   1.5517277e+01   1.6837131e+01   1.1408665e+01   0.0000000e+00
   6.0800000e+02   1.5520886e+01   1.6867778e+01   1.5520886e+01   1.6867778e+01   1.1406609e+01   0.0000000e+00
   6.0900000e+02   1.5525481e+01   1.6898723e+01   1.5525481e+01   1.6898723e+01   1.1404564e+01   0.0000000e+00
   6.1000000e+02   1.5531053e+01   1.6929941e+01   1.5531053e+01   1.6929941e+01   1.1402529e+01   0.0000000e+00
   6.1100000e+02   1.5537587e+01   1.6961407e+01   1.5537587e+01   1.6961407e+01   1.1400506e+01   0.0000000e+00
   6.1200000e+02   1.5545073e+01   1.6993098e+01   1.5545073e+01   1.6993098e+01   1.1398492e+01   0.0000000e+00
   6.1300000e+02   1.5553498e+01   1.7024990e+01   1.5553498e+01   1.7024990e+01   1.1396490e+01   0.0000000e+00
   6.1400000e+02   1.5562847e+01   1.7057060e+01   1.5562847e+01   1.7057060e+01   1.1394498e+01   0.0000000e+00
   6.1500000e+02   1.5573107e+01   1.7089286e+01   1.5573107e+01   1.7089286e+01   1.1392516e+01   0.0000000e+00
   6.1600000e+02   1.5584262e+01   1.7121647e+01   1.5584262e+01   1.7121647e+01   1.1390545e+01   0.0000000e+00
   6.1700000e+02   1.5596298e+01   1.7154121e+01   1.5596298e+01   1.7154121e+01   1.1388583e+01   0.0000000e+00
   6.1800000e+02   1.5609198e+01   1.7186689e+01   1.5609198e+01   1.7186689e+01   1.1386632e+01   0.0000000e+00
   6.1900000e+02   1.5622945e+01   1.7219331e+01   1.5622945e+01   1.7219331e+01   1.1384691e+01   0.0000000e+00
   6.2000000e+02   1.5637522e+01   1.7252029e+01   1.5637522e+01   1.7252029e+01   1.1382760e+01   0.0000000e+00
   6.2100000e+02   1.5652910e+01   1.7284766e+01   1.5652910e+01   1.7284766e+01   1.1380839e+01   0.0000000e+00
   6.2200000e+02   1.5669092e+01   1.7317524e+01   1.5669092e+01   1.7317524e+01   1.1378928e+01   0.0000000e+00
   6.2300000e+02   1.5686047e+01   1.7350289e+01   1.5686047e+01   1.7350289e+01   1.1377027e+01   0.0000000e+00
   6.2400000e+02   1.5703756e+01   1.7383045e+01   1.5703756e+01   1.7383045e+01   1.1375135e+01   0.0000000e+00
   6.2500000e+02   1.5722199e+01   1.7415780e+01   1.5722199e+01   1.7415780e+01   1.1373254e+01   0.0000000e+00
   6.2600000e+02   1.5741352e+01   1.7448480e+01   1.5741352e+01   1.7448480e+01   1.1371381e+01   0.0000000e+00
   6.2700000e+02   1.5761196e+01   1.7481135e+01   1.5761196e+01   1.7481135e+01   1.1369519e+01   0.0000000e+00
   6.2800000e+02   1.5781708e+01   1.7513734e+01   1.5781708e+01   1.7513734e+01   1.1367665e+01   0.0000000e+00
   6.2900000e+02   1.5802864e+01   1.7546270e+01   1.5802864e+01   1.7546270e+01   1.1365822e+01   0.0000000e+00
   6.3000000e+02   1.5824641e+01   1.7578735e+01   1.5824641e+01   1.7578735e+01   1.1363987e+01   0.0000000e+00
   6.3100000e+02   1.5847015e+01   1.7611124e+01   1.5847015e+01   1.7611124e+01   1.1362162e+01   0.0000000e+00
   6.3200000e+02   1.5869963e+01   1.7643432e+01   1.5869963e+01   1.7643432e+01   1.1360346e+01   0.0000000e+00
   6.3300000e+02   1.5893460e+01   1.7675657e+01   1.5893460e+01   1.7675657e+01   1.1358539e+01   0.0000000e+00
   6.3400000e+02   1.5917481e+01   1.7707799e+01   1.5917481e+01   1.7707799e+01   1.1356741e+01   0.0000000e+00
   6.3500000e+02   1.5942000e+01   1.7739859e+01   1.5942000e+01   1.7739859e+01   1.1354953e+01   0.0000000e+00
   6.3600000e+02   1.5966994e+01   1.7771840e+01   1.5966994e+01   1.7771840e+01   1.1353173e+01   0.0000000e+00
   6.3700000e+02   1.5992436e+01   1.7803747e+01   1.5992436e+01   1.7803747e+01   1.1351402e+01   0.0000000e+00
   6.3800000e+02   1.6018303e+01   1.7835587e+01   1.6018303e+01   1.7835587e+01   1.1349640e+01   0.0000000e+00
   6.3900000e+02   1.6044569e+01   1.7867370e+01   1.6044569e+01   1.7867370e+01   1.1347887e+01   0.0000000e+00
   6.4000000e+02   1.6071211e+01   1.7899106e+01   1.6071211e+01   1.7899106e+01   1.1346143e+01   0.0000000e+00
   6.4100000e+02   1.6098205e+01   1.7930811e+01   1.6098205e+01   1.7930811e+01   1.1344407e+01   0.0000000e+00
   6.4200000e+02   1.6125528e+01   1.7962498e+01   1.6125528e+01   1.7962498e+01   1.1342680e+01   0.0000000e+00
   6.4300000e+02   1.6153161e+01   1.7994187e+01   1.6153161e+01   1.7994187e+01   1.1340961e+01   0.0000000e+00
   6.4400000e+02   1.6181080e+01   1.8025894e+01   1.6181080e+01   1.8025894e+01   1.1339251e+01   0.0000000e+00
   6.4500000e+02   1.6209264e+01   1.8057642e+01   1.6209264e+01   1.8057642e+01   1.1337550e+01   0.0000000e+00
   6.4600000e+02   1.6237693e+01   1.8089457e+01   1.6237693e+01   1.8089457e+01   1.1335857e+01   0.0000000e+00
   6.4700000e+02   1.6266348e+01   1.8121366e+01   1.6266348e+01   1.8121366e+01   1.1334172e+01   0.0000000e+00
   6.4800000e+02   1.6295213e+01   1.8153401e+01   1.6295213e+01   1.8153401e+01   1.1332495e+01   0.0000000e+00
   6.4900000e+02   1.6324273e+01   1.8185594e+01   1.6324273e+01   1.8185594e+01   1.1330827e+01   0.0000000e+00
   6.5000000e+02   1.6353518e+01   1.8217981e+01   1.6353518e+01   1.8217981e+01   1.1329166e+01   0.0000000e+00
   6.5100000e+02   1.6382937e+01   1.8250600e+01   1.6382937e+01   1.8250600e+01   1.1327514e+01   0.0000000e+00
   6.5200000e+02   1.6412524e+01   1.8283492e+01   1.6412524e+01   1.8283492e+01   1.1325870e+01   0.0000000e+00
   6.5300000e+02   1.6442275e+01   1.8316698e+01   1.6442275e+01   1.8316698e+01   1.1324234e+01   0.0000000e+00
   6.5400000e+02   1.6472190e+01   1.8350264e+01   1.6472190e+01   1.8350264e+01   1.1322606e+01   0.0000000e+00
   6.5500000e+02   1.6502271e+01   1.8384236e+01   1.6502271e+01   1.8384236e+01   1.1320986e+01   0.0000000e+00
   6.5600000e+02   1.6532525e+01   1.8418663e+01   1.6532525e+01   1.8418663e+01   1.1319374e+01   0.0000000e+00
   6.5700000e+02   1.6562963e+01   1.8453595e+01   1.6562963e+01   1.8453595e+01   1.1317769e+01   0.0000000e+00
   6.5800000e+02   1.6593600e+01   1.8489084e+01   1.6593600e+01   1.8489084e+01   1.1316172e+01   0.0000000e+00
   6.5900000e+02   1.6624456e+01   1.8525183e+01   1.6624456e+01   1.8525183e+01   1.1314583e+01   0.0000000e+00
   6.6000000e+02   1.6655554e+01   1.8561946e+01   1.6655554e+01   1.8561946e+01   1.1313002e+01   0.0000000e+00
   6.6100000e+02   1.6686925e+01   1.8599428e+01   1.6686925e+01   1.8599428e+01   1.1311428e+01   0.0000000e+00
   6.6200000e+02   1.6718603e+01   1.8637685e+01   1.6718603e+01   1.8637685e+01   1.1309862e+01   0.0000000e+00
   6.6300000e+02   1.6750628e+01   1.8676771e+01   1.6750628e+01   1.8676771e+01   1.1308303e+01   0.0000000e+00
   6.6400000e+02   1.6783046e+01   1.8716743e+01   1.6783046e+01   1.8716743e+01   1.1306752e+01   0.0000000e+00
   6.6500000e+02   1.6815909e+01   1.8757656e+01   1.6815909e+01   1.8757656e+01   1.1305208e+01   0.0000000e+00
   6.6600000e+02   1.6849276e+01   1.8799563e+01   1.6849276e+01   1.8799563e+01   1.1303671e+01   0.0000000e+00
   6.6700000e+02   1.6883209e+01   1.8842518e+01   1.6883209e+01   1.8842518e+01   1.1302142e+01   0.0000000e+00
   6.6800000e+02   1.6917781e+01   1.8886572e+01   1.6917781e+01   1.8886572e+01   1.1300620e+01   0.0000000e+00
   6.6900000e+02   1.6953069e+01   1.8931773e+01   1.6953069e+01   1.8931773e+01   1.1299105e+01   0.0000000e+00
   6.7000000e+02   1.6989158e+01   1.8978169e+01   1.6989158e+01   1.8978169e+01   1.1297597e+01   0.0000000e+00
   6.7100000e+02   1.7026138e+01   1.9025804e+01   1.7026138e+01   1.9025804e+01   1.1296097e+01   0.0000000e+00
   6.7200000e+02   1.7064108e+01   1.9074716e+01   1.7064108e+01   1.9074716e+01   1.1294603e+01   0.0000000e+00
   6.7300000e+02   1.7103175e+01   1.9124944e+01   1.7103175e+01   1.9124944e+01   1.1293117e+01   0.0000000e+00
   6.7400000e+02   1.7143452e+01   1.9176519e+01   1.7143452e+01   1.9176519e+01   1.1291638e+01   0.0000000e+00
   6.7500000e+02   1.7185060e+01   1.9229469e+01   1.7185060e+01   1.9229469e+01   1.1290165e+01   0.0000000e+00
   6.7600000e+02   1.7228130e+01   1.9283816e+01   1.7228130e+01   1.9283816e+01   1.1288700e+01   0.0000000e+00
   6.7700000e+02   1.7272800e+01   1.9339578e+01   1.7272800e+01   1.9339578e+01   1.1287241e+01   0.0000000e+00
   6.7800000e+02   1.7319218e+01   1.9396765e+01   1.7319218e+01   1.9396765e+01   1.1285789e+01   0.0000000e+00
   6.7900000e+02   1.7367544e+01   1.9455384e+01   1.7367544e+01   1.9455384e+01   1.1284344e+01   0.0000000e+00
   6.8000000e+02   1.7417948e+01   1.9515432e+01   1.7417948e+01   1.9515432e+01   1.1282905e+01   0.0000000e+00
   6.8100000e+02   1.7470616e+01   1.9576901e+01   1.7470616e+01   1.9576901e+01   1.1281474e+01   0.0000000e+00
   6.8200000e+02   1.7525753e+01   1.9639777e+01   1.7525753e+01   1.9639777e+01   1.1280049e+01   0.0000000e+00
   6.8300000e+02   1.7583587e+01   1.9704036e+01   1.7583587e+01   1.9704036e+01   1.1278630e+01   0.0000000e+00
   6.8400000e+02   1.7644382e+01   1.9769649e+01   1.7644382e+01   1.9769649e+01   1.1277218e+01   0.0000000e+00
   6.8500000e+02   1.7708461e+01   1.9836580e+01   1.7708461e+01   1.9836580e+01   1.1275813e+01   0.0000000e+00
   6.8600000e+02   1.7776256e+01   1.9904782e+01   1.7776256e+01   1.9904782e+01   1.1274414e+01   0.0000000e+00
   6.8700000e+02   1.7848549e+01   1.9974198e+01   1.7848549e+01   1.9974198e+01   1.1273021e+01   0.0000000e+00
   6.8800000e+02   1.7926494e+01   2.0043271e+01   1.7926494e+01   2.0043271e+01   1.1271635e+01   0.0000000e+00
   6.8900000e+02   1.8008902e+01   2.0110741e+01   1.8008902e+01   2.0110741e+01   1.1270256e+01   0.0000000e+00
   6.9000000e+02   1.8095178e+01   2.0176534e+01   1.8095178e+01   2.0176534e+01   1.1268882e+01   0.0000000e+00
   6.9100000e+02   1.8185004e+01   2.0240572e+01   1.8185004e+01   2.0240572e+01   1.1267515e+01   0.0000000e+00
   6.9200000e+02   1.8278155e+01   2.0302779e+01   1.8278155e+01   2.0302779e+01   1.1266154e+01   0.0000000e+00
   6.9300000e+02   1.8374458e+01   2.0363075e+01   1.8374458e+01   2.0363075e+01   1.1264800e+01   0.0000000e+00
   6.9400000e+02   1.8473766e+01   2.0421383e+01   1.8473766e+01   2.0421383e+01   1.1263451e+01   0.0000000e+00
   6.9500000e+02   1.8575952e+01   2.0477625e+01   1.8575952e+01   2.0477625e+01   1.1262109e+01   0.0000000e+00
   6.9600000e+02   1.8680901e+01   2.0531723e+01   1.8680901e+01   2.0531723e+01   1.1260773e+01   0.0000000e+00
   6.9700000e+02   1.8788506e+01   2.0583598e+01   1.8788506e+01   2.0583598e+01   1.1259442e+01   0.0000000e+00
   6.9800000e+02   1.8898664e+01   2.0633174e+01   1.8898664e+01   2.0633174e+01   1.1258118e+01   0.0000000e+00
   6.9900000e+02   1.9011277e+01   2.0680372e+01   1.9011277e+01   2.0680372e+01   1.1256800e+01   0.0000000e+00
   7.0000000e+02   1.9126249e+01   2.0725117e+01   1.9126249e+01   2.0725117e+01   1.1255488e+01   0.0000000e+00
   7.0100000e+02   1.9243485e+01   2.0767334e+01   1.9243485e+01   2.0767334e+01   1.1254181e+01   0.0000000e+00
   7.0200000e+02   1.9362889e+01   2.0806946e+01   1.9362889e+01   2.0806946e+01   1.1252881e+01   0.0000000e+00
   7.0300000e+02   1.9484365e+01   2.0843883e+01   1.9484365e+01   2.0843883e+01   1.1251586e+01   0.0000000e+00
   7.0400000e+02   1.9607817e+01   2.0878072e+01   1.9607817e+01   2.0878072e+01   1.1250297e+01   0.0000000e+00
   7.0500000e+02   1.9733146e+01   2.0909443e+01   1.9733146e+01   2.0909443e+01   1.1249014e+01   0.0000000e+00
   7.0600000e+02   1.9860254e+01   2.0937929e+01   1.9860254e+01   2.0937929e+01   1.1247737e+01   0.0000000e+00
   7.0700000e+02   1.9989038e+01   2.0963463e+01   1.9989038e+01   2.0963463e+01   1.1246465e+01   0.0000000e+00
   7.0800000e+02   2.0119394e+01   2.0985984e+01   2.0119394e+01   2.0985984e+01   1.1245199e+01   0.0000000e+00
   7.0900000e+02   2.0251216e+01   2.1005429e+01   2.0251216e+01   2.1005429e+01   1.1243939e+01   0.0000000e+00
   7.1000000e+02   2.0384397e+01   2.1021741e+01   2.0384397e+01   2.1021741e+01   1.1242684e+01   0.0000000e+00
   7.1100000e+02   2.0518825e+01   2.1034866e+01   2.0518825e+01   2.1034866e+01   1.1241435e+01   0.0000000e+00
   7.1200000e+02   2.0654388e+01   2.1044753e+01   2.0654388e+01   2.1044753e+01   1.1240191e+01   0.0000000e+00
   7.1300000e+02   2.0790969e+01   2.1051354e+01   2.0790969e+01   2.1051354e+01   1.1238953e+01   0.0000000e+00
   7.1400000e+02   2.0928452e+01   2.1054624e+01   2.0928452e+01   2.1054624e+01   1.1237720e+01   0.0000000e+00
   7.1500000e+02   2.1066716e+01   2.1054525e+01   2.1066716e+01   2.1054525e+01   1.1236493e+01   0.0000000e+00
   7.1600000e+02   2.1205638e+01   2.1051019e+01   2.1205638e+01   2.1051019e+01   1.1235271e+01   0.0000000e+00
   7.1700000e+02   2.1345096e+01   2.1044078e+01   2.1345096e+01   2.1044078e+01   1.1234054e+01   0.0000000e+00
   7.1800000e+02   2.1484963e+01   2.1033673e+01   2.1484963e+01   2.1033673e+01   1.1232843e+01   0.0000000e+00
   7.1900000e+02   2.1625110e+01   2.1019783e+01   2.1625110e+01   2.1019783e+01   1.1231637e+01   0.0000000e+00
   7.2000000e+02   2.1765409e+01   2.1002392e+01   2.1765409e+01   2.1002392e+01   1.1230436e+01   0.0000000e+00
   7.2100000e+02   2.1905730e+01   2.0981489e+01   2.1905730e+01   2.0981489e+01   1.1229241e+01   0.0000000e+00
   7.2200000e+02   2.2045941e+01   2.0957066e+01   2.2045941e+01   2.0957066e+01   1.1228051e+01   0.0000000e+00
   7.2300000e+02   2.2185908e+01   2.0929125e+01   2.2185908e+01   2.0929125e+01   1.1226866e+01   0.0000000e+00
   7.2400000e+02   2.2325500e+01   2.0897669e+01   2.2325500e+01   2.0897669e+01   1.1225686e+01   0.0000000e+00
   7.2500000e+02   2.2464584e+01   2.0862709e+01   2.2464584e+01   2.0862709e+01   1.1224511e+01   0.0000000e+00
   7.2600000e+02   2.2603025e+01   2.0824263e+01   2.2603025e+01   2.0824263e+01   1.1223341e+01   0.0000000e+00
   7.2700000e+02   2.2740691e+01   2.0782353e+01   2.2740691e+01   2.0782353e+01   1.1222177e+01   0.0000000e+00
   7.2800000e+02   2.2877450e+01   2.0737007e+01   2.2877450e+01   2.0737007e+01   1.1221017e+01   0.0000000e+00
   7.2900000e+02   2.3013171e+01   2.0688259e+01   2.3013171e+01   2.0688259e+01   1.1219862e+01   0.0000000e+00
   7.3000000e+02   2.3147722e+01   2.0636150e+01   2.3147722e+01   2.0636150e+01   1.1218713e+01   0.0000000e+00
   7.3100000e+02   2.3280977e+01   2.0580726e+01   2.3280977e+01   2.0580726e+01   1.1217568e+01   0.0000000e+00
   7.3200000e+02   2.3412808e+01   2.0522039e+01   2.3412808e+01   2.0522039e+01   1.1216428e+01   0.0000000e+00
   7.3300000e+02   2.3543091e+01   2.0460147e+01   2.3543091e+01   2.0460147e+01   1.1215294e+01   0.0000000e+00
   7.3400000e+02   2.3671704e+01   2.0395114e+01   2.3671704e+01   2.0395114e+01   1.1214164e+01   0.0000000e+00
   7.3500000e+02   2.3798528e+01   2.0327008e+01   2.3798528e+01   2.0327008e+01   1.1213038e+01   0.0000000e+00
   7.3600000e+02   2.3923448e+01   2.0255906e+01   2.3923448e+01   2.0255906e+01   1.1211918e+01   0.0000000e+00
   7.3700000e+02   2.4046352e+01   2.0181885e+01   2.4046352e+01   2.0181885e+01   1.1210802e+01   0.0000000e+00
   7.3800000e+02   2.4167131e+01   2.0105033e+01   2.4167131e+01   2.0105033e+01   1.1209691e+01   0.0000000e+00
   7.3900000e+02   2.4285681e+01   2.0025439e+01   2.4285681e+01   2.0025439e+01   1.1208585e+01   0.0000000e+00
   7.4000000e+02   2.4401903e+01   1.9943197e+01   2.4401903e+01   1.9943197e+01   1.1207484e+01   0.0000000e+00
   7.4100000e+02   2.4515701e+01   1.9858407e+01   2.4515701e+01   1.9858407e+01   1.1206387e+01   0.0000000e+00
   7.4200000e+02   2.4626985e+01   1.9771172e+01   2.4626985e+01   1.9771172e+01   1.1205295e+01   0.0000000e+00
   7.4300000e+02   2.4735670e+01   1.9681600e+01   2.4735670e+01   1.9681600e+01   1.1204207e+01   0.0000000e+00
   7.4400000e+02   2.4841676e+01   1.9589802e+01   2.4841676e+01   1.9589802e+01   1.1203124e+01   0.0000000e+00
   7.4500000e+02   2.4944929e+01   1.9495891e+01   2.4944929e+01   1.9495891e+01   1.1202046e+01   0.0000000e+00
   7.4600000e+02   2.5045361e+01   1.9399986e+01   2.5045361e+01   1.9399986e+01   1.1200972e+01   0.0000000e+00
   7.4700000e+02   2.5142908e+01   1.9302207e+01   2.5142908e+01   1.9302207e+01   1.1199903e+01   0.0000000e+00
   7.4800000e+02   2.5237515e+01   1.9202675e+01   2.5237515e+01   1.9202675e+01   1.1198838e+01   0.0000000e+00
   7.4900000e+02   2.5329129e+01   1.9101515e+01   2.5329129e+01   1.9101515e+01   1.1197777e+01   0.0000000e+00
   7.5000000e+02   2.5417708e+01   1.8998853e+01   2.5417708e+01   1.8998853e+01   1.1196721e+01   0.0000000e+00
   7.5100000e+02   2.5503212e+01   1.8894817e+01   2.5503212e+01   1.8894817e+01   1.1195670e+01   0.0000000e+00
   7.5200000e+02   2.5585610e+01   1.8789535e+01   2.5585610e+01   1.8789535e+01   1.1194623e+01   0.0000000e+00
   7.5300000e+02   2.5664876e+01   1.8683134e+01   2.5664876e+01   1.8683134e+01   1.1193580e+01   0.0000000e+00
   7.5400000e+02   2.5740989e+01   1.8575746e+01   2.5740989e+01   1.8575746e+01   1.1192541e+01   0.0000000e+00
   7.5500000e+02   2.5813938e+01   1.8467498e+01   2.5813938e+01   1.8467498e+01   1.1191507e+01   0.0000000e+00
   7.5600000e+02   2.5883714e+01   1.8358520e+01   2.5883714e+01   1.8358520e+01   1.1190477e+01   0.0000000e+00
   7.5700000e+02   2.5950317e+01   1.8248939e+01   2.5950317e+01   1.8248939e+01   1.1189452e+01   0.0000000e+00
   7.5800000e+02   2.6013751e+01   1.8138882e+01   2.6013751e+01   1.8138882e+01   1.1188430e+01   0.0000000e+00
   7.5900000e+02   2.6074028e+01   1.8028475e+01   2.6074028e+01   1.8028475e+01   1.1187413e+01   0.0000000e+00
   7.6000000e+02   2.6131165e+01   1.7917841e+01   2.6131165e+01   1.7917841e+01   1.1186400e+01   0.0000000e+00
   7.6100000e+02   2.6185185e+01   1.7807101e+01   2.6185185e+01   1.7807101e+01   1.1185391e+01   0.0000000e+00
   7.6200000e+02   2.6236118e+01   1.7696375e+01   2.6236118e+01   1.7696375e+01   1.1184387e+01   0.0000000e+00
   7.6300000e+02   2.6283998e+01   1.7585770e+01   2.6283998e+01   1.7585770e+01   1.1183386e+01   0.0000000e+00
   7.6400000e+02   2.6328854e+01   1.7475399e+01   2.6328854e+01   1.7475399e+01   1.1182389e+01   0.0000000e+00
   7.6500000e+02   2.6370727e+01   1.7365374e+01   2.6370727e+01   1.7365374e+01   1.1181397e+01   0.0000000e+00
   7.6600000e+02   2.6409661e+01   1.7255803e+01   2.6409661e+01   1.7255803e+01   1.1180409e+01   0.0000000e+00
   7.6700000e+02   2.6445705e+01   1.7146792e+01   2.6445705e+01   1.7146792e+01   1.1179424e+01   0.0000000e+00
   7.6800000e+02   2.6478913e+01   1.7038441e+01   2.6478913e+01   1.7038441e+01   1.1178444e+01   0.0000000e+00
   7.6900000e+02   2.6509342e+01   1.6930850e+01   2.6509342e+01   1.6930850e+01   1.1177468e+01   0.0000000e+00
   7.7000000e+02   2.6537054e+01   1.6824111e+01   2.6537054e+01   1.6824111e+01   1.1176496e+01   0.0000000e+00
   7.7100000e+02   2.6562113e+01   1.6718315e+01   2.6562113e+01   1.6718315e+01   1.1175527e+01   0.0000000e+00
   7.7200000e+02   2.6584586e+01   1.6613548e+01   2.6584586e+01   1.6613548e+01   1.1174563e+01   0.0000000e+00
   7.7300000e+02   2.6604545e+01   1.6509891e+01   2.6604545e+01   1.6509891e+01   1.1173602e+01   0.0000000e+00
   7.7400000e+02   2.6622061e+01   1.6407423e+01   2.6622061e+01   1.6407423e+01   1.1172645e+01   0.0000000e+00
   7.7500000e+02   2.6637211e+01   1.6306217e+01   2.6637211e+01   1.6306217e+01   1.1171693e+01   0.0000000e+00
   7.7600000e+02   2.6650073e+01   1.6206342e+01   2.6650073e+01   1.6206342e+01   1.1170744e+01   0.0000000e+00
   7.7700000e+02   2.6660724e+01   1.6107863e+01   2.6660724e+01   1.6107863e+01   1.1169798e+01   0.0000000e+00
   7.7800000e+02   2.6669247e+01   1.6010841e+01   2.6669247e+01   1.6010841e+01   1.1168857e+01   0.0000000e+00
   7.7900000e+02   2.6675723e+01   1.5915331e+01   2.6675723e+01   1.5915331e+01   1.1167919e+01   0.0000000e+00
   7.8000000e+02   2.6680237e+01   1.5821386e+01   2.6680237e+01   1.5821386e+01   1.1166985e+01   0.0000000e+00
   7.8100000e+02   2.6682871e+01   1.5729054e+01   2.6682871e+01   1.5729054e+01   1.1166055e+01   0.0000000e+00
   7.8200000e+02   2.6683712e+01   1.5638377e+01   2.6683712e+01   1.5638377e+01   1.1165129e+01   0.0000000e+00
   7.8300000e+02   2.6682844e+01   1.5549396e+01   2.6682844e+01   1.5549396e+01   1.1164206e+01   0.0000000e+00
   7.8400000e+02   2.6680354e+01   1.5462145e+01   2.6680354e+01   1.5462145e+01   1.1163287e+01   0.0000000e+00
   7.8500000e+02   2.6676326e+01   1.5376656e+01   2.6676326e+01   1.5376656e+01   1.1162372e+01   0.0000000e+00
   7.8600000e+02   2.6670847e+01   1.5292955e+01   2.6670847e+01   1.5292955e+01   1.1161460e+01   0.0000000e+00
   7.8700000e+02   2.6664003e+01   1.5211067e+01   2.6664003e+01   1.5211067e+01   1.1160552e+01   0.0000000e+00
   7.8800000e+02   2.6655877e+01   1.5131010e+01   2.6655877e+01   1.5131010e+01   1.1159647e+01   0.0000000e+00
   7.8900000e+02   2.6646554e+01   1.5052800e+01   2.6646554e+01   1.5052800e+01   1.1158747e+01   0.0000000e+00
   7.9000000e+02   2.6636117e+01   1.4976450e+01   2.6636117e+01   1.4976450e+01   1.1157849e+01   0.0000000e+00
   7.9100000e+02   2.6624650e+01   1.4901969e+01   2.6624650e+01   1.4901969e+01   1.1156955e+01   0.0000000e+00
   7.9200000e+02   2.6612234e+01   1.4829362e+01   2.6612234e+01   1.4829362e+01   1.1156065e+01   0.0000000e+00
   7.9300000e+02   2.6598950e+01   1.4758631e+01   2.6598950e+01   1.4758631e+01   1.1155178e+01   0.0000000e+00
   7.9400000e+02   2.6584875e+01   1.4689775e+01   2.6584875e+01   1.4689775e+01   1.1154295e+01   0.0000000e+00
   7.9500000e+02   2.6570089e+01   1.4622791e+01   2.6570089e+01   1.4622791e+01   1.1153415e+01   0.0000000e+00
   7.9600000e+02   2.6554668e+01   1.4557671e+01   2.6554668e+01   1.4557671e+01   1.1152539e+01   0.0000000e+00
   7.9700000e+02   2.6538686e+01   1.4494406e+01   2.6538686e+01   1.4494406e+01   1.1151666e+01   0.0000000e+00
   7.9800000e+02   2.6522217e+01   1.4432984e+01   2.6522217e+01   1.4432984e+01   1.1150796e+01   0.0000000e+00
   7.9900000e+02   2.6505333e+01   1.4373389e+01   2.6505333e+01   1.4373389e+01   1.1149930e+01   0.0000000e+00
   8.0000000e+02   2.6488102e+01   1.4315606e+01   2.6488102e+01   1.4315606e+01   1.1149067e+01   0.0000000e+00
   8.0100000e+02   2.6470593e+01   1.4259614e+01   2.6470593e+01   1.4259614e+01   1.1148207e+01   0.0000000e+00
   8.0200000e+02   2.6452871e+01   1.4205391e+01   2.6452871e+01   1.4205391e+01   1.1147351e+01   0.0000000e+00
   8.0300000e+02   2.6435002e+01   1.4152915e+01   2.6435002e+01   1.4152915e+01   1.1146499e+01   0.0000000e+00
   8.0400000e+02   2.6417047e+01   1.4102159e+01   2.6417047e+01   1.4102159e+01   1.1145649e+01   0.0000000e+00
   8.0500000e+02   2.6399067e+01   1.4053096e+01   2.6399067e+01   1.4053096e+01   1.1144803e+01   0.0000000e+00
   8.0600000e+02   2.6381119e+01   1.4005697e+01   2.6381119e+01   1.4005697e+01   1.1143960e+01   0.0000000e+00
   8.0700000e+02   2.6363260e+01   1.3959932e+01   2.6363260e+01   1.3959932e+01   1.1143120e+01   0.0000000e+00
   8.0800000e+02   2.6345544e+01   1.3915768e+01   2.6345544e+01   1.3915768e+01   1.1142284e+01   0.0000000e+00
   8.0900000e+02   2.6328024e+01   1.3873171e+01   2.6328024e+01   1.3873171e+01   1.1141451e+01   0.0000000e+00
   8.1000000e+02   2.6310748e+01   1.3832107e+01   2.6310748e+01   1.3832107e+01   1.1140621e+01   0.0000000e+00
   8.1100000e+02   2.6293765e+01   1.3792540e+01   2.6293765e+01   1.3792540e+01   1.1139794e+01   0.0000000e+00
   8.1200000e+02   2.6277122e+01   1.3754433e+01   2.6277122e+01   1.3754433e+01   1.1138970e+01   0.0000000e+00
   8.1300000e+02   2.6260861e+01   1.3717747e+01   2.6260861e+01   1.3717747e+01   1.1138150e+01   0.0000000e+00
   8.1400000e+02   2.6245025e+01   1.3682444e+01   2.6245025e+01   1.3682444e+01   1.1137332e+01   0.0000000e+00
   8.1500000e+02   2.6229654e+01   1.3648484e+01   2.6229654e+01   1.3648484e+01   1.1136518e+01   0.0000000e+00
   8.1600000e+02   2.6214785e+01   1.3615827e+01   2.6214785e+01   1.3615827e+01   1.1135707e+01   0.0000000e+00
   8.1700000e+02   2.6200453e+01   1.3584431e+01   2.6200453e+01   1.3584431e+01   1.1134899e+01   0.0000000e+00
   8.1800000e+02   2.6186693e+01   1.3554256e+01   2.6186693e+01   1.3554256e+01   1.1134094e+01   0.0000000e+00
   8.1900000e+02   2.6173537e+01   1.3525258e+01   2.6173537e+01   1.3525258e+01   1.1133292e+01   0.0000000e+00
   8.2000000e+02   2.6161014e+01   1.3497395e+01   2.6161014e+01   1.3497395e+01   1.1132493e+01   0.0000000e+00
   8.2100000e+02   2.6149152e+01   1.3470625e+01   2.6149152e+01   1.3470625e+01   1.1131697e+01   0.0000000e+00
   8.2200000e+02   2.6137977e+01   1.3444905e+01   2.6137977e+01   1.3444905e+01   1.1130905e+01   0.0000000e+00
   8.2300000e+02   2.6127513e+01   1.3420190e+01   2.6127513e+01   1.3420190e+01   1.1130115e+01   0.0000000e+00
   8.2400000e+02   2.6117783e+01   1.3396439e+01   2.6117783e+01   1.3396439e+01   1.1129328e+01   0.0000000e+00
   8.2500000e+02   2.6108807e+01   1.3373607e+01   2.6108807e+01   1.3373607e+01   1.1128544e+01   0.0000000e+00
   8.2600000e+02   2.6100603e+01   1.3351651e+01   2.6100603e+01   1.3351651e+01   1.1127763e+01   0.0000000e+00
   8.2700000e+02   2.6093189e+01   1.3330528e+01   2.6093189e+01   1.3330528e+01   1.1126985e+01   0.0000000e+00
   8.2800000e+02   2.6086580e+01   1.3310194e+01   2.6086580e+01   1.3310194e+01   1.1126210e+01   0.0000000e+00
   8.2900000e+02   2.6080789e+01   1.3290607e+01   2.6080789e+01   1.3290607e+01   1.1125438e+01   0.0000000e+00
   8.3000000e+02   2.6075828e+01   1.3271723e+01   2.6075828e+01   1.3271723e+01   1.1124669e+01   0.0000000e+00
   8.3100000e+02   2.6071709e+01   1.3253501e+01   2.6071709e+01   1.3253501e+01   1.1123902e+01   0.0000000e+00
   8.3200000e+02   2.6068438e+01   1.3235897e+01   2.6068438e+01   1.3235897e+01   1.1123139e+01   0.0000000e+00
   8.3300000e+02   2.6066024e+01   1.3218870e+01   2.6066024e+01   1.3218870e+01   1.1122378e+01   0.0000000e+00
   8.3400000e+02   2.6064472e+01   1.3202379e+01   2.6064472e+01   1.3202379e+01   1.1121620e+01   0.0000000e+00
   8.3500000e+02   2.6063786e+01   1.3186382e+01   2.6063786e+01   1.3186382e+01   1.1120865e+01   0.0000000e+00
   8.3600000e+02   2.6063970e+01   1.3170840e+01   2.6063970e+01   1.3170840e+01   1.1120113e+01   0.0000000e+00
   8.3700000e+02   2.6065024e+01   1.3155711e+01   2.6065024e+01   1.3155711e+01   1.1119364e+01   0.0000000e+00
   8.3800000e+02   2.6066949e+01   1.3140956e+01   2.6066949e+01   1.3140956e+01   1.1118617e+01   0.0000000e+00
   8.3900000e+02   2.6069743e+01   1.3126538e+01   2.6069743e+01   1.3126538e+01   1.1117873e+01   0.0000000e+00
   8.4000000e+02   2.6073404e+01   1.3112416e+01   2.6073404e+01   1.3112416e+01   1.1117132e+01   0.0000000e+00
   8.4100000e+02   2.6077929e+01   1.3098555e+01   2.6077929e+01   1.3098555e+01   1.1116394e+01   0.0000000e+00
   8.4200000e+02   2.6083312e+01   1.3084917e+01   2.6083312e+01   1.3084917e+01   1.1115658e+01   0.0000000e+00
   8.4300000e+02   2.6089547e+01   1.3071466e+01   2.6089547e+01   1.3071466e+01   1.1114925e+01   0.0000000e+00
   8.4400000e+02   2.6096628e+01   1.3058166e+01   2.6096628e+01   1.3058166e+01   1.1114195e+01   0.0000000e+00
   8.4500000e+02   2.6104546e+01   1.3044983e+01   2.6104546e+01   1.3044983e+01   1.1113467e+01   0.0000000e+00
   8.4600000e+02   2.6113291e+01   1.3031883e+01   2.6113291e+01   1.3031883e+01   1.1112742e+01   0.0000000e+00
   8.4700000e+02   2.6122855e+01   1.3018834e+01   2.6122855e+01   1.3018834e+01   1.1112020e+01   0.0000000e+00
   8.4800000e+02   2.6133224e+01   1.3005802e+01   2.6133224e+01   1.3005802e+01   1.1111300e+01   0.0000000e+00
   8.4900000e+02   2.6144389e+01   1.2992757e+01   2.6144389e+01   1.2992757e+01   1.1110584e+01   0.0000000e+00
   8.5000000e+02   2.6156335e+01   1.2979668e+01   2.6156335e+01   1.2979668e+01   1.1109869e+01   0.0000000e+00
   8.5100000e+02   2.6169049e+01   1.2966506e+01   2.6169049e+01   1.2966506e+01   1.1109157e+01   0.0000000e+00
   8.5200000e+02   2.6182516e+01   1.2953241e+01   2.6182516e+01   1.2953241e+01   1.1108448e+01   0.0000000e+00
   8.5300000e+02   2.6196722e+01   1.2939847e+01   2.6196722e+01   1.2939847e+01   1.1107742e+01   0.0000000e+00
   8.5400000e+02   2.6211650e+01   1.2926297e+01   2.6211650e+01   1.2926297e+01   1.1107038e+01   0.0000000e+00
   8.5500000e+02   2.6227285e+01   1.2912564e+01   2.6227285e+01   1.2912564e+01   1.1106336e+01   0.0000000e+00
   8.5600000e+02   2.6243609e+01   1.2898625e+01   2.6243609e+01   1.2898625e+01   1.1105637e+01   0.0000000e+00
   8.5700000e+02   2.6260604e+01   1.2884454e+01   2.6260604e+01   1.2884454e+01   1.1104941e+01   0.0000000e+00
   8.5800000e+02   2.6278252e+01   1.2870029e+01   2.6278252e+01   1.2870029e+01   1.1104247e+01   0.0000000e+00
   8.5900000e+02   2.6296535e+01   1.2855328e+01   2.6296535e+01   1.2855328e+01   1.1103556e+01   0.0000000e+00
   8.6000000e+02   2.6315434e+01   1.2840331e+01   2.6315434e+01   1.2840331e+01   1.1102867e+01   0.0000000e+00
   8.6100000e+02   2.6334930e+01   1.2825016e+01   2.6334930e+01   1.2825016e+01   1.1102181e+01   0.0000000e+00
   8.6200000e+02   2.6355002e+01   1.2809366e+01   2.6355002e+01   1.2809366e+01   1.1101497e+01   0.0000000e+00
   8.6300000e+02   2.6375631e+01   1.2793362e+01   2.6375631e+01   1.2793362e+01   1.1100815e+01   0.0000000e+00
   8.6400000e+02   2.6396796e+01   1.2776988e+01   2.6396796e+01   1.2776988e+01   1.1100136e+01   0.0000000e+00
   8.6500000e+02   2.6418478e+01   1.2760226e+01   2.6418478e+01   1.2760226e+01   1.1099460e+01   0.0000000e+00
   8.6600000e+02   2.6440656e+01   1.2743063e+01   2.6440656e+01   1.2743063e+01   1.1098785e+01   0.0000000e+00
   8.6700000e+02   2.6463309e+01   1.2725485e+01   2.6463309e+01   1.2725485e+01   1.1098114e+01   0.0000000e+00
   8.6800000e+02   2.6486417e+01   1.2707478e+01   2.6486417e+01   1.2707478e+01   1.1097444e+01   0.0000000e+00
   8.6900000e+02   2.6509958e+01   1.2689030e+01   2.6509958e+01   1.2689030e+01   1.1096777e+01   0.0000000e+00
   8.7000000e+02   2.6533914e+01   1.2670130e+01   2.6533914e+01   1.2670130e+01   1.1096113e+01   0.0000000e+00
   8.7100000e+02   2.6558263e+01   1.2650769e+01   2.6558263e+01   1.2650769e+01   1.1095451e+01   0.0000000e+00
   8.7200000e+02   2.6582984e+01   1.2630937e+01   2.6582984e+01   1.2630937e+01   1.1094791e+01   0.0000000e+00
   8.7300000e+02   2.6608060e+01   1.2610626e+01   2.6608060e+01   1.2610626e+01   1.1094133e+01   0.0000000e+00
   8.7400000e+02   2.6633469e+01   1.2589828e+01   2.6633469e+01   1.2589828e+01   1.1093478e+01   0.0000000e+00
   8.7500000e+02   2.6659193e+01   1.2568538e+01   2.6659193e+01   1.2568538e+01   1.1092825e+01   0.0000000e+00
   8.7600000e+02   2.6685213e+01   1.2546751e+01   2.6685213e+01   1.2546751e+01   1.1092175e+01   0.0000000e+00
   8.7700000e+02   2.6711512e+01   1.2524461e+01   2.6711512e+01   1.2524461e+01   1.1091526e+01   0.0000000e+00
   8.7800000e+02   2.6738072e+01   1.2501665e+01   2.6738072e+01   1.2501665e+01   1.1090880e+01   0.0000000e+00
   8.7900000e+02   2.6764877e+01   1.2478361e+01   2.6764877e+01   1.2478361e+01   1.1090237e+01   0.0000000e+00
   8.8000000e+02   2.6791913e+01   1.2454546e+01   2.6791913e+01   1.2454546e+01   1.1089595e+01   0.0000000e+00
   8.8100000e+02   2.6819165e+01   1.2430220e+01   2.6819165e+01   1.2430220e+01   1.1088956e+01   0.0000000e+00
   8.8200000e+02   2.6846622e+01   1.2405383e+01   2.6846622e+01   1.2405383e+01   1.1088319e+01   0.0000000e+00
   8.8300000e+02   2.6874273e+01   1.2380034e+01   2.6874273e+01   1.2380034e+01   1.1087684e+01   0.0000000e+00
   8.8400000e+02   2.6902113e+01   1.2354177e+01   2.6902113e+01   1.2354177e+01   1.1087052e+01   0.0000000e+00
   8.8500000e+02   2.6930138e+01   1.2327812e+01   2.6930138e+01   1.2327812e+01   1.1086422e+01   0.0000000e+00
   8.8600000e+02   2.6958351e+01   1.2300944e+01   2.6958351e+01   1.2300944e+01   1.1085794e+01   0.0000000e+00
   8.8700000e+02   2.6986766e+01   1.2273574e+01   2.6986766e+01   1.2273574e+01   1.1085168e+01   0.0000000e+00
   8.8800000e+02   2.7015415e+01   1.2245709e+01   2.7015415e+01   1.2245709e+01   1.1084544e+01   0.0000000e+00
   8.8900000e+02   2.7044412e+01   1.2217336e+01   2.7044412e+01   1.2217336e+01   1.1083923e+01   0.0000000e+00
   8.9000000e+02   2.7073808e+01   1.2188174e+01   2.7073808e+01   1.2188174e+01   1.1083303e+01   0.0000000e+00
   8.9100000e+02   2.7103383e+01   1.2158137e+01   2.7103383e+01   1.2158137e+01   1.1082686e+01   0.0000000e+00
   8.9200000e+02   2.7133029e+01   1.2127242e+01   2.7133029e+01   1.2127242e+01   1.1082071e+01   0.0000000e+00
   8.9300000e+02   2.7162672e+01   1.2095504e+01   2.7162672e+01   1.2095504e+01   1.1081458e+01   0.0000000e+00
   8.9400000e+02   2.7192255e+01   1.2062942e+01   2.7192255e+01   1.2062942e+01   1.1080847e+01   0.0000000e+00
   8.9500000e+02   2.7221727e+01   1.2029572e+01   2.7221727e+01   1.2029572e+01   1.1080239e+01   0.0000000e+00
   8.9600000e+02   2.7251045e+01   1.1995411e+01   2.7251045e+01   1.1995411e+01   1.1079632e+01   0.0000000e+00
   8.9700000e+02   2.7280169e+01   1.1960479e+01   2.7280169e+01   1.1960479e+01   1.1079027e+01   0.0000000e+00
   8.9800000e+02   2.7309062e+01   1.1924792e+01   2.7309062e+01   1.1924792e+01   1.1078425e+01   0.0000000e+00
   8.9900000e+02   2.7337694e+01   1.1888371e+01   2.7337694e+01   1.1888371e+01   1.1077825e+01   0.0000000e+00
   9.0000000e+02   2.7366031e+01   1.1851232e+01   2.7366031e+01   1.1851232e+01   1.1077226e+01   0.0000000e+00
   9.0100000e+02   2.7394046e+01   1.1813397e+01   2.7394046e+01   1.1813397e+01   1.1076630e+01   0.0000000e+00
   9.0200000e+02   2.7421713e+01   1.1774883e+01   2.7421713e+01   1.1774883e+01   1.1076036e+01   0.0000000e+00
   9.0300000e+02   2.7449006e+01   1.1735710e+01   2.7449006e+01   1.1735710e+01   1.1075444e+01   0.0000000e+00
   9.0400000e+02   2.7475901e+01   1.1695898e+01   2.7475901e+01   1.1695898e+01   1.1074854e+01   0.0000000e+00
   9.0500000e+02   2.7502378e+01   1.1655467e+01   2.7502378e+01   1.1655467e+01   1.1074266e+01   0.0000000e+00
   9.0600000e+02   2.7528414e+01   1.1614437e+01   2.7528414e+01   1.1614437e+01   1.1073679e+01   0.0000000e+00
   9.0700000e+02   2.7553990e+01   1.1572827e+01   2.7553990e+01   1.1572827e+01   1.1073095e+01   0.0000000e+00
   9.0800000e+02   2.7579089e+01   1.1530658e+01   2.7579089e+01   1.1530658e+01   1.1072513e+01   0.0000000e+00
   9.0900000e+02   2.7603693e+01   1.1487950e+01   2.7603693e+01   1.1487950e+01   1.1071933e+01   0.0000000e+00
   9.1000000e+02   2.7627786e+01   1.1444723e+01   2.7627786e+01   1.1444723e+01   1.1071355e+01   0.0000000e+00
   9.1100000e+02   2.7651352e+01   1.1400998e+01   2.7651352e+01   1.1400998e+01   1.1070779e+01   0.0000000e+00
   9.1200000e+02   2.7674378e+01   1.1356795e+01   2.7674378e+01   1.1356795e+01   1.1070204e+01   0.0000000e+00
   9.1300000e+02   2.7696850e+01   1.1312134e+01   2.7696850e+01   1.1312134e+01   1.1069632e+01   0.0000000e+00
   9.1400000e+02   2.7718756e+01   1.1267036e+01   2.7718756e+01   1.1267036e+01   1.1069062e+01   0.0000000e+00
   9.1500000e+02   2.7740084e+01   1.1221522e+01   2.7740084e+01   1.1221522e+01   1.1068493e+01   0.0000000e+00
   9.1600000e+02   2.7760824e+01   1.1175610e+01   2.7760824e+01   1.1175610e+01   1.1067927e+01   0.0000000e+00
   9.1700000e+02   2.7780967e+01   1.1129323e+01   2.7780967e+01   1.1129323e+01   1.1067362e+01   0.0000000e+00
   9.1800000e+02   2.7800502e+01   1.1082679e+01   2.7800502e+01   1.1082679e+01   1.1066799e+01   0.0000000e+00
   9.1900000e+02   2.7819421e+01   1.1035700e+01   2.7819421e+01   1.1035700e+01   1.1066238e+01   0.0000000e+00
   9.2000000e+02   2.7837718e+01   1.0988404e+01   2.7837718e+01   1.0988404e+01   1.1065679e+01   0.0000000e+00
   9.2100000e+02   2.7855385e+01   1.0940812e+01   2.7855385e+01   1.0940812e+01   1.1065122e+01   0.0000000e+00
   9.2200000e+02   2.7872416e+01   1.0892944e+01   2.7872416e+01   1.0892944e+01   1.1064567e+01   0.0000000e+00
   9.2300000e+02   2.7888806e+01   1.0844819e+01   2.7888806e+01   1.0844819e+01   1.1064014e+01   0.0000000e+00
   9.2400000e+02   2.7904549e+01   1.0796457e+01   2.7904549e+01   1.0796457e+01   1.1063462e+01   0.0000000e+00
   9.2500000e+02   2.7919642e+01   1.0747877e+01   2.7919642e+01   1.0747877e+01   1.1062913e+01   0.0000000e+00
   9.2600000e+02   2.7934082e+01   1.0699098e+01   2.7934082e+01   1.0699098e+01   1.1062365e+01   0.0000000e+00
   9.2700000e+02   2.7947864e+01   1.0650140e+01   2.7947864e+01   1.0650140e+01   1.1061819e+01   0.0000000e+00
   9.2800000e+02   2.7960986e+01   1.0601020e+01   2.7960986e+01   1.0601020e+01   1.1061275e+01   0.0000000e+00
   9.2900000e+02   2.7973448e+01   1.0551757e+01   2.7973448e+01   1.0551757e+01   1.1060732e+01   0.0000000e+00
   9.3000000e+02   2.7985246e+01   1.0502370e+01   2.7985246e+01   1.0502370e+01   1.1060192e+01   0.0000000e+00
   9.3100000e+02   2.7996382e+01   1.0452877e+01   2.7996382e+01   1.0452877e+01   1.1059653e+01   0.0000000e+00
   9.3200000e+02   2.8006853e+01   1.0403295e+01   2.8006853e+01   1.0403295e+01   1.1059116e+01   0.0000000e+00
   9.3300000e+02   2.8016662e+01   1.0353643e+01   2.8016662e+01   1.0353643e+01   1.1058581e+01   0.0000000e+00
   9.3400000e+02   2.8025807e+01   1.0303937e+01   2.8025807e+01   1.0303937e+01   1.1058047e+01   0.0000000e+00
   9.3500000e+02   2.8034290e+01   1.0254195e+01   2.8034290e+01   1.0254195e+01   1.1057515e+01   0.0000000e+00
   9.3600000e+02   2.8042113e+01   1.0204434e+01   2.8042113e+01   1.0204434e+01   1.1056985e+01   0.0000000e+00
   9.3700000e+02   2.8049278e+01   1.0154670e+01   2.8049278e+01   1.0154670e+01   1.1056457e+01   0.0000000e+00
   9.3800000e+02   2.8055787e+01   1.0104919e+01   2.8055787e+01   1.0104919e+01   1.1055931e+01   0.0000000e+00
   9.3900000e+02   2.8061643e+01   1.0055198e+01   2.8061643e+01   1.0055198e+01   1.1055406e+01   0.0000000e+00
   9.4000000e+02   2.8066849e+01   1.0005522e+01   2.8066849e+01   1.0005522e+01   1.1054883e+01   0.0000000e+00
   9.4100000e+02   2.8071408e+01   9.9559071e+00   2.8071408e+01   9.9559071e+00   1.1054362e+01   0.0000000e+00
   9.4200000e+02   2.8075325e+01   9.9063682e+00   2.8075325e+01   9.9063682e+00   1.1053842e+01   0.0000000e+00
   9.4300000e+02   2.8078603e+01   9.8569201e+00   2.8078603e+01   9.8569201e+00   1.1053324e+01   0.0000000e+00
   9.4400000e+02   2.8081247e+01   9.8075777e+00   2.8081247e+01   9.8075777e+00   1.1052808e+01   0.0000000e+00
   9.4500000e+02   2.8083261e+01   9.7583551e+00   2.8083261e+01   9.7583551e+00   1.1052293e+01   0.0000000e+00
   9.4600000e+02   2.8084652e+01   9.7092665e+00   2.8084652e+01   9.7092665e+00   1.1051781e+01   0.0000000e+00
   9.4700000e+02   2.8085423e+01   9.6603255e+00   2.8085423e+01   9.6603255e+00   1.1051269e+01   0.0000000e+00
   9.4800000e+02   2.8085581e+01   9.6115456e+00   2.8085581e+01   9.6115456e+00   1.1050760e+01   0.0000000e+00
   9.4900000e+02   2.8085132e+01   9.5629400e+00   2.8085132e+01   9.5629400e+00   1.1050252e+01   0.0000000e+00
   9.5000000e+02   2.8084082e+01   9.5145215e+00   2.8084082e+01   9.5145215e+00   1.1049746e+01   0.0000000e+00
   9.5100000e+02   2.8082436e+01   9.4663027e+00   2.8082436e+01   9.4663027e+00   1.1049241e+01   0.0000000e+00
   9.5200000e+02   2.8080202e+01   9.4182959e+00   2.8080202e+01   9.4182959e+00   1.1048738e+01   0.0000000e+00
   9.5300000e+02   2.8077386e+01   9.3705130e+00   2.8077386e+01   9.3705130e+00   1.1048237e+01   0.0000000e+00
   9.5400000e+02   2.8073996e+01   9.3229656e+00   2.8073996e+01   9.3229656e+00   1.1047737e+01   0.0000000e+00
   9.5500000e+02   2.8070038e+01   9.2756653e+00   2.8070038e+01   9.2756653e+00   1.1047239e+01   0.0000000e+00
   9.5600000e+02   2.8065519e+01   9.2286231e+00   2.8065519e+01   9.2286231e+00   1.1046743e+01   0.0000000e+00
   9.5700000e+02   2.8060448e+01   9.1818498e+00   2.8060448e+01   9.1818498e+00   1.1046248e+01   0.0000000e+00
   9.5800000e+02   2.8054831e+01   9.1353559e+00   2.8054831e+01   9.1353559e+00   1.1045754e+01   0.0000000e+00
   9.5900000e+02   2.8048676e+01   9.0891517e+00   2.8048676e+01   9.0891517e+00   1.1045263e+01   0.0000000e+00
   9.6000000e+02   2.8041992e+01   9.0432472e+00   2.8041992e+01   9.0432472e+00   1.1044773e+01   0.0000000e+00
   9.6100000e+02   2.8034785e+01   8.9976521e+00   2.8034785e+01   8.9976521e+00   1.1044284e+01   0.0000000e+00
   9.6200000e+02   2.8027065e+01   8.9523757e+00   2.8027065e+01   8.9523757e+00   1.1043797e+01   0.0000000e+00
   9.6300000e+02   2.8018840e+01   8.9074272e+00   2.8018840e+01   8.9074272e+00   1.1043312e+01   0.0000000e+00
   9.6400000e+02   2.8010117e+01   8.8628156e+00   2.8010117e+01   8.8628156e+00   1.1042828e+01   0.0000000e+00
   9.6500000e+02   2.8000905e+01   8.8185494e+00   2.8000905e+01   8.8185494e+00   1.1042345e+01   0.0000000e+00
   9.6600000e+02   2.7991213e+01   8.7746371e+00   2.7991213e+01   8.7746371e+00   1.1041865e+01   0.0000000e+00
   9.6700000e+02   2.7981048e+01   8.7310866e+00   2.7981048e+01   8.7310866e+00   1.1041385e+01   0.0000000e+00
   9.6800000e+02   2.7970421e+01   8.6879060e+00   2.7970421e+01   8.6879060e+00   1.1040908e+01   0.0000000e+00
   9.6900000e+02   2.7959339e+01   8.6451027e+00   2.7959339e+01   8.6451027e+00   1.1040431e+01   0.0000000e+00
   9.7000000e+02   2.7947811e+01   8.6026842e+00   2.7947811e+01   8.6026842e+00   1.1039957e+01   0.0000000e+00
   9.7100000e+02   2.7935845e+01   8.5606576e+00   2.7935845e+01   8.5606576e+00   1.1039484e+01   0.0000000e+00
   9.7200000e+02   2.7923452e+01   8.5190298e+00   2.7923452e+01   8.5190298e+00   1.1039012e+01   0.0000000e+00
   9.7300000e+02   2.7910638e+01   8.4778075e+00   2.7910638e+01   8.4778075e+00   1.1038542e+01   0.0000000e+00
   9.7400000e+02   2.7897414e+01   8.4369972e+00   2.7897414e+01   8.4369972e+00   1.1038073e+01   0.0000000e+00
   9.7500000e+02   2.7883788e+01   8.3966050e+00   2.7883788e+01   8.3966050e+00   1.1037606e+01   0.0000000e+00
   9.7600000e+02   2.7869769e+01   8.3566369e+00   2.7869769e+01   8.3566369e+00   1.1037140e+01   0.0000000e+00
   9.7700000e+02   2.7855366e+01   8.3170989e+00   2.7855366e+01   8.3170989e+00   1.1036676e+01   0.0000000e+00
   9.7800000e+02   2.7840588e+01   8.2779964e+00   2.7840588e+01   8.2779964e+00   1.1036213e+01   0.0000000e+00
   9.7900000e+02   2.7825444e+01   8.2393349e+00   2.7825444e+01   8.2393349e+00   1.1035751e+01   0.0000000e+00
   9.8000000e+02   2.7809942e+01   8.2011195e+00   2.7809942e+01   8.2011195e+00   1.1035291e+01   0.0000000e+00
   9.8100000e+02   2.7794093e+01   8.1633553e+00   2.7794093e+01   8.1633553e+00   1.1034833e+01   0.0000000e+00
   9.8200000e+02   2.7777904e+01   8.1260471e+00   2.7777904e+01   8.1260471e+00   1.1034376e+01   0.0000000e+00
   9.8300000e+02   2.7761384e+01   8.0891996e+00   2.7761384e+01   8.0891996e+00   1.1033920e+01   0.0000000e+00
   9.8400000e+02   2.7744544e+01   8.0528171e+00   2.7744544e+01   8.0528171e+00   1.1033466e+01   0.0000000e+00
   9.8500000e+02   2.7727390e+01   8.0169040e+00   2.7727390e+01   8.0169040e+00   1.1033013e+01   0.0000000e+00
   9.8600000e+02   2.7709933e+01   7.9814643e+00   2.7709933e+01   7.9814643e+00   1.1032562e+01   0.0000000e+00
   9.8700000e+02   2.7692182e+01   7.9465021e+00   2.7692182e+01   7.9465021e+00   1.1032112e+01   0.0000000e+00
   9.8800000e+02   2.7674144e+01   7.9120211e+00   2.7674144e+01   7.9120211e+00   1.1031663e+01   0.0000000e+00
   9.8900000e+02   2.7655829e+01   7.8780250e+00   2.7655829e+01   7.8780250e+00   1.1031216e+01   0.0000000e+00
   9.9000000e+02   2.7637247e+01   7.8445171e+00   2.7637247e+01   7.8445171e+00   1.1030770e+01   0.0000000e+00
   9.9100000e+02   2.7618404e+01   7.8115010e+00   2.7618404e+01   7.8115010e+00   1.1030326e+01   0.0000000e+00
   9.9200000e+02   2.7599312e+01   7.7789797e+00   2.7599312e+01   7.7789797e+00   1.1029883e+01   0.0000000e+00
   9.9300000e+02   2.7579977e+01   7.7469563e+00   2.7579977e+01   7.7469563e+00   1.1029441e+01   0.0000000e+00
   9.9400000e+02   2.7560409e+01   7.7154337e+00   2.7560409e+01   7.7154337e+00   1.1029001e+01   0.0000000e+00
   9.9500000e+02   2.7540617e+01   7.6844148e+00   2.7540617e+01   7.6844148e+00   1.1028562e+01   0.0000000e+00
   9.9600000e+02   2.7520610e+01   7.6539020e+00   2.7520610e+01   7.6539020e+00   1.1028124e+01   0.0000000e+00
   9.9700000e+02   2.7500395e+01   7.6238981e+00   2.7500395e+01   7.6238981e+00   1.1027688e+01   0.0000000e+00
   9.9800000e+02   2.7479982e+01   7.5944054e+00   2.7479982e+01   7.5944054e+00   1.1027253e+01   0.0000000e+00
   9.9900000e+02   2.7459379e+01   7.5654262e+00   2.7459379e+01   7.5654262e+00   1.1026820e+01   0.0000000e+00
   1.0000000e+03   2.7438595e+01   7.5369627e+00   2.7438595e+01   7.5369627e+00   1.1026388e+01   0.0000000e+00
   1.0025000e+03   2.7385899e+01   7.4680733e+00   2.7385899e+01   7.4680733e+00   1.1025313e+01   0.0000000e+00
   1.0050000e+03   2.7332256e+01   7.4024492e+00   2.7332256e+01   7.4024492e+00   1.1024246e+01   0.0000000e+00
   1.0075000e+03   2.7277799e+01   7.3401162e+00   2.7277799e+01   7.3401162e+00   1.1023188e+01   0.0000000e+00
   1.0100000e+03   2.7222660e+01   7.2810963e+00   2.7222660e+01   7.2810963e+00   1.1022138e+01   0.0000000e+00
   1.0125000e+03   2.7166969e+01   7.2254084e+00   2.7166969e+01   7.2254084e+00   1.1021095e+01   0.0000000e+00
   1.0150000e+03   2.7110856e+01   7.1730682e+00   2.7110856e+01   7.1730682e+00   1.1020061e+01   0.0000000e+00
   1.0175000e+03   2.7054451e+01   7.1240885e+00   2.7054451e+01   7.1240885e+00   1.1019034e+01   0.0000000e+00
   1.0200000e+03   2.6997883e+01   7.0784795e+00   2.6997883e+01   7.0784795e+00   1.1018015e+01   0.0000000e+00
   1.0225000e+03   2.6941281e+01   7.0362484e+00   2.6941281e+01   7.0362484e+00   1.1017004e+01   0.0000000e+00
   1.0250000e+03   2.6884775e+01   6.9974000e+00   2.6884775e+01   6.9974000e+00   1.1016000e+01   0.0000000e+00
   1.0275000e+03   2.6828496e+01   6.9619367e+00   2.6828496e+01   6.9619367e+00   1.1015004e+01   0.0000000e+00
   1.0300000e+03   2.6772574e+01   6.9298582e+00   2.6772574e+01   6.9298582e+00   1.1014015e+01   0.0000000e+00
   1.0325000e+03   2.6717140e+01   6.9011618e+00   2.6717140e+01   6.9011618e+00   1.1013034e+01   0.0000000e+00
   1.0350000e+03   2.6662329e+01   6.8758419e+00   2.6662329e+01   6.8758419e+00   1.1012059e+01   0.0000000e+00
   1.0375000e+03   2.6608274e+01   6.8538904e+00   2.6608274e+01   6.8538904e+00   1.1011092e+01   0.0000000e+00
   1.0400000e+03   2.6555111e+01   6.8352961e+00   2.6555111e+01   6.8352961e+00   1.1010132e+01   0.0000000e+00
   1.0425000e+03   2.6502978e+01   6.8200447e+00   2.6502978e+01   6.8200447e+00   1.1009180e+01   0.0000000e+00
   1.0450000e+03   2.6452016e+01   6.8081185e+00   2.6452016e+01   6.8081185e+00   1.1008234e+01   0.0000000e+00
   1.0475000e+03   2.6402366e+01   6.7994961e+00   2.6402366e+01   6.7994961e+00   1.1007295e+01   0.0000000e+00
   1.0500000e+03   2.6354174e+01   6.7941519e+00   2.6354174e+01   6.7941519e+00   1.1006363e+01   0.0000000e+00
   1.0525000e+03   2.6307587e+01   6.7920560e+00   2.6307587e+01   6.7920560e+00   1.1005437e+01   0.0000000e+00
   1.0550000e+03   2.6262754e+01   6.7931733e+00   2.6262754e+01   6.7931733e+00   1.1004519e+01   0.0000000e+00
   1.0575000e+03   2.6219830e+01   6.7974635e+00   2.6219830e+01   6.7974635e+00   1.1003607e+01   0.0000000e+00
   1.0600000e+03   2.6178970e+01   6.8048800e+00   2.6178970e+01   6.8048800e+00   1.1002702e+01   0.0000000e+00
   1.0625000e+03   2.6140331e+01   6.8153699e+00   2.6140331e+01   6.8153699e+00   1.1001803e+01   0.0000000e+00
   1.0650000e+03   2.6104074e+01   6.8288727e+00   2.6104074e+01   6.8288727e+00   1.1000911e+01   0.0000000e+00
   1.0675000e+03   2.6070362e+01   6.8453205e+00   2.6070362e+01   6.8453205e+00   1.1000025e+01   0.0000000e+00
   1.0700000e+03   2.6039359e+01   6.8646364e+00   2.6039359e+01   6.8646364e+00   1.0999145e+01   0.0000000e+00
   1.0725000e+03   2.6011231e+01   6.8867346e+00   2.6011231e+01   6.8867346e+00   1.0998272e+01   0.0000000e+00
   1.0750000e+03   2.5986144e+01   6.9115194e+00   2.5986144e+01   6.9115194e+00   1.0997405e+01   0.0000000e+00
   1.0775000e+03   2.5964264e+01   6.9388843e+00   2.5964264e+01   6.9388843e+00   1.0996544e+01   0.0000000e+00
   1.0800000e+03   2.5945756e+01   6.9687123e+00   2.5945756e+01   6.9687123e+00   1.0995689e+01   0.0000000e+00
   1.0825000e+03   2.5930783e+01   7.0008747e+00   2.5930783e+01   7.0008747e+00   1.0994840e+01   0.0000000e+00
   1.0850000e+03   2.5919504e+01   7.0352308e+00   2.5919504e+01   7.0352308e+00   1.0993997e+01   0.0000000e+00
   1.0875000e+03   2.5912073e+01   7.0716284e+00   2.5912073e+01   7.0716284e+00   1.0993160e+01   0.0000000e+00
   1.0900000e+03   2.5908638e+01   7.1099033e+00   2.5908638e+01   7.1099033e+00   1.0992329e+01   0.0000000e+00
   1.0925000e+03   2.5909338e+01   7.1498796e+00   2.5909338e+01   7.1498796e+00   1.0991504e+01   0.0000000e+00
   1.0950000e+03   2.5914304e+01   7.1913712e+00   2.5914304e+01   7.1913712e+00   1.0990685e+01   0.0000000e+00
   1.0975000e+03   2.5923653e+01   7.2341818e+00   2.5923653e+01   7.2341818e+00   1.0989871e+01   0.0000000e+00
   1.1000000e+03   2.5937489e+01   7.2781076e+00   2.5937489e+01   7.2781076e+00   1.0989063e+01   0.0000000e+00
   1.1025000e+03   2.5955901e+01   7.3229386e+00   2.5955901e+01   7.3229386e+00   1.0988261e+01   0.0000000e+00
   1.1050000e+03   2.5978960e+01   7.3684620e+00   2.5978960e+01   7.3684620e+00   1.0987464e+01   0.0000000e+00
   1.1075000e+03   2.6006719e+01   7.4144652e+00   2.6006719e+01   7.4144652e+00   1.0986672e+01   0.0000000e+00
   1.1100000e+03   2.6039212e+01   7.4607406e+00   2.6039212e+01   7.4607406e+00   1.0985886e+01   0.0000000e+00
   1.1125000e+03   2.6076455e+01   7.5070897e+00   2.6076455e+01   7.5070897e+00   1.0985106e+01   0.0000000e+00
   1.1150000e+03   2.6118444e+01   7.5533297e+00   2.6118444e+01   7.5533297e+00   1.0984331e+01   0.0000000e+00
   1.1175000e+03   2.6165160e+01   7.5992996e+00   2.6165160e+01   7.5992996e+00   1.0983561e+01   0.0000000e+00
   1.1200000e+03   2.6216575e+01   7.6448670e+00   2.6216575e+01   7.6448670e+00   1.0982796e+01   0.0000000e+00
   1.1225000e+03   2.6272652e+01   7.6899362e+00   2.6272652e+01   7.6899362e+00   1.0982037e+01   0.0000000e+00
   1.1250000e+03   2.6333360e+01   7.7344552e+00   2.6333360e+01   7.7344552e+00   1.0981282e+01   0.0000000e+00
   1.1275000e+03   2.6398682e+01   7.7784234e+00   2.6398682e+01   7.7784234e+00   1.0980533e+01   0.0000000e+00
   1.1300000e+03   2.6468633e+01   7.8218975e+00   2.6468633e+01   7.8218975e+00   1.0979789e+01   0.0000000e+00
   1.1325000e+03   2.6543278e+01   7.8649964e+00   2.6543278e+01   7.8649964e+00   1.0979050e+01   0.0000000e+00
   1.1350000e+03   2.6622759e+01   7.9079014e+00   2.6622759e+01   7.9079014e+00   1.0978316e+01   0.0000000e+00
   1.1375000e+03   2.6707325e+01   7.9508535e+00   2.6707325e+01   7.9508535e+00   1.0977587e+01   0.0000000e+00
   1.1400000e+03   2.6797367e+01   7.9941414e+00   2.6797367e+01   7.9941414e+00   1.0976862e+01   0.0000000e+00
   1.1425000e+03   2.6893461e+01   8.0380803e+00   2.6893461e+01   8.0380803e+00   1.0976143e+01   0.0000000e+00
   1.1450000e+03   2.6996412e+01   8.0829764e+00   2.6996412e+01   8.0829764e+00   1.0975428e+01   0.0000000e+00
   1.1475000e+03   2.7107306e+01   8.1290712e+00   2.7107306e+01   8.1290712e+00   1.0974718e+01   0.0000000e+00
   1.1500000e+03   2.7227554e+01   8.1764616e+00   2.7227554e+01   8.1764616e+00   1.0974013e+01   0.0000000e+00
   1.1525000e+03   2.7358926e+01   8.2249878e+00   2.7358926e+01   8.2249878e+00   1.0973313e+01   0.0000000e+00
   1.1550000e+03   2.7503569e+01   8.2740845e+00   2.7503569e+01   8.2740845e+00   1.0972617e+01   0.0000000e+00
   1.1575000e+03   2.7663969e+01   8.3225917e+00   2.7663969e+01   8.3225917e+00   1.0971926e+01   0.0000000e+00
   1.1600000e+03   2.7842860e+01   8.3685304e+00   2.7842860e+01   8.3685304e+00   1.0971239e+01   0.0000000e+00
   1.1625000e+03   2.8043019e+01   8.4088612e+00   2.8043019e+01   8.4088612e+00   1.0970557e+01   0.0000000e+00
   1.1650000e+03   2.8266932e+01   8.4392631e+00   2.8266932e+01   8.4392631e+00   1.0969879e+01   0.0000000e+00
   1.1675000e+03   2.8516297e+01   8.4540038e+00   2.8516297e+01   8.4540038e+00   1.0969206e+01   0.0000000e+00
   1.1700000e+03   2.8791381e+01   8.4459977e+00   2.8791381e+01   8.4459977e+00   1.0968537e+01   0.0000000e+00
   1.1725000e+03   2.9090298e+01   8.4071664e+00   2.9090298e+01   8.4071664e+00   1.0967872e+01   0.0000000e+00
   1.1750000e+03   2.9408364e+01   8.3291916e+00   2.9408364e+01   8.3291916e+00   1.0967212e+01   0.0000000e+00
   1.1775000e+03   2.9737759e+01   8.2046587e+00   2.9737759e+01   8.2046587e+00   1.0966556e+01   0.0000000e+00
   1.1800000e+03   3.0067761e+01   8.0284335e+00   3.0067761e+01   8.0284335e+00   1.0965904e+01   0.0000000e+00
   1.1825000e+03   3.0385675e+01   7.7989401e+00   3.0385675e+01   7.7989401e+00   1.0965256e+01   0.0000000e+00
   1.1850000e+03   3.0678396e+01   7.5189242e+00   3.0678396e+01   7.5189242e+00   1.0964613e+01   0.0000000e+00
   1.1875000e+03   3.0934236e+01   7.1953804e+00   3.0934236e+01   7.1953804e+00   1.0963974e+01   0.0000000e+00
   1.1900000e+03   3.1144521e+01   6.8385993e+00   3.1144521e+01   6.8385993e+00   1.0963339e+01   0.0000000e+00
   1.1925000e+03   3.1304504e+01   6.4606120e+00   3.1304504e+01   6.4606120e+00   1.0962707e+01   0.0000000e+00
   1.1950000e+03   3.1413445e+01   6.0735027e+00   3.1413445e+01   6.0735027e+00   1.0962080e+01   0.0000000e+00
   1.1975000e+03   3.1473969e+01   5.6880255e+00   3.1473969e+01   5.6880255e+00   1.0961457e+01   0.0000000e+00
   1.2000000e+03   3.1491040e+01   5.3127700e+00   3.1491040e+01   5.3127700e+00   1.0960838e+01   0.0000000e+00
   1.2025000e+03   3.1470868e+01   4.9538868e+00   3.1470868e+01   4.9538868e+00   1.0960223e+01   0.0000000e+00
   1.2050000e+03   3.1419998e+01   4.6152381e+00   3.1419998e+01   4.6152381e+00   1.0959612e+01   0.0000000e+00
   1.2075000e+03   3.1344671e+01   4.2987855e+00   3.1344671e+01   4.2987855e+00   1.0959004e+01   0.0000000e+00
   1.2100000e+03   3.1250447e+01   4.0050563e+00   3.1250447e+01   4.0050563e+00   1.0958401e+01   0.0000000e+00
   1.2125000e+03   3.1142052e+01   3.7335945e+00   3.1142052e+01   3.7335945e+00   1.0957801e+01   0.0000000e+00
   1.2150000e+03   3.1023366e+01   3.4833244e+00   3.1023366e+01   3.4833244e+00   1.0957205e+01   0.0000000e+00
   1.2175000e+03   3.0897490e+01   3.2528279e+00   3.0897490e+01   3.2528279e+00   1.0956612e+01   0.0000000e+00
   1.2200000e+03   3.0766856e+01   3.0405401e+00   3.0766856e+01   3.0405401e+00   1.0956024e+01   0.0000000e+00
   1.2225000e+03   3.0633335e+01   2.8448770e+00   3.0633335e+01   2.8448770e+00   1.0955439e+01   0.0000000e+00
   1.2250000e+03   3.0498352e+01   2.6643138e+00   3.0498352e+01   2.6643138e+00   1.0954857e+01   0.0000000e+00
   1.2275000e+03   3.0362979e+01   2.4974286e+00   3.0362979e+01   2.4974286e+00   1.0954280e+01   0.0000000e+00
   1.2300000e+03   3.0228012e+01   2.3429216e+00   3.0228012e+01   2.3429216e+00   1.0953706e+01   0.0000000e+00
   1.2325000e+03   3.0094039e+01   2.1996207e+00   3.0094039e+01   2.1996207e+00   1.0953135e+01   0.0000000e+00
   1.2350000e+03   2.9961486e+01   2.0664777e+00   2.9961486e+01   2.0664777e+00   1.0952568e+01   0.0000000e+00
   1.2375000e+03   2.9830659e+01   1.9425597e+00   2.9830659e+01   1.9425597e+00   1.0952004e+01   0.0000000e+00
   1.2400000e+03   2.9701774e+01   1.8270390e+00   2.9701774e+01   1.8270390e+00   1.0951444e+01   0.0000000e+00
   1.2425000e+03   2.9574977e+01   1.7191813e+00   2.9574977e+01   1.7191813e+00   1.0950887e+01   0.0000000e+00
   1.2450000e+03   2.9450365e+01   1.6183353e+00   2.9450365e+01   1.6183353e+00   1.0950334e+01   0.0000000e+00
   1.2475000e+03   2.9327996e+01   1.5239218e+00   2.9327996e+01   1.5239218e+00   1.0949784e+01   0.0000000e+00
   1.2500000e+03   2.9207900e+01   1.4354253e+00   2.9207900e+01   1.4354253e+00   1.0949238e+01   0.0000000e+00
   1.2525000e+03   2.9090087e+01   1.3523851e+00   2.9090087e+01   1.3523851e+00   1.0948694e+01   0.0000000e+00
   1.2550000e+03   2.8974551e+01   1.2743889e+00   2.8974551e+01   1.2743889e+00   1.0948155e+01   0.0000000e+00
   1.2575000e+03   2.8861276e+01   1.2010657e+00   2.8861276e+01   1.2010657e+00   1.0947618e+01   0.0000000e+00
   1.2600000e+03   2.8750236e+01   1.1320815e+00   2.8750236e+01   1.1320815e+00   1.0947084e+01   0.0000000e+00
   1.2625000e+03   2.8641402e+01   1.0671340e+00   2.8641402e+01   1.0671340e+00   1.0946554e+01   0.0000000e+00
   1.2650000e+03   2.8534737e+01   1.0059489e+00   2.8534737e+01   1.0059489e+00   1.0946027e+01   0.0000000e+00
   1.2675000e+03   2.8430206e+01   9.4827664e-01   2.8430206e+01   9.4827664e-01   1.0945503e+01   0.0000000e+00
   1.2700000e+03   2.8327769e+01   8.9388937e-01   2.8327769e+01   8.9388937e-01   1.0944983e+01   0.0000000e+00
   1.2725000e+03   2.8227385e+01   8.4257854e-01   2.8227385e+01   8.4257854e-01   1.0944465e+01   0.0000000e+00
   1.2750000e+03   2.8129014e+01   7.9415276e-01   2.8129014e+01   7.9415276e-01   1.0943950e+01   0.0000000e+00
   1.2775000e+03   2.8032615e+01   7.4843595e-01   2.8032615e+01   7.4843595e-01   1.0943439e+01   0.0000000e+00
   1.2800000e+03   2.7938147e+01   7.0526574e-01   2.7938147e+01   7.0526574e-01   1.0942931e+01   0.0000000e+00
   1.2825000e+03   2.7845572e+01   6.6449209e-01   2.7845572e+01   6.6449209e-01   1.0942425e+01   0.0000000e+00
   1.2850000e+03   2.7754849e+01   6.2597610e-01   2.7754849e+01   6.2597610e-01   1.0941923e+01   0.0000000e+00
   1.2875000e+03   2.7665942e+01   5.8958892e-01   2.7665942e+01   5.8958892e-01   1.0941423e+01   0.0000000e+00
   1.2900000e+03   2.7578815e+01   5.5521083e-01   2.7578815e+01   5.5521083e-01   1.0940927e+01   0.0000000e+00
   1.2925000e+03   2.7493432e+01   5.2273045e-01   2.7493432e+01   5.2273045e-01   1.0940433e+01   0.0000000e+00
   1.2950000e+03   2.7409763e+01   4.9204396e-01   2.7409763e+01   4.9204396e-01   1.0939943e+01   0.0000000e+00
   1.2975000e+03   2.7327780e+01   4.6305451e-01   2.7327780e+01   4.6305451e-01   1.0939455e+01   0.0000000e+00
   1.3000000e+03   2.7247462e+01   4.3567160e-01   2.7247462e+01   4.3567160e-01   1.0938970e+01   0.0000000e+00
   1.3025000e+03   2.7168807e+01   4.0981060e-01   2.7168807e+01   4.0981060e-01   1.0938488e+01   0.0000000e+00
   1.3050000e+03   2.7091859e+01   3.8531919e-01   2.7091859e+01   3.8531919e-01   1.0938008e+01   0.0000000e+00
   1.3075000e+03   2.7016494e+01   3.6200630e-01   2.7016494e+01   3.6200630e-01   1.0937532e+01   0.0000000e+00
   1.3100000e+03   2.6942605e+01   3.3981919e-01   2.6942605e+01   3.3981919e-01   1.0937058e+01   0.0000000e+00
   1.3125000e+03   2.6870127e+01   3.1870985e-01   2.6870127e+01   3.1870985e-01   1.0936587e+01   0.0000000e+00
   1.3150000e+03   2.6799005e+01   2.9863244e-01   2.6799005e+01   2.9863244e-01   1.0936119e+01   0.0000000e+00
   1.3175000e+03   2.6729193e+01   2.7954322e-01   2.6729193e+01   2.7954322e-01   1.0935653e+01   0.0000000e+00
   1.3200000e+03   2.6660652e+01   2.6140042e-01   2.6660652e+01   2.6140042e-01   1.0935190e+01   0.0000000e+00
   1.3225000e+03   2.6593342e+01   2.4416420e-01   2.6593342e+01   2.4416420e-01   1.0934730e+01   0.0000000e+00
   1.3250000e+03   2.6527231e+01   2.2779655e-01   2.6527231e+01   2.2779655e-01   1.0934272e+01   0.0000000e+00
   1.3275000e+03   2.6462286e+01   2.1226122e-01   2.6462286e+01   2.1226122e-01   1.0933817e+01   0.0000000e+00
   1.3300000e+03   2.6398478e+01   1.9752363e-01   2.6398478e+01   1.9752363e-01   1.0933365e+01   0.0000000e+00
   1.3325000e+03   2.6335778e+01   1.8355080e-01   2.6335778e+01   1.8355080e-01   1.0932915e+01   0.0000000e+00
   1.3350000e+03   2.6274159e+01   1.7031129e-01   2.6274159e+01   1.7031129e-01   1.0932468e+01   0.0000000e+00
   1.3375000e+03   2.6213596e+01   1.5777512e-01   2.6213596e+01   1.5777512e-01   1.0932023e+01   0.0000000e+00
   1.3400000e+03   2.6154065e+01   1.4591368e-01   2.6154065e+01   1.4591368e-01   1.0931581e+01   0.0000000e+00
   1.3425000e+03   2.6095542e+01   1.3469971e-01   2.6095542e+01   1.3469971e-01   1.0931141e+01   0.0000000e+00
   1.3450000e+03   2.6038005e+01   1.2410720e-01   2.6038005e+01   1.2410720e-01   1.0930704e+01   0.0000000e+00
   1.3475000e+03   2.5981433e+01   1.1411134e-01   2.5981433e+01   1.1411134e-01   1.0930269e+01   0.0000000e+00
   1.3500000e+03   2.5925806e+01   1.0468847e-01   2.5925806e+01   1.0468847e-01   1.0929837e+01   0.0000000e+00
   1.3525000e+03   2.5871104e+01   9.5816023e-02   2.5871104e+01   9.5816023e-02   1.0929407e+01   0.0000000e+00
   1.3550000e+03   2.5817307e+01   8.7472456e-02   2.5817307e+01   8.7472456e-02   1.0928980e+01   0.0000000e+00
   1.3575000e+03   2.5764399e+01   7.9637218e-02   2.5764399e+01   7.9637218e-02   1.0928555e+01   0.0000000e+00
   1.3600000e+03   2.5712361e+01   7.2290697e-02   2.5712361e+01   7.2290697e-02   1.0928132e+01   0.0000000e+00
   1.3625000e+03   2.5661177e+01   6.5414171e-02   2.5661177e+01   6.5414171e-02   1.0927712e+01   0.0000000e+00
   1.3650000e+03   2.5610831e+01   5.8989765e-02   2.5610831e+01   5.8989765e-02   1.0927294e+01   0.0000000e+00
   1.3675000e+03   2.5561308e+01   5.3000412e-02   2.5561308e+01   5.3000412e-02   1.0926878e+01   0.0000000e+00
   1.3700000e+03   2.5512592e+01   4.7429811e-02   2.5512592e+01   4.7429811e-02   1.0926465e+01   0.0000000e+00
   1.3725000e+03   2.5464671e+01   4.2262390e-02   2.5464671e+01   4.2262390e-02   1.0926054e+01   0.0000000e+00
   1.3750000e+03   2.5417530e+01   3.7483274e-02   2.5417530e+01   3.7483274e-02   1.0925645e+01   0.0000000e+00
   1.3775000e+03   2.5371157e+01   3.3078242e-02   2.5371157e+01   3.3078242e-02   1.0925238e+01   0.0000000e+00
   1.3800000e+03   2.5325540e+01   2.9033705e-02   2.5325540e+01   2.9033705e-02   1.0924834e+01   0.0000000e+00
   1.3825000e+03   2.5280668e+01   2.5336668e-02   2.5280668e+01   2.5336668e-02   1.0924432e+01   0.0000000e+00
   1.3850000e+03   2.5236531e+01   2.1974706e-02   2.5236531e+01   2.1974706e-02   1.0924032e+01   0.0000000e+00
   1.3875000e+03   2.5193119e+01   1.8935932e-02   2.5193119e+01   1.8935932e-02   1.0923634e+01   0.0000000e+00
   1.3900000e+03   2.5150423e+01   1.6208975e-02   2.5150423e+01   1.6208975e-02   1.0923239e+01   0.0000000e+00
   1.3925000e+03   2.5108437e+01   1.3782951e-02   2.5108437e+01   1.3782951e-02   1.0922845e+01   0.0000000e+00
   1.3950000e+03   2.5067153e+01   1.1647444e-02   2.5067153e+01   1.1647444e-02   1.0922454e+01   0.0000000e+00
   1.3975000e+03   2.5026569e+01   9.7924779e-03   2.5026569e+01   9.7924779e-03   1.0922065e+01   0.0000000e+00
   1.4000000e+03   2.4986683e+01   8.2085013e-03   2.4986683e+01   8.2085013e-03   1.0921678e+01   0.0000000e+00
   1.4025000e+03   2.4947499e+01   6.8863634e-03   2.4947499e+01   6.8863634e-03   1.0921293e+01   0.0000000e+00
   1.4050000e+03   2.4909028e+01   5.8172960e-03   2.4909028e+01   5.8172960e-03   1.0920910e+01   0.0000000e+00
   1.4075000e+03   2.4871325e+01   4.9691554e-03   2.4871325e+01   4.9691554e-03   1.0920529e+01   0.0000000e+00
   1.4100000e+03   2.4834363e+01   4.2205756e-03   2.4834363e+01   4.2205756e-03   1.0920151e+01   0.0000000e+00
   1.4125000e+03   2.4798065e+01   3.5544957e-03   2.4798065e+01   3.5544957e-03   1.0919774e+01   0.0000000e+00
   1.4150000e+03   2.4762394e+01   2.9695953e-03   2.4762394e+01   2.9695953e-03   1.0919399e+01   0.0000000e+00
   1.4175000e+03   2.4727324e+01   2.4645809e-03   2.4727324e+01   2.4645809e-03   1.0919027e+01   0.0000000e+00
   1.4200000e+03   2.4692834e+01   2.0381853e-03   2.4692834e+01   2.0381853e-03   1.0918656e+01   0.0000000e+00
   1.4225000e+03   2.4658908e+01   1.6891672e-03   2.4658908e+01   1.6891672e-03   1.0918287e+01   0.0000000e+00
   1.4250000e+03   2.4625532e+01   1.4163106e-03   2.4625532e+01   1.4163106e-03   1.0917921e+01   0.0000000e+00
   1.4275000e+03   2.4592698e+01   1.2184236e-03   2.4592698e+01   1.2184236e-03   1.0917556e+01   0.0000000e+00
   1.4300000e+03   2.4560402e+01   1.0943387e-03   2.4560402e+01   1.0943387e-03   1.0917193e+01   0.0000000e+00
   1.4325000e+03   2.4528663e+01   1.0276590e-03   2.4528663e+01   1.0276590e-03   1.0916832e+01   0.0000000e+00
   1.4350000e+03   2.4497454e+01   9.6703271e-04   2.4497454e+01   9.6703271e-04   1.0916473e+01   0.0000000e+00
   1.4375000e+03   2.4466735e+01   9.0837670e-04   2.4466735e+01   9.0837670e-04   1.0916116e+01   0.0000000e+00
   1.4400000e+03   2.4436484e+01   8.5167820e-04   2.4436484e+01   8.5167820e-04   1.0915761e+01   0.0000000e+00
   1.4425000e+03   2.4406682e+01   7.9692455e-04   2.4406682e+01   7.9692455e-04   1.0915407e+01   0.0000000e+00
   1.4450000e+03   2.4377314e+01   7.4410321e-04   2.4377314e+01   7.4410321e-04   1.0915056e+01   0.0000000e+00
   1.4475000e+03   2.4348363e+01   6.9320173e-04   2.4348363e+01   6.9320173e-04   1.0914706e+01   0.0000000e+00
   1.4500000e+03   2.4319819e+01   6.4420779e-04   2.4319819e+01   6.4420779e-04   1.0914358e+01   0.0000000e+00
   1.4525000e+03   2.4291667e+01   5.9710920e-04   2.4291667e+01   5.9710920e-04   1.0914012e+01   0.0000000e+00
   1.4550000e+03   2.4263898e+01   5.5189384e-04   2.4263898e+01   5.5189384e-04   1.0913668e+01   0.0000000e+00
   1.4575000e+03   2.4236499e+01   5.0854972e-04   2.4236499e+01   5.0854972e-04   1.0913325e+01   0.0000000e+00
   1.4600000e+03   2.4209462e+01   4.6706498e-04   2.4209462e+01   4.6706498e-04   1.0912985e+01   0.0000000e+00
   1.4625000e+03   2.4182777e+01   4.2742782e-04   2.4182777e+01   4.2742782e-04   1.0912646e+01   0.0000000e+00
   1.4650000e+03   2.4156434e+01   3.8962659e-04   2.4156434e+01   3.8962659e-04   1.0912309e+01   0.0000000e+00
   1.4675000e+03   2.4130426e+01   3.5364971e-04   2.4130426e+01   3.5364971e-04   1.0911973e+01   0.0000000e+00
   1.4700000e+03   2.4104744e+01   3.1948573e-04   2.4104744e+01   3.1948573e-04   1.0911640e+01   0.0000000e+00
   1.4725000e+03   2.4079381e+01   2.8712328e-04   2.4079381e+01   2.8712328e-04   1.0911308e+01   0.0000000e+00
   1.4750000e+03   2.4054328e+01   2.5655110e-04   2.4054328e+01   2.5655110e-04   1.0910977e+01   0.0000000e+00
   1.4775000e+03   2.4029579e+01   2.2775804e-04   2.4029579e+01   2.2775804e-04   1.0910649e+01   0.0000000e+00
   1.4800000e+03   2.4005127e+01   2.0073302e-04   2.4005127e+01   2.0073302e-04   1.0910322e+01   0.0000000e+00
   1.4825000e+03   2.3980966e+01   1.7546510e-04   2.3980966e+01   1.7546510e-04   1.0909997e+01   0.0000000e+00
   1.4850000e+03   2.3957089e+01   1.5194339e-04   2.3957089e+01   1.5194339e-04   1.0909673e+01   0.0000000e+00
   1.4875000e+03   2.3933490e+01   1.3015713e-04   2.3933490e+01   1.3015713e-04   1.0909351e+01   0.0000000e+00
   1.4900000e+03   2.3910163e+01   1.1009564e-04   2.3910163e+01   1.1009564e-04   1.0909031e+01   0.0000000e+00
   1.4925000e+03   2.3887103e+01   9.1748326e-05   2.3887103e+01   9.1748326e-05   1.0908713e+01   0.0000000e+00
   1.4950000e+03   2.3864304e+01   7.5104698e-05   2.3864304e+01   7.5104698e-05   1.0908395e+01   0.0000000e+00
   1.4975000e+03   2.3841761e+01   6.0154351e-05   2.3841761e+01   6.0154351e-05   1.0908080e+01   0.0000000e+00
   1.5000000e+03   2.3819469e+01   4.6886972e-05   2.3819469e+01   4.6886972e-05   1.0907766e+01   0.0000000e+00
   1.5025000e+03   2.3797423e+01   3.5292338e-05   2.3797423e+01   3.5292338e-05   1.0907454e+01   0.0000000e+00
   1.5050000e+03   2.3775618e+01   2.5360309e-05   2.3775618e+01   2.5360309e-05   1.0907143e+01   0.0000000e+00
   1.5075000e+03   2.3754051e+01   1.7080837e-05   2.3754051e+01   1.7080837e-05   1.0906834e+01   0.0000000e+00
   1.5100000e+03   2.3732715e+01   1.0443958e-05   2.3732715e+01   1.0443958e-05   1.0906527e+01   0.0000000e+00
   1.5125000e+03   2.3711608e+01   5.4397915e-06   2.3711608e+01   5.4397915e-06   1.0906221e+01   0.0000000e+00
   1.5150000e+03   2.3690725e+01   2.0585433e-06   2.3690725e+01   2.0585433e-06   1.0905916e+01   0.0000000e+00
   1.5175000e+03   2.3670063e+01   2.9050127e-07   2.3670063e+01   2.9050127e-07   1.0905613e+01   0.0000000e+00
   1.5200000e+03   2.3649617e+01   0.0000000e+00   2.3649617e+01   0.0000000e+00   1.0905312e+01   0.0000000e+00
   1.5225000e+03   2.3629385e+01   0.0000000e+00   2.3629385e+01   0.0000000e+00   1.0905012e+01   0.0000000e+00
   1.5250000e+03   2.3609361e+01   0.0000000e+00   2.3609361e+01   0.0000000e+00   1.0904713e+01   0.0000000e+00
   1.5275000e+03   2.3589542e+01   0.0000000e+00   2.3589542e+01   0.0000000e+00   1.0904416e+01   0.0000000e+00
   1.5300000e+03   2.3569925e+01   0.0000000e+00   2.3569925e+01   0.0000000e+00   1.0904121e+01   0.0000000e+00
   1.5325000e+03   2.3550505e+01   0.0000000e+00   2.3550505e+01   0.0000000e+00   1.0903827e+01   0.0000000e+00
   1.5350000e+03   2.3531279e+01   0.0000000e+00   2.3531279e+01   0.0000000e+00   1.0903534e+01   0.0000000e+00
   1.5375000e+03   2.3512243e+01   0.0000000e+00   2.3512243e+01   0.0000000e+00   1.0903243e+01   0.0000000e+00
   1.5400000e+03   2.3493396e+01   0.0000000e+00   2.3493396e+01   0.0000000e+00   1.0902953e+01   0.0000000e+00
   1.5425000e+03   2.3474732e+01   0.0000000e+00   2.3474732e+01   0.0000000e+00   1.0902665e+01   0.0000000e+00
   1.5450000e+03   2.3456250e+01   0.0000000e+00   2.3456250e+01   0.0000000e+00   1.0902378e+01   0.0000000e+00
   1.5475000e+03   2.3437946e+01   0.0000000e+00   2.3437946e+01   0.0000000e+00   1.0902093e+01   0.0000000e+00
   1.5500000e+03   2.3419818e+01   0.0000000e+00   2.3419818e+01   0.0000000e+00   1.0901809e+01   0.0000000e+00
   1.5525000e+03   2.3401862e+01   0.0000000e+00   2.3401862e+01   0.0000000e+00   1.0901526e+01   0.0000000e+00
   1.5550000e+03   2.3384076e+01   0.0000000e+00   2.3384076e+01   0.0000000e+00   1.0901245e+01   0.0000000e+00
   1.5575000e+03   2.3366457e+01   0.0000000e+00   2.3366457e+01   0.0000000e+00   1.0900965e+01   0.0000000e+00
   1.5600000e+03   2.3349002e+01   0.0000000e+00   2.3349002e+01   0.0000000e+00   1.0900686e+01   0.0000000e+00
   1.5625000e+03   2.3331709e+01   0.0000000e+00   2.3331709e+01   0.0000000e+00   1.0900409e+01   0.0000000e+00
   1.5650000e+03   2.3314576e+01   0.0000000e+00   2.3314576e+01   0.0000000e+00   1.0900133e+01   0.0000000e+00
   1.5675000e+03   2.3297599e+01   0.0000000e+00   2.3297599e+01   0.0000000e+00   1.0899858e+01   0.0000000e+00
   1.5700000e+03   2.3280777e+01   0.0000000e+00   2.3280777e+01   0.0000000e+00   1.0899585e+01   0.0000000e+00
   1.5725000e+03   2.3264108e+01   0.0000000e+00   2.3264108e+01   0.0000000e+00   1.0899313e+01   0.0000000e+00
   1.5750000e+03   2.3247588e+01   0.0000000e+00   2.3247588e+01   0.0000000e+00   1.0899042e+01   0.0000000e+00
   1.5775000e+03   2.3231216e+01   0.0000000e+00   2.3231216e+01   0.0000000e+00   1.0898773e+01   0.0000000e+00
   1.5800000e+03   2.3214989e+01   0.0000000e+00   2.3214989e+01   0.0000000e+00   1.0898505e+01   0.0000000e+00
   1.5825000e+03   2.3198906e+01   0.0000000e+00   2.3198906e+01   0.0000000e+00   1.0898238e+01   0.0000000e+00
   1.5850000e+03   2.3182964e+01   0.0000000e+00   2.3182964e+01   0.0000000e+00   1.0897973e+01   0.0000000e+00
   1.5875000e+03   2.3167162e+01   0.0000000e+00   2.3167162e+01   0.0000000e+00   1.0897709e+01   0.0000000e+00
   1.5900000e+03   2.3151497e+01   0.0000000e+00   2.3151497e+01   0.0000000e+00   1.0897446e+01   0.0000000e+00
   1.5925000e+03   2.3135967e+01   0.0000000e+00   2.3135967e+01   0.0000000e+00   1.0897184e+01   0.0000000e+00
   1.5950000e+03   2.3120570e+01   0.0000000e+00   2.3120570e+01   0.0000000e+00   1.0896923e+01   0.0000000e+00
   1.5975000e+03   2.3105306e+01   0.0000000e+00   2.3105306e+01   0.0000000e+00   1.0896664e+01   0.0000000e+00
   1.6000000e+03   2.3090171e+01   0.0000000e+00   2.3090171e+01   0.0000000e+00   1.0896406e+01   0.0000000e+00
   1.6025000e+03   2.3075164e+01   0.0000000e+00   2.3075164e+01   0.0000000e+00   1.0896149e+01   0.0000000e+00
   1.6050000e+03   2.3060283e+01   0.0000000e+00   2.3060283e+01   0.0000000e+00   1.0895894e+01   0.0000000e+00
   1.6075000e+03   2.3045527e+01   0.0000000e+00   2.3045527e+01   0.0000000e+00   1.0895639e+01   0.0000000e+00
   1.6100000e+03   2.3030893e+01   0.0000000e+00   2.3030893e+01   0.0000000e+00   1.0895386e+01   0.0000000e+00
   1.6125000e+03   2.3016381e+01   0.0000000e+00   2.3016381e+01   0.0000000e+00   1.0895134e+01   0.0000000e+00
   1.6150000e+03   2.3001989e+01   0.0000000e+00   2.3001989e+01   0.0000000e+00   1.0894883e+01   0.0000000e+00
   1.6175000e+03   2.2987714e+01   0.0000000e+00   2.2987714e+01   0.0000000e+00   1.0894634e+01   0.0000000e+00
   1.6200000e+03   2.2973556e+01   0.0000000e+00   2.2973556e+01   0.0000000e+00   1.0894385e+01   0.0000000e+00
   1.6225000e+03   2.2959512e+01   0.0000000e+00   2.2959512e+01   0.0000000e+00   1.0894138e+01   0.0000000e+00
   1.6250000e+03   2.2945582e+01   0.0000000e+00   2.2945582e+01   0.0000000e+00   1.0893892e+01   0.0000000e+00
   1.6275000e+03   2.2931764e+01   0.0000000e+00   2.2931764e+01   0.0000000e+00   1.0893647e+01   0.0000000e+00
   1.6300000e+03   2.2918057e+01   0.0000000e+00   2.2918057e+01   0.0000000e+00   1.0893403e+01   0.0000000e+00
   1.6325000e+03   2.2904459e+01   0.0000000e+00   2.2904459e+01   0.0000000e+00   1.0893160e+01   0.0000000e+00
   1.6350000e+03   2.2890968e+01   0.0000000e+00   2.2890968e+01   0.0000000e+00   1.0892918e+01   0.0000000e+00
   1.6375000e+03   2.2877584e+01   0.0000000e+00   2.2877584e+01   0.0000000e+00   1.0892678e+01   0.0000000e+00
   1.6400000e+03   2.2864305e+01   0.0000000e+00   2.2864305e+01   0.0000000e+00   1.0892439e+01   0.0000000e+00
   1.6425000e+03   2.2851129e+01   0.0000000e+00   2.2851129e+01   0.0000000e+00   1.0892200e+01   0.0000000e+00
   1.6450000e+03   2.2838056e+01   0.0000000e+00   2.2838056e+01   0.0000000e+00   1.0891963e+01   0.0000000e+00
   1.6475000e+03   2.2825085e+01   0.0000000e+00   2.2825085e+01   0.0000000e+00   1.0891727e+01   0.0000000e+00
   1.6500000e+03   2.2812213e+01   0.0000000e+00   2.2812213e+01   0.0000000e+00   1.0891492e+01   0.0000000e+00
   1.6525000e+03   2.2799440e+01   0.0000000e+00   2.2799440e+01   0.0000000e+00   1.0891258e+01   0.0000000e+00
   1.6550000e+03   2.2786764e+01   0.0000000e+00   2.2786764e+01   0.0000000e+00   1.0891025e+01   0.0000000e+00
   1.6575000e+03   2.2774185e+01   0.0000000e+00   2.2774185e+01   0.0000000e+00   1.0890793e+01   0.0000000e+00
   1.6600000e+03   2.2761701e+01   0.0000000e+00   2.2761701e+01   0.0000000e+00   1.0890562e+01   0.0000000e+00
   1.6625000e+03   2.2749311e+01   0.0000000e+00   2.2749311e+01   0.0000000e+00   1.0890333e+01   0.0000000e+00
   1.6650000e+03   2.2737014e+01   0.0000000e+00   2.2737014e+01   0.0000000e+00   1.0890104e+01   0.0000000e+00
   1.6675000e+03   2.2724809e+01   0.0000000e+00   2.2724809e+01   0.0000000e+00   1.0889876e+01   0.0000000e+00
   1.6700000e+03   2.2712695e+01   0.0000000e+00   2.2712695e+01   0.0000000e+00   1.0889650e+01   0.0000000e+00
   1.6725000e+03   2.2700670e+01   0.0000000e+00   2.2700670e+01   0.0000000e+00   1.0889424e+01   0.0000000e+00
   1.6750000e+03   2.2688735e+01   0.0000000e+00   2.2688735e+01   0.0000000e+00   1.0889200e+01   0.0000000e+00
   1.6775000e+03   2.2676886e+01   0.0000000e+00   2.2676886e+01   0.0000000e+00   1.0888976e+01   0.0000000e+00
   1.6800000e+03   2.2665125e+01   0.0000000e+00   2.2665125e+01   0.0000000e+00   1.0888753e+01   0.0000000e+00
   1.6825000e+03   2.2653449e+01   0.0000000e+00   2.2653449e+01   0.0000000e+00   1.0888532e+01   0.0000000e+00
   1.6850000e+03   2.2641858e+01   0.0000000e+00   2.2641858e+01   0.0000000e+00   1.0888311e+01   0.0000000e+00
   1.6875000e+03   2.2630351e+01   0.0000000e+00   2.2630351e+01   0.0000000e+00   1.0888092e+01   0.0000000e+00
   1.6900000e+03   2.2618926e+01   0.0000000e+00   2.2618926e+01   0.0000000e+00   1.0887873e+01   0.0000000e+00
