# Supplementary material for: Optical Constants of Several Multilayer Transition Metal Dichalcogenides Measured by Spectroscopic Ellipsometry in the 300–1700 nm Range: High Index, Anisotropy, and Hyperbolicity
Source: ACS Photonics. 2022 Jun 7;9(7):2398–407. doi: 10.1021/acsphotonics.2c00433 (PMC9306003; doi:10.1021/acsphotonics.2c00433)
Supplement: Supplementary file 2 — ph2c00433_si_002.zip [file ph2c00433_si_002.zip › SI2-permittivities/f3_dataset_NbSe2_nm_ex1_ex2_ey1_ey2_ez1_ez2.txt]

   1.9300000e+02  -2.7802834e-01   3.2200619e+00  -2.7802834e-01   3.2200619e+00   1.2248204e+01   5.3342802e+00
   1.9400000e+02  -2.7494638e-01   3.2592596e+00  -2.7494638e-01   3.2592596e+00   1.2303878e+01   5.0401246e+00
   1.9500000e+02  -2.7126098e-01   3.2981023e+00  -2.7126098e-01   3.2981023e+00   1.2335366e+01   4.7554414e+00
   1.9600000e+02  -2.6699659e-01   3.3365687e+00  -2.6699659e-01   3.3365687e+00   1.2345580e+01   4.4818915e+00
   1.9700000e+02  -2.6217881e-01   3.3746382e+00  -2.6217881e-01   3.3746382e+00   1.2337317e+01   4.2205945e+00
   1.9800000e+02  -2.5683431e-01   3.4122917e+00  -2.5683431e-01   3.4122917e+00   1.2313195e+01   3.9722195e+00
   1.9900000e+02  -2.5099079e-01   3.4495111e+00  -2.5099079e-01   3.4495111e+00   1.2275619e+01   3.7370718e+00
   2.0000000e+02  -2.4467696e-01   3.4862798e+00  -2.4467696e-01   3.4862798e+00   1.2226760e+01   3.5151706e+00
   2.0100000e+02  -2.3792242e-01   3.5225823e+00  -2.3792242e-01   3.5225823e+00   1.2168552e+01   3.3063166e+00
   2.0200000e+02  -2.3075760e-01   3.5584051e+00  -2.3075760e-01   3.5584051e+00   1.2102702e+01   3.1101498e+00
   2.0300000e+02  -2.2321372e-01   3.5937357e+00  -2.2321372e-01   3.5937357e+00   1.2030696e+01   2.9261961e+00
   2.0400000e+02  -2.1532264e-01   3.6285635e+00  -2.1532264e-01   3.6285635e+00   1.1953824e+01   2.7539056e+00
   2.0500000e+02  -2.0711680e-01   3.6628795e+00  -2.0711680e-01   3.6628795e+00   1.1873195e+01   2.5926821e+00
   2.0600000e+02  -1.9862913e-01   3.6966766e+00  -1.9862913e-01   3.6966766e+00   1.1789754e+01   2.4419070e+00
   2.0700000e+02  -1.8989295e-01   3.7299491e+00  -1.8989295e-01   3.7299491e+00   1.1704305e+01   2.3009559e+00
   2.0800000e+02  -1.8094183e-01   3.7626934e+00  -1.8094183e-01   3.7626934e+00   1.1617528e+01   2.1692121e+00
   2.0900000e+02  -1.7180954e-01   3.7949076e+00  -1.7180954e-01   3.7949076e+00   1.1529992e+01   2.0460754e+00
   2.1000000e+02  -1.6252989e-01   3.8265917e+00  -1.6252989e-01   3.8265917e+00   1.1442173e+01   1.9309688e+00
   2.1100000e+02  -1.5313665e-01   3.8577473e+00  -1.5313665e-01   3.8577473e+00   1.1354466e+01   1.8233426e+00
   2.1200000e+02  -1.4366345e-01   3.8883782e+00  -1.4366345e-01   3.8883782e+00   1.1267197e+01   1.7226766e+00
   2.1300000e+02  -1.3414363e-01   3.9184898e+00  -1.3414363e-01   3.9184898e+00   1.1180631e+01   1.6284815e+00
   2.1400000e+02  -1.2461018e-01   3.9480894e+00  -1.2461018e-01   3.9480894e+00   1.1094987e+01   1.5402990e+00
   2.1500000e+02  -1.1509560e-01   3.9771861e+00  -1.1509560e-01   3.9771861e+00   1.1010437e+01   1.4577015e+00
   2.1600000e+02  -1.0563181e-01   4.0057907e+00  -1.0563181e-01   4.0057907e+00   1.0927118e+01   1.3802911e+00
   2.1700000e+02  -9.6250065e-02   4.0339158e+00  -9.6250065e-02   4.0339158e+00   1.0845138e+01   1.3076982e+00
   2.1800000e+02  -8.6980832e-02   4.0615756e+00  -8.6980832e-02   4.0615756e+00   1.0764579e+01   1.2395802e+00
   2.1900000e+02  -7.7853715e-02   4.0887861e+00  -7.7853715e-02   4.0887861e+00   1.0685500e+01   1.1756201e+00
   2.2000000e+02  -6.8897363e-02   4.1155646e+00  -6.8897363e-02   4.1155646e+00   1.0607944e+01   1.1155247e+00
   2.2100000e+02  -6.0139390e-02   4.1419303e+00  -6.0139390e-02   4.1419303e+00   1.0531938e+01   1.0590228e+00
   2.2200000e+02  -5.1606295e-02   4.1679034e+00  -5.1606295e-02   4.1679034e+00   1.0457497e+01   1.0058642e+00
   2.2300000e+02  -4.3323394e-02   4.1935058e+00  -4.3323394e-02   4.1935058e+00   1.0384625e+01   9.5581769e-01
   2.2400000e+02  -3.5314754e-02   4.2187606e+00  -3.5314754e-02   4.2187606e+00   1.0313318e+01   9.0866978e-01
   2.2500000e+02  -2.7603128e-02   4.2436921e+00  -2.7603128e-02   4.2436921e+00   1.0243566e+01   8.6422336e-01
   2.2600000e+02  -2.0209910e-02   4.2683259e+00  -2.0209910e-02   4.2683259e+00   1.0175353e+01   8.2229638e-01
   2.2700000e+02  -1.3155081e-02   4.2926884e+00  -1.3155081e-02   4.2926884e+00   1.0108656e+01   7.8272065e-01
   2.2800000e+02  -6.4571672e-03   4.3168072e+00  -6.4571672e-03   4.3168072e+00   1.0043453e+01   7.4534079e-01
   2.2900000e+02  -1.3320782e-04   4.3407108e+00  -1.3320782e-04   4.3407108e+00   9.9797150e+00   7.1001313e-01
   2.3000000e+02   5.8012795e-03   4.3644285e+00   5.8012795e-03   4.3644285e+00   9.9174134e+00   6.7660479e-01
   2.3100000e+02   1.1332322e-02   4.3879902e+00   1.1332322e-02   4.3879902e+00   9.8565169e+00   6.4499284e-01
   2.3200000e+02   1.6447511e-02   4.4114266e+00   1.6447511e-02   4.4114266e+00   9.7969935e+00   6.1506344e-01
   2.3300000e+02   2.1136020e-02   4.4347690e+00   2.1136020e-02   4.4347690e+00   9.7388102e+00   5.8671115e-01
   2.3400000e+02   2.5388609e-02   4.4580491e+00   2.5388609e-02   4.4580491e+00   9.6819337e+00   5.5983822e-01
   2.3500000e+02   2.9197638e-02   4.4812992e+00   2.9197638e-02   4.4812992e+00   9.6263302e+00   5.3435398e-01
   2.3600000e+02   3.2557062e-02   4.5045517e+00   3.2557062e-02   4.5045517e+00   9.5719665e+00   5.1017429e-01
   2.3700000e+02   3.5462434e-02   4.5278395e+00   3.5462434e-02   4.5278395e+00   9.5188090e+00   4.8722099e-01
   2.3800000e+02   3.7910896e-02   4.5511956e+00   3.7910896e-02   4.5511956e+00   9.4668248e+00   4.6542146e-01
   2.3900000e+02   3.9901174e-02   4.5746531e+00   3.9901174e-02   4.5746531e+00   9.4159813e+00   4.4470814e-01
   2.4000000e+02   4.1433567e-02   4.5982453e+00   4.1433567e-02   4.5982453e+00   9.3662467e+00   4.2501816e-01
   2.4100000e+02   4.2509933e-02   4.6220054e+00   4.2509933e-02   4.6220054e+00   9.3175896e+00   4.0629297e-01
   2.4200000e+02   4.3133674e-02   4.6459666e+00   4.3133674e-02   4.6459666e+00   9.2699792e+00   3.8847802e-01
   2.4300000e+02   4.3309722e-02   4.6701620e+00   4.3309722e-02   4.6701620e+00   9.2233857e+00   3.7152241e-01
   2.4400000e+02   4.3044519e-02   4.6946246e+00   4.3044519e-02   4.6946246e+00   9.1777798e+00   3.5537865e-01
   2.4500000e+02   4.2346000e-02   4.7193870e+00   4.2346000e-02   4.7193870e+00   9.1331333e+00   3.4000240e-01
   2.4600000e+02   4.1223575e-02   4.7444818e+00   4.1223575e-02   4.7444818e+00   9.0894183e+00   3.2535220e-01
   2.4700000e+02   3.9688107e-02   4.7699411e+00   3.9688107e-02   4.7699411e+00   9.0466082e+00   3.1138929e-01
   2.4800000e+02   3.7751899e-02   4.7957967e+00   3.7751899e-02   4.7957967e+00   9.0046768e+00   2.9807741e-01
   2.4900000e+02   3.5428666e-02   4.8220800e+00   3.5428666e-02   4.8220800e+00   8.9635990e+00   2.8538257e-01
   2.5000000e+02   3.2733526e-02   4.8488221e+00   3.2733526e-02   4.8488221e+00   8.9233502e+00   2.7327296e-01
   2.5100000e+02   2.9682975e-02   4.8760535e+00   2.9682975e-02   4.8760535e+00   8.8839068e+00   2.6171873e-01
   2.5200000e+02   2.6294876e-02   4.9038042e+00   2.6294876e-02   4.9038042e+00   8.8452458e+00   2.5069188e-01
   2.5300000e+02   2.2588436e-02   4.9321037e+00   2.2588436e-02   4.9321037e+00   8.8073449e+00   2.4016610e-01
   2.5400000e+02   1.8584201e-02   4.9609809e+00   1.8584201e-02   4.9609809e+00   8.7701828e+00   2.3011671e-01
   2.5500000e+02   1.4304031e-02   4.9904641e+00   1.4304031e-02   4.9904641e+00   8.7337387e+00   2.2052047e-01
   2.5600000e+02   9.7710969e-03   5.0205810e+00   9.7710969e-03   5.0205810e+00   8.6979924e+00   2.1135555e-01
   2.5700000e+02   5.0098649e-03   5.0513586e+00   5.0098649e-03   5.0513586e+00   8.6629246e+00   2.0260139e-01
   2.5800000e+02   4.6087204e-05   5.0828231e+00   4.6087204e-05   5.0828231e+00   8.6285164e+00   1.9423861e-01
   2.5900000e+02  -5.0932058e-03   5.1150001e+00  -5.0932058e-03   5.1150001e+00   8.5947497e+00   1.8624899e-01
   2.6000000e+02  -1.0379713e-02   5.1479142e+00  -1.0379713e-02   5.1479142e+00   8.5616069e+00   1.7861530e-01
   2.6100000e+02  -1.5783869e-02   5.1815895e+00  -1.5783869e-02   5.1815895e+00   8.5290712e+00   1.7132131e-01
   2.6200000e+02  -2.1274849e-02   5.2160491e+00  -2.1274849e-02   5.2160491e+00   8.4971262e+00   1.6435171e-01
   2.6300000e+02  -2.6820571e-02   5.2513150e+00  -2.6820571e-02   5.2513150e+00   8.4657559e+00   1.5769201e-01
   2.6400000e+02  -3.2387703e-02   5.2874086e+00  -3.2387703e-02   5.2874086e+00   8.4349451e+00   1.5132855e-01
   2.6500000e+02  -3.7941660e-02   5.3243501e+00  -3.7941660e-02   5.3243501e+00   8.4046790e+00   1.4524838e-01
   2.6600000e+02  -4.3446611e-02   5.3621588e+00  -4.3446611e-02   5.3621588e+00   8.3749434e+00   1.3943927e-01
   2.6700000e+02  -4.8865478e-02   5.4008529e+00  -4.8865478e-02   5.4008529e+00   8.3457243e+00   1.3388963e-01
   2.6800000e+02  -5.4159939e-02   5.4404495e+00  -5.4159939e-02   5.4404495e+00   8.3170085e+00   1.2858851e-01
   2.6900000e+02  -5.9290429e-02   5.4809643e+00  -5.9290429e-02   5.4809643e+00   8.2887829e+00   1.2352549e-01
   2.7000000e+02  -6.4216144e-02   5.5224122e+00  -6.4216144e-02   5.5224122e+00   8.2610352e+00   1.1869074e-01
   2.7100000e+02  -6.8895045e-02   5.5648063e+00  -6.8895045e-02   5.5648063e+00   8.2337533e+00   1.1407490e-01
   2.7200000e+02  -7.3283861e-02   5.6081589e+00  -7.3283861e-02   5.6081589e+00   8.2069254e+00   1.0966910e-01
   2.7300000e+02  -7.7338098e-02   5.6524803e+00  -7.7338098e-02   5.6524803e+00   8.1805404e+00   1.0546492e-01
   2.7400000e+02  -8.1012050e-02   5.6977797e+00  -8.1012050e-02   5.6977797e+00   8.1545872e+00   1.0145437e-01
   2.7500000e+02  -8.4258804e-02   5.7440645e+00  -8.4258804e-02   5.7440645e+00   8.1290553e+00   9.7629846e-02
   2.7600000e+02  -8.7030265e-02   5.7913406e+00  -8.7030265e-02   5.7913406e+00   8.1039344e+00   9.3984116e-02
   2.7700000e+02  -8.9277164e-02   5.8396121e+00  -8.9277164e-02   5.8396121e+00   8.0792148e+00   9.0510310e-02
   2.7800000e+02  -9.0949092e-02   5.8888811e+00  -9.0949092e-02   5.8888811e+00   8.0548868e+00   8.7201885e-02
   2.7900000e+02  -9.1994520e-02   5.9391480e+00  -9.1994520e-02   5.9391480e+00   8.0309411e+00   8.4052615e-02
   2.8000000e+02  -9.2360834e-02   5.9904111e+00  -9.2360834e-02   5.9904111e+00   8.0073688e+00   8.1056568e-02
   2.8100000e+02  -9.1994379e-02   6.0426665e+00  -9.1994379e-02   6.0426665e+00   7.9841611e+00   7.8208094e-02
   2.8200000e+02  -9.0840502e-02   6.0959081e+00  -9.0840502e-02   6.0959081e+00   7.9613098e+00   7.5501804e-02
   2.8300000e+02  -8.8843605e-02   6.1501274e+00  -8.8843605e-02   6.1501274e+00   7.9388066e+00   7.2932563e-02
   2.8400000e+02  -8.5947210e-02   6.2053135e+00  -8.5947210e-02   6.2053135e+00   7.9166437e+00   7.0495468e-02
   2.8500000e+02  -8.2094031e-02   6.2614529e+00  -8.2094031e-02   6.2614529e+00   7.8948134e+00   6.8185842e-02
   2.8600000e+02  -7.7226052e-02   6.3185293e+00  -7.7226052e-02   6.3185293e+00   7.8733084e+00   6.5999220e-02
   2.8700000e+02  -7.1284619e-02   6.3765239e+00  -7.1284619e-02   6.3765239e+00   7.8521215e+00   6.3931335e-02
   2.8800000e+02  -6.4210545e-02   6.4354144e+00  -6.4210545e-02   6.4354144e+00   7.8312457e+00   6.1978111e-02
   2.8900000e+02  -5.5944223e-02   6.4951760e+00  -5.5944223e-02   6.4951760e+00   7.8106744e+00   6.0135653e-02
   2.9000000e+02  -4.6425753e-02   6.5557804e+00  -4.6425753e-02   6.5557804e+00   7.7904010e+00   5.8400234e-02
   2.9100000e+02  -3.5595081e-02   6.6171960e+00  -3.5595081e-02   6.6171960e+00   7.7704193e+00   5.6768292e-02
   2.9200000e+02  -2.3392155e-02   6.6793879e+00  -2.3392155e-02   6.6793879e+00   7.7507231e+00   5.5236414e-02
   2.9300000e+02  -9.7570917e-03   6.7423175e+00  -9.7570917e-03   6.7423175e+00   7.7313065e+00   5.3801338e-02
   2.9400000e+02   5.3696382e-03   6.8059427e+00   5.3696382e-03   6.8059427e+00   7.7121638e+00   5.2459935e-02
   2.9500000e+02   2.2047014e-02   6.8702175e+00   2.2047014e-02   6.8702175e+00   7.6932895e+00   5.1209213e-02
   2.9600000e+02   4.0333250e-02   6.9350923e+00   4.0333250e-02   6.9350923e+00   7.6746781e+00   5.0046300e-02
   2.9700000e+02   6.0285567e-02   7.0005132e+00   6.0285567e-02   7.0005132e+00   7.6563246e+00   4.8968447e-02
   2.9800000e+02   8.1959946e-02   7.0664226e+00   8.1959946e-02   7.0664226e+00   7.6382238e+00   4.7973014e-02
   2.9900000e+02   1.0541087e-01   7.1327588e+00   1.0541087e-01   7.1327588e+00   7.6203709e+00   4.7057473e-02
   3.0000000e+02   1.3069104e-01   7.1994557e+00   1.3069104e-01   7.1994557e+00   7.6027611e+00   4.6219394e-02
   3.0100000e+02   1.5785111e-01   7.2664435e+00   1.5785111e-01   7.2664435e+00   7.5853900e+00   4.5456447e-02
   3.0200000e+02   1.8693933e-01   7.3336479e+00   1.8693933e-01   7.3336479e+00   7.5682532e+00   4.4766395e-02
   3.0300000e+02   2.1800131e-01   7.4009906e+00   2.1800131e-01   7.4009906e+00   7.5513463e+00   4.4147088e-02
   3.0400000e+02   2.5107961e-01   7.4683893e+00   2.5107961e-01   7.4683893e+00   7.5346654e+00   4.3596463e-02
   3.0500000e+02   2.8621346e-01   7.5357573e+00   2.8621346e-01   7.5357573e+00   7.5182064e+00   4.3112534e-02
   3.0600000e+02   3.2343836e-01   7.6030044e+00   3.2343836e-01   7.6030044e+00   7.5019656e+00   4.2693395e-02
   3.0700000e+02   3.6278580e-01   7.6700363e+00   3.6278580e-01   7.6700363e+00   7.4859393e+00   4.2337211e-02
   3.0800000e+02   4.0428283e-01   7.7367551e+00   4.0428283e-01   7.7367551e+00   7.4701240e+00   4.2042218e-02
   3.0900000e+02   4.4795175e-01   7.8030593e+00   4.4795175e-01   7.8030593e+00   7.4545164e+00   4.1806718e-02
   3.1000000e+02   4.9380974e-01   7.8688443e+00   4.9380974e-01   7.8688443e+00   7.4391134e+00   4.1629079e-02
   3.1100000e+02   5.4186850e-01   7.9340022e+00   5.4186850e-01   7.9340022e+00   7.4239120e+00   4.1507727e-02
   3.1200000e+02   5.9213392e-01   7.9984226e+00   5.9213392e-01   7.9984226e+00   7.4089092e+00   4.1441147e-02
   3.1300000e+02   6.4460576e-01   8.0619925e+00   6.4460576e-01   8.0619925e+00   7.3941025e+00   4.1427882e-02
   3.1400000e+02   6.9927731e-01   8.1245969e+00   6.9927731e-01   8.1245969e+00   7.3794896e+00   4.1466525e-02
   3.1500000e+02   7.5613511e-01   8.1861191e+00   7.5613511e-01   8.1861191e+00   7.3650682e+00   4.1555722e-02
   3.1600000e+02   8.1515871e-01   8.2464412e+00   8.1515871e-01   8.2464412e+00   7.3508365e+00   4.1694168e-02
   3.1700000e+02   8.7632039e-01   8.3054445e+00   8.7632039e-01   8.3054445e+00   7.3367930e+00   4.1880603e-02
   3.1800000e+02   9.3958498e-01   8.3630100e+00   9.3958498e-01   8.3630100e+00   7.3229370e+00   4.2113813e-02
   3.1900000e+02   1.0049097e+00   8.4190190e+00   1.0049097e+00   8.4190190e+00   7.3092682e+00   4.2392627e-02
   3.2000000e+02   1.0722439e+00   8.4733535e+00   1.0722439e+00   8.4733535e+00   7.2957881e+00   4.2715915e-02
   3.2100000e+02   1.1415293e+00   8.5258970e+00   1.1415293e+00   8.5258970e+00   7.2825017e+00   4.3082585e-02
   3.2200000e+02   1.2126996e+00   8.5765349e+00   1.2126996e+00   8.5765349e+00   7.2694239e+00   4.3476166e-02
   3.2300000e+02   1.2856807e+00   8.6251552e+00   1.2856807e+00   8.6251552e+00   7.2565359e+00   4.3872329e-02
   3.2400000e+02   1.3603908e+00   8.6716492e+00   1.3603908e+00   8.6716492e+00   7.2438227e+00   4.4270801e-02
   3.2500000e+02   1.4367403e+00   8.7159118e+00   1.4367403e+00   8.7159118e+00   7.2312756e+00   4.4671589e-02
   3.2600000e+02   1.5146323e+00   8.7578425e+00   1.5146323e+00   8.7578425e+00   7.2188876e+00   4.5074697e-02
   3.2700000e+02   1.5939626e+00   8.7973460e+00   1.5939626e+00   8.7973460e+00   7.2066530e+00   4.5480132e-02
   3.2800000e+02   1.6746202e+00   8.8343325e+00   1.6746202e+00   8.8343325e+00   7.1945666e+00   4.5887898e-02
   3.2900000e+02   1.7564875e+00   8.8687185e+00   1.7564875e+00   8.8687185e+00   7.1826238e+00   4.6298001e-02
   3.3000000e+02   1.8394407e+00   8.9004272e+00   1.8394407e+00   8.9004272e+00   7.1708204e+00   4.6710446e-02
   3.3100000e+02   1.9233506e+00   8.9293894e+00   1.9233506e+00   8.9293894e+00   7.1591525e+00   4.7125238e-02
   3.3200000e+02   2.0080826e+00   8.9555433e+00   2.0080826e+00   8.9555433e+00   7.1476164e+00   4.7542384e-02
   3.3300000e+02   2.0934980e+00   8.9788356e+00   2.0934980e+00   8.9788356e+00   7.1362085e+00   4.7961888e-02
   3.3400000e+02   2.1794537e+00   8.9992217e+00   2.1794537e+00   8.9992217e+00   7.1249258e+00   4.8383755e-02
   3.3500000e+02   2.2658036e+00   9.0166656e+00   2.2658036e+00   9.0166656e+00   7.1137650e+00   4.8807991e-02
   3.3600000e+02   2.3523991e+00   9.0311409e+00   2.3523991e+00   9.0311409e+00   7.1027232e+00   4.9234602e-02
   3.3700000e+02   2.4390896e+00   9.0426302e+00   2.4390896e+00   9.0426302e+00   7.0917975e+00   4.9663591e-02
   3.3800000e+02   2.5257234e+00   9.0511260e+00   2.5257234e+00   9.0511260e+00   7.0809853e+00   5.0094966e-02
   3.3900000e+02   2.6121483e+00   9.0566302e+00   2.6121483e+00   9.0566302e+00   7.0702840e+00   5.0528730e-02
   3.4000000e+02   2.6982127e+00   9.0591543e+00   2.6982127e+00   9.0591543e+00   7.0596910e+00   5.0964889e-02
   3.4100000e+02   2.7837660e+00   9.0587195e+00   2.7837660e+00   9.0587195e+00   7.0492040e+00   5.1403449e-02
   3.4200000e+02   2.8686591e+00   9.0553563e+00   2.8686591e+00   9.0553563e+00   7.0388207e+00   5.1844414e-02
   3.4300000e+02   2.9527460e+00   9.0491043e+00   2.9527460e+00   9.0491043e+00   7.0285387e+00   5.2287790e-02
   3.4400000e+02   3.0358834e+00   9.0400123e+00   3.0358834e+00   9.0400123e+00   7.0183561e+00   5.2733582e-02
   3.4500000e+02   3.1179320e+00   9.0281375e+00   3.1179320e+00   9.0281375e+00   7.0082705e+00   5.3181794e-02
   3.4600000e+02   3.1987572e+00   9.0135453e+00   3.1987572e+00   9.0135453e+00   6.9982802e+00   5.3632433e-02
   3.4700000e+02   3.2782291e+00   8.9963091e+00   3.2782291e+00   8.9963091e+00   6.9883830e+00   5.4085504e-02
   3.4800000e+02   3.3562235e+00   8.9765096e+00   3.3562235e+00   8.9765096e+00   6.9785771e+00   5.4541010e-02
   3.4900000e+02   3.4326223e+00   8.9542340e+00   3.4326223e+00   8.9542340e+00   6.9688607e+00   5.4998959e-02
   3.5000000e+02   3.5073138e+00   8.9295762e+00   3.5073138e+00   8.9295762e+00   6.9592320e+00   5.5459354e-02
   3.5100000e+02   3.5801930e+00   8.9026355e+00   3.5801930e+00   8.9026355e+00   6.9496892e+00   5.5922200e-02
   3.5200000e+02   3.6511621e+00   8.8735164e+00   3.6511621e+00   8.8735164e+00   6.9402307e+00   5.6387504e-02
   3.5300000e+02   3.7201306e+00   8.8423280e+00   3.7201306e+00   8.8423280e+00   6.9308548e+00   5.6855269e-02
   3.5400000e+02   3.7870157e+00   8.8091832e+00   3.7870157e+00   8.8091832e+00   6.9215599e+00   5.7325501e-02
   3.5500000e+02   3.8517421e+00   8.7741981e+00   3.8517421e+00   8.7741981e+00   6.9123446e+00   5.7798205e-02
   3.5600000e+02   3.9142423e+00   8.7374916e+00   3.9142423e+00   8.7374916e+00   6.9032072e+00   5.8273386e-02
   3.5700000e+02   3.9744564e+00   8.6991845e+00   3.9744564e+00   8.6991845e+00   6.8941463e+00   5.8751048e-02
   3.5800000e+02   4.0323324e+00   8.6593994e+00   4.0323324e+00   8.6593994e+00   6.8851606e+00   5.9231198e-02
   3.5900000e+02   4.0878260e+00   8.6182593e+00   4.0878260e+00   8.6182593e+00   6.8762486e+00   5.9713840e-02
   3.6000000e+02   4.1409002e+00   8.5758882e+00   4.1409002e+00   8.5758882e+00   6.8674089e+00   6.0198978e-02
   3.6100000e+02   4.1915255e+00   8.5324094e+00   4.1915255e+00   8.5324094e+00   6.8586402e+00   6.0686618e-02
   3.6200000e+02   4.2396796e+00   8.4879460e+00   4.2396796e+00   8.4879460e+00   6.8499413e+00   6.1176765e-02
   3.6300000e+02   4.2853469e+00   8.4426197e+00   4.2853469e+00   8.4426197e+00   6.8413109e+00   6.1669423e-02
   3.6400000e+02   4.3285187e+00   8.3965510e+00   4.3285187e+00   8.3965510e+00   6.8327477e+00   6.2164598e-02
   3.6500000e+02   4.3691926e+00   8.3498584e+00   4.3691926e+00   8.3498584e+00   6.8242506e+00   6.2662295e-02
   3.6600000e+02   4.4073722e+00   8.3026581e+00   4.4073722e+00   8.3026581e+00   6.8158184e+00   6.3162517e-02
   3.6700000e+02   4.4430668e+00   8.2550639e+00   4.4430668e+00   8.2550639e+00   6.8074500e+00   6.3665271e-02
   3.6800000e+02   4.4762914e+00   8.2071868e+00   4.4762914e+00   8.2071868e+00   6.7991442e+00   6.4170561e-02
   3.6900000e+02   4.5070658e+00   8.1591345e+00   4.5070658e+00   8.1591345e+00   6.7909000e+00   6.4678392e-02
   3.7000000e+02   4.5354146e+00   8.1110118e+00   4.5354146e+00   8.1110118e+00   6.7827162e+00   6.5188768e-02
   3.7100000e+02   4.5613669e+00   8.0629199e+00   4.5613669e+00   8.0629199e+00   6.7745919e+00   6.5701695e-02
   3.7200000e+02   4.5849558e+00   8.0149564e+00   4.5849558e+00   8.0149564e+00   6.7665261e+00   6.6217177e-02
   3.7300000e+02   4.6062180e+00   7.9672153e+00   4.6062180e+00   7.9672153e+00   6.7585177e+00   6.6735219e-02
   3.7400000e+02   4.6251937e+00   7.9197868e+00   4.6251937e+00   7.9197868e+00   6.7505657e+00   6.7255826e-02
   3.7500000e+02   4.6419260e+00   7.8727574e+00   4.6419260e+00   7.8727574e+00   6.7426693e+00   6.7779003e-02
   3.7600000e+02   4.6564609e+00   7.8262095e+00   4.6564609e+00   7.8262095e+00   6.7348274e+00   6.8304753e-02
   3.7700000e+02   4.6688468e+00   7.7802220e+00   4.6688468e+00   7.7802220e+00   6.7270393e+00   6.8833084e-02
   3.7800000e+02   4.6791341e+00   7.7348696e+00   4.6791341e+00   7.7348696e+00   6.7193039e+00   6.9363997e-02
   3.7900000e+02   4.6873752e+00   7.6902236e+00   4.6873752e+00   7.6902236e+00   6.7116204e+00   6.9897500e-02
   3.8000000e+02   4.6936240e+00   7.6463511e+00   4.6936240e+00   7.6463511e+00   6.7039880e+00   7.0433595e-02
   3.8100000e+02   4.6979359e+00   7.6033160e+00   4.6979359e+00   7.6033160e+00   6.6964058e+00   7.0972288e-02
   3.8200000e+02   4.7003673e+00   7.5611782e+00   4.7003673e+00   7.5611782e+00   6.6888731e+00   7.1513584e-02
   3.8300000e+02   4.7009755e+00   7.5199943e+00   4.7009755e+00   7.5199943e+00   6.6813889e+00   7.2057488e-02
   3.8400000e+02   4.6998185e+00   7.4798173e+00   4.6998185e+00   7.4798173e+00   6.6739526e+00   7.2604002e-02
   3.8500000e+02   4.6969549e+00   7.4406970e+00   4.6969549e+00   7.4406970e+00   6.6665633e+00   7.3153134e-02
   3.8600000e+02   4.6924436e+00   7.4026801e+00   4.6924436e+00   7.4026801e+00   6.6592203e+00   7.3704886e-02
   3.8700000e+02   4.6863437e+00   7.3658100e+00   4.6863437e+00   7.3658100e+00   6.6519228e+00   7.4259265e-02
   3.8800000e+02   4.6787143e+00   7.3301272e+00   4.6787143e+00   7.3301272e+00   6.6446702e+00   7.4816273e-02
   3.8900000e+02   4.6696146e+00   7.2956695e+00   4.6696146e+00   7.2956695e+00   6.6374617e+00   7.5375916e-02
   3.9000000e+02   4.6591035e+00   7.2624717e+00   4.6591035e+00   7.2624717e+00   6.6302966e+00   7.5938199e-02
   3.9100000e+02   4.6472395e+00   7.2305663e+00   4.6472395e+00   7.2305663e+00   6.6231743e+00   7.6503126e-02
   3.9200000e+02   4.6340810e+00   7.1999832e+00   4.6340810e+00   7.1999832e+00   6.6160940e+00   7.7070701e-02
   3.9300000e+02   4.6196857e+00   7.1707499e+00   4.6196857e+00   7.1707499e+00   6.6090551e+00   7.7640929e-02
   3.9400000e+02   4.6041111e+00   7.1428918e+00   4.6041111e+00   7.1428918e+00   6.6020571e+00   7.8213814e-02
   3.9500000e+02   4.5874138e+00   7.1164321e+00   4.5874138e+00   7.1164321e+00   6.5950991e+00   7.8789362e-02
   3.9600000e+02   4.5696501e+00   7.0913920e+00   4.5696501e+00   7.0913920e+00   6.5881807e+00   7.9367576e-02
   3.9700000e+02   4.5508754e+00   7.0677909e+00   4.5508754e+00   7.0677909e+00   6.5813011e+00   7.9948461e-02
   3.9800000e+02   4.5311446e+00   7.0456464e+00   4.5311446e+00   7.0456464e+00   6.5744599e+00   8.0532022e-02
   3.9900000e+02   4.5105119e+00   7.0249745e+00   4.5105119e+00   7.0249745e+00   6.5676564e+00   8.1118262e-02
   4.0000000e+02   4.4890308e+00   7.0057895e+00   4.4890308e+00   7.0057895e+00   6.5608901e+00   8.1707187e-02
   4.0100000e+02   4.4667541e+00   6.9881043e+00   4.4667541e+00   6.9881043e+00   6.5541603e+00   8.2298801e-02
   4.0200000e+02   4.4437338e+00   6.9719304e+00   4.4437338e+00   6.9719304e+00   6.5474666e+00   8.2893107e-02
   4.0300000e+02   4.4200214e+00   6.9572782e+00   4.4200214e+00   6.9572782e+00   6.5408083e+00   8.3490111e-02
   4.0400000e+02   4.3956676e+00   6.9441566e+00   4.3956676e+00   6.9441566e+00   6.5341850e+00   8.4089818e-02
   4.0500000e+02   4.3707225e+00   6.9325736e+00   4.3707225e+00   6.9325736e+00   6.5275961e+00   8.4692230e-02
   4.0600000e+02   4.3452354e+00   6.9225359e+00   4.3452354e+00   6.9225359e+00   6.5210411e+00   8.5297353e-02
   4.0700000e+02   4.3192551e+00   6.9140495e+00   4.3192551e+00   6.9140495e+00   6.5145195e+00   8.5905191e-02
   4.0800000e+02   4.2928298e+00   6.9071192e+00   4.2928298e+00   6.9071192e+00   6.5080308e+00   8.6515748e-02
   4.0900000e+02   4.2660073e+00   6.9017490e+00   4.2660073e+00   6.9017490e+00   6.5015745e+00   8.7129029e-02
   4.1000000e+02   4.2388344e+00   6.8979422e+00   4.2388344e+00   6.8979422e+00   6.4951502e+00   8.7745038e-02
   4.1100000e+02   4.2113578e+00   6.8957012e+00   4.2113578e+00   6.8957012e+00   6.4887573e+00   8.8363779e-02
   4.1200000e+02   4.1836237e+00   6.8950275e+00   4.1836237e+00   6.8950275e+00   6.4823954e+00   8.8985257e-02
   4.1300000e+02   4.1556777e+00   6.8959223e+00   4.1556777e+00   6.8959223e+00   6.4760640e+00   8.9609475e-02
   4.1400000e+02   4.1275650e+00   6.8983857e+00   4.1275650e+00   6.8983857e+00   6.4697627e+00   9.0236439e-02
   4.1500000e+02   4.0993307e+00   6.9024174e+00   4.0993307e+00   6.9024174e+00   6.4634911e+00   9.0866152e-02
   4.1600000e+02   4.0710192e+00   6.9080164e+00   4.0710192e+00   6.9080164e+00   6.4572486e+00   9.1498618e-02
   4.1700000e+02   4.0426749e+00   6.9151810e+00   4.0426749e+00   6.9151810e+00   6.4510350e+00   9.2133842e-02
   4.1800000e+02   4.0143419e+00   6.9239091e+00   4.0143419e+00   6.9239091e+00   6.4448497e+00   9.2771828e-02
   4.1900000e+02   3.9860640e+00   6.9341978e+00   3.9860640e+00   6.9341978e+00   6.4386924e+00   9.3412580e-02
   4.2000000e+02   3.9578849e+00   6.9460438e+00   3.9578849e+00   6.9460438e+00   6.4325626e+00   9.4056103e-02
   4.2100000e+02   3.9298481e+00   6.9594430e+00   3.9298481e+00   6.9594430e+00   6.4264599e+00   9.4702399e-02
   4.2200000e+02   3.9019971e+00   6.9743910e+00   3.9019971e+00   6.9743910e+00   6.4203840e+00   9.5351475e-02
   4.2300000e+02   3.8743753e+00   6.9908824e+00   3.8743753e+00   6.9908824e+00   6.4143345e+00   9.6003333e-02
   4.2400000e+02   3.8470259e+00   7.0089117e+00   3.8470259e+00   7.0089117e+00   6.4083110e+00   9.6657979e-02
   4.2500000e+02   3.8199925e+00   7.0284723e+00   3.8199925e+00   7.0284723e+00   6.4023131e+00   9.7315415e-02
   4.2600000e+02   3.7933182e+00   7.0495573e+00   3.7933182e+00   7.0495573e+00   6.3963404e+00   9.7975647e-02
   4.2700000e+02   3.7670466e+00   7.0721590e+00   3.7670466e+00   7.0721590e+00   6.3903926e+00   9.8638677e-02
   4.2800000e+02   3.7412212e+00   7.0962689e+00   3.7412212e+00   7.0962689e+00   6.3844694e+00   9.9304511e-02
   4.2900000e+02   3.7158855e+00   7.1218779e+00   3.7158855e+00   7.1218779e+00   6.3785703e+00   9.9973153e-02
   4.3000000e+02   3.6910834e+00   7.1489763e+00   3.6910834e+00   7.1489763e+00   6.3726951e+00   1.0064461e-01
   4.3100000e+02   3.6668588e+00   7.1775534e+00   3.6668588e+00   7.1775534e+00   6.3668434e+00   1.0131887e-01
   4.3200000e+02   3.6432556e+00   7.2075977e+00   3.6432556e+00   7.2075977e+00   6.3610148e+00   1.0199596e-01
   4.3300000e+02   3.6203182e+00   7.2390969e+00   3.6203182e+00   7.2390969e+00   6.3552090e+00   1.0267587e-01
   4.3400000e+02   3.5980910e+00   7.2720379e+00   3.5980910e+00   7.2720379e+00   6.3494258e+00   1.0335861e-01
   4.3500000e+02   3.5766185e+00   7.3064064e+00   3.5766185e+00   7.3064064e+00   6.3436648e+00   1.0404418e-01
   4.3600000e+02   3.5559456e+00   7.3421873e+00   3.5559456e+00   7.3421873e+00   6.3379256e+00   1.0473259e-01
   4.3700000e+02   3.5361173e+00   7.3793643e+00   3.5361173e+00   7.3793643e+00   6.3322080e+00   1.0542384e-01
   4.3800000e+02   3.5171788e+00   7.4179202e+00   3.5171788e+00   7.4179202e+00   6.3265117e+00   1.0611793e-01
   4.3900000e+02   3.4991755e+00   7.4578365e+00   3.4991755e+00   7.4578365e+00   6.3208363e+00   1.0681486e-01
   4.4000000e+02   3.4821529e+00   7.4990935e+00   3.4821529e+00   7.4990935e+00   6.3151816e+00   1.0751465e-01
   4.4100000e+02   3.4661566e+00   7.5416703e+00   3.4661566e+00   7.5416703e+00   6.3095473e+00   1.0821729e-01
   4.4200000e+02   3.4512326e+00   7.5855447e+00   3.4512326e+00   7.5855447e+00   6.3039331e+00   1.0892280e-01
   4.4300000e+02   3.4374267e+00   7.6306929e+00   3.4374267e+00   7.6306929e+00   6.2983387e+00   1.0963116e-01
   4.4400000e+02   3.4247850e+00   7.6770899e+00   3.4247850e+00   7.6770899e+00   6.2927638e+00   1.1034240e-01
   4.4500000e+02   3.4133534e+00   7.7247092e+00   3.4133534e+00   7.7247092e+00   6.2872082e+00   1.1105650e-01
   4.4600000e+02   3.4031779e+00   7.7735224e+00   3.4031779e+00   7.7735224e+00   6.2816716e+00   1.1177348e-01
   4.4700000e+02   3.3943045e+00   7.8235000e+00   3.3943045e+00   7.8235000e+00   6.2761537e+00   1.1249334e-01
   4.4800000e+02   3.3867791e+00   7.8746103e+00   3.3867791e+00   7.8746103e+00   6.2706542e+00   1.1321608e-01
   4.4900000e+02   3.3806471e+00   7.9268203e+00   3.3806471e+00   7.9268203e+00   6.2651730e+00   1.1394171e-01
   4.5000000e+02   3.3759542e+00   7.9800950e+00   3.3759542e+00   7.9800950e+00   6.2597097e+00   1.1467022e-01
   4.5100000e+02   3.3727452e+00   8.0343974e+00   3.3727452e+00   8.0343974e+00   6.2542641e+00   1.1540163e-01
   4.5200000e+02   3.3710649e+00   8.0896889e+00   3.3710649e+00   8.0896889e+00   6.2488360e+00   1.1613594e-01
   4.5300000e+02   3.3709576e+00   8.1459288e+00   3.3709576e+00   8.1459288e+00   6.2434251e+00   1.1687315e-01
   4.5400000e+02   3.3724668e+00   8.2030743e+00   3.3724668e+00   8.2030743e+00   6.2380311e+00   1.1761327e-01
   4.5500000e+02   3.3756355e+00   8.2610809e+00   3.3756355e+00   8.2610809e+00   6.2326539e+00   1.1835629e-01
   4.5600000e+02   3.3805059e+00   8.3199016e+00   3.3805059e+00   8.3199016e+00   6.2272932e+00   1.1910223e-01
   4.5700000e+02   3.3871194e+00   8.3794875e+00   3.3871194e+00   8.3794875e+00   6.2219487e+00   1.1985109e-01
   4.5800000e+02   3.3955161e+00   8.4397878e+00   3.3955161e+00   8.4397878e+00   6.2166203e+00   1.2060286e-01
   4.5900000e+02   3.4057354e+00   8.5007490e+00   3.4057354e+00   8.5007490e+00   6.2113077e+00   1.2135756e-01
   4.6000000e+02   3.4178151e+00   8.5623160e+00   3.4178151e+00   8.5623160e+00   6.2060108e+00   1.2211519e-01
   4.6100000e+02   3.4317919e+00   8.6244311e+00   3.4317919e+00   8.6244311e+00   6.2007292e+00   1.2287575e-01
   4.6200000e+02   3.4477009e+00   8.6870346e+00   3.4477009e+00   8.6870346e+00   6.1954627e+00   1.2363924e-01
   4.6300000e+02   3.4655754e+00   8.7500647e+00   3.4655754e+00   8.7500647e+00   6.1902113e+00   1.2440568e-01
   4.6400000e+02   3.4854471e+00   8.8134574e+00   3.4854471e+00   8.8134574e+00   6.1849745e+00   1.2517505e-01
   4.6500000e+02   3.5073456e+00   8.8771465e+00   3.5073456e+00   8.8771465e+00   6.1797524e+00   1.2594737e-01
   4.6600000e+02   3.5312987e+00   8.9410639e+00   3.5312987e+00   8.9410639e+00   6.1745446e+00   1.2672265e-01
   4.6700000e+02   3.5573317e+00   9.0051392e+00   3.5573317e+00   9.0051392e+00   6.1693509e+00   1.2750087e-01
   4.6800000e+02   3.5854674e+00   9.0693004e+00   3.5854674e+00   9.0693004e+00   6.1641711e+00   1.2828206e-01
   4.6900000e+02   3.6157264e+00   9.1334732e+00   3.6157264e+00   9.1334732e+00   6.1590052e+00   1.2906620e-01
   4.7000000e+02   3.6481265e+00   9.1975817e+00   3.6481265e+00   9.1975817e+00   6.1538527e+00   1.2985331e-01
   4.7100000e+02   3.6826823e+00   9.2615484e+00   3.6826823e+00   9.2615484e+00   6.1487137e+00   1.3064339e-01
   4.7200000e+02   3.7194059e+00   9.3252939e+00   3.7194059e+00   9.3252939e+00   6.1435878e+00   1.3143644e-01
   4.7300000e+02   3.7583060e+00   9.3887377e+00   3.7583060e+00   9.3887377e+00   6.1384749e+00   1.3223246e-01
   4.7400000e+02   3.7993880e+00   9.4517974e+00   3.7993880e+00   9.4517974e+00   6.1333749e+00   1.3303146e-01
   4.7500000e+02   3.8426539e+00   9.5143899e+00   3.8426539e+00   9.5143899e+00   6.1282875e+00   1.3383345e-01
   4.7600000e+02   3.8881021e+00   9.5764309e+00   3.8881021e+00   9.5764309e+00   6.1232125e+00   1.3463842e-01
   4.7700000e+02   3.9357276e+00   9.6378350e+00   3.9357276e+00   9.6378350e+00   6.1181499e+00   1.3544638e-01
   4.7800000e+02   3.9855211e+00   9.6985163e+00   3.9855211e+00   9.6985163e+00   6.1130993e+00   1.3625733e-01
   4.7900000e+02   4.0374699e+00   9.7583885e+00   4.0374699e+00   9.7583885e+00   6.1080607e+00   1.3707129e-01
   4.8000000e+02   4.0915570e+00   9.8173648e+00   4.0915570e+00   9.8173648e+00   6.1030339e+00   1.3788824e-01
   4.8100000e+02   4.1477614e+00   9.8753584e+00   4.1477614e+00   9.8753584e+00   6.0980187e+00   1.3870819e-01
   4.8200000e+02   4.2060581e+00   9.9322825e+00   4.2060581e+00   9.9322825e+00   6.0930150e+00   1.3953115e-01
   4.8300000e+02   4.2664178e+00   9.9880511e+00   4.2664178e+00   9.9880511e+00   6.0880225e+00   1.4035713e-01
   4.8400000e+02   4.3288068e+00   1.0042578e+01   4.3288068e+00   1.0042578e+01   6.0830412e+00   1.4118611e-01
   4.8500000e+02   4.3931875e+00   1.0095779e+01   4.3931875e+00   1.0095779e+01   6.0780708e+00   1.4201812e-01
   4.8600000e+02   4.4595179e+00   1.0147571e+01   4.4595179e+00   1.0147571e+01   6.0731113e+00   1.4285314e-01
   4.8700000e+02   4.5277516e+00   1.0197870e+01   4.5277516e+00   1.0197870e+01   6.0681624e+00   1.4369119e-01
   4.8800000e+02   4.5978382e+00   1.0246596e+01   4.5978382e+00   1.0246596e+01   6.0632240e+00   1.4453227e-01
   4.8900000e+02   4.6697230e+00   1.0293671e+01   4.6697230e+00   1.0293671e+01   6.0582960e+00   1.4537638e-01
   4.9000000e+02   4.7433473e+00   1.0339019e+01   4.7433473e+00   1.0339019e+01   6.0533782e+00   1.4622352e-01
   4.9100000e+02   4.8186483e+00   1.0382564e+01   4.8186483e+00   1.0382564e+01   6.0484705e+00   1.4707371e-01
   4.9200000e+02   4.8955596e+00   1.0424235e+01   4.8955596e+00   1.0424235e+01   6.0435727e+00   1.4792693e-01
   4.9300000e+02   4.9740106e+00   1.0463964e+01   4.9740106e+00   1.0463964e+01   6.0386847e+00   1.4878320e-01
   4.9400000e+02   5.0539274e+00   1.0501686e+01   5.0539274e+00   1.0501686e+01   6.0338063e+00   1.4964252e-01
   4.9500000e+02   5.1352325e+00   1.0537339e+01   5.1352325e+00   1.0537339e+01   6.0289374e+00   1.5050489e-01
   4.9600000e+02   5.2178452e+00   1.0570864e+01   5.2178452e+00   1.0570864e+01   6.0240780e+00   1.5137031e-01
   4.9700000e+02   5.3016817e+00   1.0602207e+01   5.3016817e+00   1.0602207e+01   6.0192277e+00   1.5223879e-01
   4.9800000e+02   5.3866554e+00   1.0631318e+01   5.3866554e+00   1.0631318e+01   6.0143865e+00   1.5311034e-01
   4.9900000e+02   5.4726771e+00   1.0658151e+01   5.4726771e+00   1.0658151e+01   6.0095543e+00   1.5398495e-01
   5.0000000e+02   5.5596551e+00   1.0682664e+01   5.5596551e+00   1.0682664e+01   6.0047310e+00   1.5486263e-01
   5.0100000e+02   5.6474957e+00   1.0704820e+01   5.6474957e+00   1.0704820e+01   5.9999164e+00   1.5574338e-01
   5.0200000e+02   5.7361034e+00   1.0724586e+01   5.7361034e+00   1.0724586e+01   5.9951103e+00   1.5662720e-01
   5.0300000e+02   5.8253810e+00   1.0741936e+01   5.8253810e+00   1.0741936e+01   5.9903127e+00   1.5751411e-01
   5.0400000e+02   5.9152303e+00   1.0756846e+01   5.9152303e+00   1.0756846e+01   5.9855234e+00   1.5840410e-01
   5.0500000e+02   6.0055519e+00   1.0769300e+01   6.0055519e+00   1.0769300e+01   5.9807424e+00   1.5929717e-01
   5.0600000e+02   6.0962457e+00   1.0779283e+01   6.0962457e+00   1.0779283e+01   5.9759694e+00   1.6019333e-01
   5.0700000e+02   6.1872115e+00   1.0786790e+01   6.1872115e+00   1.0786790e+01   5.9712044e+00   1.6109258e-01
   5.0800000e+02   6.2783489e+00   1.0791817e+01   6.2783489e+00   1.0791817e+01   5.9664473e+00   1.6199493e-01
   5.0900000e+02   6.3695578e+00   1.0794368e+01   6.3695578e+00   1.0794368e+01   5.9616979e+00   1.6290038e-01
   5.1000000e+02   6.4607385e+00   1.0794449e+01   6.4607385e+00   1.0794449e+01   5.9569561e+00   1.6380892e-01
   5.1100000e+02   6.5517925e+00   1.0792075e+01   6.5517925e+00   1.0792075e+01   5.9522218e+00   1.6472058e-01
   5.1200000e+02   6.6426220e+00   1.0787262e+01   6.6426220e+00   1.0787262e+01   5.9474949e+00   1.6563534e-01
   5.1300000e+02   6.7331311e+00   1.0780033e+01   6.7331311e+00   1.0780033e+01   5.9427753e+00   1.6655321e-01
   5.1400000e+02   6.8232254e+00   1.0770416e+01   6.8232254e+00   1.0770416e+01   5.9380629e+00   1.6747420e-01
   5.1500000e+02   6.9128124e+00   1.0758442e+01   6.9128124e+00   1.0758442e+01   5.9333575e+00   1.6839830e-01
   5.1600000e+02   7.0018021e+00   1.0744148e+01   7.0018021e+00   1.0744148e+01   5.9286591e+00   1.6932553e-01
   5.1700000e+02   7.0901067e+00   1.0727574e+01   7.0901067e+00   1.0727574e+01   5.9239675e+00   1.7025588e-01
   5.1800000e+02   7.1776414e+00   1.0708765e+01   7.1776414e+00   1.0708765e+01   5.9192827e+00   1.7118935e-01
   5.1900000e+02   7.2643242e+00   1.0687769e+01   7.2643242e+00   1.0687769e+01   5.9146045e+00   1.7212596e-01
   5.2000000e+02   7.3500761e+00   1.0664639e+01   7.3500761e+00   1.0664639e+01   5.9099329e+00   1.7306570e-01
   5.2100000e+02   7.4348218e+00   1.0639431e+01   7.4348218e+00   1.0639431e+01   5.9052677e+00   1.7400858e-01
   5.2200000e+02   7.5184891e+00   1.0612204e+01   7.5184891e+00   1.0612204e+01   5.9006088e+00   1.7495460e-01
   5.2300000e+02   7.6010096e+00   1.0583020e+01   7.6010096e+00   1.0583020e+01   5.8959562e+00   1.7590377e-01
   5.2400000e+02   7.6823189e+00   1.0551944e+01   7.6823189e+00   1.0551944e+01   5.8913097e+00   1.7685608e-01
   5.2500000e+02   7.7623561e+00   1.0519043e+01   7.7623561e+00   1.0519043e+01   5.8866693e+00   1.7781154e-01
   5.2600000e+02   7.8410647e+00   1.0484388e+01   7.8410647e+00   1.0484388e+01   5.8820348e+00   1.7877015e-01
   5.2700000e+02   7.9183920e+00   1.0448051e+01   7.9183920e+00   1.0448051e+01   5.8774061e+00   1.7973192e-01
   5.2800000e+02   7.9942896e+00   1.0410105e+01   7.9942896e+00   1.0410105e+01   5.8727832e+00   1.8069685e-01
   5.2900000e+02   8.0687135e+00   1.0370626e+01   8.0687135e+00   1.0370626e+01   5.8681660e+00   1.8166494e-01
   5.3000000e+02   8.1416236e+00   1.0329691e+01   8.1416236e+00   1.0329691e+01   5.8635544e+00   1.8263620e-01
   5.3100000e+02   8.2129844e+00   1.0287378e+01   8.2129844e+00   1.0287378e+01   5.8589482e+00   1.8361062e-01
   5.3200000e+02   8.2827648e+00   1.0243766e+01   8.2827648e+00   1.0243766e+01   5.8543474e+00   1.8458822e-01
   5.3300000e+02   8.3509376e+00   1.0198934e+01   8.3509376e+00   1.0198934e+01   5.8497520e+00   1.8556899e-01
   5.3400000e+02   8.4174804e+00   1.0152962e+01   8.4174804e+00   1.0152962e+01   5.8451617e+00   1.8655295e-01
   5.3500000e+02   8.4823749e+00   1.0105931e+01   8.4823749e+00   1.0105931e+01   5.8405766e+00   1.8754008e-01
   5.3600000e+02   8.5456071e+00   1.0057921e+01   8.5456071e+00   1.0057921e+01   5.8359965e+00   1.8853040e-01
   5.3700000e+02   8.6071673e+00   1.0009011e+01   8.6071673e+00   1.0009011e+01   5.8314214e+00   1.8952390e-01
   5.3800000e+02   8.6670499e+00   9.9592821e+00   8.6670499e+00   9.9592821e+00   5.8268512e+00   1.9052060e-01
   5.3900000e+02   8.7252537e+00   9.9088119e+00   8.7252537e+00   9.9088119e+00   5.8222857e+00   1.9152049e-01
   5.4000000e+02   8.7817813e+00   9.8576788e+00   8.7817813e+00   9.8576788e+00   5.8177250e+00   1.9252357e-01
   5.4100000e+02   8.8366396e+00   9.8059598e+00   8.8366396e+00   9.8059598e+00   5.8131689e+00   1.9352986e-01
   5.4200000e+02   8.8898395e+00   9.7537305e+00   8.8898395e+00   9.7537305e+00   5.8086173e+00   1.9453935e-01
   5.4300000e+02   8.9413956e+00   9.7010652e+00   8.9413956e+00   9.7010652e+00   5.8040703e+00   1.9555204e-01
   5.4400000e+02   8.9913265e+00   9.6480365e+00   8.9913265e+00   9.6480365e+00   5.7995276e+00   1.9656795e-01
   5.4500000e+02   9.0396545e+00   9.5947152e+00   9.0396545e+00   9.5947152e+00   5.7949892e+00   1.9758707e-01
   5.4600000e+02   9.0864056e+00   9.5411700e+00   9.0864056e+00   9.5411700e+00   5.7904550e+00   1.9860940e-01
   5.4700000e+02   9.1316095e+00   9.4874675e+00   9.1316095e+00   9.4874675e+00   5.7859251e+00   1.9963495e-01
   5.4800000e+02   9.1752991e+00   9.4336719e+00   9.1752991e+00   9.4336719e+00   5.7813992e+00   2.0066372e-01
   5.4900000e+02   9.2175109e+00   9.3798446e+00   9.2175109e+00   9.3798446e+00   5.7768773e+00   2.0169572e-01
   5.5000000e+02   9.2582846e+00   9.3260444e+00   9.2582846e+00   9.3260444e+00   5.7723593e+00   2.0273095e-01
   5.5100000e+02   9.2976630e+00   9.2723271e+00   9.2976630e+00   9.2723271e+00   5.7678452e+00   2.0376940e-01
   5.5200000e+02   9.3356920e+00   9.2187453e+00   9.3356920e+00   9.2187453e+00   5.7633349e+00   2.0481109e-01
   5.5300000e+02   9.3724204e+00   9.1653481e+00   9.3724204e+00   9.1653481e+00   5.7588283e+00   2.0585602e-01
   5.5400000e+02   9.4078996e+00   9.1121810e+00   9.4078996e+00   9.1121810e+00   5.7543254e+00   2.0690419e-01
   5.5500000e+02   9.4421835e+00   9.0592858e+00   9.4421835e+00   9.0592858e+00   5.7498260e+00   2.0795560e-01
   5.5600000e+02   9.4753284e+00   9.0067001e+00   9.4753284e+00   9.0067001e+00   5.7453302e+00   2.0901026e-01
   5.5700000e+02   9.5073929e+00   8.9544574e+00   9.5073929e+00   8.9544574e+00   5.7408378e+00   2.1006817e-01
   5.5800000e+02   9.5384373e+00   8.9025866e+00   9.5384373e+00   8.9025866e+00   5.7363488e+00   2.1112933e-01
   5.5900000e+02   9.5685235e+00   8.8511119e+00   9.5685235e+00   8.8511119e+00   5.7318630e+00   2.1219374e-01
   5.6000000e+02   9.5977147e+00   8.8000526e+00   9.5977147e+00   8.8000526e+00   5.7273805e+00   2.1326141e-01
   5.6100000e+02   9.6260754e+00   8.7494231e+00   9.6260754e+00   8.7494231e+00   5.7229012e+00   2.1433235e-01
   5.6200000e+02   9.6536704e+00   8.6992323e+00   9.6536704e+00   8.6992323e+00   5.7184250e+00   2.1540655e-01
   5.6300000e+02   9.6805650e+00   8.6494835e+00   9.6805650e+00   8.6494835e+00   5.7139518e+00   2.1648402e-01
   5.6400000e+02   9.7068242e+00   8.6001748e+00   9.7068242e+00   8.6001748e+00   5.7094816e+00   2.1756475e-01
   5.6500000e+02   9.7325122e+00   8.5512983e+00   9.7325122e+00   8.5512983e+00   5.7050143e+00   2.1864877e-01
   5.6600000e+02   9.7576925e+00   8.5028403e+00   9.7576925e+00   8.5028403e+00   5.7005499e+00   2.1973606e-01
   5.6700000e+02   9.7824264e+00   8.4547813e+00   9.7824264e+00   8.4547813e+00   5.6960882e+00   2.2082663e-01
   5.6800000e+02   9.8067734e+00   8.4070961e+00   9.8067734e+00   8.4070961e+00   5.6916293e+00   2.2192048e-01
   5.6900000e+02   9.8307898e+00   8.3597536e+00   9.8307898e+00   8.3597536e+00   5.6871730e+00   2.2301762e-01
   5.7000000e+02   9.8545287e+00   8.3127171e+00   9.8545287e+00   8.3127171e+00   5.6827194e+00   2.2411805e-01
   5.7100000e+02   9.8780389e+00   8.2659446e+00   9.8780389e+00   8.2659446e+00   5.6782683e+00   2.2522177e-01
   5.7200000e+02   9.9013646e+00   8.2193889e+00   9.9013646e+00   8.2193889e+00   5.6738197e+00   2.2632878e-01
   5.7300000e+02   9.9245447e+00   8.1729983e+00   9.9245447e+00   8.1729983e+00   5.6693735e+00   2.2743910e-01
   5.7400000e+02   9.9476120e+00   8.1267166e+00   9.9476120e+00   8.1267166e+00   5.6649296e+00   2.2855271e-01
   5.7500000e+02   9.9705928e+00   8.0804841e+00   9.9705928e+00   8.0804841e+00   5.6604881e+00   2.2966964e-01
   5.7600000e+02   9.9935065e+00   8.0342382e+00   9.9935065e+00   8.0342382e+00   5.6560489e+00   2.3078986e-01
   5.7700000e+02   1.0016365e+01   7.9879138e+00   1.0016365e+01   7.9879138e+00   5.6516118e+00   2.3191341e-01
   5.7800000e+02   1.0039172e+01   7.9414446e+00   1.0039172e+01   7.9414446e+00   5.6471769e+00   2.3304026e-01
   5.7900000e+02   1.0061924e+01   7.8947636e+00   1.0061924e+01   7.8947636e+00   5.6427441e+00   2.3417043e-01
   5.8000000e+02   1.0084608e+01   7.8478043e+00   1.0084608e+01   7.8478043e+00   5.6383133e+00   2.3530392e-01
   5.8100000e+02   1.0107203e+01   7.8005016e+00   1.0107203e+01   7.8005016e+00   5.6338844e+00   2.3644074e-01
   5.8200000e+02   1.0129681e+01   7.7527928e+00   1.0129681e+01   7.7527928e+00   5.6294575e+00   2.3758088e-01
   5.8300000e+02   1.0152005e+01   7.7046186e+00   1.0152005e+01   7.7046186e+00   5.6250325e+00   2.3872435e-01
   5.8400000e+02   1.0174131e+01   7.6559245e+00   1.0174131e+01   7.6559245e+00   5.6206093e+00   2.3987115e-01
   5.8500000e+02   1.0196007e+01   7.6066608e+00   1.0196007e+01   7.6066608e+00   5.6161878e+00   2.4102129e-01
   5.8600000e+02   1.0217575e+01   7.5567845e+00   1.0217575e+01   7.5567845e+00   5.6117681e+00   2.4217477e-01
   5.8700000e+02   1.0238774e+01   7.5062595e+00   1.0238774e+01   7.5062595e+00   5.6073500e+00   2.4333159e-01
   5.8800000e+02   1.0259534e+01   7.4550573e+00   1.0259534e+01   7.4550573e+00   5.6029335e+00   2.4449176e-01
   5.8900000e+02   1.0279784e+01   7.4031578e+00   1.0279784e+01   7.4031578e+00   5.5985186e+00   2.4565528e-01
   5.9000000e+02   1.0299452e+01   7.3505492e+00   1.0299452e+01   7.3505492e+00   5.5941052e+00   2.4682214e-01
   5.9100000e+02   1.0318462e+01   7.2972288e+00   1.0318462e+01   7.2972288e+00   5.5896933e+00   2.4799237e-01
   5.9200000e+02   1.0336737e+01   7.2432026e+00   1.0336737e+01   7.2432026e+00   5.5852827e+00   2.4916594e-01
   5.9300000e+02   1.0354205e+01   7.1884852e+00   1.0354205e+01   7.1884852e+00   5.5808736e+00   2.5034289e-01
   5.9400000e+02   1.0370793e+01   7.1330999e+00   1.0370793e+01   7.1330999e+00   5.5764657e+00   2.5152319e-01
   5.9500000e+02   1.0386429e+01   7.0770780e+00   1.0386429e+01   7.0770780e+00   5.5720591e+00   2.5270687e-01
   5.9600000e+02   1.0401051e+01   7.0204581e+00   1.0401051e+01   7.0204581e+00   5.5676537e+00   2.5389391e-01
   5.9700000e+02   1.0414595e+01   6.9632859e+00   1.0414595e+01   6.9632859e+00   5.5632495e+00   2.5508433e-01
   5.9800000e+02   1.0427006e+01   6.9056129e+00   1.0427006e+01   6.9056129e+00   5.5588464e+00   2.5627812e-01
   5.9900000e+02   1.0438235e+01   6.8474960e+00   1.0438235e+01   6.8474960e+00   5.5544444e+00   2.5747530e-01
   6.0000000e+02   1.0448239e+01   6.7889966e+00   1.0448239e+01   6.7889966e+00   5.5500434e+00   2.5867586e-01
   6.0100000e+02   1.0456981e+01   6.7301794e+00   1.0456981e+01   6.7301794e+00   5.5456434e+00   2.5987981e-01
   6.0200000e+02   1.0464431e+01   6.6711116e+00   1.0464431e+01   6.6711116e+00   5.5412443e+00   2.6108715e-01
   6.0300000e+02   1.0470567e+01   6.6118624e+00   1.0470567e+01   6.6118624e+00   5.5368462e+00   2.6229788e-01
   6.0400000e+02   1.0475372e+01   6.5525016e+00   1.0475372e+01   6.5525016e+00   5.5324488e+00   2.6351201e-01
   6.0500000e+02   1.0478838e+01   6.4930993e+00   1.0478838e+01   6.4930993e+00   5.5280523e+00   2.6472954e-01
   6.0600000e+02   1.0480963e+01   6.4337249e+00   1.0480963e+01   6.4337249e+00   5.5236566e+00   2.6595047e-01
   6.0700000e+02   1.0481748e+01   6.3744464e+00   1.0481748e+01   6.3744464e+00   5.5192615e+00   2.6717481e-01
   6.0800000e+02   1.0481204e+01   6.3153300e+00   1.0481204e+01   6.3153300e+00   5.5148672e+00   2.6840256e-01
   6.0900000e+02   1.0479344e+01   6.2564396e+00   1.0479344e+01   6.2564396e+00   5.5104734e+00   2.6963373e-01
   6.1000000e+02   1.0476188e+01   6.1978361e+00   1.0476188e+01   6.1978361e+00   5.5060803e+00   2.7086831e-01
   6.1100000e+02   1.0471758e+01   6.1395775e+00   1.0471758e+01   6.1395775e+00   5.5016877e+00   2.7210631e-01
   6.1200000e+02   1.0466082e+01   6.0817184e+00   1.0466082e+01   6.0817184e+00   5.4972956e+00   2.7334774e-01
   6.1300000e+02   1.0459191e+01   6.0243097e+00   1.0459191e+01   6.0243097e+00   5.4929040e+00   2.7459260e-01
   6.1400000e+02   1.0451117e+01   5.9673987e+00   1.0451117e+01   5.9673987e+00   5.4885128e+00   2.7584088e-01
   6.1500000e+02   1.0441895e+01   5.9110289e+00   1.0441895e+01   5.9110289e+00   5.4841220e+00   2.7709260e-01
   6.1600000e+02   1.0431563e+01   5.8552401e+00   1.0431563e+01   5.8552401e+00   5.4797315e+00   2.7834776e-01
   6.1700000e+02   1.0420160e+01   5.8000684e+00   1.0420160e+01   5.8000684e+00   5.4753413e+00   2.7960636e-01
   6.1800000e+02   1.0407724e+01   5.7455461e+00   1.0407724e+01   5.7455461e+00   5.4709514e+00   2.8086841e-01
   6.1900000e+02   1.0394297e+01   5.6917021e+00   1.0394297e+01   5.6917021e+00   5.4665617e+00   2.8213390e-01
   6.2000000e+02   1.0379920e+01   5.6385618e+00   1.0379920e+01   5.6385618e+00   5.4621722e+00   2.8340285e-01
   6.2100000e+02   1.0364633e+01   5.5861474e+00   1.0364633e+01   5.5861474e+00   5.4577829e+00   2.8467525e-01
   6.2200000e+02   1.0348477e+01   5.5344779e+00   1.0348477e+01   5.5344779e+00   5.4533936e+00   2.8595111e-01
   6.2300000e+02   1.0331493e+01   5.4835696e+00   1.0331493e+01   5.4835696e+00   5.4490045e+00   2.8723043e-01
   6.2400000e+02   1.0313719e+01   5.4334358e+00   1.0313719e+01   5.4334358e+00   5.4446153e+00   2.8851322e-01
   6.2500000e+02   1.0295196e+01   5.3840875e+00   1.0295196e+01   5.3840875e+00   5.4402261e+00   2.8979948e-01
   6.2600000e+02   1.0275962e+01   5.3355330e+00   1.0275962e+01   5.3355330e+00   5.4358369e+00   2.9108922e-01
   6.2700000e+02   1.0256054e+01   5.2877789e+00   1.0256054e+01   5.2877789e+00   5.4314476e+00   2.9238243e-01
   6.2800000e+02   1.0235508e+01   5.2408294e+00   1.0235508e+01   5.2408294e+00   5.4270582e+00   2.9367913e-01
   6.2900000e+02   1.0214359e+01   5.1946871e+00   1.0214359e+01   5.1946871e+00   5.4226687e+00   2.9497931e-01
   6.3000000e+02   1.0192641e+01   5.1493529e+00   1.0192641e+01   5.1493529e+00   5.4182789e+00   2.9628298e-01
   6.3100000e+02   1.0170387e+01   5.1048261e+00   1.0170387e+01   5.1048261e+00   5.4138889e+00   2.9759014e-01
   6.3200000e+02   1.0147629e+01   5.0611048e+00   1.0147629e+01   5.0611048e+00   5.4094987e+00   2.9890080e-01
   6.3300000e+02   1.0124397e+01   5.0181859e+00   1.0124397e+01   5.0181859e+00   5.4051081e+00   3.0021496e-01
   6.3400000e+02   1.0100719e+01   4.9760652e+00   1.0100719e+01   4.9760652e+00   5.4007172e+00   3.0153262e-01
   6.3500000e+02   1.0076624e+01   4.9347375e+00   1.0076624e+01   4.9347375e+00   5.3963259e+00   3.0285380e-01
   6.3600000e+02   1.0052139e+01   4.8941968e+00   1.0052139e+01   4.8941968e+00   5.3919343e+00   3.0417848e-01
   6.3700000e+02   1.0027289e+01   4.8544363e+00   1.0027289e+01   4.8544363e+00   5.3875422e+00   3.0550669e-01
   6.3800000e+02   1.0002097e+01   4.8154489e+00   1.0002097e+01   4.8154489e+00   5.3831496e+00   3.0683841e-01
   6.3900000e+02   9.9765884e+00   4.7772265e+00   9.9765884e+00   4.7772265e+00   5.3787565e+00   3.0817366e-01
   6.4000000e+02   9.9507840e+00   4.7397609e+00   9.9507840e+00   4.7397609e+00   5.3743628e+00   3.0951243e-01
   6.4100000e+02   9.9247051e+00   4.7030433e+00   9.9247051e+00   4.7030433e+00   5.3699686e+00   3.1085475e-01
   6.4200000e+02   9.8983718e+00   4.6670647e+00   9.8983718e+00   4.6670647e+00   5.3655738e+00   3.1220059e-01
   6.4300000e+02   9.8718031e+00   4.6318158e+00   9.8718031e+00   4.6318158e+00   5.3611783e+00   3.1354998e-01
   6.4400000e+02   9.8450172e+00   4.5972872e+00   9.8450172e+00   4.5972872e+00   5.3567822e+00   3.1490292e-01
   6.4500000e+02   9.8180313e+00   4.5634691e+00   9.8180313e+00   4.5634691e+00   5.3523853e+00   3.1625940e-01
   6.4600000e+02   9.7908619e+00   4.5303518e+00   9.7908619e+00   4.5303518e+00   5.3479877e+00   3.1761944e-01
   6.4700000e+02   9.7635245e+00   4.4979255e+00   9.7635245e+00   4.4979255e+00   5.3435893e+00   3.1898304e-01
   6.4800000e+02   9.7360339e+00   4.4661803e+00   9.7360339e+00   4.4661803e+00   5.3391901e+00   3.2035020e-01
   6.4900000e+02   9.7084042e+00   4.4351064e+00   9.7084042e+00   4.4351064e+00   5.3347901e+00   3.2172093e-01
   6.5000000e+02   9.6806487e+00   4.4046938e+00   9.6806487e+00   4.4046938e+00   5.3303892e+00   3.2309523e-01
   6.5100000e+02   9.6527803e+00   4.3749328e+00   9.6527803e+00   4.3749328e+00   5.3259874e+00   3.2447311e-01
   6.5200000e+02   9.6248109e+00   4.3458137e+00   9.6248109e+00   4.3458137e+00   5.3215846e+00   3.2585457e-01
   6.5300000e+02   9.5967522e+00   4.3173267e+00   9.5967522e+00   4.3173267e+00   5.3171809e+00   3.2723961e-01
   6.5400000e+02   9.5686149e+00   4.2894623e+00   9.5686149e+00   4.2894623e+00   5.3127762e+00   3.2862825e-01
   6.5500000e+02   9.5404095e+00   4.2622111e+00   9.5404095e+00   4.2622111e+00   5.3083704e+00   3.3002048e-01
   6.5600000e+02   9.5121460e+00   4.2355636e+00   9.5121460e+00   4.2355636e+00   5.3039636e+00   3.3141631e-01
   6.5700000e+02   9.4838337e+00   4.2095108e+00   9.4838337e+00   4.2095108e+00   5.2995557e+00   3.3281575e-01
   6.5800000e+02   9.4554817e+00   4.1840435e+00   9.4554817e+00   4.1840435e+00   5.2951467e+00   3.3421880e-01
   6.5900000e+02   9.4270985e+00   4.1591529e+00   9.4270985e+00   4.1591529e+00   5.2907365e+00   3.3562546e-01
   6.6000000e+02   9.3986922e+00   4.1348300e+00   9.3986922e+00   4.1348300e+00   5.2863252e+00   3.3703574e-01
   6.6100000e+02   9.3702708e+00   4.1110664e+00   9.3702708e+00   4.1110664e+00   5.2819126e+00   3.3844965e-01
   6.6200000e+02   9.3418417e+00   4.0878536e+00   9.3418417e+00   4.0878536e+00   5.2774988e+00   3.3986719e-01
   6.6300000e+02   9.3134119e+00   4.0651832e+00   9.3134119e+00   4.0651832e+00   5.2730837e+00   3.4128836e-01
   6.6400000e+02   9.2849884e+00   4.0430471e+00   9.2849884e+00   4.0430471e+00   5.2686673e+00   3.4271317e-01
   6.6500000e+02   9.2565776e+00   4.0214373e+00   9.2565776e+00   4.0214373e+00   5.2642495e+00   3.4414163e-01
   6.6600000e+02   9.2281858e+00   4.0003460e+00   9.2281858e+00   4.0003460e+00   5.2598305e+00   3.4557374e-01
   6.6700000e+02   9.1998191e+00   3.9797655e+00   9.1998191e+00   3.9797655e+00   5.2554100e+00   3.4700951e-01
   6.6800000e+02   9.1714833e+00   3.9596884e+00   9.1714833e+00   3.9596884e+00   5.2509881e+00   3.4844894e-01
   6.6900000e+02   9.1431838e+00   3.9401071e+00   9.1431838e+00   3.9401071e+00   5.2465647e+00   3.4989203e-01
   6.7000000e+02   9.1149261e+00   3.9210147e+00   9.1149261e+00   3.9210147e+00   5.2421399e+00   3.5133881e-01
   6.7100000e+02   9.0867153e+00   3.9024039e+00   9.0867153e+00   3.9024039e+00   5.2377136e+00   3.5278926e-01
   6.7200000e+02   9.0585564e+00   3.8842679e+00   9.0585564e+00   3.8842679e+00   5.2332857e+00   3.5424339e-01
   6.7300000e+02   9.0304543e+00   3.8665999e+00   9.0304543e+00   3.8665999e+00   5.2288562e+00   3.5570122e-01
   6.7400000e+02   9.0024135e+00   3.8493933e+00   9.0024135e+00   3.8493933e+00   5.2244252e+00   3.5716274e-01
   6.7500000e+02   8.9744388e+00   3.8326416e+00   8.9744388e+00   3.8326416e+00   5.2199926e+00   3.5862797e-01
   6.7600000e+02   8.9465344e+00   3.8163385e+00   8.9465344e+00   3.8163385e+00   5.2155583e+00   3.6009690e-01
   6.7700000e+02   8.9187046e+00   3.8004778e+00   8.9187046e+00   3.8004778e+00   5.2111223e+00   3.6156955e-01
   6.7800000e+02   8.8909537e+00   3.7850533e+00   8.8909537e+00   3.7850533e+00   5.2066846e+00   3.6304592e-01
   6.7900000e+02   8.8632856e+00   3.7700592e+00   8.8632856e+00   3.7700592e+00   5.2022452e+00   3.6452602e-01
   6.8000000e+02   8.8357045e+00   3.7554895e+00   8.8357045e+00   3.7554895e+00   5.1978041e+00   3.6600985e-01
   6.8100000e+02   8.8082143e+00   3.7413386e+00   8.8082143e+00   3.7413386e+00   5.1933611e+00   3.6749743e-01
   6.8200000e+02   8.7808187e+00   3.7276009e+00   8.7808187e+00   3.7276009e+00   5.1889163e+00   3.6898875e-01
   6.8300000e+02   8.7535217e+00   3.7142708e+00   8.7535217e+00   3.7142708e+00   5.1844697e+00   3.7048383e-01
   6.8400000e+02   8.7263269e+00   3.7013430e+00   8.7263269e+00   3.7013430e+00   5.1800212e+00   3.7198267e-01
   6.8500000e+02   8.6992381e+00   3.6888121e+00   8.6992381e+00   3.6888121e+00   5.1755709e+00   3.7348527e-01
   6.8600000e+02   8.6722590e+00   3.6766730e+00   8.6722590e+00   3.6766730e+00   5.1711186e+00   3.7499165e-01
   6.8700000e+02   8.6453932e+00   3.6649207e+00   8.6453932e+00   3.6649207e+00   5.1666643e+00   3.7650182e-01
   6.8800000e+02   8.6186446e+00   3.6535499e+00   8.6186446e+00   3.6535499e+00   5.1622081e+00   3.7801577e-01
   6.8900000e+02   8.5920168e+00   3.6425560e+00   8.5920168e+00   3.6425560e+00   5.1577499e+00   3.7953352e-01
   6.9000000e+02   8.5655135e+00   3.6319340e+00   8.5655135e+00   3.6319340e+00   5.1532896e+00   3.8105508e-01
   6.9100000e+02   8.5391387e+00   3.6216792e+00   8.5391387e+00   3.6216792e+00   5.1488273e+00   3.8258045e-01
   6.9200000e+02   8.5128964e+00   3.6117868e+00   8.5128964e+00   3.6117868e+00   5.1443629e+00   3.8410963e-01
   6.9300000e+02   8.4867906e+00   3.6022524e+00   8.4867906e+00   3.6022524e+00   5.1398964e+00   3.8564265e-01
   6.9400000e+02   8.4608259e+00   3.5930713e+00   8.4608259e+00   3.5930713e+00   5.1354277e+00   3.8717950e-01
   6.9500000e+02   8.4350075e+00   3.5842391e+00   8.4350075e+00   3.5842391e+00   5.1309569e+00   3.8872020e-01
   6.9600000e+02   8.4093428e+00   3.5757509e+00   8.4093428e+00   3.5757509e+00   5.1264839e+00   3.9026474e-01
   6.9700000e+02   8.3838377e+00   3.5675940e+00   8.3838377e+00   3.5675940e+00   5.1220087e+00   3.9181315e-01
   6.9800000e+02   8.3584904e+00   3.5597614e+00   8.3584904e+00   3.5597614e+00   5.1175312e+00   3.9336543e-01
   6.9900000e+02   8.3333023e+00   3.5522490e+00   8.3333023e+00   3.5522490e+00   5.1130515e+00   3.9492159e-01
   7.0000000e+02   8.3082763e+00   3.5450526e+00   8.3082763e+00   3.5450526e+00   5.1085695e+00   3.9648163e-01
   7.0100000e+02   8.2834158e+00   3.5381683e+00   8.2834158e+00   3.5381683e+00   5.1040852e+00   3.9804557e-01
   7.0200000e+02   8.2587249e+00   3.5315921e+00   8.2587249e+00   3.5315921e+00   5.0995985e+00   3.9961341e-01
   7.0300000e+02   8.2342090e+00   3.5253199e+00   8.2342090e+00   3.5253199e+00   5.0951094e+00   4.0118517e-01
   7.0400000e+02   8.2098747e+00   3.5193480e+00   8.2098747e+00   3.5193480e+00   5.0906180e+00   4.0276085e-01
   7.0500000e+02   8.1857330e+00   3.5136718e+00   8.1857330e+00   3.5136718e+00   5.0861241e+00   4.0434047e-01
   7.0600000e+02   8.1618044e+00   3.5082748e+00   8.1618044e+00   3.5082748e+00   5.0816278e+00   4.0592402e-01
   7.0700000e+02   8.1380806e+00   3.5031235e+00   8.1380806e+00   3.5031235e+00   5.0771290e+00   4.0751154e-01
   7.0800000e+02   8.1145480e+00   3.4982123e+00   8.1145480e+00   3.4982123e+00   5.0726277e+00   4.0910301e-01
   7.0900000e+02   8.0912014e+00   3.4935371e+00   8.0912014e+00   3.4935371e+00   5.0681239e+00   4.1069846e-01
   7.1000000e+02   8.0680378e+00   3.4890941e+00   8.0680378e+00   3.4890941e+00   5.0636176e+00   4.1229789e-01
   7.1100000e+02   8.0450553e+00   3.4848794e+00   8.0450553e+00   3.4848794e+00   5.0591086e+00   4.1390132e-01
   7.1200000e+02   8.0222525e+00   3.4808890e+00   8.0222525e+00   3.4808890e+00   5.0545971e+00   4.1550876e-01
   7.1300000e+02   7.9996287e+00   3.4771193e+00   7.9996287e+00   3.4771193e+00   5.0500829e+00   4.1712021e-01
   7.1400000e+02   7.9771832e+00   3.4735662e+00   7.9771832e+00   3.4735662e+00   5.0455661e+00   4.1873569e-01
   7.1500000e+02   7.9549157e+00   3.4702260e+00   7.9549157e+00   3.4702260e+00   5.0410467e+00   4.2035521e-01
   7.1600000e+02   7.9328260e+00   3.4670950e+00   7.9328260e+00   3.4670950e+00   5.0365245e+00   4.2197879e-01
   7.1700000e+02   7.9109141e+00   3.4641692e+00   7.9109141e+00   3.4641692e+00   5.0319996e+00   4.2360643e-01
   7.1800000e+02   7.8891799e+00   3.4614448e+00   7.8891799e+00   3.4614448e+00   5.0274719e+00   4.2523814e-01
   7.1900000e+02   7.8676237e+00   3.4589182e+00   7.8676237e+00   3.4589182e+00   5.0229415e+00   4.2687394e-01
   7.2000000e+02   7.8462457e+00   3.4565854e+00   7.8462457e+00   3.4565854e+00   5.0184082e+00   4.2851385e-01
   7.2100000e+02   7.8250459e+00   3.4544427e+00   7.8250459e+00   3.4544427e+00   5.0138722e+00   4.3015787e-01
   7.2200000e+02   7.8040248e+00   3.4524863e+00   7.8040248e+00   3.4524863e+00   5.0093333e+00   4.3180602e-01
   7.2300000e+02   7.7831826e+00   3.4507124e+00   7.7831826e+00   3.4507124e+00   5.0047915e+00   4.3345831e-01
   7.2400000e+02   7.7625196e+00   3.4491172e+00   7.7625196e+00   3.4491172e+00   5.0002468e+00   4.3511476e-01
   7.2500000e+02   7.7420362e+00   3.4476969e+00   7.7420362e+00   3.4476969e+00   4.9956992e+00   4.3677537e-01
   7.2600000e+02   7.7217326e+00   3.4464477e+00   7.7217326e+00   3.4464477e+00   4.9911486e+00   4.3844018e-01
   7.2700000e+02   7.7016093e+00   3.4453657e+00   7.7016093e+00   3.4453657e+00   4.9865950e+00   4.4010918e-01
   7.2800000e+02   7.6816665e+00   3.4444472e+00   7.6816665e+00   3.4444472e+00   4.9820385e+00   4.4178239e-01
   7.2900000e+02   7.6619045e+00   3.4436883e+00   7.6619045e+00   3.4436883e+00   4.9774789e+00   4.4345984e-01
   7.3000000e+02   7.6423237e+00   3.4430852e+00   7.6423237e+00   3.4430852e+00   4.9729163e+00   4.4514153e-01
   7.3100000e+02   7.6229243e+00   3.4426341e+00   7.6229243e+00   3.4426341e+00   4.9683506e+00   4.4682748e-01
   7.3200000e+02   7.6037066e+00   3.4423310e+00   7.6037066e+00   3.4423310e+00   4.9637818e+00   4.4851770e-01
   7.3300000e+02   7.5846707e+00   3.4421722e+00   7.5846707e+00   3.4421722e+00   4.9592099e+00   4.5021223e-01
   7.3400000e+02   7.5658170e+00   3.4421538e+00   7.5658170e+00   3.4421538e+00   4.9546349e+00   4.5191106e-01
   7.3500000e+02   7.5471456e+00   3.4422718e+00   7.5471456e+00   3.4422718e+00   4.9500566e+00   4.5361423e-01
   7.3600000e+02   7.5286565e+00   3.4425225e+00   7.5286565e+00   3.4425225e+00   4.9454752e+00   4.5532174e-01
   7.3700000e+02   7.5103500e+00   3.4429020e+00   7.5103500e+00   3.4429020e+00   4.9408906e+00   4.5703361e-01
   7.3800000e+02   7.4922260e+00   3.4434062e+00   7.4922260e+00   3.4434062e+00   4.9363027e+00   4.5874987e-01
   7.3900000e+02   7.4742845e+00   3.4440314e+00   7.4742845e+00   3.4440314e+00   4.9317115e+00   4.6047053e-01
   7.4000000e+02   7.4565255e+00   3.4447736e+00   7.4565255e+00   3.4447736e+00   4.9271170e+00   4.6219562e-01
   7.4100000e+02   7.4389490e+00   3.4456290e+00   7.4389490e+00   3.4456290e+00   4.9225192e+00   4.6392515e-01
   7.4200000e+02   7.4215547e+00   3.4465936e+00   7.4215547e+00   3.4465936e+00   4.9179181e+00   4.6565914e-01
   7.4300000e+02   7.4043425e+00   3.4476634e+00   7.4043425e+00   3.4476634e+00   4.9133136e+00   4.6739761e-01
   7.4400000e+02   7.3873121e+00   3.4488346e+00   7.3873121e+00   3.4488346e+00   4.9087057e+00   4.6914059e-01
   7.4500000e+02   7.3704633e+00   3.4501033e+00   7.3704633e+00   3.4501033e+00   4.9040944e+00   4.7088810e-01
   7.4600000e+02   7.3537955e+00   3.4514656e+00   7.3537955e+00   3.4514656e+00   4.8994797e+00   4.7264015e-01
   7.4700000e+02   7.3373084e+00   3.4529175e+00   7.3373084e+00   3.4529175e+00   4.8948614e+00   4.7439678e-01
   7.4800000e+02   7.3210015e+00   3.4544552e+00   7.3210015e+00   3.4544552e+00   4.8902397e+00   4.7615800e-01
   7.4900000e+02   7.3048742e+00   3.4560747e+00   7.3048742e+00   3.4560747e+00   4.8856145e+00   4.7792385e-01
   7.5000000e+02   7.2889259e+00   3.4577722e+00   7.2889259e+00   3.4577722e+00   4.8809858e+00   4.7969433e-01
   7.5100000e+02   7.2731558e+00   3.4595437e+00   7.2731558e+00   3.4595437e+00   4.8763534e+00   4.8146949e-01
   7.5200000e+02   7.2575632e+00   3.4613856e+00   7.2575632e+00   3.4613856e+00   4.8717175e+00   4.8324934e-01
   7.5300000e+02   7.2421473e+00   3.4632938e+00   7.2421473e+00   3.4632938e+00   4.8670780e+00   4.8503391e-01
   7.5400000e+02   7.2269070e+00   3.4652647e+00   7.2269070e+00   3.4652647e+00   4.8624349e+00   4.8682324e-01
   7.5500000e+02   7.2118415e+00   3.4672943e+00   7.2118415e+00   3.4672943e+00   4.8577881e+00   4.8861733e-01
   7.5600000e+02   7.1969496e+00   3.4693790e+00   7.1969496e+00   3.4693790e+00   4.8531376e+00   4.9041624e-01
   7.5700000e+02   7.1822302e+00   3.4715150e+00   7.1822302e+00   3.4715150e+00   4.8484834e+00   4.9221997e-01
   7.5800000e+02   7.1676820e+00   3.4736986e+00   7.1676820e+00   3.4736986e+00   4.8438255e+00   4.9402857e-01
   7.5900000e+02   7.1533038e+00   3.4759260e+00   7.1533038e+00   3.4759260e+00   4.8391638e+00   4.9584206e-01
   7.6000000e+02   7.1390942e+00   3.4781938e+00   7.1390942e+00   3.4781938e+00   4.8344984e+00   4.9766048e-01
   7.6100000e+02   7.1250518e+00   3.4804982e+00   7.1250518e+00   3.4804982e+00   4.8298291e+00   4.9948386e-01
   7.6200000e+02   7.1111749e+00   3.4828357e+00   7.1111749e+00   3.4828357e+00   4.8251561e+00   5.0131222e-01
   7.6300000e+02   7.0974620e+00   3.4852028e+00   7.0974620e+00   3.4852028e+00   4.8204792e+00   5.0314561e-01
   7.6400000e+02   7.0839115e+00   3.4875960e+00   7.0839115e+00   3.4875960e+00   4.8157984e+00   5.0498406e-01
   7.6500000e+02   7.0705215e+00   3.4900119e+00   7.0705215e+00   3.4900119e+00   4.8111138e+00   5.0682760e-01
   7.6600000e+02   7.0572903e+00   3.4924472e+00   7.0572903e+00   3.4924472e+00   4.8064252e+00   5.0867627e-01
   7.6700000e+02   7.0442159e+00   3.4948986e+00   7.0442159e+00   3.4948986e+00   4.8017327e+00   5.1053010e-01
   7.6800000e+02   7.0312964e+00   3.4973627e+00   7.0312964e+00   3.4973627e+00   4.7970363e+00   5.1238915e-01
   7.6900000e+02   7.0185298e+00   3.4998365e+00   7.0185298e+00   3.4998365e+00   4.7923358e+00   5.1425343e-01
   7.7000000e+02   7.0059139e+00   3.5023169e+00   7.0059139e+00   3.5023169e+00   4.7876314e+00   5.1612300e-01
   7.7100000e+02   6.9934466e+00   3.5048007e+00   6.9934466e+00   3.5048007e+00   4.7829230e+00   5.1799790e-01
   7.7200000e+02   6.9811255e+00   3.5072850e+00   6.9811255e+00   3.5072850e+00   4.7782105e+00   5.1987817e-01
   7.7300000e+02   6.9689486e+00   3.5097670e+00   6.9689486e+00   3.5097670e+00   4.7734940e+00   5.2176385e-01
   7.7400000e+02   6.9569133e+00   3.5122438e+00   6.9569133e+00   3.5122438e+00   4.7687734e+00   5.2365498e-01
   7.7500000e+02   6.9450173e+00   3.5147127e+00   6.9450173e+00   3.5147127e+00   4.7640486e+00   5.2555162e-01
   7.7600000e+02   6.9332581e+00   3.5171709e+00   6.9332581e+00   3.5171709e+00   4.7593198e+00   5.2745381e-01
   7.7700000e+02   6.9216332e+00   3.5196161e+00   6.9216332e+00   3.5196161e+00   4.7545868e+00   5.2936159e-01
   7.7800000e+02   6.9101400e+00   3.5220456e+00   6.9101400e+00   3.5220456e+00   4.7498497e+00   5.3127502e-01
   7.7900000e+02   6.8987760e+00   3.5244570e+00   6.8987760e+00   3.5244570e+00   4.7451084e+00   5.3319415e-01
   7.8000000e+02   6.8875384e+00   3.5268482e+00   6.8875384e+00   3.5268482e+00   4.7403629e+00   5.3511903e-01
   7.8100000e+02   6.8764246e+00   3.5292167e+00   6.8764246e+00   3.5292167e+00   4.7356132e+00   5.3704971e-01
   7.8200000e+02   6.8654319e+00   3.5315607e+00   6.8654319e+00   3.5315607e+00   4.7308593e+00   5.3898626e-01
   7.8300000e+02   6.8545574e+00   3.5338779e+00   6.8545574e+00   3.5338779e+00   4.7261011e+00   5.4092871e-01
   7.8400000e+02   6.8437984e+00   3.5361665e+00   6.8437984e+00   3.5361665e+00   4.7213387e+00   5.4287714e-01
   7.8500000e+02   6.8331522e+00   3.5384246e+00   6.8331522e+00   3.5384246e+00   4.7165720e+00   5.4483161e-01
   7.8600000e+02   6.8226158e+00   3.5406505e+00   6.8226158e+00   3.5406505e+00   4.7118010e+00   5.4679217e-01
   7.8700000e+02   6.8121864e+00   3.5428427e+00   6.8121864e+00   3.5428427e+00   4.7070258e+00   5.4875888e-01
   7.8800000e+02   6.8018612e+00   3.5449994e+00   6.8018612e+00   3.5449994e+00   4.7022462e+00   5.5073182e-01
   7.8900000e+02   6.7916372e+00   3.5471193e+00   6.7916372e+00   3.5471193e+00   4.6974623e+00   5.5271105e-01
   7.9000000e+02   6.7815117e+00   3.5492011e+00   6.7815117e+00   3.5492011e+00   4.6926740e+00   5.5469663e-01
   7.9100000e+02   6.7714817e+00   3.5512436e+00   6.7714817e+00   3.5512436e+00   4.6878814e+00   5.5668864e-01
   7.9200000e+02   6.7615443e+00   3.5532454e+00   6.7615443e+00   3.5532454e+00   4.6830845e+00   5.5868715e-01
   7.9300000e+02   6.7516967e+00   3.5552057e+00   6.7516967e+00   3.5552057e+00   4.6782832e+00   5.6069223e-01
   7.9400000e+02   6.7419360e+00   3.5571235e+00   6.7419360e+00   3.5571235e+00   4.6734775e+00   5.6270396e-01
   7.9500000e+02   6.7322593e+00   3.5589979e+00   6.7322593e+00   3.5589979e+00   4.6686675e+00   5.6472242e-01
   7.9600000e+02   6.7226639e+00   3.5608282e+00   6.7226639e+00   3.5608282e+00   4.6638531e+00   5.6674768e-01
   7.9700000e+02   6.7131468e+00   3.5626136e+00   6.7131468e+00   3.5626136e+00   4.6590343e+00   5.6877984e-01
   7.9800000e+02   6.7037054e+00   3.5643537e+00   6.7037054e+00   3.5643537e+00   4.6542111e+00   5.7081897e-01
   7.9900000e+02   6.6943369e+00   3.5660479e+00   6.6943369e+00   3.5660479e+00   4.6493836e+00   5.7286516e-01
   8.0000000e+02   6.6850384e+00   3.5676959e+00   6.6850384e+00   3.5676959e+00   4.6445517e+00   5.7491850e-01
   8.0100000e+02   6.6758074e+00   3.5692974e+00   6.6758074e+00   3.5692974e+00   4.6397154e+00   5.7697909e-01
   8.0200000e+02   6.6666411e+00   3.5708521e+00   6.6666411e+00   3.5708521e+00   4.6348747e+00   5.7904701e-01
   8.0300000e+02   6.6575370e+00   3.5723598e+00   6.6575370e+00   3.5723598e+00   4.6300297e+00   5.8112236e-01
   8.0400000e+02   6.6484924e+00   3.5738206e+00   6.6484924e+00   3.5738206e+00   4.6251804e+00   5.8320525e-01
   8.0500000e+02   6.6395048e+00   3.5752345e+00   6.6395048e+00   3.5752345e+00   4.6203267e+00   5.8529578e-01
   8.0600000e+02   6.6305717e+00   3.5766015e+00   6.6305717e+00   3.5766015e+00   4.6154687e+00   5.8739404e-01
   8.0700000e+02   6.6216907e+00   3.5779218e+00   6.6216907e+00   3.5779218e+00   4.6106064e+00   5.8950015e-01
   8.0800000e+02   6.6128595e+00   3.5791957e+00   6.6128595e+00   3.5791957e+00   4.6057399e+00   5.9161422e-01
   8.0900000e+02   6.6040755e+00   3.5804234e+00   6.6040755e+00   3.5804234e+00   4.6008691e+00   5.9373636e-01
   8.1000000e+02   6.5953367e+00   3.5816053e+00   6.5953367e+00   3.5816053e+00   4.5959940e+00   5.9586669e-01
   8.1100000e+02   6.5866408e+00   3.5827419e+00   6.5866408e+00   3.5827419e+00   4.5911148e+00   5.9800533e-01
   8.1200000e+02   6.5779856e+00   3.5838336e+00   6.5779856e+00   3.5838336e+00   4.5862314e+00   6.0015240e-01
   8.1300000e+02   6.5693690e+00   3.5848810e+00   6.5693690e+00   3.5848810e+00   4.5813439e+00   6.0230802e-01
   8.1400000e+02   6.5607890e+00   3.5858847e+00   6.5607890e+00   3.5858847e+00   4.5764523e+00   6.0447233e-01
   8.1500000e+02   6.5522437e+00   3.5868452e+00   6.5522437e+00   3.5868452e+00   4.5715566e+00   6.0664545e-01
   8.1600000e+02   6.5437310e+00   3.5877634e+00   6.5437310e+00   3.5877634e+00   4.5666570e+00   6.0882753e-01
   8.1700000e+02   6.5352493e+00   3.5886398e+00   6.5352493e+00   3.5886398e+00   4.5617534e+00   6.1101869e-01
   8.1800000e+02   6.5267966e+00   3.5894753e+00   6.5267966e+00   3.5894753e+00   4.5568460e+00   6.1321908e-01
   8.1900000e+02   6.5183714e+00   3.5902707e+00   6.5183714e+00   3.5902707e+00   4.5519347e+00   6.1542886e-01
   8.2000000e+02   6.5099719e+00   3.5910268e+00   6.5099719e+00   3.5910268e+00   4.5470197e+00   6.1764815e-01
   8.2100000e+02   6.5015966e+00   3.5917444e+00   6.5015966e+00   3.5917444e+00   4.5421011e+00   6.1987712e-01
   8.2200000e+02   6.4932440e+00   3.5924244e+00   6.4932440e+00   3.5924244e+00   4.5371788e+00   6.2211593e-01
   8.2300000e+02   6.4849126e+00   3.5930678e+00   6.4849126e+00   3.5930678e+00   4.5322531e+00   6.2436472e-01
   8.2400000e+02   6.4766012e+00   3.5936755e+00   6.4766012e+00   3.5936755e+00   4.5273239e+00   6.2662366e-01
   8.2500000e+02   6.4683083e+00   3.5942483e+00   6.4683083e+00   3.5942483e+00   4.5223915e+00   6.2889292e-01
   8.2600000e+02   6.4600327e+00   3.5947874e+00   6.4600327e+00   3.5947874e+00   4.5174559e+00   6.3117267e-01
   8.2700000e+02   6.4517733e+00   3.5952935e+00   6.4517733e+00   3.5952935e+00   4.5125172e+00   6.3346307e-01
   8.2800000e+02   6.4435289e+00   3.5957678e+00   6.4435289e+00   3.5957678e+00   4.5075756e+00   6.3576430e-01
   8.2900000e+02   6.4352986e+00   3.5962111e+00   6.4352986e+00   3.5962111e+00   4.5026312e+00   6.3807653e-01
   8.3000000e+02   6.4270812e+00   3.5966244e+00   6.4270812e+00   3.5966244e+00   4.4976841e+00   6.4039996e-01
   8.3100000e+02   6.4188760e+00   3.5970089e+00   6.4188760e+00   3.5970089e+00   4.4927346e+00   6.4273475e-01
   8.3200000e+02   6.4106820e+00   3.5973653e+00   6.4106820e+00   3.5973653e+00   4.4877827e+00   6.4508109e-01
   8.3300000e+02   6.4024984e+00   3.5976947e+00   6.4024984e+00   3.5976947e+00   4.4828286e+00   6.4743918e-01
   8.3400000e+02   6.3943244e+00   3.5979981e+00   6.3943244e+00   3.5979981e+00   4.4778726e+00   6.4980919e-01
   8.3500000e+02   6.3861595e+00   3.5982764e+00   6.3861595e+00   3.5982764e+00   4.4729149e+00   6.5219133e-01
   8.3600000e+02   6.3780029e+00   3.5985305e+00   6.3780029e+00   3.5985305e+00   4.4679555e+00   6.5458577e-01
   8.3700000e+02   6.3698540e+00   3.5987614e+00   6.3698540e+00   3.5987614e+00   4.4629949e+00   6.5699273e-01
   8.3800000e+02   6.3617124e+00   3.5989701e+00   6.3617124e+00   3.5989701e+00   4.4580332e+00   6.5941238e-01
   8.3900000e+02   6.3535775e+00   3.5991574e+00   6.3535775e+00   3.5991574e+00   4.4530706e+00   6.6184492e-01
   8.4000000e+02   6.3454489e+00   3.5993241e+00   6.3454489e+00   3.5993241e+00   4.4481076e+00   6.6429055e-01
   8.4100000e+02   6.3373263e+00   3.5994712e+00   6.3373263e+00   3.5994712e+00   4.4431442e+00   6.6674945e-01
   8.4200000e+02   6.3292091e+00   3.5995996e+00   6.3292091e+00   3.5995996e+00   4.4381810e+00   6.6922182e-01
   8.4300000e+02   6.3210973e+00   3.5997099e+00   6.3210973e+00   3.5997099e+00   4.4332181e+00   6.7170785e-01
   8.4400000e+02   6.3129904e+00   3.5998031e+00   6.3129904e+00   3.5998031e+00   4.4282559e+00   6.7420771e-01
   8.4500000e+02   6.3048883e+00   3.5998798e+00   6.3048883e+00   3.5998798e+00   4.4232948e+00   6.7672160e-01
   8.4600000e+02   6.2967907e+00   3.5999409e+00   6.2967907e+00   3.5999409e+00   4.4183352e+00   6.7924968e-01
   8.4700000e+02   6.2886975e+00   3.5999871e+00   6.2886975e+00   3.5999871e+00   4.4133775e+00   6.8179212e-01
   8.4800000e+02   6.2806087e+00   3.6000190e+00   6.2806087e+00   3.6000190e+00   4.4084221e+00   6.8434909e-01
   8.4900000e+02   6.2725240e+00   3.6000373e+00   6.2725240e+00   3.6000373e+00   4.4034694e+00   6.8692074e-01
   8.5000000e+02   6.2644435e+00   3.6000427e+00   6.2644435e+00   3.6000427e+00   4.3985199e+00   6.8950720e-01
   8.5100000e+02   6.2563670e+00   3.6000358e+00   6.2563670e+00   3.6000358e+00   4.3935742e+00   6.9210863e-01
   8.5200000e+02   6.2482946e+00   3.6000170e+00   6.2482946e+00   3.6000170e+00   4.3886327e+00   6.9472512e-01
   8.5300000e+02   6.2402264e+00   3.5999871e+00   6.2402264e+00   3.5999871e+00   4.3836960e+00   6.9735679e-01
   8.5400000e+02   6.2321622e+00   3.5999465e+00   6.2321622e+00   3.5999465e+00   4.3787647e+00   7.0000372e-01
   8.5500000e+02   6.2241022e+00   3.5998957e+00   6.2241022e+00   3.5998957e+00   4.3738393e+00   7.0266598e-01
   8.5600000e+02   6.2160465e+00   3.5998351e+00   6.2160465e+00   3.5998351e+00   4.3689205e+00   7.0534361e-01
   8.5700000e+02   6.2079951e+00   3.5997653e+00   6.2079951e+00   3.5997653e+00   4.3640089e+00   7.0803664e-01
   8.5800000e+02   6.1999482e+00   3.5996865e+00   6.1999482e+00   3.5996865e+00   4.3591052e+00   7.1074507e-01
   8.5900000e+02   6.1919058e+00   3.5995991e+00   6.1919058e+00   3.5995991e+00   4.3542102e+00   7.1346886e-01
   8.6000000e+02   6.1838681e+00   3.5995036e+00   6.1838681e+00   3.5995036e+00   4.3493245e+00   7.1620795e-01
   8.6100000e+02   6.1758352e+00   3.5994001e+00   6.1758352e+00   3.5994001e+00   4.3444490e+00   7.1896225e-01
   8.6200000e+02   6.1678073e+00   3.5992890e+00   6.1678073e+00   3.5992890e+00   4.3395843e+00   7.2173161e-01
   8.6300000e+02   6.1597845e+00   3.5991705e+00   6.1597845e+00   3.5991705e+00   4.3347313e+00   7.2451587e-01
   8.6400000e+02   6.1517670e+00   3.5990449e+00   6.1517670e+00   3.5990449e+00   4.3298909e+00   7.2731480e-01
   8.6500000e+02   6.1437549e+00   3.5989123e+00   6.1437549e+00   3.5989123e+00   4.3250639e+00   7.3012814e-01
   8.6600000e+02   6.1357484e+00   3.5987729e+00   6.1357484e+00   3.5987729e+00   4.3202512e+00   7.3295556e-01
   8.6700000e+02   6.1277477e+00   3.5986269e+00   6.1277477e+00   3.5986269e+00   4.3154536e+00   7.3579669e-01
   8.6800000e+02   6.1197530e+00   3.5984743e+00   6.1197530e+00   3.5984743e+00   4.3106721e+00   7.3865111e-01
   8.6900000e+02   6.1117644e+00   3.5983153e+00   6.1117644e+00   3.5983153e+00   4.3059077e+00   7.4151830e-01
   8.7000000e+02   6.1037821e+00   3.5981499e+00   6.1037821e+00   3.5981499e+00   4.3011611e+00   7.4439772e-01
   8.7100000e+02   6.0958062e+00   3.5979781e+00   6.0958062e+00   3.5979781e+00   4.2964335e+00   7.4728872e-01
   8.7200000e+02   6.0878369e+00   3.5977999e+00   6.0878369e+00   3.5977999e+00   4.2917258e+00   7.5019060e-01
   8.7300000e+02   6.0798744e+00   3.5976154e+00   6.0798744e+00   3.5976154e+00   4.2870388e+00   7.5310258e-01
   8.7400000e+02   6.0719188e+00   3.5974246e+00   6.0719188e+00   3.5974246e+00   4.2823735e+00   7.5602378e-01
   8.7500000e+02   6.0639702e+00   3.5972272e+00   6.0639702e+00   3.5972272e+00   4.2777309e+00   7.5895327e-01
   8.7600000e+02   6.0560288e+00   3.5970234e+00   6.0560288e+00   3.5970234e+00   4.2731118e+00   7.6189000e-01
   8.7700000e+02   6.0480948e+00   3.5968130e+00   6.0480948e+00   3.5968130e+00   4.2685171e+00   7.6483285e-01
   8.7800000e+02   6.0401681e+00   3.5965958e+00   6.0401681e+00   3.5965958e+00   4.2639477e+00   7.6778061e-01
   8.7900000e+02   6.0322490e+00   3.5963718e+00   6.0322490e+00   3.5963718e+00   4.2594043e+00   7.7073196e-01
   8.8000000e+02   6.0243376e+00   3.5961407e+00   6.0243376e+00   3.5961407e+00   4.2548876e+00   7.7368552e-01
   8.8100000e+02   6.0164339e+00   3.5959025e+00   6.0164339e+00   3.5959025e+00   4.2503984e+00   7.7663977e-01
   8.8200000e+02   6.0085380e+00   3.5956570e+00   6.0085380e+00   3.5956570e+00   4.2459373e+00   7.7959315e-01
   8.8300000e+02   6.0006499e+00   3.5954039e+00   6.0006499e+00   3.5954039e+00   4.2415048e+00   7.8254398e-01
   8.8400000e+02   5.9927698e+00   3.5951431e+00   5.9927698e+00   3.5951431e+00   4.2371012e+00   7.8549051e-01
   8.8500000e+02   5.9848976e+00   3.5948742e+00   5.9848976e+00   3.5948742e+00   4.2327270e+00   7.8843090e-01
   8.8600000e+02   5.9770335e+00   3.5945972e+00   5.9770335e+00   3.5945972e+00   4.2283824e+00   7.9136323e-01
   8.8700000e+02   5.9691773e+00   3.5943117e+00   5.9691773e+00   3.5943117e+00   4.2240674e+00   7.9428552e-01
   8.8800000e+02   5.9613291e+00   3.5940174e+00   5.9613291e+00   3.5940174e+00   4.2197820e+00   7.9719574e-01
   8.8900000e+02   5.9534890e+00   3.5937142e+00   5.9534890e+00   3.5937142e+00   4.2155261e+00   8.0009179e-01
   8.9000000e+02   5.9456568e+00   3.5934017e+00   5.9456568e+00   3.5934017e+00   4.2112992e+00   8.0297155e-01
   8.9100000e+02   5.9378325e+00   3.5930797e+00   5.9378325e+00   3.5930797e+00   4.2071009e+00   8.0583284e-01
   8.9200000e+02   5.9300161e+00   3.5927478e+00   5.9300161e+00   3.5927478e+00   4.2029306e+00   8.0867350e-01
   8.9300000e+02   5.9222074e+00   3.5924058e+00   5.9222074e+00   3.5924058e+00   4.1987874e+00   8.1149136e-01
   8.9400000e+02   5.9144065e+00   3.5920533e+00   5.9144065e+00   3.5920533e+00   4.1946703e+00   8.1428427e-01
   8.9500000e+02   5.9066132e+00   3.5916901e+00   5.9066132e+00   3.5916901e+00   4.1905781e+00   8.1705010e-01
   8.9600000e+02   5.8988274e+00   3.5913158e+00   5.8988274e+00   3.5913158e+00   4.1865094e+00   8.1978678e-01
   8.9700000e+02   5.8910490e+00   3.5909302e+00   5.8910490e+00   3.5909302e+00   4.1824628e+00   8.2249231e-01
   8.9800000e+02   5.8832777e+00   3.5905328e+00   5.8832777e+00   3.5905328e+00   4.1784365e+00   8.2516477e-01
   8.9900000e+02   5.8755136e+00   3.5901234e+00   5.8755136e+00   3.5901234e+00   4.1744285e+00   8.2780236e-01
   9.0000000e+02   5.8677563e+00   3.5897016e+00   5.8677563e+00   3.5897016e+00   4.1704370e+00   8.3040339e-01
   9.0100000e+02   5.8600058e+00   3.5892672e+00   5.8600058e+00   3.5892672e+00   4.1664596e+00   8.3296631e-01
   9.0200000e+02   5.8522617e+00   3.5888197e+00   5.8522617e+00   3.5888197e+00   4.1624940e+00   8.3548973e-01
   9.0300000e+02   5.8445240e+00   3.5883590e+00   5.8445240e+00   3.5883590e+00   4.1585378e+00   8.3797243e-01
   9.0400000e+02   5.8367923e+00   3.5878845e+00   5.8367923e+00   3.5878845e+00   4.1545884e+00   8.4041337e-01
   9.0500000e+02   5.8290664e+00   3.5873961e+00   5.8290664e+00   3.5873961e+00   4.1506431e+00   8.4281172e-01
   9.0600000e+02   5.8213461e+00   3.5868935e+00   5.8213461e+00   3.5868935e+00   4.1466991e+00   8.4516685e-01
   9.0700000e+02   5.8136311e+00   3.5863762e+00   5.8136311e+00   3.5863762e+00   4.1427538e+00   8.4747834e-01
   9.0800000e+02   5.8059211e+00   3.5858440e+00   5.8059211e+00   3.5858440e+00   4.1388042e+00   8.4974598e-01
   9.0900000e+02   5.7982158e+00   3.5852966e+00   5.7982158e+00   3.5852966e+00   4.1348476e+00   8.5196981e-01
   9.1000000e+02   5.7905150e+00   3.5847336e+00   5.7905150e+00   3.5847336e+00   4.1308810e+00   8.5415006e-01
   9.1100000e+02   5.7828182e+00   3.5841548e+00   5.7828182e+00   3.5841548e+00   4.1269018e+00   8.5628721e-01
   9.1200000e+02   5.7751252e+00   3.5835599e+00   5.7751252e+00   3.5835599e+00   4.1229071e+00   8.5838193e-01
   9.1300000e+02   5.7674357e+00   3.5829486e+00   5.7674357e+00   3.5829486e+00   4.1188943e+00   8.6043510e-01
   9.1400000e+02   5.7597492e+00   3.5823206e+00   5.7597492e+00   3.5823206e+00   4.1148609e+00   8.6244780e-01
   9.1500000e+02   5.7520654e+00   3.5816757e+00   5.7520654e+00   3.5816757e+00   4.1108043e+00   8.6442131e-01
   9.1600000e+02   5.7443840e+00   3.5810135e+00   5.7443840e+00   3.5810135e+00   4.1067224e+00   8.6635707e-01
   9.1700000e+02   5.7367045e+00   3.5803338e+00   5.7367045e+00   3.5803338e+00   4.1026127e+00   8.6825665e-01
   9.1800000e+02   5.7290267e+00   3.5796364e+00   5.7290267e+00   3.5796364e+00   4.0984734e+00   8.7012182e-01
   9.1900000e+02   5.7213499e+00   3.5789209e+00   5.7213499e+00   3.5789209e+00   4.0943026e+00   8.7195441e-01
   9.2000000e+02   5.7136739e+00   3.5781873e+00   5.7136739e+00   3.5781873e+00   4.0900985e+00   8.7375640e-01
   9.2100000e+02   5.7059983e+00   3.5774352e+00   5.7059983e+00   3.5774352e+00   4.0858596e+00   8.7552983e-01
   9.2200000e+02   5.6983226e+00   3.5766645e+00   5.6983226e+00   3.5766645e+00   4.0815847e+00   8.7727682e-01
   9.2300000e+02   5.6906463e+00   3.5758749e+00   5.6906463e+00   3.5758749e+00   4.0772725e+00   8.7899955e-01
   9.2400000e+02   5.6829691e+00   3.5750662e+00   5.6829691e+00   3.5750662e+00   4.0729220e+00   8.8070020e-01
   9.2500000e+02   5.6752904e+00   3.5742382e+00   5.6752904e+00   3.5742382e+00   4.0685324e+00   8.8238099e-01
   9.2600000e+02   5.6676099e+00   3.5733908e+00   5.6676099e+00   3.5733908e+00   4.0641032e+00   8.8404415e-01
   9.2700000e+02   5.6599270e+00   3.5725238e+00   5.6599270e+00   3.5725238e+00   4.0596339e+00   8.8569186e-01
   9.2800000e+02   5.6522413e+00   3.5716371e+00   5.6522413e+00   3.5716371e+00   4.0551241e+00   8.8732631e-01
   9.2900000e+02   5.6445524e+00   3.5707304e+00   5.6445524e+00   3.5707304e+00   4.0505737e+00   8.8894960e-01
   9.3000000e+02   5.6368597e+00   3.5698037e+00   5.6368597e+00   3.5698037e+00   4.0459828e+00   8.9056383e-01
   9.3100000e+02   5.6291627e+00   3.5688568e+00   5.6291627e+00   3.5688568e+00   4.0413514e+00   8.9217101e-01
   9.3200000e+02   5.6214611e+00   3.5678896e+00   5.6214611e+00   3.5678896e+00   4.0366798e+00   8.9377307e-01
   9.3300000e+02   5.6137542e+00   3.5669020e+00   5.6137542e+00   3.5669020e+00   4.0319683e+00   8.9537187e-01
   9.3400000e+02   5.6060416e+00   3.5658939e+00   5.6060416e+00   3.5658939e+00   4.0272175e+00   8.9696921e-01
   9.3500000e+02   5.5983228e+00   3.5648653e+00   5.5983228e+00   3.5648653e+00   4.0224280e+00   8.9856677e-01
   9.3600000e+02   5.5905973e+00   3.5638160e+00   5.5905973e+00   3.5638160e+00   4.0176003e+00   9.0016614e-01
   9.3700000e+02   5.5828647e+00   3.5627460e+00   5.5828647e+00   3.5627460e+00   4.0127352e+00   9.0176884e-01
   9.3800000e+02   5.5751243e+00   3.5616553e+00   5.5751243e+00   3.5616553e+00   4.0078334e+00   9.0337627e-01
   9.3900000e+02   5.5673757e+00   3.5605437e+00   5.5673757e+00   3.5605437e+00   4.0028958e+00   9.0498976e-01
   9.4000000e+02   5.5596184e+00   3.5594114e+00   5.5596184e+00   3.5594114e+00   3.9979234e+00   9.0661053e-01
   9.4100000e+02   5.5518518e+00   3.5582583e+00   5.5518518e+00   3.5582583e+00   3.9929169e+00   9.0823969e-01
   9.4200000e+02   5.5440756e+00   3.5570843e+00   5.5440756e+00   3.5570843e+00   3.9878773e+00   9.0987830e-01
   9.4300000e+02   5.5362891e+00   3.5558894e+00   5.5362891e+00   3.5558894e+00   3.9828056e+00   9.1152730e-01
   9.4400000e+02   5.5284919e+00   3.5546738e+00   5.5284919e+00   3.5546738e+00   3.9777028e+00   9.1318755e-01
   9.4500000e+02   5.5206834e+00   3.5534374e+00   5.5206834e+00   3.5534374e+00   3.9725698e+00   9.1485983e-01
   9.4600000e+02   5.5128632e+00   3.5521803e+00   5.5128632e+00   3.5521803e+00   3.9674076e+00   9.1654484e-01
   9.4700000e+02   5.5050307e+00   3.5509024e+00   5.5050307e+00   3.5509024e+00   3.9622172e+00   9.1824321e-01
   9.4800000e+02   5.4971855e+00   3.5496040e+00   5.4971855e+00   3.5496040e+00   3.9569996e+00   9.1995549e-01
   9.4900000e+02   5.4893271e+00   3.5482850e+00   5.4893271e+00   3.5482850e+00   3.9517556e+00   9.2168216e-01
   9.5000000e+02   5.4814549e+00   3.5469455e+00   5.4814549e+00   3.5469455e+00   3.9464864e+00   9.2342365e-01
   9.5100000e+02   5.4735684e+00   3.5455856e+00   5.4735684e+00   3.5455856e+00   3.9411927e+00   9.2518032e-01
   9.5200000e+02   5.4656673e+00   3.5442055e+00   5.4656673e+00   3.5442055e+00   3.9358755e+00   9.2695247e-01
   9.5300000e+02   5.4577509e+00   3.5428052e+00   5.4577509e+00   3.5428052e+00   3.9305356e+00   9.2874036e-01
   9.5400000e+02   5.4498188e+00   3.5413849e+00   5.4498188e+00   3.5413849e+00   3.9251739e+00   9.3054419e-01
   9.5500000e+02   5.4418705e+00   3.5399447e+00   5.4418705e+00   3.5399447e+00   3.9197913e+00   9.3236413e-01
   9.5600000e+02   5.4339056e+00   3.5384847e+00   5.4339056e+00   3.5384847e+00   3.9143885e+00   9.3420028e-01
   9.5700000e+02   5.4259235e+00   3.5370051e+00   5.4259235e+00   3.5370051e+00   3.9089664e+00   9.3605275e-01
   9.5800000e+02   5.4179238e+00   3.5355061e+00   5.4179238e+00   3.5355061e+00   3.9035256e+00   9.3792156e-01
   9.5900000e+02   5.4099061e+00   3.5339878e+00   5.4099061e+00   3.5339878e+00   3.8980668e+00   9.3980674e-01
   9.6000000e+02   5.4018698e+00   3.5324504e+00   5.4018698e+00   3.5324504e+00   3.8925909e+00   9.4170828e-01
   9.6100000e+02   5.3938146e+00   3.5308941e+00   5.3938146e+00   3.5308941e+00   3.8870983e+00   9.4362613e-01
   9.6200000e+02   5.3857399e+00   3.5293191e+00   5.3857399e+00   3.5293191e+00   3.8815899e+00   9.4556024e-01
   9.6300000e+02   5.3776454e+00   3.5277256e+00   5.3776454e+00   3.5277256e+00   3.8760660e+00   9.4751052e-01
   9.6400000e+02   5.3695306e+00   3.5261139e+00   5.3695306e+00   3.5261139e+00   3.8705275e+00   9.4947688e-01
   9.6500000e+02   5.3613950e+00   3.5244840e+00   5.3613950e+00   3.5244840e+00   3.8649747e+00   9.5145919e-01
   9.6600000e+02   5.3532382e+00   3.5228363e+00   5.3532382e+00   3.5228363e+00   3.8594082e+00   9.5345732e-01
   9.6700000e+02   5.3450599e+00   3.5211711e+00   5.3450599e+00   3.5211711e+00   3.8538285e+00   9.5547114e-01
   9.6800000e+02   5.3368596e+00   3.5194884e+00   5.3368596e+00   3.5194884e+00   3.8482361e+00   9.5750047e-01
   9.6900000e+02   5.3286369e+00   3.5177887e+00   5.3286369e+00   3.5177887e+00   3.8426315e+00   9.5954517e-01
   9.7000000e+02   5.3203914e+00   3.5160722e+00   5.3203914e+00   3.5160722e+00   3.8370150e+00   9.6160505e-01
   9.7100000e+02   5.3121227e+00   3.5143391e+00   5.3121227e+00   3.5143391e+00   3.8313870e+00   9.6367994e-01
   9.7200000e+02   5.3038304e+00   3.5125897e+00   5.3038304e+00   3.5125897e+00   3.8257480e+00   9.6576965e-01
   9.7300000e+02   5.2955142e+00   3.5108242e+00   5.2955142e+00   3.5108242e+00   3.8200983e+00   9.6787400e-01
   9.7400000e+02   5.2871737e+00   3.5090431e+00   5.2871737e+00   3.5090431e+00   3.8144383e+00   9.6999277e-01
   9.7500000e+02   5.2788084e+00   3.5072465e+00   5.2788084e+00   3.5072465e+00   3.8087682e+00   9.7212580e-01
   9.7600000e+02   5.2704181e+00   3.5054347e+00   5.2704181e+00   3.5054347e+00   3.8030883e+00   9.7427286e-01
   9.7700000e+02   5.2620024e+00   3.5036081e+00   5.2620024e+00   3.5036081e+00   3.7973990e+00   9.7643377e-01
   9.7800000e+02   5.2535610e+00   3.5017670e+00   5.2535610e+00   3.5017670e+00   3.7917005e+00   9.7860833e-01
   9.7900000e+02   5.2450935e+00   3.4999117e+00   5.2450935e+00   3.4999117e+00   3.7859931e+00   9.8079633e-01
   9.8000000e+02   5.2365997e+00   3.4980425e+00   5.2365997e+00   3.4980425e+00   3.7802770e+00   9.8299758e-01
   9.8100000e+02   5.2280791e+00   3.4961597e+00   5.2280791e+00   3.4961597e+00   3.7745524e+00   9.8521187e-01
   9.8200000e+02   5.2195315e+00   3.4942636e+00   5.2195315e+00   3.4942636e+00   3.7688196e+00   9.8743902e-01
   9.8300000e+02   5.2109565e+00   3.4923546e+00   5.2109565e+00   3.4923546e+00   3.7630787e+00   9.8967883e-01
   9.8400000e+02   5.2023539e+00   3.4904331e+00   5.2023539e+00   3.4904331e+00   3.7573298e+00   9.9193110e-01
   9.8500000e+02   5.1937235e+00   3.4884993e+00   5.1937235e+00   3.4884993e+00   3.7515733e+00   9.9419565e-01
   9.8600000e+02   5.1850648e+00   3.4865536e+00   5.1850648e+00   3.4865536e+00   3.7458092e+00   9.9647229e-01
   9.8700000e+02   5.1763777e+00   3.4845963e+00   5.1763777e+00   3.4845963e+00   3.7400376e+00   9.9876083e-01
   9.8800000e+02   5.1676618e+00   3.4826278e+00   5.1676618e+00   3.4826278e+00   3.7342588e+00   1.0010611e+00
   9.8900000e+02   5.1589170e+00   3.4806485e+00   5.1589170e+00   3.4806485e+00   3.7284729e+00   1.0033729e+00
   9.9000000e+02   5.1501430e+00   3.4786586e+00   5.1501430e+00   3.4786586e+00   3.7226799e+00   1.0056961e+00
   9.9100000e+02   5.1413394e+00   3.4766587e+00   5.1413394e+00   3.4766587e+00   3.7168800e+00   1.0080305e+00
   9.9200000e+02   5.1325062e+00   3.4746489e+00   5.1325062e+00   3.4746489e+00   3.7110732e+00   1.0103759e+00
   9.9300000e+02   5.1236431e+00   3.4726297e+00   5.1236431e+00   3.4726297e+00   3.7052597e+00   1.0127322e+00
   9.9400000e+02   5.1147499e+00   3.4706015e+00   5.1147499e+00   3.4706015e+00   3.6994396e+00   1.0150992e+00
   9.9500000e+02   5.1058263e+00   3.4685645e+00   5.1058263e+00   3.4685645e+00   3.6936129e+00   1.0174767e+00
   9.9600000e+02   5.0968722e+00   3.4665193e+00   5.0968722e+00   3.4665193e+00   3.6877797e+00   1.0198646e+00
   9.9700000e+02   5.0878873e+00   3.4644661e+00   5.0878873e+00   3.4644661e+00   3.6819401e+00   1.0222628e+00
   9.9800000e+02   5.0788716e+00   3.4624052e+00   5.0788716e+00   3.4624052e+00   3.6760942e+00   1.0246711e+00
   9.9900000e+02   5.0698247e+00   3.4603372e+00   5.0698247e+00   3.4603372e+00   3.6702419e+00   1.0270893e+00
   1.0000000e+03   5.0607466e+00   3.4582623e+00   5.0607466e+00   3.4582623e+00   3.6643834e+00   1.0295174e+00
   1.0025000e+03   5.0379136e+00   3.4530476e+00   5.0379136e+00   3.4530476e+00   3.6497099e+00   1.0356296e+00
   1.0050000e+03   5.0148821e+00   3.4477982e+00   5.0148821e+00   3.4477982e+00   3.6349982e+00   1.0418004e+00
   1.0075000e+03   4.9916499e+00   3.4425201e+00   4.9916499e+00   3.4425201e+00   3.6202485e+00   1.0480279e+00
   1.0100000e+03   4.9682154e+00   3.4372189e+00   4.9682154e+00   3.4372189e+00   3.6054613e+00   1.0543102e+00
   1.0125000e+03   4.9445772e+00   3.4319004e+00   4.9445772e+00   3.4319004e+00   3.5906367e+00   1.0606458e+00
   1.0150000e+03   4.9207342e+00   3.4265705e+00   4.9207342e+00   3.4265705e+00   3.5757748e+00   1.0670332e+00
   1.0175000e+03   4.8966854e+00   3.4212348e+00   4.8966854e+00   3.4212348e+00   3.5608754e+00   1.0734709e+00
   1.0200000e+03   4.8724303e+00   3.4158990e+00   4.8724303e+00   3.4158990e+00   3.5459386e+00   1.0799577e+00
   1.0225000e+03   4.8479684e+00   3.4105686e+00   4.8479684e+00   3.4105686e+00   3.5309641e+00   1.0864924e+00
   1.0250000e+03   4.8232996e+00   3.4052490e+00   4.8232996e+00   3.4052490e+00   3.5159518e+00   1.0930738e+00
   1.0275000e+03   4.7984240e+00   3.3999457e+00   4.7984240e+00   3.3999457e+00   3.5009013e+00   1.0997010e+00
   1.0300000e+03   4.7733420e+00   3.3946639e+00   4.7733420e+00   3.3946639e+00   3.4858125e+00   1.1063729e+00
   1.0325000e+03   4.7480539e+00   3.3894088e+00   4.7480539e+00   3.3894088e+00   3.4706849e+00   1.1130888e+00
   1.0350000e+03   4.7225606e+00   3.3841854e+00   4.7225606e+00   3.3841854e+00   3.4555181e+00   1.1198477e+00
   1.0375000e+03   4.6968630e+00   3.3789987e+00   4.6968630e+00   3.3789987e+00   3.4403118e+00   1.1266491e+00
   1.0400000e+03   4.6709620e+00   3.3738534e+00   4.6709620e+00   3.3738534e+00   3.4250656e+00   1.1334921e+00
   1.0425000e+03   4.6448591e+00   3.3687541e+00   4.6448591e+00   3.3687541e+00   3.4097790e+00   1.1403763e+00
   1.0450000e+03   4.6185555e+00   3.3637055e+00   4.6185555e+00   3.3637055e+00   3.3944517e+00   1.1473009e+00
   1.0475000e+03   4.5920528e+00   3.3587119e+00   4.5920528e+00   3.3587119e+00   3.3790830e+00   1.1542656e+00
   1.0500000e+03   4.5653527e+00   3.3537776e+00   4.5653527e+00   3.3537776e+00   3.3636726e+00   1.1612697e+00
   1.0525000e+03   4.5384571e+00   3.3489065e+00   4.5384571e+00   3.3489065e+00   3.3482200e+00   1.1683130e+00
   1.0550000e+03   4.5113678e+00   3.3441027e+00   4.5113678e+00   3.3441027e+00   3.3327247e+00   1.1753949e+00
   1.0575000e+03   4.4840869e+00   3.3393699e+00   4.4840869e+00   3.3393699e+00   3.3171862e+00   1.1825152e+00
   1.0600000e+03   4.4566166e+00   3.3347119e+00   4.4566166e+00   3.3347119e+00   3.3016040e+00   1.1896735e+00
   1.0625000e+03   4.4289590e+00   3.3301321e+00   4.4289590e+00   3.3301321e+00   3.2859776e+00   1.1968695e+00
   1.0650000e+03   4.4011166e+00   3.3256337e+00   4.4011166e+00   3.3256337e+00   3.2703066e+00   1.2041029e+00
   1.0675000e+03   4.3730917e+00   3.3212202e+00   4.3730917e+00   3.3212202e+00   3.2545903e+00   1.2113736e+00
   1.0700000e+03   4.3448867e+00   3.3168944e+00   4.3448867e+00   3.3168944e+00   3.2388283e+00   1.2186813e+00
   1.0725000e+03   4.3165042e+00   3.3126593e+00   4.3165042e+00   3.3126593e+00   3.2230201e+00   1.2260258e+00
   1.0750000e+03   4.2879468e+00   3.3085177e+00   4.2879468e+00   3.3085177e+00   3.2071651e+00   1.2334071e+00
   1.0775000e+03   4.2592170e+00   3.3044721e+00   4.2592170e+00   3.3044721e+00   3.1912629e+00   1.2408248e+00
   1.0800000e+03   4.2303176e+00   3.3005250e+00   4.2303176e+00   3.3005250e+00   3.1753129e+00   1.2482790e+00
   1.0825000e+03   4.2012512e+00   3.2966789e+00   4.2012512e+00   3.2966789e+00   3.1593146e+00   1.2557695e+00
   1.0850000e+03   4.1720206e+00   3.2929358e+00   4.1720206e+00   3.2929358e+00   3.1432675e+00   1.2632963e+00
   1.0875000e+03   4.1426284e+00   3.2892978e+00   4.1426284e+00   3.2892978e+00   3.1271710e+00   1.2708592e+00
   1.0900000e+03   4.1130774e+00   3.2857669e+00   4.1130774e+00   3.2857669e+00   3.1110247e+00   1.2784583e+00
   1.0925000e+03   4.0833705e+00   3.2823449e+00   4.0833705e+00   3.2823449e+00   3.0948280e+00   1.2860934e+00
   1.0950000e+03   4.0535103e+00   3.2790335e+00   4.0535103e+00   3.2790335e+00   3.0785804e+00   1.2937647e+00
   1.0975000e+03   4.0234996e+00   3.2758342e+00   4.0234996e+00   3.2758342e+00   3.0622814e+00   1.3014721e+00
   1.1000000e+03   3.9933412e+00   3.2727484e+00   3.9933412e+00   3.2727484e+00   3.0459304e+00   1.3092155e+00
   1.1025000e+03   3.9630379e+00   3.2697775e+00   3.9630379e+00   3.2697775e+00   3.0295270e+00   1.3169951e+00
   1.1050000e+03   3.9325924e+00   3.2669227e+00   3.9325924e+00   3.2669227e+00   3.0130705e+00   1.3248108e+00
   1.1075000e+03   3.9020074e+00   3.2641851e+00   3.9020074e+00   3.2641851e+00   2.9965605e+00   1.3326627e+00
   1.1100000e+03   3.8712856e+00   3.2615656e+00   3.8712856e+00   3.2615656e+00   2.9799964e+00   1.3405509e+00
   1.1125000e+03   3.8404297e+00   3.2590653e+00   3.8404297e+00   3.2590653e+00   2.9633777e+00   1.3484754e+00
   1.1150000e+03   3.8094425e+00   3.2566848e+00   3.8094425e+00   3.2566848e+00   2.9467039e+00   1.3564363e+00
   1.1175000e+03   3.7783264e+00   3.2544250e+00   3.7783264e+00   3.2544250e+00   2.9299744e+00   1.3644337e+00
   1.1200000e+03   3.7470842e+00   3.2522863e+00   3.7470842e+00   3.2522863e+00   2.9131887e+00   1.3724677e+00
   1.1225000e+03   3.7157184e+00   3.2502693e+00   3.7157184e+00   3.2502693e+00   2.8963463e+00   1.3805384e+00
   1.1250000e+03   3.6842315e+00   3.2483745e+00   3.6842315e+00   3.2483745e+00   2.8794466e+00   1.3886459e+00
   1.1275000e+03   3.6526261e+00   3.2466022e+00   3.6526261e+00   3.2466022e+00   2.8624890e+00   1.3967904e+00
   1.1300000e+03   3.6209047e+00   3.2449526e+00   3.6209047e+00   3.2449526e+00   2.8454731e+00   1.4049719e+00
   1.1325000e+03   3.5890695e+00   3.2434260e+00   3.5890695e+00   3.2434260e+00   2.8283983e+00   1.4131906e+00
   1.1350000e+03   3.5571232e+00   3.2420225e+00   3.5571232e+00   3.2420225e+00   2.8112640e+00   1.4214467e+00
   1.1375000e+03   3.5250679e+00   3.2407422e+00   3.5250679e+00   3.2407422e+00   2.7940696e+00   1.4297403e+00
   1.1400000e+03   3.4929060e+00   3.2395849e+00   3.4929060e+00   3.2395849e+00   2.7768147e+00   1.4380716e+00
   1.1425000e+03   3.4606398e+00   3.2385508e+00   3.4606398e+00   3.2385508e+00   2.7594987e+00   1.4464407e+00
   1.1450000e+03   3.4282714e+00   3.2376395e+00   3.4282714e+00   3.2376395e+00   2.7421210e+00   1.4548479e+00
   1.1475000e+03   3.3958031e+00   3.2368510e+00   3.3958031e+00   3.2368510e+00   2.7246810e+00   1.4632933e+00
   1.1500000e+03   3.3632370e+00   3.2361850e+00   3.3632370e+00   3.2361850e+00   2.7071782e+00   1.4717770e+00
   1.1525000e+03   3.3305751e+00   3.2356411e+00   3.3305751e+00   3.2356411e+00   2.6896120e+00   1.4802994e+00
   1.1550000e+03   3.2978194e+00   3.2352190e+00   3.2978194e+00   3.2352190e+00   2.6719819e+00   1.4888606e+00
   1.1575000e+03   3.2649721e+00   3.2349184e+00   3.2649721e+00   3.2349184e+00   2.6542871e+00   1.4974608e+00
   1.1600000e+03   3.2320349e+00   3.2347387e+00   3.2320349e+00   3.2347387e+00   2.6365273e+00   1.5061002e+00
   1.1625000e+03   3.1990098e+00   3.2346795e+00   3.1990098e+00   3.2346795e+00   2.6187018e+00   1.5147791e+00
   1.1650000e+03   3.1658987e+00   3.2347403e+00   3.1658987e+00   3.2347403e+00   2.6008100e+00   1.5234977e+00
   1.1675000e+03   3.1327032e+00   3.2349205e+00   3.1327032e+00   3.2349205e+00   2.5828513e+00   1.5322562e+00
   1.1700000e+03   3.0994253e+00   3.2352194e+00   3.0994253e+00   3.2352194e+00   2.5648251e+00   1.5410550e+00
   1.1725000e+03   3.0660664e+00   3.2356366e+00   3.0660664e+00   3.2356366e+00   2.5467308e+00   1.5498941e+00
   1.1750000e+03   3.0326284e+00   3.2361712e+00   3.0326284e+00   3.2361712e+00   2.5285679e+00   1.5587739e+00
   1.1775000e+03   2.9991128e+00   3.2368226e+00   2.9991128e+00   3.2368226e+00   2.5103357e+00   1.5676947e+00
   1.1800000e+03   2.9655212e+00   3.2375901e+00   2.9655212e+00   3.2375901e+00   2.4920335e+00   1.5766568e+00
   1.1825000e+03   2.9318550e+00   3.2384730e+00   2.9318550e+00   3.2384730e+00   2.4736609e+00   1.5856603e+00
   1.1850000e+03   2.8981158e+00   3.2394704e+00   2.8981158e+00   3.2394704e+00   2.4552171e+00   1.5947056e+00
   1.1875000e+03   2.8643049e+00   3.2405816e+00   2.8643049e+00   3.2405816e+00   2.4367015e+00   1.6037930e+00
   1.1900000e+03   2.8304237e+00   3.2418057e+00   2.8304237e+00   3.2418057e+00   2.4181135e+00   1.6129227e+00
   1.1925000e+03   2.7964736e+00   3.2431420e+00   2.7964736e+00   3.2431420e+00   2.3994525e+00   1.6220952e+00
   1.1950000e+03   2.7624557e+00   3.2445896e+00   2.7624557e+00   3.2445896e+00   2.3807178e+00   1.6313106e+00
   1.1975000e+03   2.7283715e+00   3.2461476e+00   2.7283715e+00   3.2461476e+00   2.3619088e+00   1.6405693e+00
   1.2000000e+03   2.6942219e+00   3.2478152e+00   2.6942219e+00   3.2478152e+00   2.3430248e+00   1.6498717e+00
   1.2025000e+03   2.6600083e+00   3.2495914e+00   2.6600083e+00   3.2495914e+00   2.3240652e+00   1.6592180e+00
   1.2050000e+03   2.6257316e+00   3.2514754e+00   2.6257316e+00   3.2514754e+00   2.3050292e+00   1.6686086e+00
   1.2075000e+03   2.5913930e+00   3.2534662e+00   2.5913930e+00   3.2534662e+00   2.2859164e+00   1.6780438e+00
   1.2100000e+03   2.5569935e+00   3.2555630e+00   2.5569935e+00   3.2555630e+00   2.2667258e+00   1.6875240e+00
   1.2125000e+03   2.5225340e+00   3.2577648e+00   2.5225340e+00   3.2577648e+00   2.2474570e+00   1.6970495e+00
   1.2150000e+03   2.4880156e+00   3.2600707e+00   2.4880156e+00   3.2600707e+00   2.2281091e+00   1.7066208e+00
   1.2175000e+03   2.4534390e+00   3.2624798e+00   2.4534390e+00   3.2624798e+00   2.2086815e+00   1.7162381e+00
   1.2200000e+03   2.4188052e+00   3.2649911e+00   2.4188052e+00   3.2649911e+00   2.1891736e+00   1.7259019e+00
   1.2225000e+03   2.3841150e+00   3.2676036e+00   2.3841150e+00   3.2676036e+00   2.1695845e+00   1.7356125e+00
   1.2250000e+03   2.3493691e+00   3.2703166e+00   2.3493691e+00   3.2703166e+00   2.1499136e+00   1.7453703e+00
   1.2275000e+03   2.3145683e+00   3.2731289e+00   2.3145683e+00   3.2731289e+00   2.1301602e+00   1.7551758e+00
   1.2300000e+03   2.2797134e+00   3.2760398e+00   2.2797134e+00   3.2760398e+00   2.1103235e+00   1.7650292e+00
   1.2325000e+03   2.2448050e+00   3.2790481e+00   2.2448050e+00   3.2790481e+00   2.0904029e+00   1.7749312e+00
   1.2350000e+03   2.2098437e+00   3.2821531e+00   2.2098437e+00   3.2821531e+00   2.0703975e+00   1.7848820e+00
   1.2375000e+03   2.1748302e+00   3.2853537e+00   2.1748302e+00   3.2853537e+00   2.0503066e+00   1.7948820e+00
   1.2400000e+03   2.1397650e+00   3.2886491e+00   2.1397650e+00   3.2886491e+00   2.0301296e+00   1.8049318e+00
   1.2425000e+03   2.1046487e+00   3.2920384e+00   2.1046487e+00   3.2920384e+00   2.0098655e+00   1.8150318e+00
   1.2450000e+03   2.0694818e+00   3.2955205e+00   2.0694818e+00   3.2955205e+00   1.9895137e+00   1.8251825e+00
   1.2475000e+03   2.0342647e+00   3.2990947e+00   2.0342647e+00   3.2990947e+00   1.9690734e+00   1.8353842e+00
   1.2500000e+03   1.9989980e+00   3.3027599e+00   1.9989980e+00   3.3027599e+00   1.9485439e+00   1.8456374e+00
   1.2525000e+03   1.9636820e+00   3.3065154e+00   1.9636820e+00   3.3065154e+00   1.9279242e+00   1.8559427e+00
   1.2550000e+03   1.9283171e+00   3.3103602e+00   1.9283171e+00   3.3103602e+00   1.9072136e+00   1.8663005e+00
   1.2575000e+03   1.8929037e+00   3.3142935e+00   1.8929037e+00   3.3142935e+00   1.8864114e+00   1.8767113e+00
   1.2600000e+03   1.8574421e+00   3.3183143e+00   1.8574421e+00   3.3183143e+00   1.8655166e+00   1.8871757e+00
   1.2625000e+03   1.8219327e+00   3.3224219e+00   1.8219327e+00   3.3224219e+00   1.8445286e+00   1.8976940e+00
   1.2650000e+03   1.7863757e+00   3.3266153e+00   1.7863757e+00   3.3266153e+00   1.8234464e+00   1.9082670e+00
   1.2675000e+03   1.7507713e+00   3.3308939e+00   1.7507713e+00   3.3308939e+00   1.8022693e+00   1.9188950e+00
   1.2700000e+03   1.7151199e+00   3.3352566e+00   1.7151199e+00   3.3352566e+00   1.7809963e+00   1.9295786e+00
   1.2725000e+03   1.6794215e+00   3.3397028e+00   1.6794215e+00   3.3397028e+00   1.7596267e+00   1.9403183e+00
   1.2750000e+03   1.6436765e+00   3.3442315e+00   1.6436765e+00   3.3442315e+00   1.7381595e+00   1.9511148e+00
   1.2775000e+03   1.6078849e+00   3.3488422e+00   1.6078849e+00   3.3488422e+00   1.7165939e+00   1.9619686e+00
   1.2800000e+03   1.5720469e+00   3.3535339e+00   1.5720469e+00   3.3535339e+00   1.6949291e+00   1.9728803e+00
   1.2825000e+03   1.5361626e+00   3.3583059e+00   1.5361626e+00   3.3583059e+00   1.6731641e+00   1.9838504e+00
   1.2850000e+03   1.5002322e+00   3.3631575e+00   1.5002322e+00   3.3631575e+00   1.6512981e+00   1.9948795e+00
   1.2875000e+03   1.4642556e+00   3.3680879e+00   1.4642556e+00   3.3680879e+00   1.6293300e+00   2.0059684e+00
   1.2900000e+03   1.4282331e+00   3.3730964e+00   1.4282331e+00   3.3730964e+00   1.6072591e+00   2.0171175e+00
   1.2925000e+03   1.3921645e+00   3.3781824e+00   1.3921645e+00   3.3781824e+00   1.5850845e+00   2.0283275e+00
   1.2950000e+03   1.3560500e+00   3.3833451e+00   1.3560500e+00   3.3833451e+00   1.5628050e+00   2.0395990e+00
   1.2975000e+03   1.3198895e+00   3.3885839e+00   1.3198895e+00   3.3885839e+00   1.5404199e+00   2.0509328e+00
   1.3000000e+03   1.2836831e+00   3.3938981e+00   1.2836831e+00   3.3938981e+00   1.5179282e+00   2.0623294e+00
   1.3025000e+03   1.2474306e+00   3.3992870e+00   1.2474306e+00   3.3992870e+00   1.4953289e+00   2.0737896e+00
   1.3050000e+03   1.2111322e+00   3.4047502e+00   1.2111322e+00   3.4047502e+00   1.4726210e+00   2.0853140e+00
   1.3075000e+03   1.1747877e+00   3.4102869e+00   1.1747877e+00   3.4102869e+00   1.4498036e+00   2.0969033e+00
   1.3100000e+03   1.1383970e+00   3.4158965e+00   1.1383970e+00   3.4158965e+00   1.4268756e+00   2.1085582e+00
   1.3125000e+03   1.1019601e+00   3.4215786e+00   1.1019601e+00   3.4215786e+00   1.4038362e+00   2.1202795e+00
   1.3150000e+03   1.0654770e+00   3.4273324e+00   1.0654770e+00   3.4273324e+00   1.3806841e+00   2.1320678e+00
   1.3175000e+03   1.0289474e+00   3.4331576e+00   1.0289474e+00   3.4331576e+00   1.3574185e+00   2.1439240e+00
   1.3200000e+03   9.9237129e-01   3.4390535e+00   9.9237129e-01   3.4390535e+00   1.3340383e+00   2.1558488e+00
   1.3225000e+03   9.5574856e-01   3.4450197e+00   9.5574856e-01   3.4450197e+00   1.3105424e+00   2.1678430e+00
   1.3250000e+03   9.1907906e-01   3.4510556e+00   9.1907906e-01   3.4510556e+00   1.2869298e+00   2.1799073e+00
   1.3275000e+03   8.8236265e-01   3.4571609e+00   8.8236265e-01   3.4571609e+00   1.2631994e+00   2.1920426e+00
   1.3300000e+03   8.4559918e-01   3.4633350e+00   8.4559918e-01   3.4633350e+00   1.2393502e+00   2.2042496e+00
   1.3325000e+03   8.0878850e-01   3.4695774e+00   8.0878850e-01   3.4695774e+00   1.2153810e+00   2.2165293e+00
   1.3350000e+03   7.7193043e-01   3.4758878e+00   7.7193043e-01   3.4758878e+00   1.1912907e+00   2.2288824e+00
   1.3375000e+03   7.3502480e-01   3.4822658e+00   7.3502480e-01   3.4822658e+00   1.1670783e+00   2.2413097e+00
   1.3400000e+03   6.9807145e-01   3.4887110e+00   6.9807145e-01   3.4887110e+00   1.1427426e+00   2.2538123e+00
   1.3425000e+03   6.6107018e-01   3.4952229e+00   6.6107018e-01   3.4952229e+00   1.1182825e+00   2.2663909e+00
   1.3450000e+03   6.2402081e-01   3.5018012e+00   6.2402081e-01   3.5018012e+00   1.0936967e+00   2.2790465e+00
   1.3475000e+03   5.8692314e-01   3.5084456e+00   5.8692314e-01   3.5084456e+00   1.0689843e+00   2.2917800e+00
   1.3500000e+03   5.4977698e-01   3.5151558e+00   5.4977698e-01   3.5151558e+00   1.0441439e+00   2.3045923e+00
   1.3525000e+03   5.1258213e-01   3.5219314e+00   5.1258213e-01   3.5219314e+00   1.0191744e+00   2.3174844e+00
   1.3550000e+03   4.7533838e-01   3.5287722e+00   4.7533838e-01   3.5287722e+00   9.9407454e-01   2.3304572e+00
   1.3575000e+03   4.3804552e-01   3.5356778e+00   4.3804552e-01   3.5356778e+00   9.6884319e-01   2.3435118e+00
   1.3600000e+03   4.0070336e-01   3.5426479e+00   4.0070336e-01   3.5426479e+00   9.4347908e-01   2.3566491e+00
   1.3625000e+03   3.6331167e-01   3.5496825e+00   3.6331167e-01   3.5496825e+00   9.1798098e-01   2.3698702e+00
   1.3650000e+03   3.2587025e-01   3.5567811e+00   3.2587025e-01   3.5567811e+00   8.9234763e-01   2.3831761e+00
   1.3675000e+03   2.8837889e-01   3.5639436e+00   2.8837889e-01   3.5639436e+00   8.6657776e-01   2.3965678e+00
   1.3700000e+03   2.5083737e-01   3.5711697e+00   2.5083737e-01   3.5711697e+00   8.4067009e-01   2.4100465e+00
   1.3725000e+03   2.1324549e-01   3.5784594e+00   2.1324549e-01   3.5784594e+00   8.1462332e-01   2.4236132e+00
   1.3750000e+03   1.7560302e-01   3.5858123e+00   1.7560302e-01   3.5858123e+00   7.8843614e-01   2.4372690e+00
   1.3775000e+03   1.3790976e-01   3.5932284e+00   1.3790976e-01   3.5932284e+00   7.6210723e-01   2.4510152e+00
   1.3800000e+03   1.0016551e-01   3.6007074e+00   1.0016551e-01   3.6007074e+00   7.3563526e-01   2.4648528e+00
   1.3825000e+03   6.2370045e-02   3.6082493e+00   6.2370045e-02   3.6082493e+00   7.0901885e-01   2.4787830e+00
   1.3850000e+03   2.4523169e-02   3.6158539e+00   2.4523169e-02   3.6158539e+00   6.8225666e-01   2.4928071e+00
   1.3875000e+03  -1.3375322e-02   3.6235211e+00  -1.3375322e-02   3.6235211e+00   6.5534728e-01   2.5069262e+00
   1.3900000e+03  -5.1325629e-02   3.6312507e+00  -5.1325629e-02   3.6312507e+00   6.2828933e-01   2.5211416e+00
   1.3925000e+03  -8.9327950e-02   3.6390428e+00  -8.9327950e-02   3.6390428e+00   6.0108139e-01   2.5354546e+00
   1.3950000e+03  -1.2738248e-01   3.6468972e+00  -1.2738248e-01   3.6468972e+00   5.7372203e-01   2.5498664e+00
   1.3975000e+03  -1.6548940e-01   3.6548139e+00  -1.6548940e-01   3.6548139e+00   5.4620980e-01   2.5643783e+00
   1.4000000e+03  -2.0364891e-01   3.6627928e+00  -2.0364891e-01   3.6627928e+00   5.1854325e-01   2.5789918e+00
   1.4025000e+03  -2.4186119e-01   3.6708339e+00  -2.4186119e-01   3.6708339e+00   4.9072088e-01   2.5937081e+00
   1.4050000e+03  -2.8012641e-01   3.6789371e+00  -2.8012641e-01   3.6789371e+00   4.6274122e-01   2.6085286e+00
   1.4075000e+03  -3.1844476e-01   3.6871024e+00  -3.1844476e-01   3.6871024e+00   4.3460274e-01   2.6234549e+00
   1.4100000e+03  -3.5681638e-01   3.6953298e+00  -3.5681638e-01   3.6953298e+00   4.0630392e-01   2.6384882e+00
   1.4125000e+03  -3.9524146e-01   3.7036194e+00  -3.9524146e-01   3.7036194e+00   3.7784322e-01   2.6536300e+00
   1.4150000e+03  -4.3372014e-01   3.7119710e+00  -4.3372014e-01   3.7119710e+00   3.4921907e-01   2.6688819e+00
   1.4175000e+03  -4.7225259e-01   3.7203848e+00  -4.7225259e-01   3.7203848e+00   3.2042989e-01   2.6842454e+00
   1.4200000e+03  -5.1083894e-01   3.7288607e+00  -5.1083894e-01   3.7288607e+00   2.9147409e-01   2.6997220e+00
   1.4225000e+03  -5.4947933e-01   3.7373988e+00  -5.4947933e-01   3.7373988e+00   2.6235005e-01   2.7153132e+00
   1.4250000e+03  -5.8817391e-01   3.7459991e+00  -5.8817391e-01   3.7459991e+00   2.3305614e-01   2.7310208e+00
   1.4275000e+03  -6.2692280e-01   3.7546617e+00  -6.2692280e-01   3.7546617e+00   2.0359072e-01   2.7468463e+00
   1.4300000e+03  -6.6572612e-01   3.7633867e+00  -6.6572612e-01   3.7633867e+00   1.7395210e-01   2.7627914e+00
   1.4325000e+03  -7.0458399e-01   3.7721740e+00  -7.0458399e-01   3.7721740e+00   1.4413860e-01   2.7788578e+00
   1.4350000e+03  -7.4349652e-01   3.7810238e+00  -7.4349652e-01   3.7810238e+00   1.1414853e-01   2.7950472e+00
   1.4375000e+03  -7.8246381e-01   3.7899362e+00  -7.8246381e-01   3.7899362e+00   8.3980139e-02   2.8113613e+00
   1.4400000e+03  -8.2148595e-01   3.7989112e+00  -8.2148595e-01   3.7989112e+00   5.3631700e-02   2.8278021e+00
   1.4425000e+03  -8.6056303e-01   3.8079490e+00  -8.6056303e-01   3.8079490e+00   2.3101445e-02   2.8443712e+00
   1.4450000e+03  -8.9969515e-01   3.8170496e+00  -8.9969515e-01   3.8170496e+00  -7.6124099e-03   2.8610707e+00
   1.4475000e+03  -9.3888236e-01   3.8262131e+00  -9.3888236e-01   3.8262131e+00  -3.8511667e-02   2.8779023e+00
   1.4500000e+03  -9.7812474e-01   3.8354396e+00  -9.7812474e-01   3.8354396e+00  -6.9598150e-02   2.8948680e+00
   1.4525000e+03  -1.0174224e+00   3.8447293e+00  -1.0174224e+00   3.8447293e+00  -1.0087370e-01   2.9119697e+00
   1.4550000e+03  -1.0567752e+00   3.8540823e+00  -1.0567752e+00   3.8540823e+00  -1.3234019e-01   2.9292096e+00
   1.4575000e+03  -1.0961835e+00   3.8634986e+00  -1.0961835e+00   3.8634986e+00  -1.6399949e-01   2.9465896e+00
   1.4600000e+03  -1.1356471e+00   3.8729785e+00  -1.1356471e+00   3.8729785e+00  -1.9585351e-01   2.9641118e+00
   1.4625000e+03  -1.1751661e+00   3.8825220e+00  -1.1751661e+00   3.8825220e+00  -2.2790418e-01   2.9817784e+00
   1.4650000e+03  -1.2147405e+00   3.8921293e+00  -1.2147405e+00   3.8921293e+00  -2.6015344e-01   2.9995915e+00
   1.4675000e+03  -1.2543704e+00   3.9018004e+00  -1.2543704e+00   3.9018004e+00  -2.9260327e-01   3.0175534e+00
   1.4700000e+03  -1.2940557e+00   3.9115357e+00  -1.2940557e+00   3.9115357e+00  -3.2525565e-01   3.0356662e+00
   1.4725000e+03  -1.3337965e+00   3.9213351e+00  -1.3337965e+00   3.9213351e+00  -3.5811260e-01   3.0539324e+00
   1.4750000e+03  -1.3735927e+00   3.9311989e+00  -1.3735927e+00   3.9311989e+00  -3.9117614e-01   3.0723541e+00
   1.4775000e+03  -1.4134444e+00   3.9411271e+00  -1.4134444e+00   3.9411271e+00  -4.2444835e-01   3.0909339e+00
   1.4800000e+03  -1.4533516e+00   3.9511199e+00  -1.4533516e+00   3.9511199e+00  -4.5793129e-01   3.1096742e+00
   1.4825000e+03  -1.4933141e+00   3.9611776e+00  -1.4933141e+00   3.9611776e+00  -4.9162707e-01   3.1285774e+00
   1.4850000e+03  -1.5333320e+00   3.9713001e+00  -1.5333320e+00   3.9713001e+00  -5.2553781e-01   3.1476461e+00
   1.4875000e+03  -1.5734053e+00   3.9814877e+00  -1.5734053e+00   3.9814877e+00  -5.5966566e-01   3.1668829e+00
   1.4900000e+03  -1.6135339e+00   3.9917406e+00  -1.6135339e+00   3.9917406e+00  -5.9401279e-01   3.1862904e+00
   1.4925000e+03  -1.6537177e+00   4.0020588e+00  -1.6537177e+00   4.0020588e+00  -6.2858139e-01   3.2058713e+00
   1.4950000e+03  -1.6939567e+00   4.0124425e+00  -1.6939567e+00   4.0124425e+00  -6.6337369e-01   3.2256284e+00
   1.4975000e+03  -1.7342508e+00   4.0228920e+00  -1.7342508e+00   4.0228920e+00  -6.9839192e-01   3.2455644e+00
   1.5000000e+03  -1.7746000e+00   4.0334072e+00  -1.7746000e+00   4.0334072e+00  -7.3363835e-01   3.2656821e+00
   1.5025000e+03  -1.8150041e+00   4.0439885e+00  -1.8150041e+00   4.0439885e+00  -7.6911527e-01   3.2859846e+00
   1.5050000e+03  -1.8554632e+00   4.0546359e+00  -1.8554632e+00   4.0546359e+00  -8.0482499e-01   3.3064748e+00
   1.5075000e+03  -1.8959771e+00   4.0653495e+00  -1.8959771e+00   4.0653495e+00  -8.4076986e-01   3.3271557e+00
   1.5100000e+03  -1.9365457e+00   4.0761297e+00  -1.9365457e+00   4.0761297e+00  -8.7695224e-01   3.3480304e+00
   1.5125000e+03  -1.9771689e+00   4.0869764e+00  -1.9771689e+00   4.0869764e+00  -9.1337450e-01   3.3691021e+00
   1.5150000e+03  -2.0178466e+00   4.0978899e+00  -2.0178466e+00   4.0978899e+00  -9.5003908e-01   3.3903739e+00
   1.5175000e+03  -2.0585788e+00   4.1088702e+00  -2.0585788e+00   4.1088702e+00  -9.8694840e-01   3.4118492e+00
   1.5200000e+03  -2.0993652e+00   4.1199176e+00  -2.0993652e+00   4.1199176e+00  -1.0241049e+00   3.4335314e+00
   1.5225000e+03  -2.1402058e+00   4.1310322e+00  -2.1402058e+00   4.1310322e+00  -1.0615112e+00   3.4554237e+00
   1.5250000e+03  -2.1811005e+00   4.1422141e+00  -2.1811005e+00   4.1422141e+00  -1.0991696e+00   3.4775299e+00
   1.5275000e+03  -2.2220490e+00   4.1534635e+00  -2.2220490e+00   4.1534635e+00  -1.1370828e+00   3.4998533e+00
   1.5300000e+03  -2.2630514e+00   4.1647805e+00  -2.2630514e+00   4.1647805e+00  -1.1752533e+00   3.5223977e+00
   1.5325000e+03  -2.3041073e+00   4.1761653e+00  -2.3041073e+00   4.1761653e+00  -1.2136838e+00   3.5451667e+00
   1.5350000e+03  -2.3452168e+00   4.1876179e+00  -2.3452168e+00   4.1876179e+00  -1.2523767e+00   3.5681642e+00
   1.5375000e+03  -2.3863796e+00   4.1991386e+00  -2.3863796e+00   4.1991386e+00  -1.2913348e+00   3.5913940e+00
   1.5400000e+03  -2.4275956e+00   4.2107274e+00  -2.4275956e+00   4.2107274e+00  -1.3305608e+00   3.6148601e+00
   1.5425000e+03  -2.4688646e+00   4.2223845e+00  -2.4688646e+00   4.2223845e+00  -1.3700573e+00   3.6385665e+00
   1.5450000e+03  -2.5101865e+00   4.2341100e+00  -2.5101865e+00   4.2341100e+00  -1.4098271e+00   3.6625174e+00
   1.5475000e+03  -2.5515611e+00   4.2459040e+00  -2.5515611e+00   4.2459040e+00  -1.4498729e+00   3.6867169e+00
   1.5500000e+03  -2.5929882e+00   4.2577667e+00  -2.5929882e+00   4.2577667e+00  -1.4901974e+00   3.7111694e+00
   1.5525000e+03  -2.6344677e+00   4.2696982e+00  -2.6344677e+00   4.2696982e+00  -1.5308036e+00   3.7358792e+00
   1.5550000e+03  -2.6759994e+00   4.2816985e+00  -2.6759994e+00   4.2816985e+00  -1.5716941e+00   3.7608509e+00
   1.5575000e+03  -2.7175830e+00   4.2937679e+00  -2.7175830e+00   4.2937679e+00  -1.6128719e+00   3.7860889e+00
   1.5600000e+03  -2.7592185e+00   4.3059064e+00  -2.7592185e+00   4.3059064e+00  -1.6543399e+00   3.8115981e+00
   1.5625000e+03  -2.8009056e+00   4.3181140e+00  -2.8009056e+00   4.3181140e+00  -1.6961009e+00   3.8373831e+00
   1.5650000e+03  -2.8426442e+00   4.3303911e+00  -2.8426442e+00   4.3303911e+00  -1.7381579e+00   3.8634489e+00
   1.5675000e+03  -2.8844339e+00   4.3427375e+00  -2.8844339e+00   4.3427375e+00  -1.7805138e+00   3.8898004e+00
   1.5700000e+03  -2.9262748e+00   4.3551535e+00  -2.9262748e+00   4.3551535e+00  -1.8231716e+00   3.9164427e+00
   1.5725000e+03  -2.9681665e+00   4.3676391e+00  -2.9681665e+00   4.3676391e+00  -1.8661343e+00   3.9433811e+00
   1.5750000e+03  -3.0101089e+00   4.3801944e+00  -3.0101089e+00   4.3801944e+00  -1.9094050e+00   3.9706209e+00
   1.5775000e+03  -3.0521017e+00   4.3928195e+00  -3.0521017e+00   4.3928195e+00  -1.9529867e+00   3.9981675e+00
   1.5800000e+03  -3.0941448e+00   4.4055144e+00  -3.0941448e+00   4.4055144e+00  -1.9968825e+00   4.0260264e+00
   1.5825000e+03  -3.1362379e+00   4.4182794e+00  -3.1362379e+00   4.4182794e+00  -2.0410955e+00   4.0542034e+00
   1.5850000e+03  -3.1783808e+00   4.4311144e+00  -3.1783808e+00   4.4311144e+00  -2.0856288e+00   4.0827042e+00
   1.5875000e+03  -3.2205734e+00   4.4440195e+00  -3.2205734e+00   4.4440195e+00  -2.1304856e+00   4.1115348e+00
   1.5900000e+03  -3.2628154e+00   4.4569948e+00  -3.2628154e+00   4.4569948e+00  -2.1756690e+00   4.1407013e+00
   1.5925000e+03  -3.3051065e+00   4.4700404e+00  -3.3051065e+00   4.4700404e+00  -2.2211823e+00   4.1702098e+00
   1.5950000e+03  -3.3474467e+00   4.4831563e+00  -3.3474467e+00   4.4831563e+00  -2.2670286e+00   4.2000667e+00
   1.5975000e+03  -3.3898356e+00   4.4963426e+00  -3.3898356e+00   4.4963426e+00  -2.3132113e+00   4.2302785e+00
   1.6000000e+03  -3.4322731e+00   4.5095994e+00  -3.4322731e+00   4.5095994e+00  -2.3597335e+00   4.2608518e+00
   1.6025000e+03  -3.4747589e+00   4.5229266e+00  -3.4747589e+00   4.5229266e+00  -2.4065986e+00   4.2917933e+00
   1.6050000e+03  -3.5172928e+00   4.5363245e+00  -3.5172928e+00   4.5363245e+00  -2.4538098e+00   4.3231100e+00
   1.6075000e+03  -3.5598746e+00   4.5497929e+00  -3.5598746e+00   4.5497929e+00  -2.5013705e+00   4.3548091e+00
   1.6100000e+03  -3.6025041e+00   4.5633320e+00  -3.6025041e+00   4.5633320e+00  -2.5492841e+00   4.3868976e+00
   1.6125000e+03  -3.6451810e+00   4.5769418e+00  -3.6451810e+00   4.5769418e+00  -2.5975538e+00   4.4193831e+00
   1.6150000e+03  -3.6879052e+00   4.5906223e+00  -3.6879052e+00   4.5906223e+00  -2.6461831e+00   4.4522731e+00
   1.6175000e+03  -3.7306763e+00   4.6043737e+00  -3.7306763e+00   4.6043737e+00  -2.6951753e+00   4.4855754e+00
   1.6200000e+03  -3.7734942e+00   4.6181958e+00  -3.7734942e+00   4.6181958e+00  -2.7445339e+00   4.5192979e+00
   1.6225000e+03  -3.8163587e+00   4.6320888e+00  -3.8163587e+00   4.6320888e+00  -2.7942622e+00   4.5534487e+00
   1.6250000e+03  -3.8592695e+00   4.6460526e+00  -3.8592695e+00   4.6460526e+00  -2.8443637e+00   4.5880361e+00
   1.6275000e+03  -3.9022264e+00   4.6600873e+00  -3.9022264e+00   4.6600873e+00  -2.8948418e+00   4.6230686e+00
   1.6300000e+03  -3.9452292e+00   4.6741930e+00  -3.9452292e+00   4.6741930e+00  -2.9456999e+00   4.6585550e+00
   1.6325000e+03  -3.9882776e+00   4.6883696e+00  -3.9882776e+00   4.6883696e+00  -2.9969416e+00   4.6945040e+00
   1.6350000e+03  -4.0313715e+00   4.7026171e+00  -4.0313715e+00   4.7026171e+00  -3.0485703e+00   4.7309247e+00
   1.6375000e+03  -4.0745105e+00   4.7169357e+00  -4.0745105e+00   4.7169357e+00  -3.1005893e+00   4.7678266e+00
   1.6400000e+03  -4.1176946e+00   4.7313251e+00  -4.1176946e+00   4.7313251e+00  -3.1530023e+00   4.8052191e+00
   1.6425000e+03  -4.1609234e+00   4.7457856e+00  -4.1609234e+00   4.7457856e+00  -3.2058126e+00   4.8431119e+00
   1.6450000e+03  -4.2041967e+00   4.7603171e+00  -4.2041967e+00   4.7603171e+00  -3.2590237e+00   4.8815151e+00
   1.6475000e+03  -4.2475143e+00   4.7749195e+00  -4.2475143e+00   4.7749195e+00  -3.3126391e+00   4.9204388e+00
   1.6500000e+03  -4.2908760e+00   4.7895930e+00  -4.2908760e+00   4.7895930e+00  -3.3666623e+00   4.9598935e+00
   1.6525000e+03  -4.3342816e+00   4.8043374e+00  -4.3342816e+00   4.8043374e+00  -3.4210965e+00   4.9998900e+00
   1.6550000e+03  -4.3777308e+00   4.8191528e+00  -4.3777308e+00   4.8191528e+00  -3.4759454e+00   5.0404390e+00
   1.6575000e+03  -4.4212235e+00   4.8340392e+00  -4.4212235e+00   4.8340392e+00  -3.5312122e+00   5.0815520e+00
   1.6600000e+03  -4.4647593e+00   4.8489965e+00  -4.4647593e+00   4.8489965e+00  -3.5869005e+00   5.1232403e+00
   1.6625000e+03  -4.5083382e+00   4.8640248e+00  -4.5083382e+00   4.8640248e+00  -3.6430135e+00   5.1655157e+00
   1.6650000e+03  -4.5519597e+00   4.8791240e+00  -4.5519597e+00   4.8791240e+00  -3.6995547e+00   5.2083902e+00
   1.6675000e+03  -4.5956239e+00   4.8942941e+00  -4.5956239e+00   4.8942941e+00  -3.7565274e+00   5.2518763e+00
   1.6700000e+03  -4.6393303e+00   4.9095351e+00  -4.6393303e+00   4.9095351e+00  -3.8139347e+00   5.2959865e+00
   1.6725000e+03  -4.6830789e+00   4.9248470e+00  -4.6830789e+00   4.9248470e+00  -3.8717801e+00   5.3407337e+00
   1.6750000e+03  -4.7268694e+00   4.9402298e+00  -4.7268694e+00   4.9402298e+00  -3.9300667e+00   5.3861311e+00
   1.6775000e+03  -4.7707015e+00   4.9556833e+00  -4.7707015e+00   4.9556833e+00  -3.9887977e+00   5.4321925e+00
   1.6800000e+03  -4.8145751e+00   4.9712077e+00  -4.8145751e+00   4.9712077e+00  -4.0479762e+00   5.4789315e+00
   1.6825000e+03  -4.8584900e+00   4.9868028e+00  -4.8584900e+00   4.9868028e+00  -4.1076052e+00   5.5263625e+00
   1.6850000e+03  -4.9024459e+00   5.0024686e+00  -4.9024459e+00   5.0024686e+00  -4.1676879e+00   5.5745001e+00
   1.6875000e+03  -4.9464426e+00   5.0182051e+00  -4.9464426e+00   5.0182051e+00  -4.2282270e+00   5.6233591e+00
   1.6900000e+03  -4.9904800e+00   5.0340123e+00  -4.9904800e+00   5.0340123e+00  -4.2892255e+00   5.6729549e+00
