# Supplementary material for: Optical Constants of Several Multilayer Transition Metal Dichalcogenides Measured by Spectroscopic Ellipsometry in the 300–1700 nm Range: High Index, Anisotropy, and Hyperbolicity
Source: ACS Photonics. 2022 Jun 7;9(7):2398–407. doi: 10.1021/acsphotonics.2c00433 (PMC9306003; doi:10.1021/acsphotonics.2c00433)
Supplement: Supplementary file 2 — ph2c00433_si_002.zip [file ph2c00433_si_002.zip › SI2-permittivities/f3_dataset_ReS2_nm_ex1_ex2_ey1_ey2_ez1_ez2.txt]

   1.9300000e+02  -2.4122918e+00   6.8806604e+00  -2.2823729e+00   6.6839344e+00   1.6671502e+01   0.0000000e+00
   1.9400000e+02  -2.4556657e+00   6.9989428e+00  -2.3253819e+00   6.8205030e+00   1.6400904e+01   0.0000000e+00
   1.9500000e+02  -2.4976072e+00   7.1193330e+00  -2.3657918e+00   6.9585981e+00   1.6143789e+01   0.0000000e+00
   1.9600000e+02  -2.5380559e+00   7.2418690e+00  -2.4035546e+00   7.0981665e+00   1.5899181e+01   0.0000000e+00
   1.9700000e+02  -2.5769457e+00   7.3665882e+00  -2.4386239e+00   7.2391516e+00   1.5666200e+01   0.0000000e+00
   1.9800000e+02  -2.6142053e+00   7.4935265e+00  -2.4709553e+00   7.3814933e+00   1.5444044e+01   0.0000000e+00
   1.9900000e+02  -2.6497578e+00   7.6227190e+00  -2.5005069e+00   7.5251281e+00   1.5231983e+01   0.0000000e+00
   2.0000000e+02  -2.6835204e+00   7.7541987e+00  -2.5272390e+00   7.6699892e+00   1.5029352e+01   0.0000000e+00
   2.0100000e+02  -2.7154042e+00   7.8879970e+00  -2.5511152e+00   7.8160069e+00   1.4835544e+01   0.0000000e+00
   2.0200000e+02  -2.7453144e+00   8.0241428e+00  -2.5721021e+00   7.9631087e+00   1.4650000e+01   0.0000000e+00
   2.0300000e+02  -2.7731496e+00   8.1626624e+00  -2.5901701e+00   8.1112197e+00   1.4472210e+01   0.0000000e+00
   2.0400000e+02  -2.7988021e+00   8.3035789e+00  -2.6052932e+00   8.2602626e+00   1.4301704e+01   0.0000000e+00
   2.0500000e+02  -2.8221574e+00   8.4469118e+00  -2.6174497e+00   8.4101584e+00   1.4138049e+01   0.0000000e+00
   2.0600000e+02  -2.8430942e+00   8.5926765e+00  -2.6266219e+00   8.5608267e+00   1.3980845e+01   0.0000000e+00
   2.0700000e+02  -2.8614844e+00   8.7408838e+00  -2.6327970e+00   8.7121859e+00   1.3829725e+01   0.0000000e+00
   2.0800000e+02  -2.8771927e+00   8.8915390e+00  -2.6359664e+00   8.8641538e+00   1.3684345e+01   0.0000000e+00
   2.0900000e+02  -2.8900767e+00   9.0446418e+00  -2.6361267e+00   9.0166480e+00   1.3544391e+01   0.0000000e+00
   2.1000000e+02  -2.8999870e+00   9.2001847e+00  -2.6332791e+00   9.1695864e+00   1.3409569e+01   0.0000000e+00
   2.1100000e+02  -2.9067668e+00   9.3581532e+00  -2.6274296e+00   9.3228877e+00   1.3279605e+01   0.0000000e+00
   2.1200000e+02  -2.9102524e+00   9.5185243e+00  -2.6185892e+00   9.4764719e+00   1.3154247e+01   0.0000000e+00
   2.1300000e+02  -2.9102730e+00   9.6812659e+00  -2.6067734e+00   9.6302608e+00   1.3033256e+01   0.0000000e+00
   2.1400000e+02  -2.9066512e+00   9.8463356e+00  -2.5920026e+00   9.7841787e+00   1.2916414e+01   0.0000000e+00
   2.1500000e+02  -2.8992028e+00   1.0013680e+01  -2.5743012e+00   9.9381525e+00   1.2803514e+01   0.0000000e+00
   2.1600000e+02  -2.8877375e+00   1.0183234e+01  -2.5536980e+00   1.0092113e+01   1.2694362e+01   0.0000000e+00
   2.1700000e+02  -2.8720595e+00   1.0354919e+01  -2.5302253e+00   1.0245993e+01   1.2588780e+01   0.0000000e+00
   2.1800000e+02  -2.8519677e+00   1.0528641e+01  -2.5039190e+00   1.0399733e+01   1.2486597e+01   0.0000000e+00
   2.1900000e+02  -2.8272565e+00   1.0704291e+01  -2.4748179e+00   1.0553275e+01   1.2387655e+01   0.0000000e+00
   2.2000000e+02  -2.7977170e+00   1.0881745e+01  -2.4429630e+00   1.0706568e+01   1.2291806e+01   0.0000000e+00
   2.2100000e+02  -2.7631376e+00   1.1060859e+01  -2.4083973e+00   1.0859565e+01   1.2198910e+01   0.0000000e+00
   2.2200000e+02  -2.7233056e+00   1.1241470e+01  -2.3711649e+00   1.1012226e+01   1.2108834e+01   0.0000000e+00
   2.2300000e+02  -2.6780081e+00   1.1423395e+01  -2.3313106e+00   1.1164517e+01   1.2021455e+01   0.0000000e+00
   2.2400000e+02  -2.6270340e+00   1.1606431e+01  -2.2888789e+00   1.1316409e+01   1.1936657e+01   0.0000000e+00
   2.2500000e+02  -2.5701758e+00   1.1790350e+01  -2.2439135e+00   1.1467880e+01   1.1854328e+01   0.0000000e+00
   2.2600000e+02  -2.5072311e+00   1.1974902e+01  -2.1964563e+00   1.1618914e+01   1.1774366e+01   0.0000000e+00
   2.2700000e+02  -2.4380058e+00   1.2159814e+01  -2.1465469e+00   1.1769500e+01   1.1696671e+01   0.0000000e+00
   2.2800000e+02  -2.3623155e+00   1.2344785e+01  -2.0942216e+00   1.1919635e+01   1.1621151e+01   0.0000000e+00
   2.2900000e+02  -2.2799890e+00   1.2529491e+01  -2.0395127e+00   1.2069321e+01   1.1547717e+01   0.0000000e+00
   2.3000000e+02  -2.1908708e+00   1.2713583e+01  -1.9824475e+00   1.2218563e+01   1.1476287e+01   0.0000000e+00
   2.3100000e+02  -2.0948244e+00   1.2896684e+01  -1.9230479e+00   1.2367373e+01   1.1406782e+01   0.0000000e+00
   2.3200000e+02  -1.9917355e+00   1.3078396e+01  -1.8613294e+00   1.2515767e+01   1.1339126e+01   0.0000000e+00
   2.3300000e+02  -1.8815155e+00   1.3258293e+01  -1.7973005e+00   1.2663765e+01   1.1273249e+01   0.0000000e+00
   2.3400000e+02  -1.7641049e+00   1.3435929e+01  -1.7309620e+00   1.2811388e+01   1.1209083e+01   0.0000000e+00
   2.3500000e+02  -1.6394768e+00   1.3610838e+01  -1.6623066e+00   1.2958660e+01   1.1146565e+01   0.0000000e+00
   2.3600000e+02  -1.5076406e+00   1.3782532e+01  -1.5913181e+00   1.3105607e+01   1.1085632e+01   0.0000000e+00
   2.3700000e+02  -1.3686456e+00   1.3950512e+01  -1.5179712e+00   1.3252253e+01   1.1026227e+01   0.0000000e+00
   2.3800000e+02  -1.2225837e+00   1.4114262e+01  -1.4422311e+00   1.3398624e+01   1.0968296e+01   0.0000000e+00
   2.3900000e+02  -1.0695931e+00   1.4273261e+01  -1.3640532e+00   1.3544740e+01   1.0911784e+01   0.0000000e+00
   2.4000000e+02  -9.0986009e-01   1.4426985e+01  -1.2833832e+00   1.3690620e+01   1.0856643e+01   0.0000000e+00
   2.4100000e+02  -7.4362201e-01   1.4574909e+01  -1.2001569e+00   1.3836279e+01   1.0802823e+01   0.0000000e+00
   2.4200000e+02  -5.7116825e-01   1.4716517e+01  -1.1143003e+00   1.3981725e+01   1.0750281e+01   0.0000000e+00
   2.4300000e+02  -3.9284134e-01   1.4851305e+01  -1.0257301e+00   1.4126957e+01   1.0698971e+01   0.0000000e+00
   2.4400000e+02  -2.0903704e-01   1.4978790e+01  -9.3435405e-01   1.4271969e+01   1.0648852e+01   0.0000000e+00
   2.4500000e+02  -2.0203514e-02   1.5098513e+01  -8.4007134e-01   1.4416743e+01   1.0599886e+01   0.0000000e+00
   2.4600000e+02   1.7316029e-01   1.5210051e+01  -7.4277356e-01   1.4561250e+01   1.0552032e+01   0.0000000e+00
   2.4700000e+02   3.7050732e-01   1.5313018e+01  -6.4234545e-01   1.4705449e+01   1.0505256e+01   0.0000000e+00
   2.4800000e+02   5.7124605e-01   1.5407073e+01  -5.3866603e-01   1.4849284e+01   1.0459522e+01   0.0000000e+00
   2.4900000e+02   7.7474512e-01   1.5491930e+01  -4.3160981e-01   1.4992685e+01   1.0414797e+01   0.0000000e+00
   2.5000000e+02   9.8033887e-01   1.5567358e+01  -3.2104815e-01   1.5135567e+01   1.0371049e+01   0.0000000e+00
   2.5100000e+02   1.1873338e+00   1.5633189e+01  -2.0685085e-01   1.5277826e+01   1.0328247e+01   0.0000000e+00
   2.5200000e+02   1.3950156e+00   1.5689320e+01  -8.8887858e-02   1.5419342e+01   1.0286362e+01   0.0000000e+00
   2.5300000e+02   1.6026571e+00   1.5735719e+01   3.2968871e-02   1.5559975e+01   1.0245366e+01   0.0000000e+00
   2.5400000e+02   1.8095267e+00   1.5772423e+01   1.5884334e-01   1.5699565e+01   1.0205232e+01   0.0000000e+00
   2.5500000e+02   2.0148963e+00   1.5799541e+01   2.8885339e-01   1.5837936e+01   1.0165933e+01   0.0000000e+00
   2.5600000e+02   2.2180503e+00   1.5817255e+01   4.2310841e-01   1.5974890e+01   1.0127445e+01   0.0000000e+00
   2.5700000e+02   2.4182944e+00   1.5825811e+01   5.6170697e-01   1.6110208e+01   1.0089743e+01   0.0000000e+00
   2.5800000e+02   2.6149629e+00   1.5825527e+01   7.0473445e-01   1.6243657e+01   1.0052806e+01   0.0000000e+00
   2.5900000e+02   2.8074269e+00   1.5816779e+01   8.5226049e-01   1.6374980e+01   1.0016610e+01   0.0000000e+00
   2.6000000e+02   2.9951010e+00   1.5800001e+01   1.0043366e+00   1.6503905e+01   9.9811338e+00   0.0000000e+00
   2.6100000e+02   3.1774495e+00   1.5775678e+01   1.1609934e+00   1.6630146e+01   9.9463576e+00   0.0000000e+00
   2.6200000e+02   3.3539913e+00   1.5744339e+01   1.3222389e+00   1.6753399e+01   9.9122614e+00   0.0000000e+00
   2.6300000e+02   3.5243038e+00   1.5706548e+01   1.4880554e+00   1.6873349e+01   9.8788262e+00   0.0000000e+00
   2.6400000e+02   3.6880262e+00   1.5662902e+01   1.6583977e+00   1.6989671e+01   9.8460335e+00   0.0000000e+00
   2.6500000e+02   3.8448609e+00   1.5614015e+01   1.8331914e+00   1.7102032e+01   9.8138658e+00   0.0000000e+00
   2.6600000e+02   3.9945742e+00   1.5560519e+01   2.0123309e+00   1.7210094e+01   9.7823060e+00   0.0000000e+00
   2.6700000e+02   4.1369963e+00   1.5503049e+01   2.1956779e+00   1.7313517e+01   9.7513378e+00   0.0000000e+00
   2.6800000e+02   4.2720195e+00   1.5442240e+01   2.3830609e+00   1.7411964e+01   9.7209451e+00   0.0000000e+00
   2.6900000e+02   4.3995961e+00   1.5378718e+01   2.5742739e+00   1.7505102e+01   9.6911129e+00   0.0000000e+00
   2.7000000e+02   4.5197357e+00   1.5313099e+01   2.7690765e+00   1.7592609e+01   9.6618263e+00   0.0000000e+00
   2.7100000e+02   4.6325009e+00   1.5245974e+01   2.9671943e+00   1.7674176e+01   9.6330711e+00   0.0000000e+00
   2.7200000e+02   4.7380041e+00   1.5177913e+01   3.1683192e+00   1.7749509e+01   9.6048335e+00   0.0000000e+00
   2.7300000e+02   4.8364023e+00   1.5109459e+01   3.3721112e+00   1.7818338e+01   9.5771002e+00   0.0000000e+00
   2.7400000e+02   4.9278925e+00   1.5041120e+01   3.5781995e+00   1.7880417e+01   9.5498584e+00   0.0000000e+00
   2.7500000e+02   5.0127070e+00   1.4973372e+01   3.7861854e+00   1.7935528e+01   9.5230957e+00   0.0000000e+00
   2.7600000e+02   5.0911086e+00   1.4906655e+01   3.9956447e+00   1.7983486e+01   9.4968001e+00   0.0000000e+00
   2.7700000e+02   5.1633854e+00   1.4841371e+01   4.2061308e+00   1.8024142e+01   9.4709598e+00   0.0000000e+00
   2.7800000e+02   5.2298466e+00   1.4777885e+01   4.4171789e+00   1.8057383e+01   9.4455638e+00   0.0000000e+00
   2.7900000e+02   5.2908177e+00   1.4716524e+01   4.6283095e+00   1.8083140e+01   9.4206012e+00   0.0000000e+00
   2.8000000e+02   5.3466366e+00   1.4657577e+01   4.8390330e+00   1.8101382e+01   9.3960613e+00   0.0000000e+00
   2.8100000e+02   5.3976494e+00   1.4601297e+01   5.0488540e+00   1.8112124e+01   9.3719340e+00   0.0000000e+00
   2.8200000e+02   5.4442073e+00   1.4547901e+01   5.2572763e+00   1.8115427e+01   9.3482095e+00   0.0000000e+00
   2.8300000e+02   5.4866630e+00   1.4497573e+01   5.4638078e+00   1.8111392e+01   9.3248782e+00   0.0000000e+00
   2.8400000e+02   5.5253680e+00   1.4450463e+01   5.6679646e+00   1.8100167e+01   9.3019308e+00   0.0000000e+00
   2.8500000e+02   5.5606702e+00   1.4406691e+01   5.8692765e+00   1.8081943e+01   9.2793583e+00   0.0000000e+00
   2.8600000e+02   5.5929114e+00   1.4366349e+01   6.0672909e+00   1.8056950e+01   9.2571520e+00   0.0000000e+00
   2.8700000e+02   5.6224258e+00   1.4329500e+01   6.2615772e+00   1.8025457e+01   9.2353035e+00   0.0000000e+00
   2.8800000e+02   5.6495384e+00   1.4296186e+01   6.4517309e+00   1.7987772e+01   9.2138047e+00   0.0000000e+00
   2.8900000e+02   5.6745631e+00   1.4266422e+01   6.6373765e+00   1.7944234e+01   9.1926474e+00   0.0000000e+00
   2.9000000e+02   5.6978027e+00   1.4240204e+01   6.8181713e+00   1.7895211e+01   9.1718242e+00   0.0000000e+00
   2.9100000e+02   5.7195469e+00   1.4217510e+01   6.9938075e+00   1.7841098e+01   9.1513273e+00   0.0000000e+00
   2.9200000e+02   5.7400729e+00   1.4198299e+01   7.1640141e+00   1.7782312e+01   9.1311497e+00   0.0000000e+00
   2.9300000e+02   5.7596440e+00   1.4182516e+01   7.3285590e+00   1.7719288e+01   9.1112843e+00   0.0000000e+00
   2.9400000e+02   5.7785096e+00   1.4170091e+01   7.4872495e+00   1.7652473e+01   9.0917241e+00   0.0000000e+00
   2.9500000e+02   5.7969054e+00   1.4160943e+01   7.6399330e+00   1.7582326e+01   9.0724626e+00   0.0000000e+00
   2.9600000e+02   5.8150530e+00   1.4154981e+01   7.7864973e+00   1.7509309e+01   9.0534933e+00   0.0000000e+00
   2.9700000e+02   5.8331601e+00   1.4152101e+01   7.9268696e+00   1.7433887e+01   9.0348099e+00   0.0000000e+00
   2.9800000e+02   5.8514207e+00   1.4152195e+01   8.0610161e+00   1.7356523e+01   9.0164063e+00   0.0000000e+00
   2.9900000e+02   5.8700151e+00   1.4155147e+01   8.1889408e+00   1.7277672e+01   8.9982766e+00   0.0000000e+00
   3.0000000e+02   5.8891106e+00   1.4160833e+01   8.3106835e+00   1.7197783e+01   8.9804150e+00   0.0000000e+00
   3.0100000e+02   5.9088614e+00   1.4169128e+01   8.4263187e+00   1.7117289e+01   8.9628158e+00   0.0000000e+00
   3.0200000e+02   5.9294092e+00   1.4179900e+01   8.5359529e+00   1.7036612e+01   8.9454737e+00   0.0000000e+00
   3.0300000e+02   5.9508835e+00   1.4193014e+01   8.6397225e+00   1.6956155e+01   8.9283834e+00   0.0000000e+00
   3.0400000e+02   5.9734019e+00   1.4208335e+01   8.7377919e+00   1.6876303e+01   8.9115396e+00   0.0000000e+00
   3.0500000e+02   5.9970709e+00   1.4225724e+01   8.8303505e+00   1.6797417e+01   8.8949373e+00   0.0000000e+00
   3.0600000e+02   6.0219857e+00   1.4245042e+01   8.9176104e+00   1.6719840e+01   8.8785716e+00   0.0000000e+00
   3.0700000e+02   6.0482311e+00   1.4266150e+01   8.9998040e+00   1.6643888e+01   8.8624378e+00   0.0000000e+00
   3.0800000e+02   6.0758817e+00   1.4288908e+01   9.0771814e+00   1.6569855e+01   8.8465313e+00   0.0000000e+00
   3.0900000e+02   6.1050024e+00   1.4313177e+01   9.1500079e+00   1.6498010e+01   8.8308474e+00   0.0000000e+00
   3.1000000e+02   6.1356487e+00   1.4338818e+01   9.2185619e+00   1.6428596e+01   8.8153818e+00   0.0000000e+00
   3.1100000e+02   6.1678672e+00   1.4365695e+01   9.2831323e+00   1.6361830e+01   8.8001303e+00   0.0000000e+00
   3.1200000e+02   6.2016958e+00   1.4393672e+01   9.3440165e+00   1.6297905e+01   8.7850886e+00   0.0000000e+00
   3.1300000e+02   6.2371645e+00   1.4422617e+01   9.4015185e+00   1.6236990e+01   8.7702526e+00   0.0000000e+00
   3.1400000e+02   6.2742951e+00   1.4452398e+01   9.4559463e+00   1.6179226e+01   8.7556185e+00   0.0000000e+00
   3.1500000e+02   6.3131022e+00   1.4482887e+01   9.5076111e+00   1.6124733e+01   8.7411823e+00   0.0000000e+00
   3.1600000e+02   6.3535931e+00   1.4513957e+01   9.5568247e+00   1.6073604e+01   8.7269402e+00   0.0000000e+00
   3.1700000e+02   6.3957685e+00   1.4545487e+01   9.6038983e+00   1.6025913e+01   8.7128886e+00   0.0000000e+00
   3.1800000e+02   6.4396224e+00   1.4577356e+01   9.6491412e+00   1.5981708e+01   8.6990238e+00   0.0000000e+00
   3.1900000e+02   6.4851428e+00   1.4609448e+01   9.6928591e+00   1.5941018e+01   8.6853425e+00   0.0000000e+00
   3.2000000e+02   6.5323117e+00   1.4641651e+01   9.7353531e+00   1.5903849e+01   8.6718411e+00   0.0000000e+00
   3.2100000e+02   6.5811059e+00   1.4673855e+01   9.7769184e+00   1.5870189e+01   8.6585163e+00   0.0000000e+00
   3.2200000e+02   6.6314965e+00   1.4705954e+01   9.8178436e+00   1.5840006e+01   8.6453649e+00   0.0000000e+00
   3.2300000e+02   6.6834501e+00   1.4737849e+01   9.8584093e+00   1.5813250e+01   8.6323837e+00   0.0000000e+00
   3.2400000e+02   6.7369282e+00   1.4769441e+01   9.8988874e+00   1.5789853e+01   8.6195696e+00   0.0000000e+00
   3.2500000e+02   6.7918883e+00   1.4800637e+01   9.9395404e+00   1.5769733e+01   8.6069196e+00   0.0000000e+00
   3.2600000e+02   6.8482834e+00   1.4831349e+01   9.9806205e+00   1.5752789e+01   8.5944307e+00   0.0000000e+00
   3.2700000e+02   6.9060630e+00   1.4861493e+01   1.0022369e+01   1.5738908e+01   8.5821000e+00   0.0000000e+00
   3.2800000e+02   6.9651729e+00   1.4890987e+01   1.0065016e+01   1.5727963e+01   8.5699248e+00   0.0000000e+00
   3.2900000e+02   7.0255555e+00   1.4919758e+01   1.0108779e+01   1.5719812e+01   8.5579022e+00   0.0000000e+00
   3.3000000e+02   7.0871503e+00   1.4947733e+01   1.0153862e+01   1.5714303e+01   8.5460296e+00   0.0000000e+00
   3.3100000e+02   7.1498939e+00   1.4974848e+01   1.0200458e+01   1.5711274e+01   8.5343043e+00   0.0000000e+00
   3.3200000e+02   7.2137204e+00   1.5001040e+01   1.0248745e+01   1.5710550e+01   8.5227239e+00   0.0000000e+00
   3.3300000e+02   7.2785616e+00   1.5026253e+01   1.0298888e+01   1.5711948e+01   8.5112856e+00   0.0000000e+00
   3.3400000e+02   7.3443474e+00   1.5050435e+01   1.0351035e+01   1.5715279e+01   8.4999873e+00   0.0000000e+00
   3.3500000e+02   7.4110057e+00   1.5073539e+01   1.0405322e+01   1.5720342e+01   8.4888263e+00   0.0000000e+00
   3.3600000e+02   7.4784632e+00   1.5095523e+01   1.0461869e+01   1.5726933e+01   8.4778004e+00   0.0000000e+00
   3.3700000e+02   7.5466449e+00   1.5116349e+01   1.0520782e+01   1.5734842e+01   8.4669073e+00   0.0000000e+00
   3.3800000e+02   7.6154753e+00   1.5135985e+01   1.0582149e+01   1.5743855e+01   8.4561447e+00   0.0000000e+00
   3.3900000e+02   7.6848775e+00   1.5154404e+01   1.0646044e+01   1.5753752e+01   8.4455104e+00   0.0000000e+00
   3.4000000e+02   7.7547746e+00   1.5171582e+01   1.0712525e+01   1.5764312e+01   8.4350024e+00   0.0000000e+00
   3.4100000e+02   7.8250891e+00   1.5187501e+01   1.0781636e+01   1.5775315e+01   8.4246185e+00   0.0000000e+00
   3.4200000e+02   7.8957435e+00   1.5202148e+01   1.0853401e+01   1.5786536e+01   8.4143566e+00   0.0000000e+00
   3.4300000e+02   7.9666604e+00   1.5215515e+01   1.0927834e+01   1.5797754e+01   8.4042147e+00   0.0000000e+00
   3.4400000e+02   8.0377628e+00   1.5227598e+01   1.1004927e+01   1.5808748e+01   8.3941909e+00   0.0000000e+00
   3.4500000e+02   8.1089744e+00   1.5238397e+01   1.1084663e+01   1.5819300e+01   8.3842833e+00   0.0000000e+00
   3.4600000e+02   8.1802198e+00   1.5247917e+01   1.1167005e+01   1.5829195e+01   8.3744899e+00   0.0000000e+00
   3.4700000e+02   8.2514243e+00   1.5256170e+01   1.1251904e+01   1.5838223e+01   8.3648090e+00   0.0000000e+00
   3.4800000e+02   8.3225150e+00   1.5263169e+01   1.1339296e+01   1.5846180e+01   8.3552386e+00   0.0000000e+00
   3.4900000e+02   8.3934202e+00   1.5268932e+01   1.1429102e+01   1.5852869e+01   8.3457771e+00   0.0000000e+00
   3.5000000e+02   8.4640699e+00   1.5273483e+01   1.1521232e+01   1.5858099e+01   8.3364227e+00   0.0000000e+00
   3.5100000e+02   8.5343961e+00   1.5276849e+01   1.1615581e+01   1.5861688e+01   8.3271737e+00   0.0000000e+00
   3.5200000e+02   8.6043330e+00   1.5279061e+01   1.1712033e+01   1.5863465e+01   8.3180285e+00   0.0000000e+00
   3.5300000e+02   8.6738171e+00   1.5280155e+01   1.1810461e+01   1.5863265e+01   8.3089854e+00   0.0000000e+00
   3.5400000e+02   8.7427875e+00   1.5280169e+01   1.1910727e+01   1.5860938e+01   8.3000429e+00   0.0000000e+00
   3.5500000e+02   8.8111861e+00   1.5279146e+01   1.2012685e+01   1.5856344e+01   8.2911993e+00   0.0000000e+00
   3.5600000e+02   8.8789577e+00   1.5277134e+01   1.2116178e+01   1.5849353e+01   8.2824531e+00   0.0000000e+00
   3.5700000e+02   8.9460504e+00   1.5274182e+01   1.2221042e+01   1.5839851e+01   8.2738029e+00   0.0000000e+00
   3.5800000e+02   9.0124158e+00   1.5270344e+01   1.2327107e+01   1.5827735e+01   8.2652472e+00   0.0000000e+00
   3.5900000e+02   9.0780089e+00   1.5265675e+01   1.2434198e+01   1.5812915e+01   8.2567845e+00   0.0000000e+00
   3.6000000e+02   9.1427888e+00   1.5260237e+01   1.2542134e+01   1.5795316e+01   8.2484134e+00   0.0000000e+00
   3.6100000e+02   9.2067187e+00   1.5254092e+01   1.2650732e+01   1.5774878e+01   8.2401326e+00   0.0000000e+00
   3.6200000e+02   9.2697661e+00   1.5247306e+01   1.2759805e+01   1.5751550e+01   8.2319407e+00   0.0000000e+00
   3.6300000e+02   9.3319031e+00   1.5239946e+01   1.2869166e+01   1.5725302e+01   8.2238362e+00   0.0000000e+00
   3.6400000e+02   9.3931067e+00   1.5232082e+01   1.2978628e+01   1.5696111e+01   8.2158181e+00   0.0000000e+00
   3.6500000e+02   9.4533589e+00   1.5223788e+01   1.3088003e+01   1.5663973e+01   8.2078849e+00   0.0000000e+00
   3.6600000e+02   9.5126473e+00   1.5215139e+01   1.3197106e+01   1.5628894e+01   8.2000354e+00   0.0000000e+00
   3.6700000e+02   9.5709650e+00   1.5206209e+01   1.3305757e+01   1.5590896e+01   8.1922684e+00   0.0000000e+00
   3.6800000e+02   9.6283114e+00   1.5197076e+01   1.3413776e+01   1.5550010e+01   8.1845826e+00   0.0000000e+00
   3.6900000e+02   9.6846919e+00   1.5187819e+01   1.3520989e+01   1.5506283e+01   8.1769770e+00   0.0000000e+00
   3.7000000e+02   9.7401187e+00   1.5178517e+01   1.3627230e+01   1.5459771e+01   8.1694502e+00   0.0000000e+00
   3.7100000e+02   9.7946111e+00   1.5169248e+01   1.3732336e+01   1.5410542e+01   8.1620013e+00   0.0000000e+00
   3.7200000e+02   9.8481957e+00   1.5160091e+01   1.3836153e+01   1.5358674e+01   8.1546290e+00   0.0000000e+00
   3.7300000e+02   9.9009068e+00   1.5151124e+01   1.3938534e+01   1.5304256e+01   8.1473323e+00   0.0000000e+00
   3.7400000e+02   9.9527868e+00   1.5142423e+01   1.4039339e+01   1.5247384e+01   8.1401100e+00   0.0000000e+00
   3.7500000e+02   1.0003887e+01   1.5134061e+01   1.4138439e+01   1.5188164e+01   8.1329612e+00   0.0000000e+00
   3.7600000e+02   1.0054267e+01   1.5126109e+01   1.4235714e+01   1.5126706e+01   8.1258848e+00   0.0000000e+00
   3.7700000e+02   1.0103997e+01   1.5118634e+01   1.4331051e+01   1.5063131e+01   8.1188797e+00   0.0000000e+00
   3.7800000e+02   1.0153157e+01   1.5111698e+01   1.4424348e+01   1.4997562e+01   8.1119450e+00   0.0000000e+00
   3.7900000e+02   1.0201838e+01   1.5105355e+01   1.4515515e+01   1.4930128e+01   8.1050797e+00   0.0000000e+00
   3.8000000e+02   1.0250150e+01   1.5099654e+01   1.4604470e+01   1.4860964e+01   8.0982829e+00   0.0000000e+00
   3.8100000e+02   1.0298226e+01   1.5094634e+01   1.4691141e+01   1.4790206e+01   8.0915534e+00   0.0000000e+00
   3.8200000e+02   1.0346260e+01   1.5090238e+01   1.4775466e+01   1.4717993e+01   8.0848906e+00   0.0000000e+00
   3.8300000e+02   1.0394265e+01   1.5086356e+01   1.4857395e+01   1.4644465e+01   8.0782933e+00   0.0000000e+00
   3.8400000e+02   1.0442281e+01   1.5083000e+01   1.4936887e+01   1.4569765e+01   8.0717608e+00   0.0000000e+00
   3.8500000e+02   1.0490386e+01   1.5080166e+01   1.5013911e+01   1.4494035e+01   8.0652921e+00   0.0000000e+00
   3.8600000e+02   1.0538668e+01   1.5077835e+01   1.5088443e+01   1.4417416e+01   8.0588864e+00   0.0000000e+00
   3.8700000e+02   1.0587221e+01   1.5075972e+01   1.5160473e+01   1.4340049e+01   8.0525428e+00   0.0000000e+00
   3.8800000e+02   1.0636139e+01   1.5074523e+01   1.5229998e+01   1.4262074e+01   8.0462606e+00   0.0000000e+00
   3.8900000e+02   1.0685513e+01   1.5073416e+01   1.5297022e+01   1.4183627e+01   8.0400388e+00   0.0000000e+00
   3.9000000e+02   1.0735425e+01   1.5072561e+01   1.5361560e+01   1.4104843e+01   8.0338766e+00   0.0000000e+00
   3.9100000e+02   1.0785946e+01   1.5071851e+01   1.5423635e+01   1.4025852e+01   8.0277733e+00   0.0000000e+00
   3.9200000e+02   1.0837134e+01   1.5071162e+01   1.5483275e+01   1.3946784e+01   8.0217281e+00   0.0000000e+00
   3.9300000e+02   1.0889024e+01   1.5070355e+01   1.5540519e+01   1.3867760e+01   8.0157402e+00   0.0000000e+00
   3.9400000e+02   1.0941631e+01   1.5069280e+01   1.5595411e+01   1.3788901e+01   8.0098089e+00   0.0000000e+00
   3.9500000e+02   1.0994943e+01   1.5067780e+01   1.5648002e+01   1.3710320e+01   8.0039334e+00   0.0000000e+00
   3.9600000e+02   1.1048920e+01   1.5065694e+01   1.5698347e+01   1.3632129e+01   7.9981130e+00   0.0000000e+00
   3.9700000e+02   1.1103492e+01   1.5062864e+01   1.5746511e+01   1.3554431e+01   7.9923470e+00   0.0000000e+00
   3.9800000e+02   1.1158558e+01   1.5059139e+01   1.5792561e+01   1.3477325e+01   7.9866347e+00   0.0000000e+00
   3.9900000e+02   1.1213987e+01   1.5054384e+01   1.5836569e+01   1.3400904e+01   7.9809753e+00   0.0000000e+00
   4.0000000e+02   1.1269620e+01   1.5048483e+01   1.5878612e+01   1.3325257e+01   7.9753683e+00   0.0000000e+00
   4.0100000e+02   1.1325275e+01   1.5041348e+01   1.5918773e+01   1.3250465e+01   7.9698128e+00   0.0000000e+00
   4.0200000e+02   1.1380748e+01   1.5032919e+01   1.5957135e+01   1.3176604e+01   7.9643084e+00   0.0000000e+00
   4.0300000e+02   1.1435824e+01   1.5023175e+01   1.5993786e+01   1.3103742e+01   7.9588542e+00   0.0000000e+00
   4.0400000e+02   1.1490280e+01   1.5012130e+01   1.6028818e+01   1.3031944e+01   7.9534498e+00   0.0000000e+00
   4.0500000e+02   1.1543893e+01   1.4999841e+01   1.6062324e+01   1.2961266e+01   7.9480944e+00   0.0000000e+00
   4.0600000e+02   1.1596448e+01   1.4986400e+01   1.6094400e+01   1.2891758e+01   7.9427875e+00   0.0000000e+00
   4.0700000e+02   1.1647747e+01   1.4971937e+01   1.6125141e+01   1.2823466e+01   7.9375284e+00   0.0000000e+00
   4.0800000e+02   1.1697609e+01   1.4956617e+01   1.6154648e+01   1.2756426e+01   7.9323165e+00   0.0000000e+00
   4.0900000e+02   1.1745885e+01   1.4940632e+01   1.6183020e+01   1.2690671e+01   7.9271513e+00   0.0000000e+00
   4.1000000e+02   1.1792455e+01   1.4924197e+01   1.6210356e+01   1.2626225e+01   7.9220322e+00   0.0000000e+00
   4.1100000e+02   1.1837231e+01   1.4907546e+01   1.6236758e+01   1.2563107e+01   7.9169586e+00   0.0000000e+00
   4.1200000e+02   1.1880166e+01   1.4890922e+01   1.6262326e+01   1.2501329e+01   7.9119299e+00   0.0000000e+00
   4.1300000e+02   1.1921244e+01   1.4874573e+01   1.6287160e+01   1.2440898e+01   7.9069456e+00   0.0000000e+00
   4.1400000e+02   1.1960486e+01   1.4858746e+01   1.6311359e+01   1.2381814e+01   7.9020052e+00   0.0000000e+00
   4.1500000e+02   1.1997948e+01   1.4843683e+01   1.6335024e+01   1.2324069e+01   7.8971081e+00   0.0000000e+00
   4.1600000e+02   1.2033715e+01   1.4829613e+01   1.6358249e+01   1.2267653e+01   7.8922538e+00   0.0000000e+00
   4.1700000e+02   1.2067902e+01   1.4816752e+01   1.6381132e+01   1.2212546e+01   7.8874418e+00   0.0000000e+00
   4.1800000e+02   1.2100645e+01   1.4805298e+01   1.6403765e+01   1.2158724e+01   7.8826715e+00   0.0000000e+00
   4.1900000e+02   1.2132106e+01   1.4795430e+01   1.6426239e+01   1.2106157e+01   7.8779426e+00   0.0000000e+00
   4.2000000e+02   1.2162461e+01   1.4787306e+01   1.6448643e+01   1.2054809e+01   7.8732543e+00   0.0000000e+00
   4.2100000e+02   1.2191903e+01   1.4781062e+01   1.6471063e+01   1.2004640e+01   7.8686064e+00   0.0000000e+00
   4.2200000e+02   1.2220636e+01   1.4776810e+01   1.6493579e+01   1.1955602e+01   7.8639983e+00   0.0000000e+00
   4.2300000e+02   1.2248874e+01   1.4774643e+01   1.6516272e+01   1.1907644e+01   7.8594296e+00   0.0000000e+00
   4.2400000e+02   1.2276837e+01   1.4774630e+01   1.6539215e+01   1.1860709e+01   7.8548997e+00   0.0000000e+00
   4.2500000e+02   1.2304748e+01   1.4776817e+01   1.6562477e+01   1.1814735e+01   7.8504082e+00   0.0000000e+00
   4.2600000e+02   1.2332836e+01   1.4781231e+01   1.6586126e+01   1.1769657e+01   7.8459547e+00   0.0000000e+00
   4.2700000e+02   1.2361329e+01   1.4787877e+01   1.6610220e+01   1.1725404e+01   7.8415388e+00   0.0000000e+00
   4.2800000e+02   1.2390455e+01   1.4796740e+01   1.6634814e+01   1.1681903e+01   7.8371599e+00   0.0000000e+00
   4.2900000e+02   1.2420441e+01   1.4807784e+01   1.6659960e+01   1.1639074e+01   7.8328177e+00   0.0000000e+00
   4.3000000e+02   1.2451511e+01   1.4820953e+01   1.6685699e+01   1.1596839e+01   7.8285117e+00   0.0000000e+00
   4.3100000e+02   1.2483887e+01   1.4836175e+01   1.6712070e+01   1.1555111e+01   7.8242416e+00   0.0000000e+00
   4.3200000e+02   1.2517785e+01   1.4853356e+01   1.6739103e+01   1.1513807e+01   7.8200068e+00   0.0000000e+00
   4.3300000e+02   1.2553415e+01   1.4872384e+01   1.6766824e+01   1.1472836e+01   7.8158071e+00   0.0000000e+00
   4.3400000e+02   1.2590983e+01   1.4893127e+01   1.6795249e+01   1.1432110e+01   7.8116420e+00   0.0000000e+00
   4.3500000e+02   1.2630690e+01   1.4915438e+01   1.6824390e+01   1.1391537e+01   7.8075110e+00   0.0000000e+00
   4.3600000e+02   1.2672752e+01   1.4939145e+01   1.6854251e+01   1.1351026e+01   7.8034140e+00   0.0000000e+00
   4.3700000e+02   1.2717358e+01   1.4963977e+01   1.6884827e+01   1.1310486e+01   7.7993503e+00   0.0000000e+00
   4.3800000e+02   1.2764591e+01   1.4989696e+01   1.6916108e+01   1.1269826e+01   7.7953197e+00   0.0000000e+00
   4.3900000e+02   1.2814550e+01   1.5016087e+01   1.6948077e+01   1.1228956e+01   7.7913218e+00   0.0000000e+00
   4.4000000e+02   1.2867326e+01   1.5042916e+01   1.6980708e+01   1.1187789e+01   7.7873563e+00   0.0000000e+00
   4.4100000e+02   1.2922992e+01   1.5069940e+01   1.7013969e+01   1.1146237e+01   7.7834227e+00   0.0000000e+00
   4.4200000e+02   1.2981601e+01   1.5096903e+01   1.7047822e+01   1.1104219e+01   7.7795208e+00   0.0000000e+00
   4.4300000e+02   1.3043182e+01   1.5123540e+01   1.7082220e+01   1.1061656e+01   7.7756501e+00   0.0000000e+00
   4.4400000e+02   1.3107737e+01   1.5149580e+01   1.7117113e+01   1.1018471e+01   7.7718103e+00   0.0000000e+00
   4.4500000e+02   1.3175242e+01   1.5174749e+01   1.7152441e+01   1.0974594e+01   7.7680011e+00   0.0000000e+00
   4.4600000e+02   1.3245644e+01   1.5198773e+01   1.7188140e+01   1.0929959e+01   7.7642221e+00   0.0000000e+00
   4.4700000e+02   1.3318860e+01   1.5221381e+01   1.7224143e+01   1.0884505e+01   7.7604731e+00   0.0000000e+00
   4.4800000e+02   1.3394778e+01   1.5242311e+01   1.7260374e+01   1.0838179e+01   7.7567537e+00   0.0000000e+00
   4.4900000e+02   1.3473258e+01   1.5261311e+01   1.7296757e+01   1.0790932e+01   7.7530635e+00   0.0000000e+00
   4.5000000e+02   1.3554131e+01   1.5278145e+01   1.7333208e+01   1.0742723e+01   7.7494023e+00   0.0000000e+00
   4.5100000e+02   1.3637202e+01   1.5292597e+01   1.7369642e+01   1.0693518e+01   7.7457697e+00   0.0000000e+00
   4.5200000e+02   1.3722255e+01   1.5304473e+01   1.7405973e+01   1.0643290e+01   7.7421654e+00   0.0000000e+00
   4.5300000e+02   1.3809050e+01   1.5313605e+01   1.7442111e+01   1.0592021e+01   7.7385892e+00   0.0000000e+00
   4.5400000e+02   1.3897334e+01   1.5319855e+01   1.7477964e+01   1.0539697e+01   7.7350407e+00   0.0000000e+00
   4.5500000e+02   1.3986839e+01   1.5323115e+01   1.7513443e+01   1.0486315e+01   7.7315196e+00   0.0000000e+00
   4.5600000e+02   1.4077292e+01   1.5323309e+01   1.7548456e+01   1.0431879e+01   7.7280257e+00   0.0000000e+00
   4.5700000e+02   1.4168413e+01   1.5320394e+01   1.7582913e+01   1.0376399e+01   7.7245586e+00   0.0000000e+00
   4.5800000e+02   1.4259927e+01   1.5314361e+01   1.7616726e+01   1.0319894e+01   7.7211181e+00   0.0000000e+00
   4.5900000e+02   1.4351562e+01   1.5305230e+01   1.7649807e+01   1.0262390e+01   7.7177038e+00   0.0000000e+00
   4.6000000e+02   1.4443058e+01   1.5293054e+01   1.7682073e+01   1.0203919e+01   7.7143156e+00   0.0000000e+00
   4.6100000e+02   1.4534168e+01   1.5277911e+01   1.7713444e+01   1.0144521e+01   7.7109532e+00   0.0000000e+00
   4.6200000e+02   1.4624662e+01   1.5259906e+01   1.7743843e+01   1.0084241e+01   7.7076162e+00   0.0000000e+00
   4.6300000e+02   1.4714332e+01   1.5239163e+01   1.7773198e+01   1.0023130e+01   7.7043044e+00   0.0000000e+00
   4.6400000e+02   1.4802991e+01   1.5215828e+01   1.7801440e+01   9.9612446e+00   7.7010175e+00   0.0000000e+00
   4.6500000e+02   1.4890474e+01   1.5190056e+01   1.7828508e+01   9.8986463e+00   7.6977553e+00   0.0000000e+00
   4.6600000e+02   1.4976643e+01   1.5162016e+01   1.7854345e+01   9.8354009e+00   7.6945176e+00   0.0000000e+00
   4.6700000e+02   1.5061382e+01   1.5131882e+01   1.7878899e+01   9.7715778e+00   7.6913041e+00   0.0000000e+00
   4.6800000e+02   1.5144601e+01   1.5099831e+01   1.7902124e+01   9.7072496e+00   7.6881144e+00   0.0000000e+00
   4.6900000e+02   1.5226232e+01   1.5066042e+01   1.7923982e+01   9.6424917e+00   7.6849485e+00   0.0000000e+00
   4.7000000e+02   1.5306228e+01   1.5030687e+01   1.7944439e+01   9.5773816e+00   7.6818060e+00   0.0000000e+00
   4.7100000e+02   1.5384564e+01   1.4993936e+01   1.7963469e+01   9.5119983e+00   7.6786867e+00   0.0000000e+00
   4.7200000e+02   1.5461231e+01   1.4955950e+01   1.7981049e+01   9.4464217e+00   7.6755904e+00   0.0000000e+00
   4.7300000e+02   1.5536237e+01   1.4916879e+01   1.7997167e+01   9.3807324e+00   7.6725169e+00   0.0000000e+00
   4.7400000e+02   1.5609603e+01   1.4876866e+01   1.8011812e+01   9.3150108e+00   7.6694658e+00   0.0000000e+00
   4.7500000e+02   1.5681361e+01   1.4836040e+01   1.8024983e+01   9.2493369e+00   7.6664370e+00   0.0000000e+00
   4.7600000e+02   1.5751555e+01   1.4794518e+01   1.8036682e+01   9.1837897e+00   7.6634303e+00   0.0000000e+00
   4.7700000e+02   1.5820234e+01   1.4752405e+01   1.8046917e+01   9.1184470e+00   7.6604455e+00   0.0000000e+00
   4.7800000e+02   1.5887453e+01   1.4709797e+01   1.8055702e+01   9.0533846e+00   7.6574822e+00   0.0000000e+00
   4.7900000e+02   1.5953271e+01   1.4666772e+01   1.8063056e+01   8.9886765e+00   7.6545404e+00   0.0000000e+00
   4.8000000e+02   1.6017749e+01   1.4623403e+01   1.8069001e+01   8.9243942e+00   7.6516198e+00   0.0000000e+00
   4.8100000e+02   1.6080950e+01   1.4579749e+01   1.8073565e+01   8.8606065e+00   7.6487201e+00   0.0000000e+00
   4.8200000e+02   1.6142934e+01   1.4535858e+01   1.8076779e+01   8.7973794e+00   7.6458412e+00   0.0000000e+00
   4.8300000e+02   1.6203763e+01   1.4491772e+01   1.8078679e+01   8.7347757e+00   7.6429830e+00   0.0000000e+00
   4.8400000e+02   1.6263495e+01   1.4447523e+01   1.8079303e+01   8.6728551e+00   7.6401450e+00   0.0000000e+00
   4.8500000e+02   1.6322184e+01   1.4403135e+01   1.8078693e+01   8.6116738e+00   7.6373273e+00   0.0000000e+00
   4.8600000e+02   1.6379883e+01   1.4358626e+01   1.8076892e+01   8.5512845e+00   7.6345295e+00   0.0000000e+00
   4.8700000e+02   1.6436641e+01   1.4314010e+01   1.8073949e+01   8.4917364e+00   7.6317516e+00   0.0000000e+00
   4.8800000e+02   1.6492500e+01   1.4269293e+01   1.8069910e+01   8.4330750e+00   7.6289932e+00   0.0000000e+00
   4.8900000e+02   1.6547502e+01   1.4224479e+01   1.8064829e+01   8.3753422e+00   7.6262542e+00   0.0000000e+00
   4.9000000e+02   1.6601682e+01   1.4179569e+01   1.8058755e+01   8.3185764e+00   7.6235344e+00   0.0000000e+00
   4.9100000e+02   1.6655072e+01   1.4134560e+01   1.8051743e+01   8.2628122e+00   7.6208337e+00   0.0000000e+00
   4.9200000e+02   1.6707699e+01   1.4089447e+01   1.8043848e+01   8.2080808e+00   7.6181518e+00   0.0000000e+00
   4.9300000e+02   1.6759586e+01   1.4044224e+01   1.8035124e+01   8.1544097e+00   7.6154886e+00   0.0000000e+00
   4.9400000e+02   1.6810755e+01   1.3998885e+01   1.8025628e+01   8.1018230e+00   7.6128439e+00   0.0000000e+00
   4.9500000e+02   1.6861219e+01   1.3953422e+01   1.8015415e+01   8.0503416e+00   7.6102175e+00   0.0000000e+00
   4.9600000e+02   1.6910993e+01   1.3907828e+01   1.8004542e+01   7.9999831e+00   7.6076092e+00   0.0000000e+00
   4.9700000e+02   1.6960085e+01   1.3862094e+01   1.7993065e+01   7.9507618e+00   7.6050189e+00   0.0000000e+00
   4.9800000e+02   1.7008503e+01   1.3816215e+01   1.7981040e+01   7.9026889e+00   7.6024465e+00   0.0000000e+00
   4.9900000e+02   1.7056250e+01   1.3770184e+01   1.7968524e+01   7.8557729e+00   7.5998916e+00   0.0000000e+00
   5.0000000e+02   1.7103328e+01   1.3723996e+01   1.7955573e+01   7.8100194e+00   7.5973542e+00   0.0000000e+00
   5.0100000e+02   1.7149737e+01   1.3677647e+01   1.7942241e+01   7.7654311e+00   7.5948341e+00   0.0000000e+00
   5.0200000e+02   1.7195474e+01   1.3631135e+01   1.7928584e+01   7.7220083e+00   7.5923312e+00   0.0000000e+00
   5.0300000e+02   1.7240536e+01   1.3584458e+01   1.7914658e+01   7.6797487e+00   7.5898452e+00   0.0000000e+00
   5.0400000e+02   1.7284918e+01   1.3537616e+01   1.7900518e+01   7.6386479e+00   7.5873761e+00   0.0000000e+00
   5.0500000e+02   1.7328613e+01   1.3490611e+01   1.7886225e+01   7.5986989e+00   7.5849237e+00   0.0000000e+00
   5.0600000e+02   1.7371615e+01   1.3443446e+01   1.7871851e+01   7.5598706e+00   7.5824877e+00   0.0000000e+00
   5.0700000e+02   1.7413916e+01   1.3396127e+01   1.7857421e+01   7.5221224e+00   7.5800681e+00   0.0000000e+00
   5.0800000e+02   1.7455509e+01   1.3348658e+01   1.7842963e+01   7.4854421e+00   7.5776648e+00   0.0000000e+00
   5.0900000e+02   1.7496385e+01   1.3301048e+01   1.7828515e+01   7.4498159e+00   7.5752775e+00   0.0000000e+00
   5.1000000e+02   1.7536535e+01   1.3253306e+01   1.7814113e+01   7.4152285e+00   7.5729061e+00   0.0000000e+00
   5.1100000e+02   1.7575952e+01   1.3205443e+01   1.7799794e+01   7.3816627e+00   7.5705505e+00   0.0000000e+00
   5.1200000e+02   1.7614628e+01   1.3157470e+01   1.7785595e+01   7.3491000e+00   7.5682105e+00   0.0000000e+00
   5.1300000e+02   1.7652554e+01   1.3109400e+01   1.7771551e+01   7.3175205e+00   7.5658860e+00   0.0000000e+00
   5.1400000e+02   1.7689723e+01   1.3061247e+01   1.7757696e+01   7.2869029e+00   7.5635769e+00   0.0000000e+00
   5.1500000e+02   1.7726130e+01   1.3013028e+01   1.7744064e+01   7.2572250e+00   7.5612830e+00   0.0000000e+00
   5.1600000e+02   1.7761768e+01   1.2964757e+01   1.7730686e+01   7.2284630e+00   7.5590041e+00   0.0000000e+00
   5.1700000e+02   1.7796631e+01   1.2916453e+01   1.7717594e+01   7.2005926e+00   7.5567402e+00   0.0000000e+00
   5.1800000e+02   1.7830715e+01   1.2868133e+01   1.7704815e+01   7.1735880e+00   7.5544911e+00   0.0000000e+00
   5.1900000e+02   1.7864016e+01   1.2819816e+01   1.7692378e+01   7.1474230e+00   7.5522566e+00   0.0000000e+00
   5.2000000e+02   1.7896532e+01   1.2771521e+01   1.7680310e+01   7.1220702e+00   7.5500367e+00   0.0000000e+00
   5.2100000e+02   1.7928261e+01   1.2723269e+01   1.7668636e+01   7.0975018e+00   7.5478312e+00   0.0000000e+00
   5.2200000e+02   1.7959201e+01   1.2675079e+01   1.7657378e+01   7.0736890e+00   7.5456400e+00   0.0000000e+00
   5.2300000e+02   1.7989353e+01   1.2626973e+01   1.7646561e+01   7.0506027e+00   7.5434630e+00   0.0000000e+00
   5.2400000e+02   1.8018718e+01   1.2578971e+01   1.7636203e+01   7.0282129e+00   7.5412999e+00   0.0000000e+00
   5.2500000e+02   1.8047298e+01   1.2531095e+01   1.7626326e+01   7.0064895e+00   7.5391508e+00   0.0000000e+00
   5.2600000e+02   1.8075095e+01   1.2483367e+01   1.7616946e+01   6.9854018e+00   7.5370155e+00   0.0000000e+00
   5.2700000e+02   1.8102114e+01   1.2435807e+01   1.7608081e+01   6.9649185e+00   7.5348938e+00   0.0000000e+00
   5.2800000e+02   1.8128360e+01   1.2388437e+01   1.7599744e+01   6.9450085e+00   7.5327857e+00   0.0000000e+00
   5.2900000e+02   1.8153838e+01   1.2341279e+01   1.7591951e+01   6.9256399e+00   7.5306911e+00   0.0000000e+00
   5.3000000e+02   1.8178555e+01   1.2294353e+01   1.7584714e+01   6.9067810e+00   7.5286097e+00   0.0000000e+00
   5.3100000e+02   1.8202519e+01   1.2247682e+01   1.7578042e+01   6.8883998e+00   7.5265415e+00   0.0000000e+00
   5.3200000e+02   1.8225739e+01   1.2201286e+01   1.7571946e+01   6.8704641e+00   7.5244864e+00   0.0000000e+00
   5.3300000e+02   1.8248223e+01   1.2155185e+01   1.7566435e+01   6.8529418e+00   7.5224443e+00   0.0000000e+00
   5.3400000e+02   1.8269983e+01   1.2109401e+01   1.7561513e+01   6.8358009e+00   7.5204150e+00   0.0000000e+00
   5.3500000e+02   1.8291029e+01   1.2063952e+01   1.7557188e+01   6.8190092e+00   7.5183985e+00   0.0000000e+00
   5.3600000e+02   1.8311373e+01   1.2018859e+01   1.7553463e+01   6.8025347e+00   7.5163946e+00   0.0000000e+00
   5.3700000e+02   1.8331027e+01   1.1974141e+01   1.7550340e+01   6.7863458e+00   7.5144033e+00   0.0000000e+00
   5.3800000e+02   1.8350005e+01   1.1929816e+01   1.7547821e+01   6.7704107e+00   7.5124243e+00   0.0000000e+00
   5.3900000e+02   1.8368321e+01   1.1885903e+01   1.7545907e+01   6.7546981e+00   7.5104577e+00   0.0000000e+00
   5.4000000e+02   1.8385989e+01   1.1842419e+01   1.7544594e+01   6.7391771e+00   7.5085033e+00   0.0000000e+00
   5.4100000e+02   1.8403024e+01   1.1799382e+01   1.7543883e+01   6.7238169e+00   7.5065610e+00   0.0000000e+00
   5.4200000e+02   1.8419442e+01   1.1756808e+01   1.7543767e+01   6.7085873e+00   7.5046308e+00   0.0000000e+00
   5.4300000e+02   1.8435259e+01   1.1714713e+01   1.7544243e+01   6.6934585e+00   7.5027124e+00   0.0000000e+00
   5.4400000e+02   1.8450492e+01   1.1673114e+01   1.7545305e+01   6.6784011e+00   7.5008058e+00   0.0000000e+00
   5.4500000e+02   1.8465157e+01   1.1632024e+01   1.7546944e+01   6.6633865e+00   7.4989109e+00   0.0000000e+00
   5.4600000e+02   1.8479273e+01   1.1591460e+01   1.7549152e+01   6.6483864e+00   7.4970277e+00   0.0000000e+00
   5.4700000e+02   1.8492857e+01   1.1551433e+01   1.7551920e+01   6.6333733e+00   7.4951559e+00   0.0000000e+00
   5.4800000e+02   1.8505927e+01   1.1511958e+01   1.7555237e+01   6.6183205e+00   7.4932956e+00   0.0000000e+00
   5.4900000e+02   1.8518503e+01   1.1473048e+01   1.7559092e+01   6.6032017e+00   7.4914466e+00   0.0000000e+00
   5.5000000e+02   1.8530602e+01   1.1434715e+01   1.7563470e+01   6.5879916e+00   7.4896088e+00   0.0000000e+00
   5.5100000e+02   1.8542245e+01   1.1396970e+01   1.7568360e+01   6.5726657e+00   7.4877822e+00   0.0000000e+00
   5.5200000e+02   1.8553451e+01   1.1359824e+01   1.7573745e+01   6.5572003e+00   7.4859665e+00   0.0000000e+00
   5.5300000e+02   1.8564240e+01   1.1323288e+01   1.7579611e+01   6.5415726e+00   7.4841619e+00   0.0000000e+00
   5.5400000e+02   1.8574632e+01   1.1287372e+01   1.7585940e+01   6.5257607e+00   7.4823681e+00   0.0000000e+00
   5.5500000e+02   1.8584646e+01   1.1252085e+01   1.7592717e+01   6.5097437e+00   7.4805851e+00   0.0000000e+00
   5.5600000e+02   1.8594304e+01   1.1217437e+01   1.7599922e+01   6.4935017e+00   7.4788127e+00   0.0000000e+00
   5.5700000e+02   1.8603626e+01   1.1183435e+01   1.7607537e+01   6.4770157e+00   7.4770510e+00   0.0000000e+00
   5.5800000e+02   1.8612633e+01   1.1150088e+01   1.7615544e+01   6.4602678e+00   7.4752998e+00   0.0000000e+00
   5.5900000e+02   1.8621346e+01   1.1117402e+01   1.7623921e+01   6.4432412e+00   7.4735590e+00   0.0000000e+00
   5.6000000e+02   1.8629785e+01   1.1085386e+01   1.7632649e+01   6.4259201e+00   7.4718285e+00   0.0000000e+00
   5.6100000e+02   1.8637973e+01   1.1054044e+01   1.7641706e+01   6.4082900e+00   7.4701083e+00   0.0000000e+00
   5.6200000e+02   1.8645931e+01   1.1023384e+01   1.7651072e+01   6.3903374e+00   7.4683982e+00   0.0000000e+00
   5.6300000e+02   1.8653680e+01   1.0993410e+01   1.7660724e+01   6.3720497e+00   7.4666983e+00   0.0000000e+00
   5.6400000e+02   1.8661242e+01   1.0964128e+01   1.7670641e+01   6.3534159e+00   7.4650084e+00   0.0000000e+00
   5.6500000e+02   1.8668640e+01   1.0935543e+01   1.7680800e+01   6.3344257e+00   7.4633284e+00   0.0000000e+00
   5.6600000e+02   1.8675894e+01   1.0907658e+01   1.7691179e+01   6.3150703e+00   7.4616582e+00   0.0000000e+00
   5.6700000e+02   1.8683027e+01   1.0880477e+01   1.7701755e+01   6.2953419e+00   7.4599978e+00   0.0000000e+00
   5.6800000e+02   1.8690062e+01   1.0854003e+01   1.7712506e+01   6.2752337e+00   7.4583471e+00   0.0000000e+00
   5.6900000e+02   1.8697021e+01   1.0828240e+01   1.7723408e+01   6.2547404e+00   7.4567061e+00   0.0000000e+00
   5.7000000e+02   1.8703926e+01   1.0803190e+01   1.7734440e+01   6.2338574e+00   7.4550746e+00   0.0000000e+00
   5.7100000e+02   1.8710801e+01   1.0778854e+01   1.7745578e+01   6.2125815e+00   7.4534525e+00   0.0000000e+00
   5.7200000e+02   1.8717669e+01   1.0755236e+01   1.7756800e+01   6.1909106e+00   7.4518398e+00   0.0000000e+00
   5.7300000e+02   1.8724552e+01   1.0732335e+01   1.7768084e+01   6.1688435e+00   7.4502365e+00   0.0000000e+00
   5.7400000e+02   1.8731474e+01   1.0710153e+01   1.7779408e+01   6.1463803e+00   7.4486424e+00   0.0000000e+00
   5.7500000e+02   1.8738460e+01   1.0688690e+01   1.7790750e+01   6.1235218e+00   7.4470575e+00   0.0000000e+00
   5.7600000e+02   1.8745532e+01   1.0667947e+01   1.7802090e+01   6.1002701e+00   7.4454816e+00   0.0000000e+00
   5.7700000e+02   1.8752715e+01   1.0647923e+01   1.7813405e+01   6.0766282e+00   7.4439148e+00   0.0000000e+00
   5.7800000e+02   1.8760033e+01   1.0628616e+01   1.7824676e+01   6.0526000e+00   7.4423570e+00   0.0000000e+00
   5.7900000e+02   1.8767511e+01   1.0610027e+01   1.7835883e+01   6.0281902e+00   7.4408080e+00   0.0000000e+00
   5.8000000e+02   1.8775175e+01   1.0592153e+01   1.7847006e+01   6.0034047e+00   7.4392679e+00   0.0000000e+00
   5.8100000e+02   1.8783049e+01   1.0574992e+01   1.7858026e+01   5.9782498e+00   7.4377365e+00   0.0000000e+00
   5.8200000e+02   1.8791160e+01   1.0558541e+01   1.7868925e+01   5.9527329e+00   7.4362138e+00   0.0000000e+00
   5.8300000e+02   1.8799532e+01   1.0542798e+01   1.7879686e+01   5.9268620e+00   7.4346997e+00   0.0000000e+00
   5.8400000e+02   1.8808194e+01   1.0527759e+01   1.7890291e+01   5.9006460e+00   7.4331942e+00   0.0000000e+00
   5.8500000e+02   1.8817172e+01   1.0513418e+01   1.7900724e+01   5.8740941e+00   7.4316971e+00   0.0000000e+00
   5.8600000e+02   1.8826493e+01   1.0499773e+01   1.7910969e+01   5.8472165e+00   7.4302085e+00   0.0000000e+00
   5.8700000e+02   1.8836185e+01   1.0486817e+01   1.7921013e+01   5.8200238e+00   7.4287282e+00   0.0000000e+00
   5.8800000e+02   1.8846277e+01   1.0474543e+01   1.7930839e+01   5.7925271e+00   7.4272562e+00   0.0000000e+00
   5.8900000e+02   1.8856797e+01   1.0462946e+01   1.7940436e+01   5.7647379e+00   7.4257925e+00   0.0000000e+00
   5.9000000e+02   1.8867775e+01   1.0452018e+01   1.7949791e+01   5.7366684e+00   7.4243369e+00   0.0000000e+00
   5.9100000e+02   1.8879241e+01   1.0441750e+01   1.7958891e+01   5.7083308e+00   7.4228894e+00   0.0000000e+00
   5.9200000e+02   1.8891225e+01   1.0432134e+01   1.7967726e+01   5.6797381e+00   7.4214500e+00   0.0000000e+00
   5.9300000e+02   1.8903758e+01   1.0423158e+01   1.7976286e+01   5.6509033e+00   7.4200185e+00   0.0000000e+00
   5.9400000e+02   1.8916873e+01   1.0414813e+01   1.7984561e+01   5.6218396e+00   7.4185950e+00   0.0000000e+00
   5.9500000e+02   1.8930601e+01   1.0407085e+01   1.7992542e+01   5.5925605e+00   7.4171793e+00   0.0000000e+00
   5.9600000e+02   1.8944975e+01   1.0399961e+01   1.8000222e+01   5.5630797e+00   7.4157714e+00   0.0000000e+00
   5.9700000e+02   1.8960030e+01   1.0393427e+01   1.8007594e+01   5.5334110e+00   7.4143713e+00   0.0000000e+00
   5.9800000e+02   1.8975799e+01   1.0387468e+01   1.8014652e+01   5.5035682e+00   7.4129789e+00   0.0000000e+00
   5.9900000e+02   1.8992317e+01   1.0382065e+01   1.8021389e+01   5.4735652e+00   7.4115940e+00   0.0000000e+00
   6.0000000e+02   1.9009620e+01   1.0377199e+01   1.8027801e+01   5.4434159e+00   7.4102168e+00   0.0000000e+00
   6.0100000e+02   1.9027744e+01   1.0372851e+01   1.8033884e+01   5.4131341e+00   7.4088471e+00   0.0000000e+00
   6.0200000e+02   1.9046725e+01   1.0368998e+01   1.8039635e+01   5.3827336e+00   7.4074848e+00   0.0000000e+00
   6.0300000e+02   1.9066602e+01   1.0365617e+01   1.8045052e+01   5.3522281e+00   7.4061300e+00   0.0000000e+00
   6.0400000e+02   1.9087411e+01   1.0362680e+01   1.8050132e+01   5.3216310e+00   7.4047825e+00   0.0000000e+00
   6.0500000e+02   1.9109191e+01   1.0360160e+01   1.8054874e+01   5.2909557e+00   7.4034423e+00   0.0000000e+00
   6.0600000e+02   1.9131981e+01   1.0358026e+01   1.8059277e+01   5.2602153e+00   7.4021093e+00   0.0000000e+00
   6.0700000e+02   1.9155820e+01   1.0356245e+01   1.8063342e+01   5.2294226e+00   7.4007835e+00   0.0000000e+00
   6.0800000e+02   1.9180747e+01   1.0354781e+01   1.8067070e+01   5.1985904e+00   7.3994649e+00   0.0000000e+00
   6.0900000e+02   1.9206801e+01   1.0353596e+01   1.8070461e+01   5.1677310e+00   7.3981534e+00   0.0000000e+00
   6.1000000e+02   1.9234022e+01   1.0352649e+01   1.8073517e+01   5.1368563e+00   7.3968488e+00   0.0000000e+00
   6.1100000e+02   1.9262449e+01   1.0351895e+01   1.8076241e+01   5.1059782e+00   7.3955513e+00   0.0000000e+00
   6.1200000e+02   1.9292121e+01   1.0351287e+01   1.8078635e+01   5.0751079e+00   7.3942607e+00   0.0000000e+00
   6.1300000e+02   1.9323076e+01   1.0350772e+01   1.8080704e+01   5.0442565e+00   7.3929770e+00   0.0000000e+00
   6.1400000e+02   1.9355353e+01   1.0350296e+01   1.8082450e+01   5.0134346e+00   7.3917001e+00   0.0000000e+00
   6.1500000e+02   1.9388987e+01   1.0349801e+01   1.8083877e+01   4.9826523e+00   7.3904300e+00   0.0000000e+00
   6.1600000e+02   1.9424015e+01   1.0349223e+01   1.8084991e+01   4.9519195e+00   7.3891666e+00   0.0000000e+00
   6.1700000e+02   1.9460470e+01   1.0348495e+01   1.8085796e+01   4.9212455e+00   7.3879100e+00   0.0000000e+00
   6.1800000e+02   1.9498384e+01   1.0347547e+01   1.8086298e+01   4.8906392e+00   7.3866599e+00   0.0000000e+00
   6.1900000e+02   1.9537787e+01   1.0346303e+01   1.8086503e+01   4.8601092e+00   7.3854164e+00   0.0000000e+00
   6.2000000e+02   1.9578706e+01   1.0344682e+01   1.8086416e+01   4.8296635e+00   7.3841795e+00   0.0000000e+00
   6.2100000e+02   1.9621165e+01   1.0342601e+01   1.8086043e+01   4.7993095e+00   7.3829491e+00   0.0000000e+00
   6.2200000e+02   1.9665184e+01   1.0339969e+01   1.8085391e+01   4.7690544e+00   7.3817251e+00   0.0000000e+00
   6.2300000e+02   1.9710780e+01   1.0336693e+01   1.8084467e+01   4.7389048e+00   7.3805076e+00   0.0000000e+00
   6.2400000e+02   1.9757963e+01   1.0332673e+01   1.8083278e+01   4.7088668e+00   7.3792964e+00   0.0000000e+00
   6.2500000e+02   1.9806741e+01   1.0327808e+01   1.8081831e+01   4.6789461e+00   7.3780915e+00   0.0000000e+00
   6.2600000e+02   1.9857113e+01   1.0321990e+01   1.8080132e+01   4.6491478e+00   7.3768928e+00   0.0000000e+00
   6.2700000e+02   1.9909073e+01   1.0315106e+01   1.8078190e+01   4.6194765e+00   7.3757004e+00   0.0000000e+00
   6.2800000e+02   1.9962607e+01   1.0307042e+01   1.8076012e+01   4.5899364e+00   7.3745142e+00   0.0000000e+00
   6.2900000e+02   2.0017695e+01   1.0297678e+01   1.8073604e+01   4.5605311e+00   7.3733341e+00   0.0000000e+00
   6.3000000e+02   2.0074306e+01   1.0286893e+01   1.8070976e+01   4.5312639e+00   7.3721601e+00   0.0000000e+00
   6.3100000e+02   2.0132402e+01   1.0274563e+01   1.8068135e+01   4.5021374e+00   7.3709922e+00   0.0000000e+00
   6.3200000e+02   2.0191932e+01   1.0260560e+01   1.8065088e+01   4.4731539e+00   7.3698302e+00   0.0000000e+00
   6.3300000e+02   2.0252838e+01   1.0244759e+01   1.8061842e+01   4.4443149e+00   7.3686743e+00   0.0000000e+00
   6.3400000e+02   2.0315049e+01   1.0227032e+01   1.8058406e+01   4.4156216e+00   7.3675242e+00   0.0000000e+00
   6.3500000e+02   2.0378482e+01   1.0207252e+01   1.8054787e+01   4.3870749e+00   7.3663801e+00   0.0000000e+00
   6.3600000e+02   2.0443044e+01   1.0185295e+01   1.8050992e+01   4.3586748e+00   7.3652418e+00   0.0000000e+00
   6.3700000e+02   2.0508627e+01   1.0161040e+01   1.8047029e+01   4.3304211e+00   7.3641093e+00   0.0000000e+00
   6.3800000e+02   2.0575114e+01   1.0134371e+01   1.8042905e+01   4.3023132e+00   7.3629825e+00   0.0000000e+00
   6.3900000e+02   2.0642370e+01   1.0105175e+01   1.8038627e+01   4.2743496e+00   7.3618615e+00   0.0000000e+00
   6.4000000e+02   2.0710254e+01   1.0073350e+01   1.8034202e+01   4.2465289e+00   7.3607461e+00   0.0000000e+00
   6.4100000e+02   2.0778607e+01   1.0038802e+01   1.8029637e+01   4.2188486e+00   7.3596364e+00   0.0000000e+00
   6.4200000e+02   2.0847262e+01   1.0001445e+01   1.8024938e+01   4.1913063e+00   7.3585324e+00   0.0000000e+00
   6.4300000e+02   2.0916039e+01   9.9612076e+00   1.8020111e+01   4.1638989e+00   7.3574338e+00   0.0000000e+00
   6.4400000e+02   2.0984749e+01   9.9180309e+00   1.8015163e+01   4.1366227e+00   7.3563408e+00   0.0000000e+00
   6.4500000e+02   2.1053194e+01   9.8718708e+00   1.8010098e+01   4.1094737e+00   7.3552533e+00   0.0000000e+00
   6.4600000e+02   2.1121166e+01   9.8226996e+00   1.8004923e+01   4.0824476e+00   7.3541713e+00   0.0000000e+00
   6.4700000e+02   2.1188455e+01   9.7705069e+00   1.7999643e+01   4.0555394e+00   7.3530947e+00   0.0000000e+00
   6.4800000e+02   2.1254842e+01   9.7153011e+00   1.7994262e+01   4.0287438e+00   7.3520234e+00   0.0000000e+00
   6.4900000e+02   2.1320110e+01   9.6571098e+00   1.7988784e+01   4.0020551e+00   7.3509575e+00   0.0000000e+00
   6.5000000e+02   2.1384040e+01   9.5959804e+00   1.7983214e+01   3.9754671e+00   7.3498969e+00   0.0000000e+00
   6.5100000e+02   2.1446412e+01   9.5319807e+00   1.7977554e+01   3.9489733e+00   7.3488416e+00   0.0000000e+00
   6.5200000e+02   2.1507016e+01   9.4651989e+00   1.7971808e+01   3.9225669e+00   7.3477915e+00   0.0000000e+00
   6.5300000e+02   2.1565643e+01   9.3957430e+00   1.7965978e+01   3.8962403e+00   7.3467466e+00   0.0000000e+00
   6.5400000e+02   2.1622097e+01   9.3237406e+00   1.7960065e+01   3.8699862e+00   7.3457069e+00   0.0000000e+00
   6.5500000e+02   2.1676190e+01   9.2493377e+00   1.7954072e+01   3.8437963e+00   7.3446723e+00   0.0000000e+00
   6.5600000e+02   2.1727750e+01   9.1726976e+00   1.7947998e+01   3.8176625e+00   7.3436428e+00   0.0000000e+00
   6.5700000e+02   2.1776619e+01   9.0939993e+00   1.7941845e+01   3.7915761e+00   7.3426184e+00   0.0000000e+00
   6.5800000e+02   2.1822655e+01   9.0134360e+00   1.7935610e+01   3.7655282e+00   7.3415990e+00   0.0000000e+00
   6.5900000e+02   2.1865734e+01   8.9312126e+00   1.7929292e+01   3.7395096e+00   7.3405846e+00   0.0000000e+00
   6.6000000e+02   2.1905756e+01   8.8475441e+00   1.7922890e+01   3.7135111e+00   7.3395752e+00   0.0000000e+00
   6.6100000e+02   2.1942636e+01   8.7626528e+00   1.7916400e+01   3.6875230e+00   7.3385706e+00   0.0000000e+00
   6.6200000e+02   2.1976313e+01   8.6767662e+00   1.7909819e+01   3.6615358e+00   7.3375710e+00   0.0000000e+00
   6.6300000e+02   2.2006747e+01   8.5901144e+00   1.7903142e+01   3.6355394e+00   7.3365763e+00   0.0000000e+00
   6.6400000e+02   2.2033919e+01   8.5029276e+00   1.7896362e+01   3.6095242e+00   7.3355864e+00   0.0000000e+00
   6.6500000e+02   2.2057832e+01   8.4154342e+00   1.7889474e+01   3.5834801e+00   7.3346013e+00   0.0000000e+00
   6.6600000e+02   2.2078506e+01   8.3278581e+00   1.7882470e+01   3.5573974e+00   7.3336209e+00   0.0000000e+00
   6.6700000e+02   2.2095984e+01   8.2404166e+00   1.7875340e+01   3.5312662e+00   7.3326453e+00   0.0000000e+00
   6.6800000e+02   2.2110326e+01   8.1533191e+00   1.7868076e+01   3.5050770e+00   7.3316744e+00   0.0000000e+00
   6.6900000e+02   2.2121605e+01   8.0667646e+00   1.7860666e+01   3.4788205e+00   7.3307082e+00   0.0000000e+00
   6.7000000e+02   2.2129915e+01   7.9809410e+00   1.7853098e+01   3.4524876e+00   7.3297467e+00   0.0000000e+00
   6.7100000e+02   2.2135358e+01   7.8960237e+00   1.7845359e+01   3.4260697e+00   7.3287897e+00   0.0000000e+00
   6.7200000e+02   2.2138051e+01   7.8121743e+00   1.7837434e+01   3.3995586e+00   7.3278374e+00   0.0000000e+00
   6.7300000e+02   2.2138120e+01   7.7295405e+00   1.7829308e+01   3.3729467e+00   7.3268895e+00   0.0000000e+00
   6.7400000e+02   2.2135697e+01   7.6482552e+00   1.7820962e+01   3.3462274e+00   7.3259463e+00   0.0000000e+00
   6.7500000e+02   2.2130924e+01   7.5684368e+00   1.7812380e+01   3.3193944e+00   7.3250075e+00   0.0000000e+00
   6.7600000e+02   2.2123944e+01   7.4901886e+00   1.7803542e+01   3.2924428e+00   7.3240732e+00   0.0000000e+00
   6.7700000e+02   2.2114905e+01   7.4135995e+00   1.7794425e+01   3.2653686e+00   7.3231433e+00   0.0000000e+00
   6.7800000e+02   2.2103957e+01   7.3387441e+00   1.7785009e+01   3.2381689e+00   7.3222178e+00   0.0000000e+00
   6.7900000e+02   2.2091249e+01   7.2656833e+00   1.7775270e+01   3.2108423e+00   7.3212968e+00   0.0000000e+00
   6.8000000e+02   2.2076929e+01   7.1944647e+00   1.7765182e+01   3.1833889e+00   7.3203800e+00   0.0000000e+00
   6.8100000e+02   2.2061143e+01   7.1251239e+00   1.7754721e+01   3.1558104e+00   7.3194676e+00   0.0000000e+00
   6.8200000e+02   2.2044034e+01   7.0576846e+00   1.7743859e+01   3.1281104e+00   7.3185595e+00   0.0000000e+00
   6.8300000e+02   2.2025742e+01   6.9921599e+00   1.7732569e+01   3.1002944e+00   7.3176557e+00   0.0000000e+00
   6.8400000e+02   2.2006400e+01   6.9285530e+00   1.7720821e+01   3.0723701e+00   7.3167561e+00   0.0000000e+00
   6.8500000e+02   2.1986138e+01   6.8668579e+00   1.7708586e+01   3.0443475e+00   7.3158608e+00   0.0000000e+00
   6.8600000e+02   2.1965079e+01   6.8070607e+00   1.7695833e+01   3.0162391e+00   7.3149696e+00   0.0000000e+00
   6.8700000e+02   2.1943340e+01   6.7491402e+00   1.7682533e+01   2.9880600e+00   7.3140826e+00   0.0000000e+00
   6.8800000e+02   2.1921034e+01   6.6930689e+00   1.7668653e+01   2.9598282e+00   7.3131997e+00   0.0000000e+00
   6.8900000e+02   2.1898265e+01   6.6388134e+00   1.7654164e+01   2.9315645e+00   7.3123210e+00   0.0000000e+00
   6.9000000e+02   2.1875131e+01   6.5863357e+00   1.7639034e+01   2.9032929e+00   7.3114463e+00   0.0000000e+00
   6.9100000e+02   2.1851725e+01   6.5355937e+00   1.7623232e+01   2.8750404e+00   7.3105757e+00   0.0000000e+00
   6.9200000e+02   2.1828132e+01   6.4865417e+00   1.7606729e+01   2.8468374e+00   7.3097091e+00   0.0000000e+00
   6.9300000e+02   2.1804431e+01   6.4391313e+00   1.7589497e+01   2.8187174e+00   7.3088466e+00   0.0000000e+00
   6.9400000e+02   2.1780697e+01   6.3933120e+00   1.7571507e+01   2.7907176e+00   7.3079880e+00   0.0000000e+00
   6.9500000e+02   2.1756997e+01   6.3490314e+00   1.7552735e+01   2.7628783e+00   7.3071334e+00   0.0000000e+00
   6.9600000e+02   2.1733392e+01   6.3062359e+00   1.7533157e+01   2.7352433e+00   7.3062827e+00   0.0000000e+00
   6.9700000e+02   2.1709939e+01   6.2648710e+00   1.7512751e+01   2.7078594e+00   7.3054359e+00   0.0000000e+00
   6.9800000e+02   2.1686689e+01   6.2248820e+00   1.7491499e+01   2.6807770e+00   7.3045930e+00   0.0000000e+00
   6.9900000e+02   2.1663689e+01   6.1862140e+00   1.7469385e+01   2.6540490e+00   7.3037540e+00   0.0000000e+00
   7.0000000e+02   2.1640980e+01   6.1488122e+00   1.7446399e+01   2.6277315e+00   7.3029188e+00   0.0000000e+00
   7.0100000e+02   2.1618599e+01   6.1126224e+00   1.7422532e+01   2.6018829e+00   7.3020875e+00   0.0000000e+00
   7.0200000e+02   2.1596581e+01   6.0775909e+00   1.7397781e+01   2.5765642e+00   7.3012599e+00   0.0000000e+00
   7.0300000e+02   2.1574954e+01   6.0436651e+00   1.7372146e+01   2.5518380e+00   7.3004361e+00   0.0000000e+00
   7.0400000e+02   2.1553745e+01   6.0107931e+00   1.7345633e+01   2.5277687e+00   7.2996160e+00   0.0000000e+00
   7.0500000e+02   2.1532977e+01   5.9789246e+00   1.7318253e+01   2.5044218e+00   7.2987997e+00   0.0000000e+00
   7.0600000e+02   2.1512668e+01   5.9480100e+00   1.7290023e+01   2.4818636e+00   7.2979870e+00   0.0000000e+00
   7.0700000e+02   2.1492836e+01   5.9180017e+00   1.7260962e+01   2.4601604e+00   7.2971781e+00   0.0000000e+00
   7.0800000e+02   2.1473495e+01   5.8888529e+00   1.7231100e+01   2.4393787e+00   7.2963727e+00   0.0000000e+00
   7.0900000e+02   2.1454658e+01   5.8605186e+00   1.7200467e+01   2.4195838e+00   7.2955711e+00   0.0000000e+00
   7.1000000e+02   2.1436334e+01   5.8329553e+00   1.7169104e+01   2.4008401e+00   7.2947730e+00   0.0000000e+00
   7.1100000e+02   2.1418531e+01   5.8061210e+00   1.7137053e+01   2.3832101e+00   7.2939785e+00   0.0000000e+00
   7.1200000e+02   2.1401256e+01   5.7799752e+00   1.7104364e+01   2.3667539e+00   7.2931876e+00   0.0000000e+00
   7.1300000e+02   2.1384514e+01   5.7544789e+00   1.7071092e+01   2.3515292e+00   7.2924002e+00   0.0000000e+00
   7.1400000e+02   2.1368309e+01   5.7295947e+00   1.7037297e+01   2.3375904e+00   7.2916163e+00   0.0000000e+00
   7.1500000e+02   2.1352642e+01   5.7052867e+00   1.7003045e+01   2.3249881e+00   7.2908360e+00   0.0000000e+00
   7.1600000e+02   2.1337517e+01   5.6815206e+00   1.6968405e+01   2.3137694e+00   7.2900591e+00   0.0000000e+00
   7.1700000e+02   2.1322933e+01   5.6582635e+00   1.6933452e+01   2.3039769e+00   7.2892857e+00   0.0000000e+00
   7.1800000e+02   2.1308892e+01   5.6354839e+00   1.6898265e+01   2.2956489e+00   7.2885157e+00   0.0000000e+00
   7.1900000e+02   2.1295394e+01   5.6131518e+00   1.6862929e+01   2.2888188e+00   7.2877492e+00   0.0000000e+00
   7.2000000e+02   2.1282440e+01   5.5912385e+00   1.6827530e+01   2.2835156e+00   7.2869860e+00   0.0000000e+00
   7.2100000e+02   2.1270032e+01   5.5697168e+00   1.6792164e+01   2.2797633e+00   7.2862262e+00   0.0000000e+00
   7.2200000e+02   2.1258171e+01   5.5485607e+00   1.6756930e+01   2.2775811e+00   7.2854698e+00   0.0000000e+00
   7.2300000e+02   2.1246864e+01   5.5277456e+00   1.6721933e+01   2.2769837e+00   7.2847167e+00   0.0000000e+00
   7.2400000e+02   2.1236118e+01   5.5072480e+00   1.6687293e+01   2.2779811e+00   7.2839669e+00   0.0000000e+00
   7.2500000e+02   2.1225948e+01   5.4870458e+00   1.6653145e+01   2.2805788e+00   7.2832204e+00   0.0000000e+00
   7.2600000e+02   2.1216386e+01   5.4671177e+00   1.6619656e+01   2.2847785e+00   7.2824772e+00   0.0000000e+00
   7.2700000e+02   2.1207522e+01   5.4474338e+00   1.6587094e+01   2.2905780e+00   7.2817373e+00   0.0000000e+00
   7.2800000e+02   2.1199415e+01   5.4277409e+00   1.6555943e+01   2.2975468e+00   7.2810006e+00   0.0000000e+00
   7.2900000e+02   2.1191871e+01   5.4079374e+00   1.6525822e+01   2.3051292e+00   7.2802671e+00   0.0000000e+00
   7.3000000e+02   2.1184797e+01   5.3880239e+00   1.6496482e+01   2.3133377e+00   7.2795368e+00   0.0000000e+00
   7.3100000e+02   2.1178132e+01   5.3680010e+00   1.6467809e+01   2.3221880e+00   7.2788097e+00   0.0000000e+00
   7.3200000e+02   2.1171829e+01   5.3478695e+00   1.6439735e+01   2.3316967e+00   7.2780858e+00   0.0000000e+00
   7.3300000e+02   2.1165850e+01   5.3276304e+00   1.6412213e+01   2.3418808e+00   7.2773650e+00   0.0000000e+00
   7.3400000e+02   2.1160160e+01   5.3072849e+00   1.6385210e+01   2.3527584e+00   7.2766473e+00   0.0000000e+00
   7.3500000e+02   2.1154730e+01   5.2868343e+00   1.6358704e+01   2.3643482e+00   7.2759327e+00   0.0000000e+00
   7.3600000e+02   2.1149532e+01   5.2662803e+00   1.6332679e+01   2.3766696e+00   7.2752212e+00   0.0000000e+00
   7.3700000e+02   2.1144543e+01   5.2456245e+00   1.6307127e+01   2.3897431e+00   7.2745128e+00   0.0000000e+00
   7.3800000e+02   2.1139740e+01   5.2248690e+00   1.6282044e+01   2.4035897e+00   7.2738075e+00   0.0000000e+00
   7.3900000e+02   2.1135101e+01   5.2040159e+00   1.6257429e+01   2.4182314e+00   7.2731052e+00   0.0000000e+00
   7.4000000e+02   2.1130606e+01   5.1830677e+00   1.6233288e+01   2.4336912e+00   7.2724059e+00   0.0000000e+00
   7.4100000e+02   2.1126236e+01   5.1620271e+00   1.6209629e+01   2.4499926e+00   7.2717096e+00   0.0000000e+00
   7.4200000e+02   2.1121974e+01   5.1408970e+00   1.6186464e+01   2.4671602e+00   7.2710163e+00   0.0000000e+00
   7.4300000e+02   2.1117801e+01   5.1196805e+00   1.6163808e+01   2.4852195e+00   7.2703259e+00   0.0000000e+00
   7.4400000e+02   2.1113703e+01   5.0983812e+00   1.6141682e+01   2.5041960e+00   7.2696385e+00   0.0000000e+00
   7.4500000e+02   2.1109662e+01   5.0770027e+00   1.6120109e+01   2.5241102e+00   7.2689541e+00   0.0000000e+00
   7.4600000e+02   2.1105663e+01   5.0555491e+00   1.6099109e+01   2.5449879e+00   7.2682725e+00   0.0000000e+00
   7.4700000e+02   2.1101692e+01   5.0340248e+00   1.6078709e+01   2.5668576e+00   7.2675939e+00   0.0000000e+00
   7.4800000e+02   2.1097733e+01   5.0124344e+00   1.6058938e+01   2.5897488e+00   7.2669181e+00   0.0000000e+00
   7.4900000e+02   2.1093773e+01   4.9907828e+00   1.6039832e+01   2.6136914e+00   7.2662452e+00   0.0000000e+00
   7.5000000e+02   2.1089798e+01   4.9690756e+00   1.6021430e+01   2.6387158e+00   7.2655751e+00   0.0000000e+00
   7.5100000e+02   2.1085795e+01   4.9473184e+00   1.6003776e+01   2.6648527e+00   7.2649079e+00   0.0000000e+00
   7.5200000e+02   2.1081749e+01   4.9255174e+00   1.5986918e+01   2.6921333e+00   7.2642435e+00   0.0000000e+00
   7.5300000e+02   2.1077649e+01   4.9036790e+00   1.5970910e+01   2.7205885e+00   7.2635819e+00   0.0000000e+00
   7.5400000e+02   2.1073480e+01   4.8818103e+00   1.5955810e+01   2.7502493e+00   7.2629231e+00   0.0000000e+00
   7.5500000e+02   2.1069232e+01   4.8599186e+00   1.5941685e+01   2.7811462e+00   7.2622670e+00   0.0000000e+00
   7.5600000e+02   2.1064891e+01   4.8380120e+00   1.5928605e+01   2.8133086e+00   7.2616137e+00   0.0000000e+00
   7.5700000e+02   2.1060444e+01   4.8160986e+00   1.5916649e+01   2.8467620e+00   7.2609632e+00   0.0000000e+00
   7.5800000e+02   2.1055881e+01   4.7941876e+00   1.5905897e+01   2.8815320e+00   7.2603153e+00   0.0000000e+00
   7.5900000e+02   2.1051189e+01   4.7722883e+00   1.5896440e+01   2.9176435e+00   7.2596702e+00   0.0000000e+00
   7.6000000e+02   2.1046356e+01   4.7504108e+00   1.5888376e+01   2.9551190e+00   7.2590277e+00   0.0000000e+00
   7.6100000e+02   2.1041370e+01   4.7285658e+00   1.5881811e+01   2.9939776e+00   7.2583880e+00   0.0000000e+00
   7.6200000e+02   2.1036221e+01   4.7067646e+00   1.5876860e+01   3.0342342e+00   7.2577509e+00   0.0000000e+00
   7.6300000e+02   2.1030896e+01   4.6850192e+00   1.5873648e+01   3.0758988e+00   7.2571164e+00   0.0000000e+00
   7.6400000e+02   2.1025384e+01   4.6633424e+00   1.5872309e+01   3.1189753e+00   7.2564846e+00   0.0000000e+00
   7.6500000e+02   2.1019674e+01   4.6417476e+00   1.5872988e+01   3.1634604e+00   7.2558553e+00   0.0000000e+00
   7.6600000e+02   2.1013754e+01   4.6202493e+00   1.5875837e+01   3.2093420e+00   7.2552287e+00   0.0000000e+00
   7.6700000e+02   2.1007615e+01   4.5988625e+00   1.5881024e+01   3.2565982e+00   7.2546047e+00   0.0000000e+00
   7.6800000e+02   2.1001245e+01   4.5776036e+00   1.5888723e+01   3.3051950e+00   7.2539833e+00   0.0000000e+00
   7.6900000e+02   2.0994633e+01   4.5564894e+00   1.5899121e+01   3.3550848e+00   7.2533644e+00   0.0000000e+00
   7.7000000e+02   2.0987768e+01   4.5355383e+00   1.5912416e+01   3.4062040e+00   7.2527480e+00   0.0000000e+00
   7.7100000e+02   2.0980642e+01   4.5147694e+00   1.5928814e+01   3.4584710e+00   7.2521342e+00   0.0000000e+00
   7.7200000e+02   2.0973242e+01   4.4942033e+00   1.5948532e+01   3.5117834e+00   7.2515229e+00   0.0000000e+00
   7.7300000e+02   2.0965559e+01   4.4738616e+00   1.5971795e+01   3.5660155e+00   7.2509141e+00   0.0000000e+00
   7.7400000e+02   2.0957584e+01   4.4537674e+00   1.5998836e+01   3.6210149e+00   7.2503078e+00   0.0000000e+00
   7.7500000e+02   2.0949308e+01   4.4339453e+00   1.6029889e+01   3.6766003e+00   7.2497039e+00   0.0000000e+00
   7.7600000e+02   2.0940719e+01   4.4144212e+00   1.6065195e+01   3.7325577e+00   7.2491026e+00   0.0000000e+00
   7.7700000e+02   2.0931811e+01   4.3952230e+00   1.6104991e+01   3.7886377e+00   7.2485036e+00   0.0000000e+00
   7.7800000e+02   2.0922575e+01   4.3763802e+00   1.6149509e+01   3.8445523e+00   7.2479071e+00   0.0000000e+00
   7.7900000e+02   2.0913002e+01   4.3579241e+00   1.6198971e+01   3.8999722e+00   7.2473131e+00   0.0000000e+00
   7.8000000e+02   2.0903085e+01   4.3398884e+00   1.6253586e+01   3.9545246e+00   7.2467214e+00   0.0000000e+00
   7.8100000e+02   2.0892818e+01   4.3223086e+00   1.6313536e+01   4.0077913e+00   7.2461321e+00   0.0000000e+00
   7.8200000e+02   2.0882193e+01   4.3052230e+00   1.6378976e+01   4.0593077e+00   7.2455452e+00   0.0000000e+00
   7.8300000e+02   2.0871207e+01   4.2886722e+00   1.6450023e+01   4.1085636e+00   7.2449607e+00   0.0000000e+00
   7.8400000e+02   2.0859854e+01   4.2726996e+00   1.6526745e+01   4.1550039e+00   7.2443785e+00   0.0000000e+00
   7.8500000e+02   2.0848131e+01   4.2573518e+00   1.6609153e+01   4.1980326e+00   7.2437987e+00   0.0000000e+00
   7.8600000e+02   2.0836036e+01   4.2426784e+00   1.6697191e+01   4.2370177e+00   7.2432212e+00   0.0000000e+00
   7.8700000e+02   2.0823568e+01   4.2287328e+00   1.6790725e+01   4.2712989e+00   7.2426461e+00   0.0000000e+00
   7.8800000e+02   2.0810728e+01   4.2155720e+00   1.6889534e+01   4.3001970e+00   7.2420732e+00   0.0000000e+00
   7.8900000e+02   2.0797520e+01   4.2032571e+00   1.6993302e+01   4.3230266e+00   7.2415026e+00   0.0000000e+00
   7.9000000e+02   2.0783947e+01   4.1918539e+00   1.7101613e+01   4.3391110e+00   7.2409343e+00   0.0000000e+00
   7.9100000e+02   2.0770018e+01   4.1814328e+00   1.7213943e+01   4.3477985e+00   7.2403683e+00   0.0000000e+00
   7.9200000e+02   2.0755744e+01   4.1720698e+00   1.7329664e+01   4.3484819e+00   7.2398045e+00   0.0000000e+00
   7.9300000e+02   2.0741139e+01   4.1638464e+00   1.7448042e+01   4.3406179e+00   7.2392430e+00   0.0000000e+00
   7.9400000e+02   2.0726220e+01   4.1568503e+00   1.7568248e+01   4.3237477e+00   7.2386837e+00   0.0000000e+00
   7.9500000e+02   2.0711011e+01   4.1511761e+00   1.7689367e+01   4.2975159e+00   7.2381266e+00   0.0000000e+00
   7.9600000e+02   2.0695541e+01   4.1469257e+00   1.7810418e+01   4.2616887e+00   7.2375717e+00   0.0000000e+00
   7.9700000e+02   2.0679843e+01   4.1442088e+00   1.7930368e+01   4.2161682e+00   7.2370190e+00   0.0000000e+00
   7.9800000e+02   2.0663961e+01   4.1431438e+00   1.8048161e+01   4.1610028e+00   7.2364686e+00   0.0000000e+00
   7.9900000e+02   2.0647946e+01   4.1438586e+00   1.8162741e+01   4.0963932e+00   7.2359202e+00   0.0000000e+00
   8.0000000e+02   2.0631859e+01   4.1464907e+00   1.8273082e+01   4.0226917e+00   7.2353741e+00   0.0000000e+00
   8.0100000e+02   2.0615773e+01   4.1511886e+00   1.8378213e+01   3.9403965e+00   7.2348301e+00   0.0000000e+00
   8.0200000e+02   2.0599777e+01   4.1581124e+00   1.8477244e+01   3.8501398e+00   7.2342882e+00   0.0000000e+00
   8.0300000e+02   2.0583974e+01   4.1674343e+00   1.8569389e+01   3.7526709e+00   7.2337485e+00   0.0000000e+00
   8.0400000e+02   2.0568489e+01   4.1793394e+00   1.8653981e+01   3.6488349e+00   7.2332108e+00   0.0000000e+00
   8.0500000e+02   2.0553469e+01   4.1940263e+00   1.8730492e+01   3.5395488e+00   7.2326753e+00   0.0000000e+00
   8.0600000e+02   2.0539088e+01   4.2117075e+00   1.8798531e+01   3.4257758e+00   7.2321419e+00   0.0000000e+00
   8.0700000e+02   2.0525552e+01   4.2326097e+00   1.8857854e+01   3.3084988e+00   7.2316105e+00   0.0000000e+00
   8.0800000e+02   2.0513105e+01   4.2569730e+00   1.8908356e+01   3.1886962e+00   7.2310812e+00   0.0000000e+00
   8.0900000e+02   2.0502036e+01   4.2850508e+00   1.8950065e+01   3.0673188e+00   7.2305540e+00   0.0000000e+00
   8.1000000e+02   2.0492687e+01   4.3171074e+00   1.8983128e+01   2.9452706e+00   7.2300289e+00   0.0000000e+00
   8.1100000e+02   2.0485459e+01   4.3534158e+00   1.9007797e+01   2.8233928e+00   7.2295057e+00   0.0000000e+00
   8.1200000e+02   2.0480829e+01   4.3942529e+00   1.9024414e+01   2.7024518e+00   7.2289846e+00   0.0000000e+00
   8.1300000e+02   2.0479357e+01   4.4398934e+00   1.9033394e+01   2.5831316e+00   7.2284655e+00   0.0000000e+00
   8.1400000e+02   2.0481708e+01   4.4905981e+00   1.9035206e+01   2.4660287e+00   7.2279485e+00   0.0000000e+00
   8.1500000e+02   2.0488653e+01   4.5465900e+00   1.9030356e+01   2.3516515e+00   7.2274334e+00   0.0000000e+00
   8.1600000e+02   2.0501085e+01   4.6080595e+00   1.9019375e+01   2.2404220e+00   7.2269203e+00   0.0000000e+00
   8.1700000e+02   2.0520048e+01   4.6751329e+00   1.9002806e+01   2.1326791e+00   7.2264092e+00   0.0000000e+00
   8.1800000e+02   2.0546753e+01   4.7478350e+00   1.8981187e+01   2.0286845e+00   7.2259000e+00   0.0000000e+00
   8.1900000e+02   2.0582593e+01   4.8260458e+00   1.8955050e+01   1.9286293e+00   7.2253928e+00   0.0000000e+00
   8.2000000e+02   2.0629151e+01   4.9094443e+00   1.8924905e+01   1.8326411e+00   7.2248876e+00   0.0000000e+00
   8.2100000e+02   2.0688199e+01   4.9974375e+00   1.8891242e+01   1.7407913e+00   7.2243843e+00   0.0000000e+00
   8.2200000e+02   2.0761682e+01   5.0890748e+00   1.8854520e+01   1.6531034e+00   7.2238829e+00   0.0000000e+00
   8.2300000e+02   2.0851680e+01   5.1829452e+00   1.8815171e+01   1.5695593e+00   7.2233834e+00   0.0000000e+00
   8.2400000e+02   2.0960328e+01   5.2770647e+00   1.8773591e+01   1.4901068e+00   7.2228858e+00   0.0000000e+00
   8.2500000e+02   2.1089692e+01   5.3687592e+00   1.8730146e+01   1.4146657e+00   7.2223902e+00   0.0000000e+00
   8.2600000e+02   2.1241584e+01   5.4545630e+00   1.8685168e+01   1.3431332e+00   7.2218964e+00   0.0000000e+00
   8.2700000e+02   2.1417301e+01   5.5301557e+00   1.8638960e+01   1.2753893e+00   7.2214045e+00   0.0000000e+00
   8.2800000e+02   2.1617302e+01   5.5903777e+00   1.8591793e+01   1.2113008e+00   7.2209144e+00   0.0000000e+00
   8.2900000e+02   2.1840831e+01   5.6293690e+00   1.8543908e+01   1.1507255e+00   7.2204262e+00   0.0000000e+00
   8.3000000e+02   2.2085531e+01   5.6408738e+00   1.8495521e+01   1.0935151e+00   7.2199399e+00   0.0000000e+00
   8.3100000e+02   2.2347149e+01   5.6187406e+00   1.8446823e+01   1.0395181e+00   7.2194554e+00   0.0000000e+00
   8.3200000e+02   2.2619404e+01   5.5576006e+00   1.8397982e+01   9.8858164e-01   7.2189727e+00   0.0000000e+00
   8.3300000e+02   2.2894153e+01   5.4536502e+00   1.8349143e+01   9.4055398e-01   7.2184919e+00   0.0000000e+00
   8.3400000e+02   2.3161904e+01   5.3053919e+00   1.8300435e+01   8.9528539e-01   7.2180128e+00   0.0000000e+00
   8.3500000e+02   2.3412670e+01   5.1141513e+00   1.8251968e+01   8.5262952e-01   7.2175356e+00   0.0000000e+00
   8.3600000e+02   2.3637029e+01   4.8842003e+00   1.8203836e+01   8.1244421e-01   7.2170602e+00   0.0000000e+00
   8.3700000e+02   2.3827170e+01   4.6224081e+00   1.8156120e+01   7.7459221e-01   7.2165865e+00   0.0000000e+00
   8.3800000e+02   2.3977711e+01   4.3374714e+00   1.8108889e+01   7.3894157e-01   7.2161146e+00   0.0000000e+00
   8.3900000e+02   2.4086085e+01   4.0388996e+00   1.8062199e+01   7.0536598e-01   7.2156445e+00   0.0000000e+00
   8.4000000e+02   2.4152484e+01   3.7359870e+00   1.8016098e+01   6.7374491e-01   7.2151761e+00   0.0000000e+00
   8.4100000e+02   2.4179414e+01   3.4369750e+00   1.7970625e+01   6.4396374e-01   7.2147095e+00   0.0000000e+00
   8.4200000e+02   2.4171036e+01   3.1485232e+00   1.7925811e+01   6.1591369e-01   7.2142446e+00   0.0000000e+00
   8.4300000e+02   2.4132458e+01   2.8755034e+00   1.7881681e+01   5.8949178e-01   7.2137815e+00   0.0000000e+00
   8.4400000e+02   2.4069105e+01   2.6210579e+00   1.7838253e+01   5.6460067e-01   7.2133200e+00   0.0000000e+00
   8.4500000e+02   2.3986245e+01   2.3868295e+00   1.7795540e+01   5.4114855e-01   7.2128603e+00   0.0000000e+00
   8.4600000e+02   2.3888675e+01   2.1732702e+00   1.7753553e+01   5.1904889e-01   7.2124023e+00   0.0000000e+00
   8.4700000e+02   2.3780557e+01   1.9799601e+00   1.7712297e+01   4.9822025e-01   7.2119460e+00   0.0000000e+00
   8.4800000e+02   2.3665370e+01   1.8058942e+00   1.7671773e+01   4.7858606e-01   7.2114913e+00   0.0000000e+00
   8.4900000e+02   2.3545926e+01   1.6497149e+00   1.7631982e+01   4.6007439e-01   7.2110384e+00   0.0000000e+00
   8.5000000e+02   2.3424440e+01   1.5098902e+00   1.7592919e+01   4.4261772e-01   7.2105871e+00   0.0000000e+00
   8.5100000e+02   2.3302608e+01   1.3848391e+00   1.7554581e+01   4.2615267e-01   7.2101375e+00   0.0000000e+00
   8.5200000e+02   2.3181697e+01   1.2730159e+00   1.7516960e+01   4.1061982e-01   7.2096895e+00   0.0000000e+00
   8.5300000e+02   2.3062625e+01   1.1729620e+00   1.7480048e+01   3.9596347e-01   7.2092432e+00   0.0000000e+00
   8.5400000e+02   2.2946036e+01   1.0833345e+00   1.7443836e+01   3.8213140e-01   7.2087985e+00   0.0000000e+00
   8.5500000e+02   2.2832357e+01   1.0029184e+00   1.7408313e+01   3.6907469e-01   7.2083555e+00   0.0000000e+00
   8.5600000e+02   2.2721855e+01   9.3062857e-01   1.7373469e+01   3.5674750e-01   7.2079140e+00   0.0000000e+00
   8.5700000e+02   2.2614673e+01   8.6550483e-01   1.7339291e+01   3.4510687e-01   7.2074742e+00   0.0000000e+00
   8.5800000e+02   2.2510861e+01   8.0670339e-01   1.7305768e+01   3.3411260e-01   7.2070360e+00   0.0000000e+00
   8.5900000e+02   2.2410406e+01   7.5348658e-01   1.7272886e+01   3.2372699e-01   7.2065994e+00   0.0000000e+00
   8.6000000e+02   2.2313248e+01   7.0521177e-01   1.7240634e+01   3.1391472e-01   7.2061644e+00   0.0000000e+00
   8.6100000e+02   2.2219296e+01   6.6132064e-01   1.7208997e+01   3.0464274e-01   7.2057309e+00   0.0000000e+00
   8.6200000e+02   2.2128436e+01   6.2132893e-01   1.7177964e+01   2.9588002e-01   7.2052991e+00   0.0000000e+00
   8.6300000e+02   2.2040547e+01   5.8481711e-01   1.7147521e+01   2.8759753e-01   7.2048688e+00   0.0000000e+00
   8.6400000e+02   2.1955498e+01   5.5142198e-01   1.7117655e+01   2.7976802e-01   7.2044400e+00   0.0000000e+00
   8.6500000e+02   2.1873160e+01   5.2082916e-01   1.7088354e+01   2.7236597e-01   7.2040128e+00   0.0000000e+00
   8.6600000e+02   2.1793406e+01   4.9276654e-01   1.7059605e+01   2.6536743e-01   7.2035872e+00   0.0000000e+00
   8.6700000e+02   2.1716113e+01   4.6699858e-01   1.7031395e+01   2.5874994e-01   7.2031631e+00   0.0000000e+00
   8.6800000e+02   2.1641167e+01   4.4332127e-01   1.7003713e+01   2.5249242e-01   7.2027405e+00   0.0000000e+00
   8.6900000e+02   2.1568462e+01   4.2155786e-01   1.6976546e+01   2.4657510e-01   7.2023194e+00   0.0000000e+00
   8.7000000e+02   2.1497903e+01   4.0155514e-01   1.6949883e+01   2.4097941e-01   7.2018999e+00   0.0000000e+00
   8.7100000e+02   2.1429409e+01   3.8318022e-01   1.6923713e+01   2.3568792e-01   7.2014818e+00   0.0000000e+00
   8.7200000e+02   2.1362916e+01   3.6631774e-01   1.6898024e+01   2.3068424e-01   7.2010653e+00   0.0000000e+00
   8.7300000e+02   2.1298395e+01   3.5086757e-01   1.6872807e+01   2.2595298e-01   7.2006502e+00   0.0000000e+00
   8.7400000e+02   2.1235919e+01   3.3672349e-01   1.6848050e+01   2.2147968e-01   7.2002367e+00   0.0000000e+00
   8.7500000e+02   2.1175496e+01   3.2341871e-01   1.6823744e+01   2.1725075e-01   7.1998246e+00   0.0000000e+00
   8.7600000e+02   2.1116727e+01   3.1078621e-01   1.6799881e+01   2.1325338e-01   7.1994140e+00   0.0000000e+00
   8.7700000e+02   2.1059415e+01   2.9883235e-01   1.6776450e+01   2.0947554e-01   7.1990048e+00   0.0000000e+00
   8.7800000e+02   2.1003430e+01   2.8756322e-01   1.6753444e+01   2.0590590e-01   7.1985971e+00   0.0000000e+00
   8.7900000e+02   2.0948677e+01   2.7698468e-01   1.6730855e+01   2.0253380e-01   7.1981909e+00   0.0000000e+00
   8.8000000e+02   2.0895085e+01   2.6710234e-01   1.6708677e+01   1.9934918e-01   7.1977861e+00   0.0000000e+00
   8.8100000e+02   2.0842596e+01   2.5792157e-01   1.6686903e+01   1.9634260e-01   7.1973827e+00   0.0000000e+00
   8.8200000e+02   2.0791169e+01   2.4944746e-01   1.6665527e+01   1.9350511e-01   7.1969808e+00   0.0000000e+00
   8.8300000e+02   2.0740772e+01   2.4168489e-01   1.6644548e+01   1.9082833e-01   7.1965803e+00   0.0000000e+00
   8.8400000e+02   2.0691386e+01   2.3463844e-01   1.6623963e+01   1.8830431e-01   7.1961812e+00   0.0000000e+00
   8.8500000e+02   2.0642999e+01   2.2831245e-01   1.6603777e+01   1.8592556e-01   7.1957835e+00   0.0000000e+00
   8.8600000e+02   2.0595610e+01   2.2271101e-01   1.6584011e+01   1.8368384e-01   7.1953872e+00   0.0000000e+00
   8.8700000e+02   2.0549231e+01   2.1783792e-01   1.6564687e+01   1.8150406e-01   7.1949923e+00   0.0000000e+00
   8.8800000e+02   2.0503886e+01   2.1369650e-01   1.6545739e+01   1.7934466e-01   7.1945988e+00   0.0000000e+00
   8.8900000e+02   2.0459617e+01   2.1028978e-01   1.6527133e+01   1.7720547e-01   7.1942067e+00   0.0000000e+00
   8.9000000e+02   2.0416503e+01   2.0762076e-01   1.6508845e+01   1.7508629e-01   7.1938159e+00   0.0000000e+00
   8.9100000e+02   2.0374717e+01   2.0569144e-01   1.6490857e+01   1.7298695e-01   7.1934265e+00   0.0000000e+00
   8.9200000e+02   2.0334546e+01   2.0410595e-01   1.6473152e+01   1.7090727e-01   7.1930385e+00   0.0000000e+00
   8.9300000e+02   2.0295641e+01   2.0253180e-01   1.6455719e+01   1.6884707e-01   7.1926519e+00   0.0000000e+00
   8.9400000e+02   2.0257815e+01   2.0096889e-01   1.6438546e+01   1.6680618e-01   7.1922666e+00   0.0000000e+00
   8.9500000e+02   2.0220957e+01   1.9941713e-01   1.6421620e+01   1.6478442e-01   7.1918826e+00   0.0000000e+00
   8.9600000e+02   2.0184990e+01   1.9787644e-01   1.6404934e+01   1.6278164e-01   7.1915000e+00   0.0000000e+00
   8.9700000e+02   2.0149849e+01   1.9634672e-01   1.6388478e+01   1.6079765e-01   7.1911187e+00   0.0000000e+00
   8.9800000e+02   2.0115482e+01   1.9482787e-01   1.6372243e+01   1.5883229e-01   7.1907387e+00   0.0000000e+00
   8.9900000e+02   2.0081844e+01   1.9331983e-01   1.6356223e+01   1.5688541e-01   7.1903601e+00   0.0000000e+00
   9.0000000e+02   2.0048895e+01   1.9182249e-01   1.6340410e+01   1.5495683e-01   7.1899827e+00   0.0000000e+00
   9.0100000e+02   2.0016600e+01   1.9033577e-01   1.6324797e+01   1.5304640e-01   7.1896067e+00   0.0000000e+00
   9.0200000e+02   1.9984928e+01   1.8885959e-01   1.6309378e+01   1.5115395e-01   7.1892320e+00   0.0000000e+00
   9.0300000e+02   1.9953849e+01   1.8739385e-01   1.6294148e+01   1.4927934e-01   7.1888585e+00   0.0000000e+00
   9.0400000e+02   1.9923336e+01   1.8593849e-01   1.6279100e+01   1.4742240e-01   7.1884864e+00   0.0000000e+00
   9.0500000e+02   1.9893367e+01   1.8449340e-01   1.6264230e+01   1.4558299e-01   7.1881155e+00   0.0000000e+00
   9.0600000e+02   1.9863919e+01   1.8305852e-01   1.6249532e+01   1.4376094e-01   7.1877459e+00   0.0000000e+00
   9.0700000e+02   1.9834970e+01   1.8163376e-01   1.6235001e+01   1.4195612e-01   7.1873776e+00   0.0000000e+00
   9.0800000e+02   1.9806503e+01   1.8021904e-01   1.6220634e+01   1.4016838e-01   7.1870105e+00   0.0000000e+00
   9.0900000e+02   1.9778498e+01   1.7881429e-01   1.6206426e+01   1.3839757e-01   7.1866447e+00   0.0000000e+00
   9.1000000e+02   1.9750939e+01   1.7741941e-01   1.6192372e+01   1.3664353e-01   7.1862802e+00   0.0000000e+00
   9.1100000e+02   1.9723810e+01   1.7603434e-01   1.6178469e+01   1.3490614e-01   7.1859169e+00   0.0000000e+00
   9.1200000e+02   1.9697097e+01   1.7465900e-01   1.6164714e+01   1.3318525e-01   7.1855548e+00   0.0000000e+00
   9.1300000e+02   1.9670785e+01   1.7329330e-01   1.6151102e+01   1.3148072e-01   7.1851940e+00   0.0000000e+00
   9.1400000e+02   1.9644862e+01   1.7193719e-01   1.6137630e+01   1.2979242e-01   7.1848344e+00   0.0000000e+00
   9.1500000e+02   1.9619314e+01   1.7059057e-01   1.6124295e+01   1.2812020e-01   7.1844760e+00   0.0000000e+00
   9.1600000e+02   1.9594131e+01   1.6925338e-01   1.6111094e+01   1.2646392e-01   7.1841189e+00   0.0000000e+00
   9.1700000e+02   1.9569300e+01   1.6792554e-01   1.6098023e+01   1.2482347e-01   7.1837630e+00   0.0000000e+00
   9.1800000e+02   1.9544812e+01   1.6660699e-01   1.6085080e+01   1.2319870e-01   7.1834082e+00   0.0000000e+00
   9.1900000e+02   1.9520656e+01   1.6529764e-01   1.6072262e+01   1.2158949e-01   7.1830547e+00   0.0000000e+00
   9.2000000e+02   1.9496822e+01   1.6399744e-01   1.6059566e+01   1.1999570e-01   7.1827024e+00   0.0000000e+00
   9.2100000e+02   1.9473302e+01   1.6270630e-01   1.6046990e+01   1.1841721e-01   7.1823512e+00   0.0000000e+00
   9.2200000e+02   1.9450087e+01   1.6142416e-01   1.6034531e+01   1.1685389e-01   7.1820013e+00   0.0000000e+00
   9.2300000e+02   1.9427169e+01   1.6015095e-01   1.6022187e+01   1.1530562e-01   7.1816525e+00   0.0000000e+00
   9.2400000e+02   1.9404538e+01   1.5888659e-01   1.6009956e+01   1.1377227e-01   7.1813049e+00   0.0000000e+00
   9.2500000e+02   1.9382189e+01   1.5763104e-01   1.5997834e+01   1.1225372e-01   7.1809585e+00   0.0000000e+00
   9.2600000e+02   1.9360113e+01   1.5638420e-01   1.5985821e+01   1.1074986e-01   7.1806132e+00   0.0000000e+00
   9.2700000e+02   1.9338304e+01   1.5514603e-01   1.5973913e+01   1.0926055e-01   7.1802691e+00   0.0000000e+00
   9.2800000e+02   1.9316755e+01   1.5391646e-01   1.5962110e+01   1.0778569e-01   7.1799262e+00   0.0000000e+00
   9.2900000e+02   1.9295459e+01   1.5269541e-01   1.5950408e+01   1.0632515e-01   7.1795844e+00   0.0000000e+00
   9.3000000e+02   1.9274411e+01   1.5148283e-01   1.5938807e+01   1.0487882e-01   7.1792437e+00   0.0000000e+00
   9.3100000e+02   1.9253604e+01   1.5027865e-01   1.5927304e+01   1.0344659e-01   7.1789042e+00   0.0000000e+00
   9.3200000e+02   1.9233033e+01   1.4908280e-01   1.5915897e+01   1.0202834e-01   7.1785658e+00   0.0000000e+00
   9.3300000e+02   1.9212692e+01   1.4789524e-01   1.5904585e+01   1.0062396e-01   7.1782286e+00   0.0000000e+00
   9.3400000e+02   1.9192576e+01   1.4671588e-01   1.5893366e+01   9.9233345e-02   7.1778925e+00   0.0000000e+00
   9.3500000e+02   1.9172680e+01   1.4554468e-01   1.5882238e+01   9.7856378e-02   7.1775574e+00   0.0000000e+00
   9.3600000e+02   1.9152999e+01   1.4438158e-01   1.5871200e+01   9.6492952e-02   7.1772235e+00   0.0000000e+00
   9.3700000e+02   1.9133528e+01   1.4322650e-01   1.5860251e+01   9.5142961e-02   7.1768907e+00   0.0000000e+00
   9.3800000e+02   1.9114263e+01   1.4207940e-01   1.5849388e+01   9.3806299e-02   7.1765591e+00   0.0000000e+00
   9.3900000e+02   1.9095199e+01   1.4094021e-01   1.5838611e+01   9.2482861e-02   7.1762285e+00   0.0000000e+00
   9.4000000e+02   1.9076333e+01   1.3980887e-01   1.5827918e+01   9.1172544e-02   7.1758990e+00   0.0000000e+00
   9.4100000e+02   1.9057659e+01   1.3868534e-01   1.5817307e+01   8.9875243e-02   7.1755706e+00   0.0000000e+00
   9.4200000e+02   1.9039174e+01   1.3756954e-01   1.5806778e+01   8.8590859e-02   7.1752432e+00   0.0000000e+00
   9.4300000e+02   1.9020875e+01   1.3646143e-01   1.5796329e+01   8.7319289e-02   7.1749170e+00   0.0000000e+00
   9.4400000e+02   1.9002757e+01   1.3536094e-01   1.5785958e+01   8.6060436e-02   7.1745918e+00   0.0000000e+00
   9.4500000e+02   1.8984817e+01   1.3426802e-01   1.5775665e+01   8.4814199e-02   7.1742677e+00   0.0000000e+00
   9.4600000e+02   1.8967051e+01   1.3318263e-01   1.5765449e+01   8.3580483e-02   7.1739447e+00   0.0000000e+00
   9.4700000e+02   1.8949456e+01   1.3210469e-01   1.5755308e+01   8.2359190e-02   7.1736227e+00   0.0000000e+00
   9.4800000e+02   1.8932029e+01   1.3103416e-01   1.5745241e+01   8.1150225e-02   7.1733018e+00   0.0000000e+00
   9.4900000e+02   1.8914767e+01   1.2997099e-01   1.5735246e+01   7.9953494e-02   7.1729819e+00   0.0000000e+00
   9.5000000e+02   1.8897666e+01   1.2891512e-01   1.5725324e+01   7.8768903e-02   7.1726631e+00   0.0000000e+00
   9.5100000e+02   1.8880724e+01   1.2786650e-01   1.5715473e+01   7.7596359e-02   7.1723453e+00   0.0000000e+00
   9.5200000e+02   1.8863937e+01   1.2682507e-01   1.5705691e+01   7.6435772e-02   7.1720286e+00   0.0000000e+00
   9.5300000e+02   1.8847303e+01   1.2579079e-01   1.5695979e+01   7.5287051e-02   7.1717128e+00   0.0000000e+00
   9.5400000e+02   1.8830820e+01   1.2476360e-01   1.5686334e+01   7.4150105e-02   7.1713982e+00   0.0000000e+00
   9.5500000e+02   1.8814484e+01   1.2374346e-01   1.5676757e+01   7.3024847e-02   7.1710845e+00   0.0000000e+00
   9.5600000e+02   1.8798292e+01   1.2273031e-01   1.5667245e+01   7.1911188e-02   7.1707719e+00   0.0000000e+00
   9.5700000e+02   1.8782243e+01   1.2172410e-01   1.5657799e+01   7.0809042e-02   7.1704602e+00   0.0000000e+00
   9.5800000e+02   1.8766334e+01   1.2072479e-01   1.5648417e+01   6.9718323e-02   7.1701496e+00   0.0000000e+00
   9.5900000e+02   1.8750563e+01   1.1973233e-01   1.5639098e+01   6.8638944e-02   7.1698400e+00   0.0000000e+00
   9.6000000e+02   1.8734927e+01   1.1874666e-01   1.5629842e+01   6.7570823e-02   7.1695314e+00   0.0000000e+00
   9.6100000e+02   1.8719424e+01   1.1776775e-01   1.5620647e+01   6.6513876e-02   7.1692238e+00   0.0000000e+00
   9.6200000e+02   1.8704052e+01   1.1679553e-01   1.5611514e+01   6.5468020e-02   7.1689171e+00   0.0000000e+00
   9.6300000e+02   1.8688808e+01   1.1582997e-01   1.5602441e+01   6.4433173e-02   7.1686115e+00   0.0000000e+00
   9.6400000e+02   1.8673691e+01   1.1487102e-01   1.5593427e+01   6.3409254e-02   7.1683069e+00   0.0000000e+00
   9.6500000e+02   1.8658699e+01   1.1391864e-01   1.5584472e+01   6.2396184e-02   7.1680032e+00   0.0000000e+00
   9.6600000e+02   1.8643830e+01   1.1297277e-01   1.5575575e+01   6.1393883e-02   7.1677005e+00   0.0000000e+00
   9.6700000e+02   1.8629081e+01   1.1203337e-01   1.5566735e+01   6.0402272e-02   7.1673988e+00   0.0000000e+00
   9.6800000e+02   1.8614451e+01   1.1110040e-01   1.5557951e+01   5.9421274e-02   7.1670980e+00   0.0000000e+00
   9.6900000e+02   1.8599938e+01   1.1017381e-01   1.5549224e+01   5.8450811e-02   7.1667982e+00   0.0000000e+00
   9.7000000e+02   1.8585540e+01   1.0925356e-01   1.5540551e+01   5.7490808e-02   7.1664994e+00   0.0000000e+00
   9.7100000e+02   1.8571256e+01   1.0833960e-01   1.5531933e+01   5.6541189e-02   7.1662015e+00   0.0000000e+00
   9.7200000e+02   1.8557084e+01   1.0743190e-01   1.5523369e+01   5.5601880e-02   7.1659046e+00   0.0000000e+00
   9.7300000e+02   1.8543022e+01   1.0653041e-01   1.5514858e+01   5.4672805e-02   7.1656086e+00   0.0000000e+00
   9.7400000e+02   1.8529068e+01   1.0563508e-01   1.5506400e+01   5.3753893e-02   7.1653136e+00   0.0000000e+00
   9.7500000e+02   1.8515222e+01   1.0474588e-01   1.5497994e+01   5.2845071e-02   7.1650195e+00   0.0000000e+00
   9.7600000e+02   1.8501481e+01   1.0386276e-01   1.5489639e+01   5.1946266e-02   7.1647263e+00   0.0000000e+00
   9.7700000e+02   1.8487844e+01   1.0298568e-01   1.5481335e+01   5.1057408e-02   7.1644341e+00   0.0000000e+00
   9.7800000e+02   1.8474309e+01   1.0211460e-01   1.5473081e+01   5.0178426e-02   7.1641428e+00   0.0000000e+00
   9.7900000e+02   1.8460875e+01   1.0124948e-01   1.5464877e+01   4.9309250e-02   7.1638524e+00   0.0000000e+00
   9.8000000e+02   1.8447541e+01   1.0039028e-01   1.5456722e+01   4.8449812e-02   7.1635629e+00   0.0000000e+00
   9.8100000e+02   1.8434306e+01   9.9536966e-02   1.5448616e+01   4.7600043e-02   7.1632743e+00   0.0000000e+00
   9.8200000e+02   1.8421167e+01   9.8689487e-02   1.5440558e+01   4.6759876e-02   7.1629867e+00   0.0000000e+00
   9.8300000e+02   1.8408123e+01   9.7847809e-02   1.5432548e+01   4.5929242e-02   7.1627000e+00   0.0000000e+00
   9.8400000e+02   1.8395174e+01   9.7011894e-02   1.5424584e+01   4.5108077e-02   7.1624141e+00   0.0000000e+00
   9.8500000e+02   1.8382318e+01   9.6181702e-02   1.5416667e+01   4.4296313e-02   7.1621292e+00   0.0000000e+00
   9.8600000e+02   1.8369554e+01   9.5357196e-02   1.5408796e+01   4.3493886e-02   7.1618452e+00   0.0000000e+00
   9.8700000e+02   1.8356880e+01   9.4538338e-02   1.5400971e+01   4.2700732e-02   7.1615620e+00   0.0000000e+00
   9.8800000e+02   1.8344296e+01   9.3725090e-02   1.5393191e+01   4.1916786e-02   7.1612798e+00   0.0000000e+00
   9.8900000e+02   1.8331800e+01   9.2917415e-02   1.5385456e+01   4.1141985e-02   7.1609984e+00   0.0000000e+00
   9.9000000e+02   1.8319391e+01   9.2115277e-02   1.5377764e+01   4.0376266e-02   7.1607179e+00   0.0000000e+00
   9.9100000e+02   1.8307068e+01   9.1318639e-02   1.5370117e+01   3.9619568e-02   7.1604383e+00   0.0000000e+00
   9.9200000e+02   1.8294830e+01   9.0527464e-02   1.5362513e+01   3.8871828e-02   7.1601595e+00   0.0000000e+00
   9.9300000e+02   1.8282676e+01   8.9741718e-02   1.5354952e+01   3.8132986e-02   7.1598817e+00   0.0000000e+00
   9.9400000e+02   1.8270604e+01   8.8961363e-02   1.5347433e+01   3.7402982e-02   7.1596047e+00   0.0000000e+00
   9.9500000e+02   1.8258615e+01   8.8186366e-02   1.5339956e+01   3.6681755e-02   7.1593285e+00   0.0000000e+00
   9.9600000e+02   1.8246706e+01   8.7416691e-02   1.5332521e+01   3.5969246e-02   7.1590532e+00   0.0000000e+00
   9.9700000e+02   1.8234876e+01   8.6652304e-02   1.5325128e+01   3.5265397e-02   7.1587788e+00   0.0000000e+00
   9.9800000e+02   1.8223126e+01   8.5893169e-02   1.5317775e+01   3.4570149e-02   7.1585052e+00   0.0000000e+00
   9.9900000e+02   1.8211453e+01   8.5139254e-02   1.5310463e+01   3.3883445e-02   7.1582325e+00   0.0000000e+00
   1.0000000e+03   1.8199858e+01   8.4390524e-02   1.5303190e+01   3.3205228e-02   7.1579606e+00   0.0000000e+00
   1.0025000e+03   1.8171199e+01   8.2541167e-02   1.5285183e+01   3.1546445e-02   7.1572845e+00   0.0000000e+00
   1.0050000e+03   1.8143002e+01   8.0723394e-02   1.5267418e+01   2.9939484e-02   7.1566137e+00   0.0000000e+00
   1.0075000e+03   1.8115253e+01   7.8936466e-02   1.5249890e+01   2.8383493e-02   7.1559480e+00   0.0000000e+00
   1.0100000e+03   1.8087940e+01   7.7179887e-02   1.5232594e+01   2.6877645e-02   7.1552874e+00   0.0000000e+00
   1.0125000e+03   1.8061050e+01   7.5453177e-02   1.5215526e+01   2.5421126e-02   7.1546318e+00   0.0000000e+00
   1.0150000e+03   1.8034571e+01   7.3755868e-02   1.5198679e+01   2.4013144e-02   7.1539813e+00   0.0000000e+00
   1.0175000e+03   1.8008493e+01   7.2087500e-02   1.5182050e+01   2.2652923e-02   7.1533356e+00   0.0000000e+00
   1.0200000e+03   1.7982805e+01   7.0447625e-02   1.5165634e+01   2.1339706e-02   7.1526949e+00   0.0000000e+00
   1.0225000e+03   1.7957497e+01   6.8835801e-02   1.5149427e+01   2.0072751e-02   7.1520590e+00   0.0000000e+00
   1.0250000e+03   1.7932559e+01   6.7251599e-02   1.5133424e+01   1.8851333e-02   7.1514279e+00   0.0000000e+00
   1.0275000e+03   1.7907981e+01   6.5694595e-02   1.5117623e+01   1.7674742e-02   7.1508015e+00   0.0000000e+00
   1.0300000e+03   1.7883755e+01   6.4164377e-02   1.5102018e+01   1.6542285e-02   7.1501798e+00   0.0000000e+00
   1.0325000e+03   1.7859872e+01   6.2660538e-02   1.5086606e+01   1.5453283e-02   7.1495628e+00   0.0000000e+00
   1.0350000e+03   1.7836324e+01   6.1182681e-02   1.5071385e+01   1.4407072e-02   7.1489504e+00   0.0000000e+00
   1.0375000e+03   1.7813102e+01   5.9730418e-02   1.5056349e+01   1.3403003e-02   7.1483425e+00   0.0000000e+00
   1.0400000e+03   1.7790199e+01   5.8303367e-02   1.5041496e+01   1.2440439e-02   7.1477392e+00   0.0000000e+00
   1.0425000e+03   1.7767607e+01   5.6901154e-02   1.5026824e+01   1.1518757e-02   7.1471403e+00   0.0000000e+00
   1.0450000e+03   1.7745320e+01   5.5523413e-02   1.5012328e+01   1.0637348e-02   7.1465458e+00   0.0000000e+00
   1.0475000e+03   1.7723330e+01   5.4169784e-02   1.4998006e+01   9.7956167e-03   7.1459557e+00   0.0000000e+00
   1.0500000e+03   1.7701630e+01   5.2839917e-02   1.4983855e+01   8.9929776e-03   7.1453700e+00   0.0000000e+00
   1.0525000e+03   1.7680215e+01   5.1533464e-02   1.4969872e+01   8.2288590e-03   7.1447885e+00   0.0000000e+00
   1.0550000e+03   1.7659077e+01   5.0250089e-02   1.4956055e+01   7.5027009e-03   7.1442113e+00   0.0000000e+00
   1.0575000e+03   1.7638211e+01   4.8989458e-02   1.4942401e+01   6.8139546e-03   7.1436383e+00   0.0000000e+00
   1.0600000e+03   1.7617612e+01   4.7751248e-02   1.4928908e+01   6.1620827e-03   7.1430694e+00   0.0000000e+00
   1.0625000e+03   1.7597273e+01   4.6535137e-02   1.4915573e+01   5.5465587e-03   7.1425047e+00   0.0000000e+00
   1.0650000e+03   1.7577188e+01   4.5340814e-02   1.4902394e+01   4.9668668e-03   7.1419441e+00   0.0000000e+00
   1.0675000e+03   1.7557354e+01   4.4167971e-02   1.4889369e+01   4.4225015e-03   7.1413875e+00   0.0000000e+00
   1.0700000e+03   1.7537764e+01   4.3016306e-02   1.4876497e+01   3.9129676e-03   7.1408349e+00   0.0000000e+00
   1.0725000e+03   1.7518413e+01   4.1885525e-02   1.4863774e+01   3.4377797e-03   7.1402863e+00   0.0000000e+00
   1.0750000e+03   1.7499298e+01   4.0775337e-02   1.4851199e+01   2.9964619e-03   7.1397417e+00   0.0000000e+00
   1.0775000e+03   1.7480412e+01   3.9685457e-02   1.4838771e+01   2.5885480e-03   7.1392009e+00   0.0000000e+00
   1.0800000e+03   1.7461752e+01   3.8615606e-02   1.4826488e+01   2.2135806e-03   7.1386639e+00   0.0000000e+00
   1.0825000e+03   1.7443314e+01   3.7565511e-02   1.4814347e+01   1.8711115e-03   7.1381308e+00   0.0000000e+00
   1.0850000e+03   1.7425092e+01   3.6534901e-02   1.4802349e+01   1.5607012e-03   7.1376015e+00   0.0000000e+00
   1.0875000e+03   1.7407083e+01   3.5523514e-02   1.4790491e+01   1.2819184e-03   7.1370759e+00   0.0000000e+00
   1.0900000e+03   1.7389284e+01   3.4531089e-02   1.4778773e+01   1.0343406e-03   7.1365541e+00   0.0000000e+00
   1.0925000e+03   1.7371689e+01   3.3557373e-02   1.4767193e+01   8.1755300e-04   7.1360359e+00   0.0000000e+00
   1.0950000e+03   1.7354295e+01   3.2602114e-02   1.4755751e+01   6.3114885e-04   7.1355213e+00   0.0000000e+00
   1.0975000e+03   1.7337099e+01   3.1665069e-02   1.4744447e+01   4.7472912e-04   7.1350104e+00   0.0000000e+00
   1.1000000e+03   1.7320097e+01   3.0745996e-02   1.4733282e+01   3.4790230e-04   7.1345030e+00   0.0000000e+00
   1.1025000e+03   1.7303285e+01   2.9844659e-02   1.4722257e+01   2.4982096e-04   7.1339992e+00   0.0000000e+00
   1.1050000e+03   1.7286660e+01   2.8960825e-02   1.4711376e+01   1.7086526e-04   7.1334988e+00   0.0000000e+00
   1.1075000e+03   1.7270219e+01   2.8094265e-02   1.4700631e+01   1.0715520e-04   7.1330020e+00   0.0000000e+00
   1.1100000e+03   1.7253959e+01   2.7244757e-02   1.4690019e+01   5.8456166e-05   7.1325086e+00   0.0000000e+00
   1.1125000e+03   1.7237876e+01   2.6412080e-02   1.4679537e+01   2.4538428e-05   7.1320186e+00   0.0000000e+00
   1.1150000e+03   1.7221968e+01   2.5596017e-02   1.4669184e+01   5.1770309e-06   7.1315319e+00   0.0000000e+00
   1.1175000e+03   1.7206231e+01   2.4796355e-02   1.4658962e+01   0.0000000e+00   7.1310487e+00   0.0000000e+00
   1.1200000e+03   1.7190662e+01   2.4012887e-02   1.4648873e+01   0.0000000e+00   7.1305687e+00   0.0000000e+00
   1.1225000e+03   1.7175260e+01   2.3245407e-02   1.4638909e+01   0.0000000e+00   7.1300920e+00   0.0000000e+00
   1.1250000e+03   1.7160020e+01   2.2493714e-02   1.4629063e+01   0.0000000e+00   7.1296186e+00   0.0000000e+00
   1.1275000e+03   1.7144941e+01   2.1757608e-02   1.4619332e+01   0.0000000e+00   7.1291484e+00   0.0000000e+00
   1.1300000e+03   1.7130019e+01   2.1036896e-02   1.4609712e+01   0.0000000e+00   7.1286814e+00   0.0000000e+00
   1.1325000e+03   1.7115253e+01   2.0331387e-02   1.4600202e+01   0.0000000e+00   7.1282176e+00   0.0000000e+00
   1.1350000e+03   1.7100639e+01   1.9640891e-02   1.4590798e+01   0.0000000e+00   7.1277569e+00   0.0000000e+00
   1.1375000e+03   1.7086176e+01   1.8965224e-02   1.4581497e+01   0.0000000e+00   7.1272993e+00   0.0000000e+00
   1.1400000e+03   1.7071861e+01   1.8304205e-02   1.4572298e+01   0.0000000e+00   7.1268448e+00   0.0000000e+00
   1.1425000e+03   1.7057691e+01   1.7657654e-02   1.4563199e+01   0.0000000e+00   7.1263934e+00   0.0000000e+00
   1.1450000e+03   1.7043665e+01   1.7025396e-02   1.4554197e+01   0.0000000e+00   7.1259450e+00   0.0000000e+00
   1.1475000e+03   1.7029780e+01   1.6407257e-02   1.4545291e+01   0.0000000e+00   7.1254996e+00   0.0000000e+00
   1.1500000e+03   1.7016034e+01   1.5803069e-02   1.4536479e+01   0.0000000e+00   7.1250571e+00   0.0000000e+00
   1.1525000e+03   1.7002425e+01   1.5212664e-02   1.4527758e+01   0.0000000e+00   7.1246176e+00   0.0000000e+00
   1.1550000e+03   1.6988951e+01   1.4635877e-02   1.4519128e+01   0.0000000e+00   7.1241810e+00   0.0000000e+00
   1.1575000e+03   1.6975610e+01   1.4072548e-02   1.4510586e+01   0.0000000e+00   7.1237474e+00   0.0000000e+00
   1.1600000e+03   1.6962400e+01   1.3522516e-02   1.4502132e+01   0.0000000e+00   7.1233165e+00   0.0000000e+00
   1.1625000e+03   1.6949319e+01   1.2985626e-02   1.4493763e+01   0.0000000e+00   7.1228886e+00   0.0000000e+00
   1.1650000e+03   1.6936365e+01   1.2461723e-02   1.4485478e+01   0.0000000e+00   7.1224634e+00   0.0000000e+00
   1.1675000e+03   1.6923536e+01   1.1950657e-02   1.4477276e+01   0.0000000e+00   7.1220411e+00   0.0000000e+00
   1.1700000e+03   1.6910831e+01   1.1452278e-02   1.4469155e+01   0.0000000e+00   7.1216215e+00   0.0000000e+00
   1.1725000e+03   1.6898248e+01   1.0966440e-02   1.4461114e+01   0.0000000e+00   7.1212046e+00   0.0000000e+00
   1.1750000e+03   1.6885784e+01   1.0492999e-02   1.4453152e+01   0.0000000e+00   7.1207905e+00   0.0000000e+00
   1.1775000e+03   1.6873440e+01   1.0031812e-02   1.4445267e+01   0.0000000e+00   7.1203791e+00   0.0000000e+00
   1.1800000e+03   1.6861212e+01   9.5827403e-03   1.4437459e+01   0.0000000e+00   7.1199703e+00   0.0000000e+00
   1.1825000e+03   1.6849099e+01   9.1456464e-03   1.4429726e+01   0.0000000e+00   7.1195642e+00   0.0000000e+00
   1.1850000e+03   1.6837100e+01   8.7203948e-03   1.4422066e+01   0.0000000e+00   7.1191607e+00   0.0000000e+00
   1.1875000e+03   1.6825213e+01   8.3068525e-03   1.4414479e+01   0.0000000e+00   7.1187598e+00   0.0000000e+00
   1.1900000e+03   1.6813436e+01   7.9048884e-03   1.4406964e+01   0.0000000e+00   7.1183615e+00   0.0000000e+00
   1.1925000e+03   1.6801769e+01   7.5143734e-03   1.4399519e+01   0.0000000e+00   7.1179658e+00   0.0000000e+00
   1.1950000e+03   1.6790210e+01   7.1351806e-03   1.4392143e+01   0.0000000e+00   7.1175726e+00   0.0000000e+00
   1.1975000e+03   1.6778756e+01   6.7671849e-03   1.4384837e+01   0.0000000e+00   7.1171819e+00   0.0000000e+00
   1.2000000e+03   1.6767408e+01   6.4102632e-03   1.4377597e+01   0.0000000e+00   7.1167937e+00   0.0000000e+00
   1.2025000e+03   1.6756163e+01   6.0642942e-03   1.4370424e+01   0.0000000e+00   7.1164080e+00   0.0000000e+00
   1.2050000e+03   1.6745020e+01   5.7291586e-03   1.4363316e+01   0.0000000e+00   7.1160247e+00   0.0000000e+00
   1.2075000e+03   1.6733979e+01   5.4047387e-03   1.4356273e+01   0.0000000e+00   7.1156439e+00   0.0000000e+00
   1.2100000e+03   1.6723037e+01   5.0909188e-03   1.4349294e+01   0.0000000e+00   7.1152655e+00   0.0000000e+00
   1.2125000e+03   1.6712193e+01   4.7875849e-03   1.4342377e+01   0.0000000e+00   7.1148894e+00   0.0000000e+00
   1.2150000e+03   1.6701447e+01   4.4946246e-03   1.4335522e+01   0.0000000e+00   7.1145158e+00   0.0000000e+00
   1.2175000e+03   1.6690797e+01   4.2119274e-03   1.4328729e+01   0.0000000e+00   7.1141445e+00   0.0000000e+00
   1.2200000e+03   1.6680241e+01   3.9393841e-03   1.4321995e+01   0.0000000e+00   7.1137755e+00   0.0000000e+00
   1.2225000e+03   1.6669779e+01   3.6768876e-03   1.4315320e+01   0.0000000e+00   7.1134088e+00   0.0000000e+00
   1.2250000e+03   1.6659410e+01   3.4243319e-03   1.4308705e+01   0.0000000e+00   7.1130444e+00   0.0000000e+00
   1.2275000e+03   1.6649133e+01   3.1816129e-03   1.4302147e+01   0.0000000e+00   7.1126823e+00   0.0000000e+00
   1.2300000e+03   1.6638946e+01   2.9486280e-03   1.4295645e+01   0.0000000e+00   7.1123225e+00   0.0000000e+00
   1.2325000e+03   1.6628848e+01   2.7252759e-03   1.4289200e+01   0.0000000e+00   7.1119648e+00   0.0000000e+00
   1.2350000e+03   1.6618838e+01   2.5114570e-03   1.4282811e+01   0.0000000e+00   7.1116094e+00   0.0000000e+00
   1.2375000e+03   1.6608917e+01   2.3070731e-03   1.4276476e+01   0.0000000e+00   7.1112562e+00   0.0000000e+00
   1.2400000e+03   1.6599081e+01   2.1120273e-03   1.4270195e+01   0.0000000e+00   7.1109052e+00   0.0000000e+00
   1.2425000e+03   1.6589331e+01   1.9262242e-03   1.4263968e+01   0.0000000e+00   7.1105563e+00   0.0000000e+00
   1.2450000e+03   1.6579665e+01   1.7495699e-03   1.4257793e+01   0.0000000e+00   7.1102096e+00   0.0000000e+00
   1.2475000e+03   1.6570083e+01   1.5819715e-03   1.4251670e+01   0.0000000e+00   7.1098650e+00   0.0000000e+00
   1.2500000e+03   1.6560584e+01   1.4233378e-03   1.4245598e+01   0.0000000e+00   7.1095225e+00   0.0000000e+00
   1.2525000e+03   1.6551166e+01   1.2735786e-03   1.4239577e+01   0.0000000e+00   7.1091821e+00   0.0000000e+00
   1.2550000e+03   1.6541830e+01   1.1326053e-03   1.4233606e+01   0.0000000e+00   7.1088437e+00   0.0000000e+00
   1.2575000e+03   1.6532574e+01   1.0003302e-03   1.4227685e+01   0.0000000e+00   7.1085075e+00   0.0000000e+00
   1.2600000e+03   1.6523397e+01   8.7666711e-04   1.4221812e+01   0.0000000e+00   7.1081732e+00   0.0000000e+00
   1.2625000e+03   1.6514298e+01   7.6153091e-04   1.4215987e+01   0.0000000e+00   7.1078410e+00   0.0000000e+00
   1.2650000e+03   1.6505278e+01   6.5483770e-04   1.4210210e+01   0.0000000e+00   7.1075108e+00   0.0000000e+00
   1.2675000e+03   1.6496334e+01   5.5650477e-04   1.4204479e+01   0.0000000e+00   7.1071826e+00   0.0000000e+00
   1.2700000e+03   1.6487467e+01   4.6645053e-04   1.4198795e+01   0.0000000e+00   7.1068564e+00   0.0000000e+00
   1.2725000e+03   1.6478676e+01   3.8459455e-04   1.4193157e+01   0.0000000e+00   7.1065321e+00   0.0000000e+00
   1.2750000e+03   1.6469960e+01   3.1085747e-04   1.4187565e+01   0.0000000e+00   7.1062098e+00   0.0000000e+00
   1.2775000e+03   1.6461318e+01   2.4516106e-04   1.4182017e+01   0.0000000e+00   7.1058894e+00   0.0000000e+00
   1.2800000e+03   1.6452751e+01   1.8742813e-04   1.4176513e+01   0.0000000e+00   7.1055709e+00   0.0000000e+00
   1.2825000e+03   1.6444256e+01   1.3758256e-04   1.4171052e+01   0.0000000e+00   7.1052543e+00   0.0000000e+00
   1.2850000e+03   1.6435835e+01   9.5549255e-05   1.4165635e+01   0.0000000e+00   7.1049396e+00   0.0000000e+00
   1.2875000e+03   1.6427486e+01   6.1254147e-05   1.4160261e+01   0.0000000e+00   7.1046267e+00   0.0000000e+00
   1.2900000e+03   1.6419209e+01   3.4624159e-05   1.4154929e+01   0.0000000e+00   7.1043157e+00   0.0000000e+00
   1.2925000e+03   1.6411005e+01   1.5587199e-05   1.4149638e+01   0.0000000e+00   7.1040066e+00   0.0000000e+00
   1.2950000e+03   1.6402873e+01   4.0721415e-06   1.4144389e+01   0.0000000e+00   7.1036992e+00   0.0000000e+00
   1.2975000e+03   1.6394814e+01   8.8095582e-09   1.4139180e+01   0.0000000e+00   7.1033937e+00   0.0000000e+00
   1.3000000e+03   1.6386831e+01   0.0000000e+00   1.4134012e+01   0.0000000e+00   7.1030900e+00   0.0000000e+00
   1.3025000e+03   1.6378920e+01   0.0000000e+00   1.4128883e+01   0.0000000e+00   7.1027880e+00   0.0000000e+00
   1.3050000e+03   1.6371078e+01   0.0000000e+00   1.4123793e+01   0.0000000e+00   7.1024878e+00   0.0000000e+00
   1.3075000e+03   1.6363304e+01   0.0000000e+00   1.4118743e+01   0.0000000e+00   7.1021894e+00   0.0000000e+00
   1.3100000e+03   1.6355597e+01   0.0000000e+00   1.4113731e+01   0.0000000e+00   7.1018927e+00   0.0000000e+00
   1.3125000e+03   1.6347954e+01   0.0000000e+00   1.4108757e+01   0.0000000e+00   7.1015978e+00   0.0000000e+00
   1.3150000e+03   1.6340375e+01   0.0000000e+00   1.4103820e+01   0.0000000e+00   7.1013045e+00   0.0000000e+00
   1.3175000e+03   1.6332858e+01   0.0000000e+00   1.4098921e+01   0.0000000e+00   7.1010130e+00   0.0000000e+00
   1.3200000e+03   1.6325404e+01   0.0000000e+00   1.4094058e+01   0.0000000e+00   7.1007231e+00   0.0000000e+00
   1.3225000e+03   1.6318010e+01   0.0000000e+00   1.4089232e+01   0.0000000e+00   7.1004349e+00   0.0000000e+00
   1.3250000e+03   1.6310677e+01   0.0000000e+00   1.4084442e+01   0.0000000e+00   7.1001484e+00   0.0000000e+00
   1.3275000e+03   1.6303402e+01   0.0000000e+00   1.4079687e+01   0.0000000e+00   7.0998635e+00   0.0000000e+00
   1.3300000e+03   1.6296186e+01   0.0000000e+00   1.4074967e+01   0.0000000e+00   7.0995802e+00   0.0000000e+00
   1.3325000e+03   1.6289028e+01   0.0000000e+00   1.4070282e+01   0.0000000e+00   7.0992986e+00   0.0000000e+00
   1.3350000e+03   1.6281926e+01   0.0000000e+00   1.4065632e+01   0.0000000e+00   7.0990186e+00   0.0000000e+00
   1.3375000e+03   1.6274880e+01   0.0000000e+00   1.4061016e+01   0.0000000e+00   7.0987401e+00   0.0000000e+00
   1.3400000e+03   1.6267890e+01   0.0000000e+00   1.4056433e+01   0.0000000e+00   7.0984633e+00   0.0000000e+00
   1.3425000e+03   1.6260954e+01   0.0000000e+00   1.4051884e+01   0.0000000e+00   7.0981880e+00   0.0000000e+00
   1.3450000e+03   1.6254073e+01   0.0000000e+00   1.4047367e+01   0.0000000e+00   7.0979143e+00   0.0000000e+00
   1.3475000e+03   1.6247244e+01   0.0000000e+00   1.4042884e+01   0.0000000e+00   7.0976422e+00   0.0000000e+00
   1.3500000e+03   1.6240469e+01   0.0000000e+00   1.4038432e+01   0.0000000e+00   7.0973715e+00   0.0000000e+00
   1.3525000e+03   1.6233745e+01   0.0000000e+00   1.4034012e+01   0.0000000e+00   7.0971024e+00   0.0000000e+00
   1.3550000e+03   1.6227073e+01   0.0000000e+00   1.4029624e+01   0.0000000e+00   7.0968349e+00   0.0000000e+00
   1.3575000e+03   1.6220451e+01   0.0000000e+00   1.4025268e+01   0.0000000e+00   7.0965688e+00   0.0000000e+00
   1.3600000e+03   1.6213880e+01   0.0000000e+00   1.4020942e+01   0.0000000e+00   7.0963042e+00   0.0000000e+00
   1.3625000e+03   1.6207358e+01   0.0000000e+00   1.4016647e+01   0.0000000e+00   7.0960411e+00   0.0000000e+00
   1.3650000e+03   1.6200885e+01   0.0000000e+00   1.4012382e+01   0.0000000e+00   7.0957794e+00   0.0000000e+00
   1.3675000e+03   1.6194461e+01   0.0000000e+00   1.4008147e+01   0.0000000e+00   7.0955193e+00   0.0000000e+00
   1.3700000e+03   1.6188084e+01   0.0000000e+00   1.4003942e+01   0.0000000e+00   7.0952605e+00   0.0000000e+00
   1.3725000e+03   1.6181755e+01   0.0000000e+00   1.3999766e+01   0.0000000e+00   7.0950032e+00   0.0000000e+00
   1.3750000e+03   1.6175473e+01   0.0000000e+00   1.3995620e+01   0.0000000e+00   7.0947474e+00   0.0000000e+00
   1.3775000e+03   1.6169237e+01   0.0000000e+00   1.3991502e+01   0.0000000e+00   7.0944929e+00   0.0000000e+00
   1.3800000e+03   1.6163047e+01   0.0000000e+00   1.3987413e+01   0.0000000e+00   7.0942399e+00   0.0000000e+00
   1.3825000e+03   1.6156902e+01   0.0000000e+00   1.3983352e+01   0.0000000e+00   7.0939882e+00   0.0000000e+00
   1.3850000e+03   1.6150802e+01   0.0000000e+00   1.3979319e+01   0.0000000e+00   7.0937379e+00   0.0000000e+00
   1.3875000e+03   1.6144746e+01   0.0000000e+00   1.3975313e+01   0.0000000e+00   7.0934890e+00   0.0000000e+00
   1.3900000e+03   1.6138734e+01   0.0000000e+00   1.3971335e+01   0.0000000e+00   7.0932415e+00   0.0000000e+00
   1.3925000e+03   1.6132765e+01   0.0000000e+00   1.3967384e+01   0.0000000e+00   7.0929953e+00   0.0000000e+00
   1.3950000e+03   1.6126840e+01   0.0000000e+00   1.3963460e+01   0.0000000e+00   7.0927505e+00   0.0000000e+00
   1.3975000e+03   1.6120956e+01   0.0000000e+00   1.3959563e+01   0.0000000e+00   7.0925070e+00   0.0000000e+00
   1.4000000e+03   1.6115115e+01   0.0000000e+00   1.3955692e+01   0.0000000e+00   7.0922648e+00   0.0000000e+00
   1.4025000e+03   1.6109315e+01   0.0000000e+00   1.3951847e+01   0.0000000e+00   7.0920240e+00   0.0000000e+00
   1.4050000e+03   1.6103556e+01   0.0000000e+00   1.3948027e+01   0.0000000e+00   7.0917844e+00   0.0000000e+00
   1.4075000e+03   1.6097838e+01   0.0000000e+00   1.3944234e+01   0.0000000e+00   7.0915462e+00   0.0000000e+00
   1.4100000e+03   1.6092160e+01   0.0000000e+00   1.3940465e+01   0.0000000e+00   7.0913092e+00   0.0000000e+00
   1.4125000e+03   1.6086521e+01   0.0000000e+00   1.3936722e+01   0.0000000e+00   7.0910735e+00   0.0000000e+00
   1.4150000e+03   1.6080923e+01   0.0000000e+00   1.3933004e+01   0.0000000e+00   7.0908391e+00   0.0000000e+00
   1.4175000e+03   1.6075363e+01   0.0000000e+00   1.3929310e+01   0.0000000e+00   7.0906059e+00   0.0000000e+00
   1.4200000e+03   1.6069841e+01   0.0000000e+00   1.3925641e+01   0.0000000e+00   7.0903740e+00   0.0000000e+00
   1.4225000e+03   1.6064358e+01   0.0000000e+00   1.3921996e+01   0.0000000e+00   7.0901433e+00   0.0000000e+00
   1.4250000e+03   1.6058913e+01   0.0000000e+00   1.3918374e+01   0.0000000e+00   7.0899139e+00   0.0000000e+00
   1.4275000e+03   1.6053505e+01   0.0000000e+00   1.3914777e+01   0.0000000e+00   7.0896856e+00   0.0000000e+00
   1.4300000e+03   1.6048135e+01   0.0000000e+00   1.3911203e+01   0.0000000e+00   7.0894586e+00   0.0000000e+00
   1.4325000e+03   1.6042800e+01   0.0000000e+00   1.3907652e+01   0.0000000e+00   7.0892328e+00   0.0000000e+00
   1.4350000e+03   1.6037503e+01   0.0000000e+00   1.3904124e+01   0.0000000e+00   7.0890082e+00   0.0000000e+00
   1.4375000e+03   1.6032241e+01   0.0000000e+00   1.3900619e+01   0.0000000e+00   7.0887848e+00   0.0000000e+00
   1.4400000e+03   1.6027015e+01   0.0000000e+00   1.3897137e+01   0.0000000e+00   7.0885626e+00   0.0000000e+00
   1.4425000e+03   1.6021824e+01   0.0000000e+00   1.3893677e+01   0.0000000e+00   7.0883415e+00   0.0000000e+00
   1.4450000e+03   1.6016668e+01   0.0000000e+00   1.3890239e+01   0.0000000e+00   7.0881217e+00   0.0000000e+00
   1.4475000e+03   1.6011546e+01   0.0000000e+00   1.3886823e+01   0.0000000e+00   7.0879029e+00   0.0000000e+00
   1.4500000e+03   1.6006459e+01   0.0000000e+00   1.3883429e+01   0.0000000e+00   7.0876853e+00   0.0000000e+00
   1.4525000e+03   1.6001405e+01   0.0000000e+00   1.3880057e+01   0.0000000e+00   7.0874689e+00   0.0000000e+00
   1.4550000e+03   1.5996385e+01   0.0000000e+00   1.3876706e+01   0.0000000e+00   7.0872536e+00   0.0000000e+00
   1.4575000e+03   1.5991399e+01   0.0000000e+00   1.3873376e+01   0.0000000e+00   7.0870394e+00   0.0000000e+00
   1.4600000e+03   1.5986445e+01   0.0000000e+00   1.3870067e+01   0.0000000e+00   7.0868263e+00   0.0000000e+00
   1.4625000e+03   1.5981524e+01   0.0000000e+00   1.3866779e+01   0.0000000e+00   7.0866143e+00   0.0000000e+00
   1.4650000e+03   1.5976635e+01   0.0000000e+00   1.3863512e+01   0.0000000e+00   7.0864034e+00   0.0000000e+00
   1.4675000e+03   1.5971778e+01   0.0000000e+00   1.3860265e+01   0.0000000e+00   7.0861937e+00   0.0000000e+00
   1.4700000e+03   1.5966953e+01   0.0000000e+00   1.3857039e+01   0.0000000e+00   7.0859850e+00   0.0000000e+00
   1.4725000e+03   1.5962159e+01   0.0000000e+00   1.3853832e+01   0.0000000e+00   7.0857773e+00   0.0000000e+00
   1.4750000e+03   1.5957397e+01   0.0000000e+00   1.3850646e+01   0.0000000e+00   7.0855708e+00   0.0000000e+00
   1.4775000e+03   1.5952665e+01   0.0000000e+00   1.3847479e+01   0.0000000e+00   7.0853653e+00   0.0000000e+00
   1.4800000e+03   1.5947964e+01   0.0000000e+00   1.3844332e+01   0.0000000e+00   7.0851609e+00   0.0000000e+00
   1.4825000e+03   1.5943292e+01   0.0000000e+00   1.3841204e+01   0.0000000e+00   7.0849575e+00   0.0000000e+00
   1.4850000e+03   1.5938651e+01   0.0000000e+00   1.3838095e+01   0.0000000e+00   7.0847552e+00   0.0000000e+00
   1.4875000e+03   1.5934040e+01   0.0000000e+00   1.3835006e+01   0.0000000e+00   7.0845539e+00   0.0000000e+00
   1.4900000e+03   1.5929458e+01   0.0000000e+00   1.3831935e+01   0.0000000e+00   7.0843536e+00   0.0000000e+00
   1.4925000e+03   1.5924905e+01   0.0000000e+00   1.3828883e+01   0.0000000e+00   7.0841543e+00   0.0000000e+00
   1.4950000e+03   1.5920381e+01   0.0000000e+00   1.3825850e+01   0.0000000e+00   7.0839561e+00   0.0000000e+00
   1.4975000e+03   1.5915885e+01   0.0000000e+00   1.3822835e+01   0.0000000e+00   7.0837589e+00   0.0000000e+00
   1.5000000e+03   1.5911418e+01   0.0000000e+00   1.3819839e+01   0.0000000e+00   7.0835626e+00   0.0000000e+00
   1.5025000e+03   1.5906979e+01   0.0000000e+00   1.3816860e+01   0.0000000e+00   7.0833674e+00   0.0000000e+00
   1.5050000e+03   1.5902568e+01   0.0000000e+00   1.3813899e+01   0.0000000e+00   7.0831731e+00   0.0000000e+00
   1.5075000e+03   1.5898184e+01   0.0000000e+00   1.3810957e+01   0.0000000e+00   7.0829799e+00   0.0000000e+00
   1.5100000e+03   1.5893828e+01   0.0000000e+00   1.3808031e+01   0.0000000e+00   7.0827875e+00   0.0000000e+00
   1.5125000e+03   1.5889499e+01   0.0000000e+00   1.3805124e+01   0.0000000e+00   7.0825962e+00   0.0000000e+00
   1.5150000e+03   1.5885197e+01   0.0000000e+00   1.3802233e+01   0.0000000e+00   7.0824058e+00   0.0000000e+00
   1.5175000e+03   1.5880921e+01   0.0000000e+00   1.3799360e+01   0.0000000e+00   7.0822164e+00   0.0000000e+00
   1.5200000e+03   1.5876672e+01   0.0000000e+00   1.3796504e+01   0.0000000e+00   7.0820279e+00   0.0000000e+00
   1.5225000e+03   1.5872448e+01   0.0000000e+00   1.3793665e+01   0.0000000e+00   7.0818404e+00   0.0000000e+00
   1.5250000e+03   1.5868251e+01   0.0000000e+00   1.3790842e+01   0.0000000e+00   7.0816538e+00   0.0000000e+00
   1.5275000e+03   1.5864080e+01   0.0000000e+00   1.3788036e+01   0.0000000e+00   7.0814681e+00   0.0000000e+00
   1.5300000e+03   1.5859933e+01   0.0000000e+00   1.3785247e+01   0.0000000e+00   7.0812833e+00   0.0000000e+00
   1.5325000e+03   1.5855813e+01   0.0000000e+00   1.3782474e+01   0.0000000e+00   7.0810995e+00   0.0000000e+00
   1.5350000e+03   1.5851717e+01   0.0000000e+00   1.3779717e+01   0.0000000e+00   7.0809166e+00   0.0000000e+00
   1.5375000e+03   1.5847646e+01   0.0000000e+00   1.3776977e+01   0.0000000e+00   7.0807346e+00   0.0000000e+00
   1.5400000e+03   1.5843599e+01   0.0000000e+00   1.3774252e+01   0.0000000e+00   7.0805534e+00   0.0000000e+00
   1.5425000e+03   1.5839577e+01   0.0000000e+00   1.3771543e+01   0.0000000e+00   7.0803732e+00   0.0000000e+00
   1.5450000e+03   1.5835580e+01   0.0000000e+00   1.3768850e+01   0.0000000e+00   7.0801938e+00   0.0000000e+00
   1.5475000e+03   1.5831606e+01   0.0000000e+00   1.3766172e+01   0.0000000e+00   7.0800154e+00   0.0000000e+00
   1.5500000e+03   1.5827656e+01   0.0000000e+00   1.3763510e+01   0.0000000e+00   7.0798378e+00   0.0000000e+00
   1.5525000e+03   1.5823729e+01   0.0000000e+00   1.3760863e+01   0.0000000e+00   7.0796611e+00   0.0000000e+00
   1.5550000e+03   1.5819826e+01   0.0000000e+00   1.3758231e+01   0.0000000e+00   7.0794852e+00   0.0000000e+00
   1.5575000e+03   1.5815946e+01   0.0000000e+00   1.3755615e+01   0.0000000e+00   7.0793102e+00   0.0000000e+00
   1.5600000e+03   1.5812089e+01   0.0000000e+00   1.3753013e+01   0.0000000e+00   7.0791360e+00   0.0000000e+00
   1.5625000e+03   1.5808255e+01   0.0000000e+00   1.3750426e+01   0.0000000e+00   7.0789627e+00   0.0000000e+00
   1.5650000e+03   1.5804443e+01   0.0000000e+00   1.3747854e+01   0.0000000e+00   7.0787903e+00   0.0000000e+00
   1.5675000e+03   1.5800654e+01   0.0000000e+00   1.3745296e+01   0.0000000e+00   7.0786186e+00   0.0000000e+00
   1.5700000e+03   1.5796887e+01   0.0000000e+00   1.3742753e+01   0.0000000e+00   7.0784478e+00   0.0000000e+00
   1.5725000e+03   1.5793142e+01   0.0000000e+00   1.3740224e+01   0.0000000e+00   7.0782778e+00   0.0000000e+00
   1.5750000e+03   1.5789418e+01   0.0000000e+00   1.3737710e+01   0.0000000e+00   7.0781087e+00   0.0000000e+00
   1.5775000e+03   1.5785717e+01   0.0000000e+00   1.3735209e+01   0.0000000e+00   7.0779403e+00   0.0000000e+00
   1.5800000e+03   1.5782037e+01   0.0000000e+00   1.3732723e+01   0.0000000e+00   7.0777728e+00   0.0000000e+00
   1.5825000e+03   1.5778378e+01   0.0000000e+00   1.3730250e+01   0.0000000e+00   7.0776061e+00   0.0000000e+00
   1.5850000e+03   1.5774741e+01   0.0000000e+00   1.3727792e+01   0.0000000e+00   7.0774401e+00   0.0000000e+00
   1.5875000e+03   1.5771124e+01   0.0000000e+00   1.3725347e+01   0.0000000e+00   7.0772750e+00   0.0000000e+00
   1.5900000e+03   1.5767528e+01   0.0000000e+00   1.3722915e+01   0.0000000e+00   7.0771106e+00   0.0000000e+00
   1.5925000e+03   1.5763953e+01   0.0000000e+00   1.3720497e+01   0.0000000e+00   7.0769471e+00   0.0000000e+00
   1.5950000e+03   1.5760398e+01   0.0000000e+00   1.3718093e+01   0.0000000e+00   7.0767843e+00   0.0000000e+00
   1.5975000e+03   1.5756864e+01   0.0000000e+00   1.3715702e+01   0.0000000e+00   7.0766223e+00   0.0000000e+00
   1.6000000e+03   1.5753350e+01   0.0000000e+00   1.3713324e+01   0.0000000e+00   7.0764610e+00   0.0000000e+00
   1.6025000e+03   1.5749855e+01   0.0000000e+00   1.3710959e+01   0.0000000e+00   7.0763005e+00   0.0000000e+00
   1.6050000e+03   1.5746381e+01   0.0000000e+00   1.3708606e+01   0.0000000e+00   7.0761408e+00   0.0000000e+00
   1.6075000e+03   1.5742926e+01   0.0000000e+00   1.3706267e+01   0.0000000e+00   7.0759818e+00   0.0000000e+00
   1.6100000e+03   1.5739491e+01   0.0000000e+00   1.3703941e+01   0.0000000e+00   7.0758236e+00   0.0000000e+00
   1.6125000e+03   1.5736075e+01   0.0000000e+00   1.3701627e+01   0.0000000e+00   7.0756661e+00   0.0000000e+00
   1.6150000e+03   1.5732678e+01   0.0000000e+00   1.3699326e+01   0.0000000e+00   7.0755094e+00   0.0000000e+00
   1.6175000e+03   1.5729300e+01   0.0000000e+00   1.3697037e+01   0.0000000e+00   7.0753534e+00   0.0000000e+00
   1.6200000e+03   1.5725941e+01   0.0000000e+00   1.3694761e+01   0.0000000e+00   7.0751981e+00   0.0000000e+00
   1.6225000e+03   1.5722601e+01   0.0000000e+00   1.3692497e+01   0.0000000e+00   7.0750436e+00   0.0000000e+00
   1.6250000e+03   1.5719279e+01   0.0000000e+00   1.3690245e+01   0.0000000e+00   7.0748897e+00   0.0000000e+00
   1.6275000e+03   1.5715976e+01   0.0000000e+00   1.3688005e+01   0.0000000e+00   7.0747366e+00   0.0000000e+00
   1.6300000e+03   1.5712691e+01   0.0000000e+00   1.3685778e+01   0.0000000e+00   7.0745842e+00   0.0000000e+00
   1.6325000e+03   1.5709424e+01   0.0000000e+00   1.3683562e+01   0.0000000e+00   7.0744325e+00   0.0000000e+00
   1.6350000e+03   1.5706176e+01   0.0000000e+00   1.3681358e+01   0.0000000e+00   7.0742816e+00   0.0000000e+00
   1.6375000e+03   1.5702945e+01   0.0000000e+00   1.3679166e+01   0.0000000e+00   7.0741313e+00   0.0000000e+00
   1.6400000e+03   1.5699732e+01   0.0000000e+00   1.3676985e+01   0.0000000e+00   7.0739817e+00   0.0000000e+00
   1.6425000e+03   1.5696536e+01   0.0000000e+00   1.3674816e+01   0.0000000e+00   7.0738328e+00   0.0000000e+00
   1.6450000e+03   1.5693358e+01   0.0000000e+00   1.3672659e+01   0.0000000e+00   7.0736846e+00   0.0000000e+00
   1.6475000e+03   1.5690198e+01   0.0000000e+00   1.3670513e+01   0.0000000e+00   7.0735370e+00   0.0000000e+00
   1.6500000e+03   1.5687054e+01   0.0000000e+00   1.3668378e+01   0.0000000e+00   7.0733902e+00   0.0000000e+00
   1.6525000e+03   1.5683928e+01   0.0000000e+00   1.3666254e+01   0.0000000e+00   7.0732440e+00   0.0000000e+00
   1.6550000e+03   1.5680818e+01   0.0000000e+00   1.3664142e+01   0.0000000e+00   7.0730985e+00   0.0000000e+00
   1.6575000e+03   1.5677725e+01   0.0000000e+00   1.3662041e+01   0.0000000e+00   7.0729537e+00   0.0000000e+00
   1.6600000e+03   1.5674649e+01   0.0000000e+00   1.3659951e+01   0.0000000e+00   7.0728095e+00   0.0000000e+00
   1.6625000e+03   1.5671590e+01   0.0000000e+00   1.3657871e+01   0.0000000e+00   7.0726659e+00   0.0000000e+00
   1.6650000e+03   1.5668547e+01   0.0000000e+00   1.3655803e+01   0.0000000e+00   7.0725231e+00   0.0000000e+00
   1.6675000e+03   1.5665520e+01   0.0000000e+00   1.3653745e+01   0.0000000e+00   7.0723808e+00   0.0000000e+00
   1.6700000e+03   1.5662510e+01   0.0000000e+00   1.3651698e+01   0.0000000e+00   7.0722393e+00   0.0000000e+00
   1.6725000e+03   1.5659515e+01   0.0000000e+00   1.3649661e+01   0.0000000e+00   7.0720983e+00   0.0000000e+00
   1.6750000e+03   1.5656537e+01   0.0000000e+00   1.3647635e+01   0.0000000e+00   7.0719580e+00   0.0000000e+00
   1.6775000e+03   1.5653574e+01   0.0000000e+00   1.3645620e+01   0.0000000e+00   7.0718184e+00   0.0000000e+00
   1.6800000e+03   1.5650627e+01   0.0000000e+00   1.3643615e+01   0.0000000e+00   7.0716793e+00   0.0000000e+00
   1.6825000e+03   1.5647695e+01   0.0000000e+00   1.3641620e+01   0.0000000e+00   7.0715409e+00   0.0000000e+00
   1.6850000e+03   1.5644780e+01   0.0000000e+00   1.3639635e+01   0.0000000e+00   7.0714031e+00   0.0000000e+00
   1.6875000e+03   1.5641879e+01   0.0000000e+00   1.3637661e+01   0.0000000e+00   7.0712660e+00   0.0000000e+00
   1.6900000e+03   1.5638994e+01   0.0000000e+00   1.3635696e+01   0.0000000e+00   7.0711294e+00   0.0000000e+00
