# Supplementary material for: Optical Constants of Several Multilayer Transition Metal Dichalcogenides Measured by Spectroscopic Ellipsometry in the 300–1700 nm Range: High Index, Anisotropy, and Hyperbolicity
Source: ACS Photonics. 2022 Jun 7;9(7):2398–407. doi: 10.1021/acsphotonics.2c00433 (PMC9306003; doi:10.1021/acsphotonics.2c00433)
Supplement: Supplementary file 2 — ph2c00433_si_002.zip [file ph2c00433_si_002.zip › SI2-permittivities/f3_dataset_TaS2_nm_ex1_ex2_ey1_ey2_ez1_ez2.txt]

   1.9300000e+02  -1.0108790e+00   6.8395333e+00  -1.0108790e+00   6.8395333e+00   3.3270464e+00   8.2231746e-01
   1.9400000e+02  -9.5555288e-01   6.9268870e+00  -9.5555288e-01   6.9268870e+00   3.2809736e+00   9.0666972e-01
   1.9500000e+02  -8.9820501e-01   7.0128795e+00  -8.9820501e-01   7.0128795e+00   3.2464164e+00   1.0040066e+00
   1.9600000e+02  -8.3888715e-01   7.0974305e+00  -8.3888715e-01   7.0974305e+00   3.2291383e+00   1.1138969e+00
   1.9700000e+02  -7.7765522e-01   7.1804618e+00  -7.7765522e-01   7.1804618e+00   3.2361546e+00   1.2333692e+00
   1.9800000e+02  -7.1456922e-01   7.2618983e+00  -7.1456922e-01   7.2618983e+00   3.2745640e+00   1.3555048e+00
   1.9900000e+02  -6.4969305e-01   7.3416679e+00  -6.4969305e-01   7.3416679e+00   3.3490115e+00   1.4686035e+00
   2.0000000e+02  -5.8309427e-01   7.4197015e+00  -5.8309427e-01   7.4197015e+00   3.4581162e+00   1.5573337e+00
   2.0100000e+02  -5.1484399e-01   7.4959336e+00  -5.1484399e-01   7.4959336e+00   3.5918070e+00   1.6069351e+00
   2.0200000e+02  -4.4501657e-01   7.5703025e+00  -4.4501657e-01   7.5703025e+00   3.7324408e+00   1.6092347e+00
   2.0300000e+02  -3.7368940e-01   7.6427502e+00  -3.7368940e-01   7.6427502e+00   3.8604720e+00   1.5665282e+00
   2.0400000e+02  -3.0094268e-01   7.7132229e+00  -3.0094268e-01   7.7132229e+00   3.9612959e+00   1.4901784e+00
   2.0500000e+02  -2.2685912e-01   7.7816711e+00  -2.2685912e-01   7.7816711e+00   4.0287352e+00   1.3952257e+00
   2.0600000e+02  -1.5152370e-01   7.8480493e+00  -1.5152370e-01   7.8480493e+00   4.0640327e+00   1.2951167e+00
   2.0700000e+02  -7.5023334e-02   7.9123169e+00  -7.5023334e-02   7.9123169e+00   4.0726034e+00   1.1991384e+00
   2.0800000e+02   2.5533447e-03   7.9744378e+00   2.5533447e-03   7.9744378e+00   4.0610403e+00   1.1123647e+00
   2.0900000e+02   8.1116336e-02   8.0343802e+00   8.1116336e-02   8.0343802e+00   4.0353631e+00   1.0367649e+00
   2.1000000e+02   1.6057454e-01   8.0921175e+00   1.6057454e-01   8.0921175e+00   4.0003602e+00   9.7243399e-01
   2.1100000e+02   2.4083608e-01   8.1476276e+00   2.4083608e-01   8.1476276e+00   3.9595496e+00   9.1851694e-01
   2.1200000e+02   3.2180856e-01   8.2008930e+00   3.2180856e-01   8.2008930e+00   3.9153902e+00   8.7378489e-01
   2.1300000e+02   4.0339938e-01   8.2519012e+00   4.0339938e-01   8.2519012e+00   3.8695415e+00   8.3694846e-01
   2.1400000e+02   4.8551603e-01   8.3006443e+00   4.8551603e-01   8.3006443e+00   3.8230932e+00   8.0680741e-01
   2.1500000e+02   5.6806636e-01   8.3471189e+00   5.6806636e-01   8.3471189e+00   3.7767413e+00   7.8230872e-01
   2.1600000e+02   6.5095886e-01   8.3913263e+00   6.5095886e-01   8.3913263e+00   3.7309155e+00   7.6255773e-01
   2.1700000e+02   7.3410291e-01   8.4332722e+00   7.3410291e-01   8.4332722e+00   3.6858681e+00   7.4680783e-01
   2.1800000e+02   8.1740904e-01   8.4729667e+00   8.1740904e-01   8.4729667e+00   3.6417343e+00   7.3444208e-01
   2.1900000e+02   9.0078920e-01   8.5104242e+00   9.0078920e-01   8.5104242e+00   3.5985731e+00   7.2495309e-01
   2.2000000e+02   9.8415691e-01   8.5456630e+00   9.8415691e-01   8.5456630e+00   3.5563946e+00   7.1792430e-01
   2.2100000e+02   1.0674276e+00   8.5787056e+00   1.0674276e+00   8.5787056e+00   3.5151782e+00   7.1301375e-01
   2.2200000e+02   1.1505186e+00   8.6095778e+00   1.1505186e+00   8.6095778e+00   3.4748847e+00   7.0994030e-01
   2.2300000e+02   1.2333496e+00   8.6383096e+00   1.2333496e+00   8.6383096e+00   3.4354642e+00   7.0847251e-01
   2.2400000e+02   1.3158425e+00   8.6649339e+00   1.3158425e+00   8.6649339e+00   3.3968610e+00   7.0841943e-01
   2.2500000e+02   1.3979220e+00   8.6894871e+00   1.3979220e+00   8.6894871e+00   3.3590177e+00   7.0962329e-01
   2.2600000e+02   1.4795152e+00   8.7120086e+00   1.4795152e+00   8.7120086e+00   3.3218766e+00   7.1195361e-01
   2.2700000e+02   1.5605520e+00   8.7325404e+00   1.5605520e+00   8.7325404e+00   3.2853815e+00   7.1530241e-01
   2.2800000e+02   1.6409654e+00   8.7511272e+00   1.6409654e+00   8.7511272e+00   3.2494784e+00   7.1958043e-01
   2.2900000e+02   1.7206911e+00   8.7678163e+00   1.7206911e+00   8.7678163e+00   3.2141157e+00   7.2471405e-01
   2.3000000e+02   1.7996680e+00   8.7826570e+00   1.7996680e+00   8.7826570e+00   3.1792448e+00   7.3064286e-01
   2.3100000e+02   1.8778381e+00   8.7957005e+00   1.8778381e+00   8.7957005e+00   3.1448200e+00   7.3731765e-01
   2.3200000e+02   1.9551464e+00   8.8070000e+00   1.9551464e+00   8.8070000e+00   3.1107984e+00   7.4469884e-01
   2.3300000e+02   2.0315412e+00   8.8166102e+00   2.0315412e+00   8.8166102e+00   3.0771400e+00   7.5275521e-01
   2.3400000e+02   2.1069739e+00   8.8245870e+00   2.1069739e+00   8.8245870e+00   3.0438073e+00   7.6146283e-01
   2.3500000e+02   2.1813989e+00   8.8309878e+00   2.1813989e+00   8.8309878e+00   3.0107658e+00   7.7080433e-01
   2.3600000e+02   2.2547742e+00   8.8358708e+00   2.2547742e+00   8.8358708e+00   2.9779835e+00   7.8076817e-01
   2.3700000e+02   2.3270605e+00   8.8392951e+00   2.3270605e+00   8.8392951e+00   2.9454307e+00   7.9134820e-01
   2.3800000e+02   2.3982217e+00   8.8413203e+00   2.3982217e+00   8.8413203e+00   2.9130807e+00   8.0254324e-01
   2.3900000e+02   2.4682248e+00   8.8420066e+00   2.4682248e+00   8.8420066e+00   2.8809092e+00   8.1435683e-01
   2.4000000e+02   2.5370399e+00   8.8414147e+00   2.5370399e+00   8.8414147e+00   2.8488947e+00   8.2679700e-01
   2.4100000e+02   2.6046399e+00   8.8396051e+00   2.6046399e+00   8.8396051e+00   2.8170186e+00   8.3987610e-01
   2.4200000e+02   2.6710006e+00   8.8366385e+00   2.6710006e+00   8.8366385e+00   2.7852656e+00   8.5361075e-01
   2.4300000e+02   2.7361006e+00   8.8325757e+00   2.7361006e+00   8.8325757e+00   2.7536240e+00   8.6802172e-01
   2.4400000e+02   2.7999213e+00   8.8274769e+00   2.7999213e+00   8.8274769e+00   2.7220861e+00   8.8313389e-01
   2.4500000e+02   2.8624466e+00   8.8214023e+00   2.8624466e+00   8.8214023e+00   2.6906487e+00   8.9897615e-01
   2.4600000e+02   2.9236630e+00   8.8144114e+00   2.9236630e+00   8.8144114e+00   2.6593145e+00   9.1558123e-01
   2.4700000e+02   2.9835595e+00   8.8065633e+00   2.9835595e+00   8.8065633e+00   2.6280921e+00   9.3298545e-01
   2.4800000e+02   3.0421276e+00   8.7979163e+00   3.0421276e+00   8.7979163e+00   2.5969979e+00   9.5122833e-01
   2.4900000e+02   3.0993609e+00   8.7885282e+00   3.0993609e+00   8.7885282e+00   2.5660568e+00   9.7035191e-01
   2.5000000e+02   3.1552552e+00   8.7784558e+00   3.1552552e+00   8.7784558e+00   2.5353042e+00   9.9039974e-01
   2.5100000e+02   3.2098084e+00   8.7677552e+00   3.2098084e+00   8.7677552e+00   2.5047871e+00   1.0114154e+00
   2.5200000e+02   3.2630205e+00   8.7564814e+00   3.2630205e+00   8.7564814e+00   2.4745661e+00   1.0334406e+00
   2.5300000e+02   3.3148933e+00   8.7446886e+00   3.3148933e+00   8.7446886e+00   2.4447171e+00   1.0565120e+00
   2.5400000e+02   3.3654306e+00   8.7324300e+00   3.3654306e+00   8.7324300e+00   2.4153319e+00   1.0806578e+00
   2.5500000e+02   3.4146375e+00   8.7197575e+00   3.4146375e+00   8.7197575e+00   2.3865197e+00   1.1058927e+00
   2.5600000e+02   3.4625213e+00   8.7067221e+00   3.4625213e+00   8.7067221e+00   2.3584059e+00   1.1322120e+00
   2.5700000e+02   3.5090903e+00   8.6933738e+00   3.5090903e+00   8.6933738e+00   2.3311299e+00   1.1595846e+00
   2.5800000e+02   3.5543546e+00   8.6797611e+00   3.5543546e+00   8.6797611e+00   2.3048408e+00   1.1879456e+00
   2.5900000e+02   3.5983257e+00   8.6659316e+00   3.5983257e+00   8.6659316e+00   2.2796886e+00   1.2171889e+00
   2.6000000e+02   3.6410160e+00   8.6519319e+00   3.6410160e+00   8.6519319e+00   2.2558130e+00   1.2471615e+00
   2.6100000e+02   3.6824396e+00   8.6378070e+00   3.6824396e+00   8.6378070e+00   2.2333274e+00   1.2776609e+00
   2.6200000e+02   3.7226115e+00   8.6236011e+00   3.7226115e+00   8.6236011e+00   2.2123007e+00   1.3084382e+00
   2.6300000e+02   3.7615477e+00   8.6093570e+00   3.7615477e+00   8.6093570e+00   2.1927376e+00   1.3392087e+00
   2.6400000e+02   3.7992654e+00   8.5951165e+00   3.7992654e+00   8.5951165e+00   2.1745618e+00   1.3696711e+00
   2.6500000e+02   3.8357826e+00   8.5809202e+00   3.8357826e+00   8.5809202e+00   2.1576060e+00   1.3995348e+00
   2.6600000e+02   3.8711181e+00   8.5668074e+00   3.8711181e+00   8.5668074e+00   2.1416130e+00   1.4285522e+00
   2.6700000e+02   3.9052917e+00   8.5528165e+00   3.9052917e+00   8.5528165e+00   2.1262495e+00   1.4565512e+00
   2.6800000e+02   3.9383238e+00   8.5389846e+00   3.9383238e+00   8.5389846e+00   2.1111343e+00   1.4834606e+00
   2.6900000e+02   3.9702357e+00   8.5253478e+00   3.9702357e+00   8.5253478e+00   2.0958745e+00   1.5093232e+00
   2.7000000e+02   4.0010491e+00   8.5119410e+00   4.0010491e+00   8.5119410e+00   2.0801048e+00   1.5342940e+00
   2.7100000e+02   4.0307865e+00   8.4987983e+00   4.0307865e+00   8.4987983e+00   2.0635216e+00   1.5586225e+00
   2.7200000e+02   4.0594709e+00   8.4859525e+00   4.0594709e+00   8.4859525e+00   2.0459079e+00   1.5826252e+00
   2.7300000e+02   4.0871259e+00   8.4734354e+00   4.0871259e+00   8.4734354e+00   2.0271436e+00   1.6066531e+00
   2.7400000e+02   4.1137754e+00   8.4612780e+00   4.1137754e+00   8.4612780e+00   2.0072045e+00   1.6310605e+00
   2.7500000e+02   4.1394440e+00   8.4495101e+00   4.1394440e+00   8.4495101e+00   1.9861520e+00   1.6561799e+00
   2.7600000e+02   4.1641567e+00   8.4381606e+00   4.1641567e+00   8.4381606e+00   1.9641169e+00   1.6823032e+00
   2.7700000e+02   4.1879387e+00   8.4272577e+00   4.1879387e+00   8.4272577e+00   1.9412819e+00   1.7096717e+00
   2.7800000e+02   4.2108158e+00   8.4168284e+00   4.2108158e+00   8.4168284e+00   1.9178649e+00   1.7384712e+00
   2.7900000e+02   4.2328140e+00   8.4068990e+00   4.2328140e+00   8.4068990e+00   1.8941043e+00   1.7688315e+00
   2.8000000e+02   4.2539598e+00   8.3974949e+00   4.2539598e+00   8.3974949e+00   1.8702478e+00   1.8008287e+00
   2.8100000e+02   4.2742799e+00   8.3886407e+00   4.2742799e+00   8.3886407e+00   1.8465426e+00   1.8344881e+00
   2.8200000e+02   4.2938014e+00   8.3803602e+00   4.2938014e+00   8.3803602e+00   1.8232278e+00   1.8697874e+00
   2.8300000e+02   4.3125516e+00   8.3726762e+00   4.3125516e+00   8.3726762e+00   1.8005278e+00   1.9066603e+00
   2.8400000e+02   4.3305581e+00   8.3656112e+00   4.3305581e+00   8.3656112e+00   1.7786455e+00   1.9449991e+00
   2.8500000e+02   4.3478489e+00   8.3591864e+00   4.3478489e+00   8.3591864e+00   1.7577560e+00   1.9846590e+00
   2.8600000e+02   4.3644522e+00   8.3534229e+00   4.3644522e+00   8.3534229e+00   1.7379992e+00   2.0254616e+00
   2.8700000e+02   4.3803965e+00   8.3483405e+00   4.3803965e+00   8.3483405e+00   1.7194727e+00   2.0672016e+00
   2.8800000e+02   4.3957104e+00   8.3439586e+00   4.3957104e+00   8.3439586e+00   1.7022251e+00   2.1096540e+00
   2.8900000e+02   4.4104232e+00   8.3402961e+00   4.4104232e+00   8.3402961e+00   1.6862498e+00   2.1525851e+00
   2.9000000e+02   4.4245640e+00   8.3373708e+00   4.4245640e+00   8.3373708e+00   1.6714815e+00   2.1957645e+00
   2.9100000e+02   4.4381624e+00   8.3352003e+00   4.4381624e+00   8.3352003e+00   1.6577949e+00   2.2389792e+00
   2.9200000e+02   4.4512484e+00   8.3338014e+00   4.4512484e+00   8.3338014e+00   1.6450084e+00   2.2820495e+00
   2.9300000e+02   4.4638520e+00   8.3331901e+00   4.4638520e+00   8.3331901e+00   1.6328909e+00   2.3248434e+00
   2.9400000e+02   4.4760039e+00   8.3333820e+00   4.4760039e+00   8.3333820e+00   1.6211739e+00   2.3672892e+00
   2.9500000e+02   4.4877347e+00   8.3343921e+00   4.4877347e+00   8.3343921e+00   1.6095662e+00   2.4093858e+00
   2.9600000e+02   4.4990756e+00   8.3362348e+00   4.4990756e+00   8.3362348e+00   1.5977719e+00   2.4512073e+00
   2.9700000e+02   4.5100579e+00   8.3389237e+00   4.5100579e+00   8.3389237e+00   1.5855087e+00   2.4929032e+00
   2.9800000e+02   4.5207136e+00   8.3424719e+00   4.5207136e+00   8.3424719e+00   1.5725251e+00   2.5346941e+00
   2.9900000e+02   4.5310748e+00   8.3468922e+00   4.5310748e+00   8.3468922e+00   1.5586158e+00   2.5768624e+00
   3.0000000e+02   4.5411740e+00   8.3521963e+00   4.5411740e+00   8.3521963e+00   1.5436333e+00   2.6197405e+00
   3.0100000e+02   4.5510440e+00   8.3583957e+00   4.5510440e+00   8.3583957e+00   1.5274959e+00   2.6636977e+00
   3.0200000e+02   4.5607183e+00   8.3655010e+00   4.5607183e+00   8.3655010e+00   1.5101920e+00   2.7091265e+00
   3.0300000e+02   4.5702306e+00   8.3735224e+00   4.5702306e+00   8.3735224e+00   1.4917814e+00   2.7564297e+00
   3.0400000e+02   4.5796149e+00   8.3824693e+00   4.5796149e+00   8.3824693e+00   1.4723945e+00   2.8060092e+00
   3.0500000e+02   4.5889061e+00   8.3923505e+00   4.5889061e+00   8.3923505e+00   1.4522302e+00   2.8582570e+00
   3.0600000e+02   4.5981391e+00   8.4031741e+00   4.5981391e+00   8.4031741e+00   1.4315538e+00   2.9135465e+00
   3.0700000e+02   4.6073495e+00   8.4149477e+00   4.6073495e+00   8.4149477e+00   1.4106949e+00   2.9722261e+00
   3.0800000e+02   4.6165735e+00   8.4276779e+00   4.6165735e+00   8.4276779e+00   1.3900467e+00   3.0346125e+00
   3.0900000e+02   4.6258475e+00   8.4413708e+00   4.6258475e+00   8.4413708e+00   1.3700657e+00   3.1009833e+00
   3.1000000e+02   4.6352086e+00   8.4560315e+00   4.6352086e+00   8.4560315e+00   1.3512726e+00   3.1715686e+00
   3.1100000e+02   4.6446947e+00   8.4716646e+00   4.6446947e+00   8.4716646e+00   1.3342531e+00   3.2465396e+00
   3.1200000e+02   4.6543437e+00   8.4882737e+00   4.6543437e+00   8.4882737e+00   1.3196575e+00   3.3259946e+00
   3.1300000e+02   4.6641945e+00   8.5058614e+00   4.6641945e+00   8.5058614e+00   1.3081981e+00   3.4099413e+00
   3.1400000e+02   4.6742864e+00   8.5244297e+00   4.6742864e+00   8.5244297e+00   1.3006428e+00   3.4982752e+00
   3.1500000e+02   4.6846593e+00   8.5439795e+00   4.6846593e+00   8.5439795e+00   1.2978014e+00   3.5907555e+00
   3.1600000e+02   4.6953538e+00   8.5645107e+00   4.6953538e+00   8.5645107e+00   1.3005041e+00   3.6869796e+00
   3.1700000e+02   4.7064107e+00   8.5860222e+00   4.7064107e+00   8.5860222e+00   1.3095683e+00   3.7863583e+00
   3.1800000e+02   4.7178720e+00   8.6085117e+00   4.7178720e+00   8.6085117e+00   1.3257531e+00   3.8880980e+00
   3.1900000e+02   4.7297797e+00   8.6319760e+00   4.7297797e+00   8.6319760e+00   1.3497017e+00   3.9911934e+00
   3.2000000e+02   4.7421768e+00   8.6564106e+00   4.7421768e+00   8.6564106e+00   1.3818739e+00   4.0944382e+00
   3.2100000e+02   4.7551066e+00   8.6818095e+00   4.7551066e+00   8.6818095e+00   1.4224748e+00   4.1964601e+00
   3.2200000e+02   4.7686132e+00   8.7081659e+00   4.7686132e+00   8.7081659e+00   1.4713890e+00   4.2957836e+00
   3.2300000e+02   4.7827411e+00   8.7354711e+00   4.7827411e+00   8.7354711e+00   1.5281333e+00   4.3909212e+00
   3.2400000e+02   4.7975353e+00   8.7637152e+00   4.7975353e+00   8.7637152e+00   1.5918408e+00   4.4804861e+00
   3.2500000e+02   4.8130415e+00   8.7928868e+00   4.8130415e+00   8.7928868e+00   1.6612854e+00   4.5633138e+00
   3.2600000e+02   4.8293056e+00   8.8229730e+00   4.8293056e+00   8.8229730e+00   1.7349530e+00   4.6385743e+00
   3.2700000e+02   4.8463743e+00   8.8539589e+00   4.8463743e+00   8.8539589e+00   1.8111526e+00   4.7058557e+00
   3.2800000e+02   4.8642944e+00   8.8858283e+00   4.8642944e+00   8.8858283e+00   1.8881526e+00   4.7652034e+00
   3.2900000e+02   4.8831133e+00   8.9185628e+00   4.8831133e+00   8.9185628e+00   1.9643234e+00   4.8171067e+00
   3.3000000e+02   4.9028786e+00   8.9521425e+00   4.9028786e+00   8.9521425e+00   2.0382615e+00   4.8624373e+00
   3.3100000e+02   4.9236381e+00   8.9865452e+00   4.9236381e+00   8.9865452e+00   2.1088815e+00   4.9023511e+00
   3.3200000e+02   4.9454399e+00   9.0217467e+00   4.9454399e+00   9.0217467e+00   2.1754632e+00   4.9381727e+00
   3.3300000e+02   4.9683322e+00   9.0577210e+00   4.9683322e+00   9.0577210e+00   2.2376574e+00   4.9712799e+00
   3.3400000e+02   4.9923632e+00   9.0944395e+00   4.9923632e+00   9.0944395e+00   2.2954558e+00   5.0030038e+00
   3.3500000e+02   5.0175813e+00   9.1318716e+00   5.0175813e+00   9.1318716e+00   2.3491378e+00   5.0345534e+00
   3.3600000e+02   5.0440343e+00   9.1699842e+00   5.0440343e+00   9.1699842e+00   2.3992061e+00   5.0669663e+00
   3.3700000e+02   5.0717703e+00   9.2087417e+00   5.0717703e+00   9.2087417e+00   2.4463206e+00   5.1010846e+00
   3.3800000e+02   5.1008366e+00   9.2481063e+00   5.1008366e+00   9.2481063e+00   2.4912395e+00   5.1375498e+00
   3.3900000e+02   5.1312803e+00   9.2880373e+00   5.1312803e+00   9.2880373e+00   2.5347688e+00   5.1768122e+00
   3.4000000e+02   5.1631478e+00   9.3284917e+00   5.1631478e+00   9.3284917e+00   2.5777240e+00   5.2191484e+00
   3.4100000e+02   5.1964848e+00   9.3694234e+00   5.1964848e+00   9.3694234e+00   2.6209018e+00   5.2646828e+00
   3.4200000e+02   5.2313361e+00   9.4107840e+00   5.2313361e+00   9.4107840e+00   2.6650613e+00   5.3134095e+00
   3.4300000e+02   5.2677455e+00   9.4525220e+00   5.2677455e+00   9.4525220e+00   2.7109118e+00   5.3652139e+00
   3.4400000e+02   5.3057556e+00   9.4945833e+00   5.3057556e+00   9.4945833e+00   2.7591063e+00   5.4198903e+00
   3.4500000e+02   5.3454074e+00   9.5369108e+00   5.3454074e+00   9.5369108e+00   2.8102382e+00   5.4771582e+00
   3.4600000e+02   5.3867406e+00   9.5794445e+00   5.3867406e+00   9.5794445e+00   2.8648410e+00   5.5366752e+00
   3.4700000e+02   5.4297931e+00   9.6221218e+00   5.4297931e+00   9.6221218e+00   2.9233879e+00   5.5980468e+00
   3.4800000e+02   5.4746008e+00   9.6648769e+00   5.4746008e+00   9.6648769e+00   2.9862934e+00   5.6608352e+00
   3.4900000e+02   5.5211974e+00   9.7076414e+00   5.5211974e+00   9.7076414e+00   3.0539135e+00   5.7245656e+00
   3.5000000e+02   5.5696143e+00   9.7503438e+00   5.5696143e+00   9.7503438e+00   3.1265467e+00   5.7887320e+00
   3.5100000e+02   5.6198802e+00   9.7929102e+00   5.6198802e+00   9.7929102e+00   3.2044338e+00   5.8528013e+00
   3.5200000e+02   5.6720212e+00   9.8352638e+00   5.6720212e+00   9.8352638e+00   3.2877573e+00   5.9162179e+00
   3.5300000e+02   5.7260602e+00   9.8773250e+00   5.7260602e+00   9.8773250e+00   3.3766411e+00   5.9784080e+00
   3.5400000e+02   5.7820168e+00   9.9190120e+00   5.7820168e+00   9.9190120e+00   3.4711485e+00   6.0387836e+00
   3.5500000e+02   5.8399073e+00   9.9602405e+00   5.8399073e+00   9.9602405e+00   3.5712813e+00   6.0967473e+00
   3.5600000e+02   5.8997441e+00   1.0000924e+01   5.8997441e+00   1.0000924e+01   3.6769783e+00   6.1516976e+00
   3.5700000e+02   5.9615358e+00   1.0040973e+01   5.9615358e+00   1.0040973e+01   3.7881138e+00   6.2030346e+00
   3.5800000e+02   6.0252867e+00   1.0080298e+01   6.0252867e+00   1.0080298e+01   3.9044969e+00   6.2501663e+00
   3.5900000e+02   6.0909969e+00   1.0118805e+01   6.0909969e+00   1.0118805e+01   4.0258709e+00   6.2925153e+00
   3.6000000e+02   6.1586618e+00   1.0156402e+01   6.1586618e+00   1.0156402e+01   4.1519144e+00   6.3295266e+00
   3.6100000e+02   6.2282721e+00   1.0192992e+01   6.2282721e+00   1.0192992e+01   4.2822422e+00   6.3606752e+00
   3.6200000e+02   6.2998136e+00   1.0228481e+01   6.2998136e+00   1.0228481e+01   4.4164082e+00   6.3854736e+00
   3.6300000e+02   6.3732667e+00   1.0262770e+01   6.3732667e+00   1.0262770e+01   4.5539089e+00   6.4034802e+00
   3.6400000e+02   6.4486070e+00   1.0295762e+01   6.4486070e+00   1.0295762e+01   4.6941887e+00   6.4143067e+00
   3.6500000e+02   6.5258043e+00   1.0327361e+01   6.5258043e+00   1.0327361e+01   4.8366462e+00   6.4176250e+00
   3.6600000e+02   6.6048232e+00   1.0357468e+01   6.6048232e+00   1.0357468e+01   4.9806416e+00   6.4131735e+00
   3.6700000e+02   6.6856225e+00   1.0385988e+01   6.6856225e+00   1.0385988e+01   5.1255053e+00   6.4007623e+00
   3.6800000e+02   6.7681556e+00   1.0412824e+01   6.7681556e+00   1.0412824e+01   5.2705472e+00   6.3802770e+00
   3.6900000e+02   6.8523700e+00   1.0437883e+01   6.8523700e+00   1.0437883e+01   5.4150672e+00   6.3516811e+00
   3.7000000e+02   6.9382076e+00   1.0461072e+01   6.9382076e+00   1.0461072e+01   5.5583652e+00   6.3150169e+00
   3.7100000e+02   7.0256048e+00   1.0482301e+01   7.0256048e+00   1.0482301e+01   5.6997517e+00   6.2704046e+00
   3.7200000e+02   7.1144924e+00   1.0501481e+01   7.1144924e+00   1.0501481e+01   5.8385586e+00   6.2180398e+00
   3.7300000e+02   7.2047955e+00   1.0518528e+01   7.2047955e+00   1.0518528e+01   5.9741480e+00   6.1581895e+00
   3.7400000e+02   7.2964341e+00   1.0533361e+01   7.2964341e+00   1.0533361e+01   6.1059218e+00   6.0911864e+00
   3.7500000e+02   7.3893231e+00   1.0545901e+01   7.3893231e+00   1.0545901e+01   6.2333294e+00   6.0174225e+00
   3.7600000e+02   7.4833721e+00   1.0556075e+01   7.4833721e+00   1.0556075e+01   6.3558738e+00   5.9373406e+00
   3.7700000e+02   7.5784863e+00   1.0563815e+01   7.5784863e+00   1.0563815e+01   6.4731172e+00   5.8514266e+00
   3.7800000e+02   7.6745662e+00   1.0569055e+01   7.6745662e+00   1.0569055e+01   6.5846842e+00   5.7601998e+00
   3.7900000e+02   7.7715083e+00   1.0571737e+01   7.7715083e+00   1.0571737e+01   6.6902641e+00   5.6642041e+00
   3.8000000e+02   7.8692053e+00   1.0571807e+01   7.8692053e+00   1.0571807e+01   6.7896114e+00   5.5639987e+00
   3.8100000e+02   7.9675461e+00   1.0569218e+01   7.9675461e+00   1.0569218e+01   6.8825451e+00   5.4601496e+00
   3.8200000e+02   8.0664171e+00   1.0563929e+01   8.0664171e+00   1.0563929e+01   6.9689470e+00   5.3532211e+00
   3.8300000e+02   8.1657014e+00   1.0555904e+01   8.1657014e+00   1.0555904e+01   7.0487579e+00   5.2437683e+00
   3.8400000e+02   8.2652804e+00   1.0545115e+01   8.2652804e+00   1.0545115e+01   7.1219745e+00   5.1323309e+00
   3.8500000e+02   8.3650334e+00   1.0531540e+01   8.3650334e+00   1.0531540e+01   7.1886443e+00   5.0194268e+00
   3.8600000e+02   8.4648386e+00   1.0515163e+01   8.4648386e+00   1.0515163e+01   7.2488606e+00   4.9055480e+00
   3.8700000e+02   8.5645732e+00   1.0495978e+01   8.5645732e+00   1.0495978e+01   7.3027572e+00   4.7911566e+00
   3.8800000e+02   8.6641142e+00   1.0473983e+01   8.6641142e+00   1.0473983e+01   7.3505025e+00   4.6766818e+00
   3.8900000e+02   8.7633387e+00   1.0449183e+01   8.7633387e+00   1.0449183e+01   7.3922945e+00   4.5625182e+00
   3.9000000e+02   8.8621245e+00   1.0421593e+01   8.8621245e+00   1.0421593e+01   7.4283548e+00   4.4490245e+00
   3.9100000e+02   8.9603504e+00   1.0391231e+01   8.9603504e+00   1.0391231e+01   7.4589239e+00   4.3365235e+00
   3.9200000e+02   9.0578970e+00   1.0358125e+01   9.0578970e+00   1.0358125e+01   7.4842560e+00   4.2253017e+00
   3.9300000e+02   9.1546467e+00   1.0322307e+01   9.1546467e+00   1.0322307e+01   7.5046145e+00   4.1156108e+00
   3.9400000e+02   9.2504847e+00   1.0283818e+01   9.2504847e+00   1.0283818e+01   7.5202680e+00   4.0076684e+00
   3.9500000e+02   9.3452989e+00   1.0242703e+01   9.3452989e+00   1.0242703e+01   7.5314864e+00   3.9016599e+00
   3.9600000e+02   9.4389807e+00   1.0199015e+01   9.4389807e+00   1.0199015e+01   7.5385378e+00   3.7977406e+00
   3.9700000e+02   9.5314252e+00   1.0152811e+01   9.5314252e+00   1.0152811e+01   7.5416853e+00   3.6960374e+00
   3.9800000e+02   9.6225315e+00   1.0104153e+01   9.6225315e+00   1.0104153e+01   7.5411846e+00   3.5966517e+00
   3.9900000e+02   9.7122032e+00   1.0053110e+01   9.7122032e+00   1.0053110e+01   7.5372816e+00   3.4996616e+00
   4.0000000e+02   9.8003485e+00   9.9997547e+00   9.8003485e+00   9.9997547e+00   7.5302110e+00   3.4051250e+00
   4.0100000e+02   9.8868807e+00   9.9441637e+00   9.8868807e+00   9.9441637e+00   7.5201946e+00   3.3130818e+00
   4.0200000e+02   9.9717179e+00   9.8864179e+00   9.9717179e+00   9.8864179e+00   7.5074400e+00   3.2235578e+00
   4.0300000e+02   1.0054784e+01   9.8266016e+00   1.0054784e+01   9.8266016e+00   7.4921405e+00   3.1365672e+00
   4.0400000e+02   1.0136008e+01   9.7648022e+00   1.0136008e+01   9.7648022e+00   7.4744747e+00   3.0521161e+00
   4.0500000e+02   1.0215325e+01   9.7011097e+00   1.0215325e+01   9.7011097e+00   7.4546071e+00   2.9702059e+00
   4.0600000e+02   1.0292674e+01   9.6356163e+00   1.0292674e+01   9.6356163e+00   7.4326893e+00   2.8908367e+00
   4.0700000e+02   1.0368003e+01   9.5684161e+00   1.0368003e+01   9.5684161e+00   7.4088624e+00   2.8140101e+00
   4.0800000e+02   1.0441264e+01   9.4996048e+00   1.0441264e+01   9.4996048e+00   7.3832599e+00   2.7397325e+00
   4.0900000e+02   1.0512412e+01   9.4292789e+00   1.0512412e+01   9.4292789e+00   7.3560118e+00   2.6680164e+00
   4.1000000e+02   1.0581413e+01   9.3575355e+00   1.0581413e+01   9.3575355e+00   7.3272499e+00   2.5988815e+00
   4.1100000e+02   1.0648235e+01   9.2844722e+00   1.0648235e+01   9.2844722e+00   7.2971129e+00   2.5323534e+00
   4.1200000e+02   1.0712852e+01   9.2101864e+00   1.0712852e+01   9.2101864e+00   7.2657526e+00   2.4684608e+00
   4.1300000e+02   1.0775244e+01   9.1347751e+00   1.0775244e+01   9.1347751e+00   7.2333389e+00   2.4072306e+00
   4.1400000e+02   1.0835395e+01   9.0583345e+00   1.0835395e+01   9.0583345e+00   7.2000652e+00   2.3486816e+00
   4.1500000e+02   1.0893297e+01   8.9809598e+00   1.0893297e+01   8.9809598e+00   7.1661557e+00   2.2928177e+00
   4.1600000e+02   1.0948942e+01   8.9027448e+00   1.0948942e+01   8.9027448e+00   7.1318940e+00   2.2396210e+00
   4.1700000e+02   1.1002331e+01   8.8237820e+00   1.1002331e+01   8.8237820e+00   7.0977044e+00   2.1888327e+00
   4.1800000e+02   1.1053468e+01   8.7441617e+00   1.1053468e+01   8.7441617e+00   7.0635120e+00   2.1400294e+00
   4.1900000e+02   1.1102360e+01   8.6639724e+00   1.1102360e+01   8.6639724e+00   7.0292528e+00   2.0931400e+00
   4.2000000e+02   1.1149020e+01   8.5833003e+00   1.1149020e+01   8.5833003e+00   6.9949389e+00   2.0480999e+00
   4.2100000e+02   1.1193464e+01   8.5022293e+00   1.1193464e+01   8.5022293e+00   6.9605985e+00   2.0048453e+00
   4.2200000e+02   1.1235710e+01   8.4208407e+00   1.1235710e+01   8.4208407e+00   6.9262646e+00   1.9633134e+00
   4.2300000e+02   1.1275781e+01   8.3392131e+00   1.1275781e+01   8.3392131e+00   6.8919709e+00   1.9234430e+00
   4.2400000e+02   1.1313703e+01   8.2574223e+00   1.1313703e+01   8.2574223e+00   6.8577504e+00   1.8851741e+00
   4.2500000e+02   1.1349504e+01   8.1755415e+00   1.1349504e+01   8.1755415e+00   6.8236341e+00   1.8484484e+00
   4.2600000e+02   1.1383216e+01   8.0936406e+00   1.1383216e+01   8.0936406e+00   6.7896509e+00   1.8132089e+00
   4.2700000e+02   1.1414870e+01   8.0117868e+00   1.1414870e+01   8.0117868e+00   6.7558274e+00   1.7794005e+00
   4.2800000e+02   1.1444503e+01   7.9300441e+00   1.1444503e+01   7.9300441e+00   6.7221879e+00   1.7469697e+00
   4.2900000e+02   1.1472152e+01   7.8484738e+00   1.1472152e+01   7.8484738e+00   6.6887543e+00   1.7158647e+00
   4.3000000e+02   1.1497855e+01   7.7671338e+00   1.1497855e+01   7.7671338e+00   6.6555466e+00   1.6860354e+00
   4.3100000e+02   1.1521652e+01   7.6860791e+00   1.1521652e+01   7.6860791e+00   6.6225823e+00   1.6574335e+00
   4.3200000e+02   1.1543586e+01   7.6053619e+00   1.1543586e+01   7.6053619e+00   6.5898773e+00   1.6300123e+00
   4.3300000e+02   1.1563699e+01   7.5250311e+00   1.1563699e+01   7.5250311e+00   6.5574456e+00   1.6037268e+00
   4.3400000e+02   1.1582034e+01   7.4451330e+00   1.1582034e+01   7.4451330e+00   6.5252993e+00   1.5785336e+00
   4.3500000e+02   1.1598635e+01   7.3657108e+00   1.1598635e+01   7.3657108e+00   6.4934492e+00   1.5543910e+00
   4.3600000e+02   1.1613547e+01   7.2868049e+00   1.1613547e+01   7.2868049e+00   6.4619045e+00   1.5312589e+00
   4.3700000e+02   1.1626815e+01   7.2084532e+00   1.1626815e+01   7.2084532e+00   6.4306732e+00   1.5090987e+00
   4.3800000e+02   1.1638485e+01   7.1306906e+00   1.1638485e+01   7.1306906e+00   6.3997618e+00   1.4878733e+00
   4.3900000e+02   1.1648601e+01   7.0535497e+00   1.1648601e+01   7.0535497e+00   6.3691759e+00   1.4675469e+00
   4.4000000e+02   1.1657209e+01   6.9770604e+00   1.1657209e+01   6.9770604e+00   6.3389202e+00   1.4480855e+00
   4.4100000e+02   1.1664355e+01   6.9012502e+00   1.1664355e+01   6.9012502e+00   6.3089982e+00   1.4294561e+00
   4.4200000e+02   1.1670084e+01   6.8261442e+00   1.1670084e+01   6.8261442e+00   6.2794126e+00   1.4116273e+00
   4.4300000e+02   1.1674440e+01   6.7517655e+00   1.1674440e+01   6.7517655e+00   6.2501655e+00   1.3945687e+00
   4.4400000e+02   1.1677468e+01   6.6781348e+00   1.1677468e+01   6.6781348e+00   6.2212581e+00   1.3782513e+00
   4.4500000e+02   1.1679211e+01   6.6052707e+00   1.1679211e+01   6.6052707e+00   6.1926912e+00   1.3626473e+00
   4.4600000e+02   1.1679714e+01   6.5331900e+00   1.1679714e+01   6.5331900e+00   6.1644647e+00   1.3477300e+00
   4.4700000e+02   1.1679018e+01   6.4619075e+00   1.1679018e+01   6.4619075e+00   6.1365782e+00   1.3334738e+00
   4.4800000e+02   1.1677166e+01   6.3914362e+00   1.1677166e+01   6.3914362e+00   6.1090308e+00   1.3198541e+00
   4.4900000e+02   1.1674200e+01   6.3217875e+00   1.1674200e+01   6.3217875e+00   6.0818212e+00   1.3068474e+00
   4.5000000e+02   1.1670159e+01   6.2529709e+00   1.1670159e+01   6.2529709e+00   6.0549477e+00   1.2944312e+00
   4.5100000e+02   1.1665083e+01   6.1849947e+00   1.1665083e+01   6.1849947e+00   6.0284083e+00   1.2825837e+00
   4.5200000e+02   1.1659013e+01   6.1178656e+00   1.1659013e+01   6.1178656e+00   6.0022005e+00   1.2712843e+00
   4.5300000e+02   1.1651984e+01   6.0515888e+00   1.1651984e+01   6.0515888e+00   5.9763219e+00   1.2605130e+00
   4.5400000e+02   1.1644036e+01   5.9861685e+00   1.1644036e+01   5.9861685e+00   5.9507696e+00   1.2502508e+00
   4.5500000e+02   1.1635203e+01   5.9216074e+00   1.1635203e+01   5.9216074e+00   5.9255405e+00   1.2404793e+00
   4.5600000e+02   1.1625522e+01   5.8579072e+00   1.1625522e+01   5.8579072e+00   5.9006314e+00   1.2311812e+00
   4.5700000e+02   1.1615027e+01   5.7950686e+00   1.1615027e+01   5.7950686e+00   5.8760390e+00   1.2223394e+00
   4.5800000e+02   1.1603752e+01   5.7330911e+00   1.1603752e+01   5.7330911e+00   5.8517598e+00   1.2139380e+00
   4.5900000e+02   1.1591728e+01   5.6719735e+00   1.1591728e+01   5.6719735e+00   5.8277900e+00   1.2059615e+00
   4.6000000e+02   1.1578989e+01   5.6117136e+00   1.1578989e+01   5.6117136e+00   5.8041260e+00   1.1983949e+00
   4.6100000e+02   1.1565564e+01   5.5523083e+00   1.1565564e+01   5.5523083e+00   5.7807641e+00   1.1912241e+00
   4.6200000e+02   1.1551483e+01   5.4937541e+00   1.1551483e+01   5.4937541e+00   5.7577002e+00   1.1844355e+00
   4.6300000e+02   1.1536776e+01   5.4360465e+00   1.1536776e+01   5.4360465e+00   5.7349305e+00   1.1780158e+00
   4.6400000e+02   1.1521470e+01   5.3791804e+00   1.1521470e+01   5.3791804e+00   5.7124511e+00   1.1719526e+00
   4.6500000e+02   1.1505593e+01   5.3231503e+00   1.1505593e+01   5.3231503e+00   5.6902578e+00   1.1662337e+00
   4.6600000e+02   1.1489171e+01   5.2679499e+00   1.1489171e+01   5.2679499e+00   5.6683468e+00   1.1608476e+00
   4.6700000e+02   1.1472229e+01   5.2135727e+00   1.1472229e+01   5.2135727e+00   5.6467140e+00   1.1557832e+00
   4.6800000e+02   1.1454791e+01   5.1600115e+00   1.1454791e+01   5.1600115e+00   5.6253552e+00   1.1510297e+00
   4.6900000e+02   1.1436883e+01   5.1072589e+00   1.1436883e+01   5.1072589e+00   5.6042666e+00   1.1465769e+00
   4.7000000e+02   1.1418525e+01   5.0553071e+00   1.1418525e+01   5.0553071e+00   5.5834441e+00   1.1424149e+00
   4.7100000e+02   1.1399741e+01   5.0041478e+00   1.1399741e+01   5.0041478e+00   5.5628837e+00   1.1385343e+00
   4.7200000e+02   1.1380551e+01   4.9537725e+00   1.1380551e+01   4.9537725e+00   5.5425814e+00   1.1349260e+00
   4.7300000e+02   1.1360977e+01   4.9041726e+00   1.1360977e+01   4.9041726e+00   5.5225332e+00   1.1315812e+00
   4.7400000e+02   1.1341038e+01   4.8553391e+00   1.1341038e+01   4.8553391e+00   5.5027352e+00   1.1284916e+00
   4.7500000e+02   1.1320752e+01   4.8072628e+00   1.1320752e+01   4.8072628e+00   5.4831836e+00   1.1256490e+00
   4.7600000e+02   1.1300140e+01   4.7599344e+00   1.1300140e+01   4.7599344e+00   5.4638745e+00   1.1230456e+00
   4.7700000e+02   1.1279217e+01   4.7133444e+00   1.1279217e+01   4.7133444e+00   5.4448040e+00   1.1206741e+00
   4.7800000e+02   1.1258001e+01   4.6674832e+00   1.1258001e+01   4.6674832e+00   5.4259684e+00   1.1185272e+00
   4.7900000e+02   1.1236509e+01   4.6223411e+00   1.1236509e+01   4.6223411e+00   5.4073639e+00   1.1165980e+00
   4.8000000e+02   1.1214755e+01   4.5779083e+00   1.1214755e+01   4.5779083e+00   5.3889869e+00   1.1148798e+00
   4.8100000e+02   1.1192756e+01   4.5341750e+00   1.1192756e+01   4.5341750e+00   5.3708337e+00   1.1133663e+00
   4.8200000e+02   1.1170526e+01   4.4911312e+00   1.1170526e+01   4.4911312e+00   5.3529008e+00   1.1120513e+00
   4.8300000e+02   1.1148078e+01   4.4487670e+00   1.1148078e+01   4.4487670e+00   5.3351847e+00   1.1109289e+00
   4.8400000e+02   1.1125425e+01   4.4070725e+00   1.1125425e+01   4.4070725e+00   5.3176817e+00   1.1099933e+00
   4.8500000e+02   1.1102582e+01   4.3660378e+00   1.1102582e+01   4.3660378e+00   5.3003886e+00   1.1092390e+00
   4.8600000e+02   1.1079560e+01   4.3256529e+00   1.1079560e+01   4.3256529e+00   5.2833019e+00   1.1086608e+00
   4.8700000e+02   1.1056370e+01   4.2859079e+00   1.1056370e+01   4.2859079e+00   5.2664183e+00   1.1082536e+00
   4.8800000e+02   1.1033024e+01   4.2467929e+00   1.1033024e+01   4.2467929e+00   5.2497345e+00   1.1080124e+00
   4.8900000e+02   1.1009534e+01   4.2082982e+00   1.1009534e+01   4.2082982e+00   5.2332474e+00   1.1079325e+00
   4.9000000e+02   1.0985909e+01   4.1704140e+00   1.0985909e+01   4.1704140e+00   5.2169537e+00   1.1080093e+00
   4.9100000e+02   1.0962159e+01   4.1331305e+00   1.0962159e+01   4.1331305e+00   5.2008504e+00   1.1082385e+00
   4.9200000e+02   1.0938293e+01   4.0964381e+00   1.0938293e+01   4.0964381e+00   5.1849344e+00   1.1086157e+00
   4.9300000e+02   1.0914322e+01   4.0603274e+00   1.0914322e+01   4.0603274e+00   5.1692027e+00   1.1091369e+00
   4.9400000e+02   1.0890253e+01   4.0247888e+00   1.0890253e+01   4.0247888e+00   5.1536523e+00   1.1097982e+00
   4.9500000e+02   1.0866095e+01   3.9898129e+00   1.0866095e+01   3.9898129e+00   5.1382804e+00   1.1105957e+00
   4.9600000e+02   1.0841856e+01   3.9553906e+00   1.0841856e+01   3.9553906e+00   5.1230842e+00   1.1115258e+00
   4.9700000e+02   1.0817544e+01   3.9215125e+00   1.0817544e+01   3.9215125e+00   5.1080607e+00   1.1125849e+00
   4.9800000e+02   1.0793166e+01   3.8881697e+00   1.0793166e+01   3.8881697e+00   5.0932074e+00   1.1137696e+00
   4.9900000e+02   1.0768728e+01   3.8553532e+00   1.0768728e+01   3.8553532e+00   5.0785215e+00   1.1150766e+00
   5.0000000e+02   1.0744237e+01   3.8230541e+00   1.0744237e+01   3.8230541e+00   5.0640003e+00   1.1165027e+00
   5.0100000e+02   1.0719701e+01   3.7912637e+00   1.0719701e+01   3.7912637e+00   5.0496414e+00   1.1180448e+00
   5.0200000e+02   1.0695124e+01   3.7599734e+00   1.0695124e+01   3.7599734e+00   5.0354421e+00   1.1196999e+00
   5.0300000e+02   1.0670513e+01   3.7291746e+00   1.0670513e+01   3.7291746e+00   5.0214000e+00   1.1214653e+00
   5.0400000e+02   1.0645873e+01   3.6988590e+00   1.0645873e+01   3.6988590e+00   5.0075127e+00   1.1233380e+00
   5.0500000e+02   1.0621209e+01   3.6690184e+00   1.0621209e+01   3.6690184e+00   4.9937777e+00   1.1253155e+00
   5.0600000e+02   1.0596527e+01   3.6396445e+00   1.0596527e+01   3.6396445e+00   4.9801928e+00   1.1273952e+00
   5.0700000e+02   1.0571831e+01   3.6107294e+00   1.0571831e+01   3.6107294e+00   4.9667556e+00   1.1295744e+00
   5.0800000e+02   1.0547126e+01   3.5822652e+00   1.0547126e+01   3.5822652e+00   4.9534638e+00   1.1318509e+00
   5.0900000e+02   1.0522416e+01   3.5542442e+00   1.0522416e+01   3.5542442e+00   4.9403154e+00   1.1342222e+00
   5.1000000e+02   1.0497704e+01   3.5266586e+00   1.0497704e+01   3.5266586e+00   4.9273081e+00   1.1366862e+00
   5.1100000e+02   1.0472996e+01   3.4995009e+00   1.0472996e+01   3.4995009e+00   4.9144399e+00   1.1392406e+00
   5.1200000e+02   1.0448295e+01   3.4727639e+00   1.0448295e+01   3.4727639e+00   4.9017086e+00   1.1418834e+00
   5.1300000e+02   1.0423604e+01   3.4464401e+00   1.0423604e+01   3.4464401e+00   4.8891122e+00   1.1446124e+00
   5.1400000e+02   1.0398927e+01   3.4205225e+00   1.0398927e+01   3.4205225e+00   4.8766488e+00   1.1474256e+00
   5.1500000e+02   1.0374267e+01   3.3950040e+00   1.0374267e+01   3.3950040e+00   4.8643165e+00   1.1503213e+00
   5.1600000e+02   1.0349627e+01   3.3698777e+00   1.0349627e+01   3.3698777e+00   4.8521132e+00   1.1532975e+00
   5.1700000e+02   1.0325009e+01   3.3451368e+00   1.0325009e+01   3.3451368e+00   4.8400373e+00   1.1563525e+00
   5.1800000e+02   1.0300417e+01   3.3207748e+00   1.0300417e+01   3.3207748e+00   4.8280868e+00   1.1594845e+00
   5.1900000e+02   1.0275853e+01   3.2967849e+00   1.0275853e+01   3.2967849e+00   4.8162600e+00   1.1626918e+00
   5.2000000e+02   1.0251320e+01   3.2731609e+00   1.0251320e+01   3.2731609e+00   4.8045552e+00   1.1659728e+00
   5.2100000e+02   1.0226819e+01   3.2498963e+00   1.0226819e+01   3.2498963e+00   4.7929707e+00   1.1693259e+00
   5.2200000e+02   1.0202354e+01   3.2269851e+00   1.0202354e+01   3.2269851e+00   4.7815049e+00   1.1727496e+00
   5.2300000e+02   1.0177925e+01   3.2044210e+00   1.0177925e+01   3.2044210e+00   4.7701560e+00   1.1762425e+00
   5.2400000e+02   1.0153536e+01   3.1821983e+00   1.0153536e+01   3.1821983e+00   4.7589227e+00   1.1798031e+00
   5.2500000e+02   1.0129187e+01   3.1603108e+00   1.0129187e+01   3.1603108e+00   4.7478032e+00   1.1834301e+00
   5.2600000e+02   1.0104881e+01   3.1387531e+00   1.0104881e+01   3.1387531e+00   4.7367962e+00   1.1871220e+00
   5.2700000e+02   1.0080619e+01   3.1175193e+00   1.0080619e+01   3.1175193e+00   4.7259002e+00   1.1908776e+00
   5.2800000e+02   1.0056403e+01   3.0966040e+00   1.0056403e+01   3.0966040e+00   4.7151138e+00   1.1946957e+00
   5.2900000e+02   1.0032234e+01   3.0760017e+00   1.0032234e+01   3.0760017e+00   4.7044356e+00   1.1985749e+00
   5.3000000e+02   1.0008114e+01   3.0557071e+00   1.0008114e+01   3.0557071e+00   4.6938643e+00   1.2025143e+00
   5.3100000e+02   9.9840429e+00   3.0357150e+00   9.9840429e+00   3.0357150e+00   4.6833986e+00   1.2065125e+00
   5.3200000e+02   9.9600231e+00   3.0160202e+00   9.9600231e+00   3.0160202e+00   4.6730373e+00   1.2105686e+00
   5.3300000e+02   9.9360554e+00   2.9966177e+00   9.9360554e+00   2.9966177e+00   4.6627792e+00   1.2146813e+00
   5.3400000e+02   9.9121407e+00   2.9775026e+00   9.9121407e+00   2.9775026e+00   4.6526231e+00   1.2188498e+00
   5.3500000e+02   9.8882800e+00   2.9586700e+00   9.8882800e+00   2.9586700e+00   4.6425679e+00   1.2230729e+00
   5.3600000e+02   9.8644742e+00   2.9401153e+00   9.8644742e+00   2.9401153e+00   4.6326125e+00   1.2273498e+00
   5.3700000e+02   9.8407241e+00   2.9218337e+00   9.8407241e+00   2.9218337e+00   4.6227561e+00   1.2316794e+00
   5.3800000e+02   9.8170305e+00   2.9038206e+00   9.8170305e+00   2.9038206e+00   4.6129975e+00   1.2360608e+00
   5.3900000e+02   9.7933940e+00   2.8860717e+00   9.7933940e+00   2.8860717e+00   4.6033360e+00   1.2404933e+00
   5.4000000e+02   9.7698154e+00   2.8685825e+00   9.7698154e+00   2.8685825e+00   4.5937708e+00   1.2449758e+00
   5.4100000e+02   9.7462951e+00   2.8513487e+00   9.7462951e+00   2.8513487e+00   4.5843010e+00   1.2495076e+00
   5.4200000e+02   9.7228337e+00   2.8343661e+00   9.7228337e+00   2.8343661e+00   4.5749262e+00   1.2540879e+00
   5.4300000e+02   9.6994317e+00   2.8176305e+00   9.6994317e+00   2.8176305e+00   4.5656456e+00   1.2587158e+00
   5.4400000e+02   9.6760896e+00   2.8011380e+00   9.6760896e+00   2.8011380e+00   4.5564589e+00   1.2633907e+00
   5.4500000e+02   9.6528076e+00   2.7848845e+00   9.6528076e+00   2.7848845e+00   4.5473659e+00   1.2681117e+00
   5.4600000e+02   9.6295863e+00   2.7688661e+00   9.6295863e+00   2.7688661e+00   4.5383664e+00   1.2728782e+00
   5.4700000e+02   9.6064258e+00   2.7530790e+00   9.6064258e+00   2.7530790e+00   4.5294607e+00   1.2776895e+00
   5.4800000e+02   9.5833265e+00   2.7375194e+00   9.5833265e+00   2.7375194e+00   4.5206494e+00   1.2825449e+00
   5.4900000e+02   9.5602885e+00   2.7221838e+00   9.5602885e+00   2.7221838e+00   4.5119337e+00   1.2874438e+00
   5.5000000e+02   9.5373121e+00   2.7070684e+00   9.5373121e+00   2.7070684e+00   4.5033162e+00   1.2923855e+00
   5.5100000e+02   9.5143975e+00   2.6921697e+00   9.5143975e+00   2.6921697e+00   4.4948041e+00   1.2973689e+00
   5.5200000e+02   9.4915447e+00   2.6774844e+00   9.4915447e+00   2.6774844e+00   4.4864041e+00   1.3023749e+00
   5.5300000e+02   9.4687538e+00   2.6630089e+00   9.4687538e+00   2.6630089e+00   4.4781008e+00   1.3073943e+00
   5.5400000e+02   9.4460250e+00   2.6487399e+00   9.4460250e+00   2.6487399e+00   4.4698870e+00   1.3124272e+00
   5.5500000e+02   9.4233583e+00   2.6346742e+00   9.4233583e+00   2.6346742e+00   4.4617576e+00   1.3174737e+00
   5.5600000e+02   9.4007536e+00   2.6208086e+00   9.4007536e+00   2.6208086e+00   4.4537090e+00   1.3225337e+00
   5.5700000e+02   9.3782110e+00   2.6071399e+00   9.3782110e+00   2.6071399e+00   4.4457379e+00   1.3276075e+00
   5.5800000e+02   9.3557304e+00   2.5936651e+00   9.3557304e+00   2.5936651e+00   4.4378416e+00   1.3326949e+00
   5.5900000e+02   9.3333119e+00   2.5803811e+00   9.3333119e+00   2.5803811e+00   4.4300177e+00   1.3377961e+00
   5.6000000e+02   9.3109552e+00   2.5672850e+00   9.3109552e+00   2.5672850e+00   4.4222637e+00   1.3429111e+00
   5.6100000e+02   9.2886603e+00   2.5543738e+00   9.2886603e+00   2.5543738e+00   4.4145778e+00   1.3480399e+00
   5.6200000e+02   9.2664271e+00   2.5416448e+00   9.2664271e+00   2.5416448e+00   4.4069579e+00   1.3531826e+00
   5.6300000e+02   9.2442555e+00   2.5290951e+00   9.2442555e+00   2.5290951e+00   4.3994023e+00   1.3583393e+00
   5.6400000e+02   9.2221452e+00   2.5167219e+00   9.2221452e+00   2.5167219e+00   4.3919091e+00   1.3635101e+00
   5.6500000e+02   9.2000962e+00   2.5045227e+00   9.2000962e+00   2.5045227e+00   4.3844769e+00   1.3686949e+00
   5.6600000e+02   9.1781082e+00   2.4924947e+00   9.1781082e+00   2.4924947e+00   4.3771042e+00   1.3738938e+00
   5.6700000e+02   9.1561810e+00   2.4806354e+00   9.1561810e+00   2.4806354e+00   4.3697893e+00   1.3791070e+00
   5.6800000e+02   9.1343145e+00   2.4689422e+00   9.1343145e+00   2.4689422e+00   4.3625310e+00   1.3843344e+00
   5.6900000e+02   9.1125084e+00   2.4574126e+00   9.1125084e+00   2.4574126e+00   4.3553279e+00   1.3895762e+00
   5.7000000e+02   9.0907624e+00   2.4460443e+00   9.0907624e+00   2.4460443e+00   4.3481787e+00   1.3948324e+00
   5.7100000e+02   9.0690763e+00   2.4348348e+00   9.0690763e+00   2.4348348e+00   4.3410821e+00   1.4001030e+00
   5.7200000e+02   9.0474498e+00   2.4237818e+00   9.0474498e+00   2.4237818e+00   4.3340371e+00   1.4053883e+00
   5.7300000e+02   9.0258827e+00   2.4128829e+00   9.0258827e+00   2.4128829e+00   4.3270424e+00   1.4106881e+00
   5.7400000e+02   9.0043747e+00   2.4021359e+00   9.0043747e+00   2.4021359e+00   4.3200969e+00   1.4160027e+00
   5.7500000e+02   8.9829255e+00   2.3915386e+00   8.9829255e+00   2.3915386e+00   4.3131996e+00   1.4213320e+00
   5.7600000e+02   8.9615348e+00   2.3810889e+00   8.9615348e+00   2.3810889e+00   4.3063494e+00   1.4266762e+00
   5.7700000e+02   8.9402023e+00   2.3707845e+00   8.9402023e+00   2.3707845e+00   4.2995452e+00   1.4320353e+00
   5.7800000e+02   8.9189276e+00   2.3606234e+00   8.9189276e+00   2.3606234e+00   4.2927862e+00   1.4374095e+00
   5.7900000e+02   8.8977104e+00   2.3506035e+00   8.8977104e+00   2.3506035e+00   4.2860713e+00   1.4427988e+00
   5.8000000e+02   8.8765505e+00   2.3407228e+00   8.8765505e+00   2.3407228e+00   4.2793997e+00   1.4482033e+00
   5.8100000e+02   8.8554475e+00   2.3309794e+00   8.8554475e+00   2.3309794e+00   4.2727704e+00   1.4536231e+00
   5.8200000e+02   8.8344010e+00   2.3213712e+00   8.8344010e+00   2.3213712e+00   4.2661826e+00   1.4590582e+00
   5.8300000e+02   8.8134106e+00   2.3118965e+00   8.8134106e+00   2.3118965e+00   4.2596353e+00   1.4645089e+00
   5.8400000e+02   8.7924762e+00   2.3025532e+00   8.7924762e+00   2.3025532e+00   4.2531278e+00   1.4699751e+00
   5.8500000e+02   8.7715972e+00   2.2933396e+00   8.7715972e+00   2.2933396e+00   4.2466592e+00   1.4754570e+00
   5.8600000e+02   8.7507733e+00   2.2842539e+00   8.7507733e+00   2.2842539e+00   4.2402288e+00   1.4809546e+00
   5.8700000e+02   8.7300042e+00   2.2752943e+00   8.7300042e+00   2.2752943e+00   4.2338358e+00   1.4864681e+00
   5.8800000e+02   8.7092894e+00   2.2664591e+00   8.7092894e+00   2.2664591e+00   4.2274794e+00   1.4919976e+00
   5.8900000e+02   8.6886287e+00   2.2577465e+00   8.6886287e+00   2.2577465e+00   4.2211588e+00   1.4975432e+00
   5.9000000e+02   8.6680217e+00   2.2491550e+00   8.6680217e+00   2.2491550e+00   4.2148735e+00   1.5031049e+00
   5.9100000e+02   8.6474679e+00   2.2406827e+00   8.6474679e+00   2.2406827e+00   4.2086225e+00   1.5086830e+00
   5.9200000e+02   8.6269671e+00   2.2323282e+00   8.6269671e+00   2.2323282e+00   4.2024053e+00   1.5142775e+00
   5.9300000e+02   8.6065187e+00   2.2240898e+00   8.6065187e+00   2.2240898e+00   4.1962212e+00   1.5198884e+00
   5.9400000e+02   8.5861225e+00   2.2159661e+00   8.5861225e+00   2.2159661e+00   4.1900694e+00   1.5255161e+00
   5.9500000e+02   8.5657781e+00   2.2079554e+00   8.5657781e+00   2.2079554e+00   4.1839495e+00   1.5311604e+00
   5.9600000e+02   8.5454851e+00   2.2000562e+00   8.5454851e+00   2.2000562e+00   4.1778606e+00   1.5368217e+00
   5.9700000e+02   8.5252430e+00   2.1922672e+00   8.5252430e+00   2.1922672e+00   4.1718022e+00   1.5424999e+00
   5.9800000e+02   8.5050516e+00   2.1845868e+00   8.5050516e+00   2.1845868e+00   4.1657737e+00   1.5481953e+00
   5.9900000e+02   8.4849103e+00   2.1770136e+00   8.4849103e+00   2.1770136e+00   4.1597745e+00   1.5539079e+00
   6.0000000e+02   8.4648190e+00   2.1695462e+00   8.4648190e+00   2.1695462e+00   4.1538040e+00   1.5596379e+00
   6.0100000e+02   8.4447770e+00   2.1621833e+00   8.4447770e+00   2.1621833e+00   4.1478615e+00   1.5653855e+00
   6.0200000e+02   8.4247842e+00   2.1549235e+00   8.4247842e+00   2.1549235e+00   4.1419466e+00   1.5711506e+00
   6.0300000e+02   8.4048400e+00   2.1477655e+00   8.4048400e+00   2.1477655e+00   4.1360587e+00   1.5769336e+00
   6.0400000e+02   8.3849442e+00   2.1407079e+00   8.3849442e+00   2.1407079e+00   4.1301971e+00   1.5827344e+00
   6.0500000e+02   8.3650962e+00   2.1337496e+00   8.3650962e+00   2.1337496e+00   4.1243615e+00   1.5885534e+00
   6.0600000e+02   8.3452958e+00   2.1268892e+00   8.3452958e+00   2.1268892e+00   4.1185512e+00   1.5943905e+00
   6.0700000e+02   8.3255426e+00   2.1201256e+00   8.3255426e+00   2.1201256e+00   4.1127658e+00   1.6002460e+00
   6.0800000e+02   8.3058361e+00   2.1134574e+00   8.3058361e+00   2.1134574e+00   4.1070047e+00   1.6061200e+00
   6.0900000e+02   8.2861760e+00   2.1068836e+00   8.2861760e+00   2.1068836e+00   4.1012673e+00   1.6120127e+00
   6.1000000e+02   8.2665619e+00   2.1004029e+00   8.2665619e+00   2.1004029e+00   4.0955533e+00   1.6179241e+00
   6.1100000e+02   8.2469934e+00   2.0940142e+00   8.2469934e+00   2.0940142e+00   4.0898622e+00   1.6238545e+00
   6.1200000e+02   8.2274702e+00   2.0877164e+00   8.2274702e+00   2.0877164e+00   4.0841934e+00   1.6298041e+00
   6.1300000e+02   8.2079919e+00   2.0815083e+00   8.2079919e+00   2.0815083e+00   4.0785464e+00   1.6357729e+00
   6.1400000e+02   8.1885581e+00   2.0753889e+00   8.1885581e+00   2.0753889e+00   4.0729209e+00   1.6417611e+00
   6.1500000e+02   8.1691684e+00   2.0693571e+00   8.1691684e+00   2.0693571e+00   4.0673163e+00   1.6477690e+00
   6.1600000e+02   8.1498225e+00   2.0634118e+00   8.1498225e+00   2.0634118e+00   4.0617323e+00   1.6537967e+00
   6.1700000e+02   8.1305200e+00   2.0575521e+00   8.1305200e+00   2.0575521e+00   4.0561683e+00   1.6598443e+00
   6.1800000e+02   8.1112605e+00   2.0517768e+00   8.1112605e+00   2.0517768e+00   4.0506239e+00   1.6659120e+00
   6.1900000e+02   8.0920437e+00   2.0460850e+00   8.0920437e+00   2.0460850e+00   4.0450987e+00   1.6720001e+00
   6.2000000e+02   8.0728691e+00   2.0404757e+00   8.0728691e+00   2.0404757e+00   4.0395923e+00   1.6781086e+00
   6.2100000e+02   8.0537366e+00   2.0349479e+00   8.0537366e+00   2.0349479e+00   4.0341043e+00   1.6842378e+00
   6.2200000e+02   8.0346456e+00   2.0295007e+00   8.0346456e+00   2.0295007e+00   4.0286341e+00   1.6903878e+00
   6.2300000e+02   8.0155958e+00   2.0241331e+00   8.0155958e+00   2.0241331e+00   4.0231815e+00   1.6965589e+00
   6.2400000e+02   7.9965869e+00   2.0188443e+00   7.9965869e+00   2.0188443e+00   4.0177461e+00   1.7027513e+00
   6.2500000e+02   7.9776185e+00   2.0136332e+00   7.9776185e+00   2.0136332e+00   4.0123273e+00   1.7089651e+00
   6.2600000e+02   7.9586903e+00   2.0084991e+00   7.9586903e+00   2.0084991e+00   4.0069250e+00   1.7152004e+00
   6.2700000e+02   7.9398019e+00   2.0034410e+00   7.9398019e+00   2.0034410e+00   4.0015385e+00   1.7214577e+00
   6.2800000e+02   7.9209530e+00   1.9984581e+00   7.9209530e+00   1.9984581e+00   3.9961677e+00   1.7277369e+00
   6.2900000e+02   7.9021432e+00   1.9935496e+00   7.9021432e+00   1.9935496e+00   3.9908121e+00   1.7340384e+00
   6.3000000e+02   7.8833723e+00   1.9887145e+00   7.8833723e+00   1.9887145e+00   3.9854713e+00   1.7403624e+00
   6.3100000e+02   7.8646398e+00   1.9839521e+00   7.8646398e+00   1.9839521e+00   3.9801450e+00   1.7467090e+00
   6.3200000e+02   7.8459454e+00   1.9792616e+00   7.8459454e+00   1.9792616e+00   3.9748328e+00   1.7530785e+00
   6.3300000e+02   7.8272889e+00   1.9746422e+00   7.8272889e+00   1.9746422e+00   3.9695343e+00   1.7594711e+00
   6.3400000e+02   7.8086698e+00   1.9700931e+00   7.8086698e+00   1.9700931e+00   3.9642493e+00   1.7658870e+00
   6.3500000e+02   7.7900879e+00   1.9656135e+00   7.7900879e+00   1.9656135e+00   3.9589774e+00   1.7723265e+00
   6.3600000e+02   7.7715428e+00   1.9612026e+00   7.7715428e+00   1.9612026e+00   3.9537182e+00   1.7787897e+00
   6.3700000e+02   7.7530342e+00   1.9568598e+00   7.7530342e+00   1.9568598e+00   3.9484713e+00   1.7852770e+00
   6.3800000e+02   7.7345618e+00   1.9525843e+00   7.7345618e+00   1.9525843e+00   3.9432365e+00   1.7917885e+00
   6.3900000e+02   7.7161252e+00   1.9483754e+00   7.7161252e+00   1.9483754e+00   3.9380135e+00   1.7983245e+00
   6.4000000e+02   7.6977242e+00   1.9442323e+00   7.6977242e+00   1.9442323e+00   3.9328019e+00   1.8048853e+00
   6.4100000e+02   7.6793585e+00   1.9401544e+00   7.6793585e+00   1.9401544e+00   3.9276013e+00   1.8114710e+00
   6.4200000e+02   7.6610278e+00   1.9361410e+00   7.6610278e+00   1.9361410e+00   3.9224116e+00   1.8180820e+00
   6.4300000e+02   7.6427317e+00   1.9321914e+00   7.6427317e+00   1.9321914e+00   3.9172323e+00   1.8247184e+00
   6.4400000e+02   7.6244699e+00   1.9283050e+00   7.6244699e+00   1.9283050e+00   3.9120631e+00   1.8313806e+00
   6.4500000e+02   7.6062422e+00   1.9244810e+00   7.6062422e+00   1.9244810e+00   3.9069038e+00   1.8380688e+00
   6.4600000e+02   7.5880482e+00   1.9207189e+00   7.5880482e+00   1.9207189e+00   3.9017541e+00   1.8447833e+00
   6.4700000e+02   7.5698877e+00   1.9170179e+00   7.5698877e+00   1.9170179e+00   3.8966136e+00   1.8515243e+00
   6.4800000e+02   7.5517604e+00   1.9133776e+00   7.5517604e+00   1.9133776e+00   3.8914821e+00   1.8582921e+00
   6.4900000e+02   7.5336660e+00   1.9097972e+00   7.5336660e+00   1.9097972e+00   3.8863592e+00   1.8650871e+00
   6.5000000e+02   7.5156043e+00   1.9062761e+00   7.5156043e+00   1.9062761e+00   3.8812448e+00   1.8719094e+00
   6.5100000e+02   7.4975748e+00   1.9028139e+00   7.4975748e+00   1.9028139e+00   3.8761385e+00   1.8787593e+00
   6.5200000e+02   7.4795774e+00   1.8994098e+00   7.4795774e+00   1.8994098e+00   3.8710400e+00   1.8856373e+00
   6.5300000e+02   7.4616119e+00   1.8960632e+00   7.4616119e+00   1.8960632e+00   3.8659490e+00   1.8925434e+00
   6.5400000e+02   7.4436778e+00   1.8927738e+00   7.4436778e+00   1.8927738e+00   3.8608654e+00   1.8994782e+00
   6.5500000e+02   7.4257750e+00   1.8895407e+00   7.4257750e+00   1.8895407e+00   3.8557888e+00   1.9064417e+00
   6.5600000e+02   7.4079032e+00   1.8863636e+00   7.4079032e+00   1.8863636e+00   3.8507189e+00   1.9134344e+00
   6.5700000e+02   7.3900622e+00   1.8832419e+00   7.3900622e+00   1.8832419e+00   3.8456556e+00   1.9204566e+00
   6.5800000e+02   7.3722516e+00   1.8801749e+00   7.3722516e+00   1.8801749e+00   3.8405985e+00   1.9275086e+00
   6.5900000e+02   7.3544712e+00   1.8771623e+00   7.3544712e+00   1.8771623e+00   3.8355474e+00   1.9345906e+00
   6.6000000e+02   7.3367209e+00   1.8742035e+00   7.3367209e+00   1.8742035e+00   3.8305020e+00   1.9417031e+00
   6.6100000e+02   7.3190003e+00   1.8712979e+00   7.3190003e+00   1.8712979e+00   3.8254621e+00   1.9488463e+00
   6.6200000e+02   7.3013091e+00   1.8684451e+00   7.3013091e+00   1.8684451e+00   3.8204275e+00   1.9560206e+00
   6.6300000e+02   7.2836472e+00   1.8656445e+00   7.2836472e+00   1.8656445e+00   3.8153979e+00   1.9632264e+00
   6.6400000e+02   7.2660144e+00   1.8628958e+00   7.2660144e+00   1.8628958e+00   3.8103731e+00   1.9704639e+00
   6.6500000e+02   7.2484103e+00   1.8601983e+00   7.2484103e+00   1.8601983e+00   3.8053529e+00   1.9777335e+00
   6.6600000e+02   7.2308348e+00   1.8575516e+00   7.2308348e+00   1.8575516e+00   3.8003369e+00   1.9850356e+00
   6.6700000e+02   7.2132877e+00   1.8549553e+00   7.2132877e+00   1.8549553e+00   3.7953251e+00   1.9923705e+00
   6.6800000e+02   7.1957686e+00   1.8524088e+00   7.1957686e+00   1.8524088e+00   3.7903171e+00   1.9997386e+00
   6.6900000e+02   7.1782774e+00   1.8499118e+00   7.1782774e+00   1.8499118e+00   3.7853128e+00   2.0071402e+00
   6.7000000e+02   7.1608139e+00   1.8474638e+00   7.1608139e+00   1.8474638e+00   3.7803119e+00   2.0145758e+00
   6.7100000e+02   7.1433779e+00   1.8450643e+00   7.1433779e+00   1.8450643e+00   3.7753142e+00   2.0220457e+00
   6.7200000e+02   7.1259692e+00   1.8427129e+00   7.1259692e+00   1.8427129e+00   3.7703196e+00   2.0295502e+00
   6.7300000e+02   7.1085875e+00   1.8404091e+00   7.1085875e+00   1.8404091e+00   3.7653277e+00   2.0370899e+00
   6.7400000e+02   7.0912326e+00   1.8381527e+00   7.0912326e+00   1.8381527e+00   3.7603385e+00   2.0446650e+00
   6.7500000e+02   7.0739044e+00   1.8359430e+00   7.0739044e+00   1.8359430e+00   3.7553517e+00   2.0522760e+00
   6.7600000e+02   7.0566027e+00   1.8337798e+00   7.0566027e+00   1.8337798e+00   3.7503671e+00   2.0599232e+00
   6.7700000e+02   7.0393273e+00   1.8316625e+00   7.0393273e+00   1.8316625e+00   3.7453845e+00   2.0676071e+00
   6.7800000e+02   7.0220779e+00   1.8295909e+00   7.0220779e+00   1.8295909e+00   3.7404037e+00   2.0753281e+00
   6.7900000e+02   7.0048545e+00   1.8275645e+00   7.0048545e+00   1.8275645e+00   3.7354246e+00   2.0830867e+00
   6.8000000e+02   6.9876568e+00   1.8255829e+00   6.9876568e+00   1.8255829e+00   3.7304470e+00   2.0908832e+00
   6.8100000e+02   6.9704847e+00   1.8236458e+00   6.9704847e+00   1.8236458e+00   3.7254706e+00   2.0987180e+00
   6.8200000e+02   6.9533380e+00   1.8217527e+00   6.9533380e+00   1.8217527e+00   3.7204954e+00   2.1065917e+00
   6.8300000e+02   6.9362165e+00   1.8199033e+00   6.9362165e+00   1.8199033e+00   3.7155211e+00   2.1145046e+00
   6.8400000e+02   6.9191201e+00   1.8180973e+00   6.9191201e+00   1.8180973e+00   3.7105476e+00   2.1224573e+00
   6.8500000e+02   6.9020486e+00   1.8163342e+00   6.9020486e+00   1.8163342e+00   3.7055746e+00   2.1304501e+00
   6.8600000e+02   6.8850019e+00   1.8146137e+00   6.8850019e+00   1.8146137e+00   3.7006022e+00   2.1384836e+00
   6.8700000e+02   6.8679798e+00   1.8129355e+00   6.8679798e+00   1.8129355e+00   3.6956300e+00   2.1465582e+00
   6.8800000e+02   6.8509822e+00   1.8112991e+00   6.8509822e+00   1.8112991e+00   3.6906580e+00   2.1546743e+00
   6.8900000e+02   6.8340089e+00   1.8097044e+00   6.8340089e+00   1.8097044e+00   3.6856860e+00   2.1628325e+00
   6.9000000e+02   6.8170599e+00   1.8081508e+00   6.8170599e+00   1.8081508e+00   3.6807138e+00   2.1710332e+00
   6.9100000e+02   6.8001350e+00   1.8066382e+00   6.8001350e+00   1.8066382e+00   3.6757413e+00   2.1792770e+00
   6.9200000e+02   6.7832340e+00   1.8051661e+00   6.7832340e+00   1.8051661e+00   3.6707684e+00   2.1875644e+00
   6.9300000e+02   6.7663569e+00   1.8037342e+00   6.7663569e+00   1.8037342e+00   3.6657950e+00   2.1958958e+00
   6.9400000e+02   6.7495036e+00   1.8023423e+00   6.7495036e+00   1.8023423e+00   3.6608208e+00   2.2042718e+00
   6.9500000e+02   6.7326740e+00   1.8009899e+00   6.7326740e+00   1.8009899e+00   3.6558459e+00   2.2126929e+00
   6.9600000e+02   6.7158679e+00   1.7996768e+00   6.7158679e+00   1.7996768e+00   3.6508700e+00   2.2211596e+00
   6.9700000e+02   6.6990853e+00   1.7984028e+00   6.6990853e+00   1.7984028e+00   3.6458930e+00   2.2296724e+00
   6.9800000e+02   6.6823261e+00   1.7971673e+00   6.6823261e+00   1.7971673e+00   3.6409149e+00   2.2382320e+00
   6.9900000e+02   6.6655903e+00   1.7959703e+00   6.6655903e+00   1.7959703e+00   3.6359356e+00   2.2468389e+00
   7.0000000e+02   6.6488777e+00   1.7948114e+00   6.6488777e+00   1.7948114e+00   3.6309548e+00   2.2554935e+00
   7.0100000e+02   6.6321884e+00   1.7936902e+00   6.6321884e+00   1.7936902e+00   3.6259726e+00   2.2641966e+00
   7.0200000e+02   6.6155223e+00   1.7926065e+00   6.6155223e+00   1.7926065e+00   3.6209888e+00   2.2729486e+00
   7.0300000e+02   6.5988793e+00   1.7915601e+00   6.5988793e+00   1.7915601e+00   3.6160034e+00   2.2817502e+00
   7.0400000e+02   6.5822594e+00   1.7905506e+00   6.5822594e+00   1.7905506e+00   3.6110163e+00   2.2906019e+00
   7.0500000e+02   6.5656627e+00   1.7895777e+00   6.5656627e+00   1.7895777e+00   3.6060273e+00   2.2995043e+00
   7.0600000e+02   6.5490891e+00   1.7886412e+00   6.5490891e+00   1.7886412e+00   3.6010365e+00   2.3084581e+00
   7.0700000e+02   6.5325387e+00   1.7877409e+00   6.5325387e+00   1.7877409e+00   3.5960437e+00   2.3174638e+00
   7.0800000e+02   6.5160115e+00   1.7868764e+00   6.5160115e+00   1.7868764e+00   3.5910488e+00   2.3265221e+00
   7.0900000e+02   6.4995075e+00   1.7860475e+00   6.4995075e+00   1.7860475e+00   3.5860519e+00   2.3356336e+00
   7.1000000e+02   6.4830269e+00   1.7852539e+00   6.4830269e+00   1.7852539e+00   3.5810529e+00   2.3447990e+00
   7.1100000e+02   6.4665697e+00   1.7844954e+00   6.4665697e+00   1.7844954e+00   3.5760517e+00   2.3540188e+00
   7.1200000e+02   6.4501361e+00   1.7837717e+00   6.4501361e+00   1.7837717e+00   3.5710482e+00   2.3632938e+00
   7.1300000e+02   6.4337262e+00   1.7830826e+00   6.4337262e+00   1.7830826e+00   3.5660426e+00   2.3726246e+00
   7.1400000e+02   6.4173402e+00   1.7824278e+00   6.4173402e+00   1.7824278e+00   3.5610346e+00   2.3820119e+00
   7.1500000e+02   6.4009784e+00   1.7818071e+00   6.4009784e+00   1.7818071e+00   3.5560243e+00   2.3914564e+00
   7.1600000e+02   6.3846410e+00   1.7812202e+00   6.3846410e+00   1.7812202e+00   3.5510117e+00   2.4009588e+00
   7.1700000e+02   6.3683285e+00   1.7806669e+00   6.3683285e+00   1.7806669e+00   3.5459967e+00   2.4105197e+00
   7.1800000e+02   6.3520413e+00   1.7801470e+00   6.3520413e+00   1.7801470e+00   3.5409794e+00   2.4201399e+00
   7.1900000e+02   6.3357798e+00   1.7796603e+00   6.3357798e+00   1.7796603e+00   3.5359598e+00   2.4298200e+00
   7.2000000e+02   6.3195450e+00   1.7792065e+00   6.3195450e+00   1.7792065e+00   3.5309378e+00   2.4395610e+00
   7.2100000e+02   6.3033376e+00   1.7787853e+00   6.3033376e+00   1.7787853e+00   3.5259135e+00   2.4493633e+00
   7.2200000e+02   6.2871592e+00   1.7783966e+00   6.2871592e+00   1.7783966e+00   3.5208868e+00   2.4592280e+00
   7.2300000e+02   6.2710117e+00   1.7780402e+00   6.2710117e+00   1.7780402e+00   3.5158580e+00   2.4691555e+00
   7.2400000e+02   6.2549003e+00   1.7777154e+00   6.2549003e+00   1.7777154e+00   3.5108268e+00   2.4791469e+00
   7.2500000e+02   6.2388294e+00   1.7774108e+00   6.2388294e+00   1.7774108e+00   3.5057935e+00   2.4892027e+00
   7.2600000e+02   6.2227905e+00   1.7771211e+00   6.2227905e+00   1.7771211e+00   3.5007580e+00   2.4993239e+00
   7.2700000e+02   6.2067799e+00   1.7768464e+00   6.2067799e+00   1.7768464e+00   3.4957205e+00   2.5095112e+00
   7.2800000e+02   6.1907951e+00   1.7765865e+00   6.1907951e+00   1.7765865e+00   3.4906809e+00   2.5197654e+00
   7.2900000e+02   6.1748345e+00   1.7763415e+00   6.1748345e+00   1.7763415e+00   3.4856394e+00   2.5300874e+00
   7.3000000e+02   6.1588966e+00   1.7761113e+00   6.1588966e+00   1.7761113e+00   3.4805960e+00   2.5404779e+00
   7.3100000e+02   6.1429802e+00   1.7758959e+00   6.1429802e+00   1.7758959e+00   3.4755508e+00   2.5509379e+00
   7.3200000e+02   6.1270843e+00   1.7756951e+00   6.1270843e+00   1.7756951e+00   3.4705040e+00   2.5614682e+00
   7.3300000e+02   6.1112080e+00   1.7755090e+00   6.1112080e+00   1.7755090e+00   3.4654556e+00   2.5720696e+00
   7.3400000e+02   6.0953503e+00   1.7753376e+00   6.0953503e+00   1.7753376e+00   3.4604057e+00   2.5827430e+00
   7.3500000e+02   6.0795105e+00   1.7751807e+00   6.0795105e+00   1.7751807e+00   3.4553546e+00   2.5934894e+00
   7.3600000e+02   6.0636879e+00   1.7750384e+00   6.0636879e+00   1.7750384e+00   3.4503022e+00   2.6043095e+00
   7.3700000e+02   6.0478819e+00   1.7749106e+00   6.0478819e+00   1.7749106e+00   3.4452488e+00   2.6152044e+00
   7.3800000e+02   6.0320918e+00   1.7747973e+00   6.0320918e+00   1.7747973e+00   3.4401946e+00   2.6261750e+00
   7.3900000e+02   6.0163170e+00   1.7746984e+00   6.0163170e+00   1.7746984e+00   3.4351396e+00   2.6372221e+00
   7.4000000e+02   6.0005570e+00   1.7746138e+00   6.0005570e+00   1.7746138e+00   3.4300841e+00   2.6483468e+00
   7.4100000e+02   5.9848113e+00   1.7745436e+00   5.9848113e+00   1.7745436e+00   3.4250282e+00   2.6595500e+00
   7.4200000e+02   5.9690793e+00   1.7744877e+00   5.9690793e+00   1.7744877e+00   3.4199722e+00   2.6708327e+00
   7.4300000e+02   5.9533605e+00   1.7744461e+00   5.9533605e+00   1.7744461e+00   3.4149163e+00   2.6821959e+00
   7.4400000e+02   5.9376547e+00   1.7744187e+00   5.9376547e+00   1.7744187e+00   3.4098606e+00   2.6936405e+00
   7.4500000e+02   5.9219612e+00   1.7744055e+00   5.9219612e+00   1.7744055e+00   3.4048055e+00   2.7051676e+00
   7.4600000e+02   5.9062796e+00   1.7744065e+00   5.9062796e+00   1.7744065e+00   3.3997511e+00   2.7167782e+00
   7.4700000e+02   5.8906097e+00   1.7744216e+00   5.8906097e+00   1.7744216e+00   3.3946977e+00   2.7284734e+00
   7.4800000e+02   5.8749509e+00   1.7744507e+00   5.8749509e+00   1.7744507e+00   3.3896457e+00   2.7402541e+00
   7.4900000e+02   5.8593029e+00   1.7744939e+00   5.8593029e+00   1.7744939e+00   3.3845952e+00   2.7521215e+00
   7.5000000e+02   5.8436653e+00   1.7745511e+00   5.8436653e+00   1.7745511e+00   3.3795466e+00   2.7640767e+00
   7.5100000e+02   5.8280379e+00   1.7746223e+00   5.8280379e+00   1.7746223e+00   3.3745002e+00   2.7761208e+00
   7.5200000e+02   5.8124202e+00   1.7747074e+00   5.8124202e+00   1.7747074e+00   3.3694563e+00   2.7882548e+00
   7.5300000e+02   5.7968118e+00   1.7748064e+00   5.7968118e+00   1.7748064e+00   3.3644153e+00   2.8004798e+00
   7.5400000e+02   5.7812126e+00   1.7749192e+00   5.7812126e+00   1.7749192e+00   3.3593775e+00   2.8127971e+00
   7.5500000e+02   5.7656222e+00   1.7750459e+00   5.7656222e+00   1.7750459e+00   3.3543432e+00   2.8252078e+00
   7.5600000e+02   5.7500403e+00   1.7751864e+00   5.7500403e+00   1.7751864e+00   3.3493130e+00   2.8377130e+00
   7.5700000e+02   5.7344665e+00   1.7753406e+00   5.7344665e+00   1.7753406e+00   3.3442871e+00   2.8503140e+00
   7.5800000e+02   5.7189007e+00   1.7755086e+00   5.7189007e+00   1.7755086e+00   3.3392660e+00   2.8630119e+00
   7.5900000e+02   5.7033425e+00   1.7756903e+00   5.7033425e+00   1.7756903e+00   3.3342501e+00   2.8758079e+00
   7.6000000e+02   5.6877916e+00   1.7758856e+00   5.6877916e+00   1.7758856e+00   3.3292399e+00   2.8887033e+00
   7.6100000e+02   5.6722478e+00   1.7760945e+00   5.6722478e+00   1.7760945e+00   3.3242359e+00   2.9016994e+00
   7.6200000e+02   5.6567109e+00   1.7763170e+00   5.6567109e+00   1.7763170e+00   3.3192386e+00   2.9147973e+00
   7.6300000e+02   5.6411805e+00   1.7765531e+00   5.6411805e+00   1.7765531e+00   3.3142483e+00   2.9279984e+00
   7.6400000e+02   5.6256564e+00   1.7768027e+00   5.6256564e+00   1.7768027e+00   3.3092658e+00   2.9413040e+00
   7.6500000e+02   5.6101385e+00   1.7770658e+00   5.6101385e+00   1.7770658e+00   3.3042915e+00   2.9547153e+00
   7.6600000e+02   5.5946264e+00   1.7773424e+00   5.5946264e+00   1.7773424e+00   3.2993260e+00   2.9682337e+00
   7.6700000e+02   5.5791199e+00   1.7776324e+00   5.5791199e+00   1.7776324e+00   3.2943699e+00   2.9818606e+00
   7.6800000e+02   5.5636188e+00   1.7779358e+00   5.5636188e+00   1.7779358e+00   3.2894238e+00   2.9955973e+00
   7.6900000e+02   5.5481229e+00   1.7782525e+00   5.5481229e+00   1.7782525e+00   3.2844884e+00   3.0094452e+00
   7.7000000e+02   5.5326319e+00   1.7785826e+00   5.5326319e+00   1.7785826e+00   3.2795642e+00   3.0234057e+00
   7.7100000e+02   5.5171457e+00   1.7789260e+00   5.5171457e+00   1.7789260e+00   3.2746520e+00   3.0374803e+00
   7.7200000e+02   5.5016640e+00   1.7792827e+00   5.5016640e+00   1.7792827e+00   3.2697525e+00   3.0516702e+00
   7.7300000e+02   5.4861866e+00   1.7796526e+00   5.4861866e+00   1.7796526e+00   3.2648663e+00   3.0659771e+00
   7.7400000e+02   5.4707134e+00   1.7800357e+00   5.4707134e+00   1.7800357e+00   3.2599944e+00   3.0804023e+00
   7.7500000e+02   5.4552442e+00   1.7804320e+00   5.4552442e+00   1.7804320e+00   3.2551374e+00   3.0949474e+00
   7.7600000e+02   5.4397786e+00   1.7808415e+00   5.4397786e+00   1.7808415e+00   3.2502961e+00   3.1096139e+00
   7.7700000e+02   5.4243167e+00   1.7812641e+00   5.4243167e+00   1.7812641e+00   3.2454714e+00   3.1244032e+00
   7.7800000e+02   5.4088581e+00   1.7816998e+00   5.4088581e+00   1.7816998e+00   3.2406641e+00   3.1393170e+00
   7.7900000e+02   5.3934027e+00   1.7821486e+00   5.3934027e+00   1.7821486e+00   3.2358752e+00   3.1543568e+00
   7.8000000e+02   5.3779503e+00   1.7826104e+00   5.3779503e+00   1.7826104e+00   3.2311055e+00   3.1695242e+00
   7.8100000e+02   5.3625008e+00   1.7830852e+00   5.3625008e+00   1.7830852e+00   3.2263560e+00   3.1848209e+00
   7.8200000e+02   5.3470539e+00   1.7835730e+00   5.3470539e+00   1.7835730e+00   3.2216277e+00   3.2002483e+00
   7.8300000e+02   5.3316096e+00   1.7840737e+00   5.3316096e+00   1.7840737e+00   3.2169217e+00   3.2158082e+00
   7.8400000e+02   5.3161676e+00   1.7845874e+00   5.3161676e+00   1.7845874e+00   3.2122388e+00   3.2315023e+00
   7.8500000e+02   5.3007277e+00   1.7851140e+00   5.3007277e+00   1.7851140e+00   3.2075804e+00   3.2473321e+00
   7.8600000e+02   5.2852899e+00   1.7856535e+00   5.2852899e+00   1.7856535e+00   3.2029474e+00   3.2632995e+00
   7.8700000e+02   5.2698539e+00   1.7862058e+00   5.2698539e+00   1.7862058e+00   3.1983409e+00   3.2794062e+00
   7.8800000e+02   5.2544196e+00   1.7867709e+00   5.2544196e+00   1.7867709e+00   3.1937624e+00   3.2956538e+00
   7.8900000e+02   5.2389869e+00   1.7873488e+00   5.2389869e+00   1.7873488e+00   3.1892128e+00   3.3120443e+00
   7.9000000e+02   5.2235555e+00   1.7879395e+00   5.2235555e+00   1.7879395e+00   3.1846936e+00   3.3285793e+00
   7.9100000e+02   5.2081255e+00   1.7885430e+00   5.2081255e+00   1.7885430e+00   3.1802060e+00   3.3452607e+00
   7.9200000e+02   5.1926965e+00   1.7891591e+00   5.1926965e+00   1.7891591e+00   3.1757514e+00   3.3620902e+00
   7.9300000e+02   5.1772685e+00   1.7897880e+00   5.1772685e+00   1.7897880e+00   3.1713312e+00   3.3790699e+00
   7.9400000e+02   5.1618413e+00   1.7904295e+00   5.1618413e+00   1.7904295e+00   3.1669468e+00   3.3962015e+00
   7.9500000e+02   5.1464148e+00   1.7910836e+00   5.1464148e+00   1.7910836e+00   3.1625998e+00   3.4134869e+00
   7.9600000e+02   5.1309889e+00   1.7917504e+00   5.1309889e+00   1.7917504e+00   3.1582916e+00   3.4309281e+00
   7.9700000e+02   5.1155633e+00   1.7924297e+00   5.1155633e+00   1.7924297e+00   3.1540239e+00   3.4485269e+00
   7.9800000e+02   5.1001381e+00   1.7931217e+00   5.1001381e+00   1.7931217e+00   3.1497983e+00   3.4662855e+00
   7.9900000e+02   5.0847130e+00   1.7938261e+00   5.0847130e+00   1.7938261e+00   3.1456164e+00   3.4842057e+00
   8.0000000e+02   5.0692880e+00   1.7945431e+00   5.0692880e+00   1.7945431e+00   3.1414802e+00   3.5022895e+00
   8.0100000e+02   5.0538628e+00   1.7952726e+00   5.0538628e+00   1.7952726e+00   3.1373912e+00   3.5205390e+00
   8.0200000e+02   5.0384374e+00   1.7960145e+00   5.0384374e+00   1.7960145e+00   3.1333514e+00   3.5389562e+00
   8.0300000e+02   5.0230117e+00   1.7967689e+00   5.0230117e+00   1.7967689e+00   3.1293628e+00   3.5575433e+00
   8.0400000e+02   5.0075855e+00   1.7975357e+00   5.0075855e+00   1.7975357e+00   3.1254272e+00   3.5763022e+00
   8.0500000e+02   4.9921588e+00   1.7983149e+00   4.9921588e+00   1.7983149e+00   3.1215468e+00   3.5952351e+00
   8.0600000e+02   4.9767313e+00   1.7991065e+00   4.9767313e+00   1.7991065e+00   3.1177236e+00   3.6143442e+00
   8.0700000e+02   4.9613030e+00   1.7999104e+00   4.9613030e+00   1.7999104e+00   3.1139599e+00   3.6336316e+00
   8.0800000e+02   4.9458738e+00   1.8007267e+00   4.9458738e+00   1.8007267e+00   3.1102578e+00   3.6530995e+00
   8.0900000e+02   4.9304436e+00   1.8015553e+00   4.9304436e+00   1.8015553e+00   3.1066197e+00   3.6727500e+00
   8.1000000e+02   4.9150122e+00   1.8023961e+00   4.9150122e+00   1.8023961e+00   3.1030480e+00   3.6925854e+00
   8.1100000e+02   4.8995795e+00   1.8032493e+00   4.8995795e+00   1.8032493e+00   3.0995451e+00   3.7126080e+00
   8.1200000e+02   4.8841455e+00   1.8041146e+00   4.8841455e+00   1.8041146e+00   3.0961135e+00   3.7328199e+00
   8.1300000e+02   4.8687100e+00   1.8049922e+00   4.8687100e+00   1.8049922e+00   3.0927560e+00   3.7532236e+00
   8.1400000e+02   4.8532729e+00   1.8058820e+00   4.8532729e+00   1.8058820e+00   3.0894752e+00   3.7738211e+00
   8.1500000e+02   4.8378342e+00   1.8067840e+00   4.8378342e+00   1.8067840e+00   3.0862740e+00   3.7946150e+00
   8.1600000e+02   4.8223936e+00   1.8076981e+00   4.8223936e+00   1.8076981e+00   3.0831551e+00   3.8156074e+00
   8.1700000e+02   4.8069512e+00   1.8086243e+00   4.8069512e+00   1.8086243e+00   3.0801216e+00   3.8368008e+00
   8.1800000e+02   4.7915068e+00   1.8095627e+00   4.7915068e+00   1.8095627e+00   3.0771766e+00   3.8581975e+00
   8.1900000e+02   4.7760603e+00   1.8105132e+00   4.7760603e+00   1.8105132e+00   3.0743232e+00   3.8797998e+00
   8.2000000e+02   4.7606117e+00   1.8114757e+00   4.7606117e+00   1.8114757e+00   3.0715647e+00   3.9016103e+00
   8.2100000e+02   4.7451608e+00   1.8124503e+00   4.7451608e+00   1.8124503e+00   3.0689046e+00   3.9236311e+00
   8.2200000e+02   4.7297075e+00   1.8134369e+00   4.7297075e+00   1.8134369e+00   3.0663462e+00   3.9458649e+00
   8.2300000e+02   4.7142518e+00   1.8144355e+00   4.7142518e+00   1.8144355e+00   3.0638932e+00   3.9683139e+00
   8.2400000e+02   4.6987935e+00   1.8154462e+00   4.6987935e+00   1.8154462e+00   3.0615494e+00   3.9909806e+00
   8.2500000e+02   4.6833326e+00   1.8164688e+00   4.6833326e+00   1.8164688e+00   3.0593185e+00   4.0138674e+00
   8.2600000e+02   4.6678689e+00   1.8175033e+00   4.6678689e+00   1.8175033e+00   3.0572045e+00   4.0369769e+00
   8.2700000e+02   4.6524025e+00   1.8185498e+00   4.6524025e+00   1.8185498e+00   3.0552116e+00   4.0603113e+00
   8.2800000e+02   4.6369331e+00   1.8196082e+00   4.6369331e+00   1.8196082e+00   3.0533440e+00   4.0838731e+00
   8.2900000e+02   4.6214608e+00   1.8206785e+00   4.6214608e+00   1.8206785e+00   3.0516060e+00   4.1076648e+00
   8.3000000e+02   4.6059854e+00   1.8217606e+00   4.6059854e+00   1.8217606e+00   3.0500021e+00   4.1316888e+00
   8.3100000e+02   4.5905068e+00   1.8228547e+00   4.5905068e+00   1.8228547e+00   3.0485370e+00   4.1559474e+00
   8.3200000e+02   4.5750250e+00   1.8239605e+00   4.5750250e+00   1.8239605e+00   3.0472156e+00   4.1804432e+00
   8.3300000e+02   4.5595399e+00   1.8250782e+00   4.5595399e+00   1.8250782e+00   3.0460427e+00   4.2051784e+00
   8.3400000e+02   4.5440514e+00   1.8262077e+00   4.5440514e+00   1.8262077e+00   3.0450235e+00   4.2301555e+00
   8.3500000e+02   4.5285594e+00   1.8273490e+00   4.5285594e+00   1.8273490e+00   3.0441633e+00   4.2553767e+00
   8.3600000e+02   4.5130639e+00   1.8285020e+00   4.5130639e+00   1.8285020e+00   3.0434676e+00   4.2808444e+00
   8.3700000e+02   4.4975648e+00   1.8296668e+00   4.4975648e+00   1.8296668e+00   3.0429420e+00   4.3065609e+00
   8.3800000e+02   4.4820619e+00   1.8308433e+00   4.4820619e+00   1.8308433e+00   3.0425924e+00   4.3325284e+00
   8.3900000e+02   4.4665552e+00   1.8320315e+00   4.4665552e+00   1.8320315e+00   3.0424247e+00   4.3587491e+00
   8.4000000e+02   4.4510447e+00   1.8332314e+00   4.4510447e+00   1.8332314e+00   3.0424452e+00   4.3852251e+00
   8.4100000e+02   4.4355303e+00   1.8344430e+00   4.4355303e+00   1.8344430e+00   3.0426602e+00   4.4119585e+00
   8.4200000e+02   4.4200118e+00   1.8356663e+00   4.4200118e+00   1.8356663e+00   3.0430765e+00   4.4389514e+00
   8.4300000e+02   4.4044893e+00   1.8369012e+00   4.4044893e+00   1.8369012e+00   3.0437008e+00   4.4662057e+00
   8.4400000e+02   4.3889627e+00   1.8381477e+00   4.3889627e+00   1.8381477e+00   3.0445401e+00   4.4937233e+00
   8.4500000e+02   4.3734318e+00   1.8394058e+00   4.3734318e+00   1.8394058e+00   3.0456018e+00   4.5215059e+00
   8.4600000e+02   4.3578966e+00   1.8406755e+00   4.3578966e+00   1.8406755e+00   3.0468933e+00   4.5495553e+00
   8.4700000e+02   4.3423571e+00   1.8419568e+00   4.3423571e+00   1.8419568e+00   3.0484224e+00   4.5778730e+00
   8.4800000e+02   4.3268131e+00   1.8432497e+00   4.3268131e+00   1.8432497e+00   3.0501970e+00   4.6064605e+00
   8.4900000e+02   4.3112647e+00   1.8445541e+00   4.3112647e+00   1.8445541e+00   3.0522254e+00   4.6353191e+00
   8.5000000e+02   4.2957117e+00   1.8458700e+00   4.2957117e+00   1.8458700e+00   3.0545160e+00   4.6644500e+00
   8.5100000e+02   4.2801541e+00   1.8471975e+00   4.2801541e+00   1.8471975e+00   3.0570777e+00   4.6938543e+00
   8.5200000e+02   4.2645918e+00   1.8485364e+00   4.2645918e+00   1.8485364e+00   3.0599192e+00   4.7235327e+00
   8.5300000e+02   4.2490248e+00   1.8498868e+00   4.2490248e+00   1.8498868e+00   3.0630500e+00   4.7534861e+00
   8.5400000e+02   4.2334529e+00   1.8512487e+00   4.2334529e+00   1.8512487e+00   3.0664795e+00   4.7837149e+00
   8.5500000e+02   4.2178762e+00   1.8526220e+00   4.2178762e+00   1.8526220e+00   3.0702176e+00   4.8142194e+00
   8.5600000e+02   4.2022946e+00   1.8540068e+00   4.2022946e+00   1.8540068e+00   3.0742743e+00   4.8449997e+00
   8.5700000e+02   4.1867079e+00   1.8554029e+00   4.1867079e+00   1.8554029e+00   3.0786599e+00   4.8760555e+00
   8.5800000e+02   4.1711162e+00   1.8568105e+00   4.1711162e+00   1.8568105e+00   3.0833852e+00   4.9073864e+00
   8.5900000e+02   4.1555194e+00   1.8582295e+00   4.1555194e+00   1.8582295e+00   3.0884611e+00   4.9389916e+00
   8.6000000e+02   4.1399174e+00   1.8596598e+00   4.1399174e+00   1.8596598e+00   3.0938987e+00   4.9708700e+00
   8.6100000e+02   4.1243101e+00   1.8611015e+00   4.1243101e+00   1.8611015e+00   3.0997096e+00   5.0030204e+00
   8.6200000e+02   4.1086976e+00   1.8625546e+00   4.1086976e+00   1.8625546e+00   3.1059055e+00   5.0354409e+00
   8.6300000e+02   4.0930797e+00   1.8640189e+00   4.0930797e+00   1.8640189e+00   3.1124985e+00   5.0681295e+00
   8.6400000e+02   4.0774564e+00   1.8654946e+00   4.0774564e+00   1.8654946e+00   3.1195010e+00   5.1010835e+00
   8.6500000e+02   4.0618277e+00   1.8669816e+00   4.0618277e+00   1.8669816e+00   3.1269254e+00   5.1343001e+00
   8.6600000e+02   4.0461934e+00   1.8684799e+00   4.0461934e+00   1.8684799e+00   3.1347847e+00   5.1677759e+00
   8.6700000e+02   4.0305536e+00   1.8699894e+00   4.0305536e+00   1.8699894e+00   3.1430921e+00   5.2015069e+00
   8.6800000e+02   4.0149082e+00   1.8715102e+00   4.0149082e+00   1.8715102e+00   3.1518608e+00   5.2354889e+00
   8.6900000e+02   3.9992571e+00   1.8730422e+00   3.9992571e+00   1.8730422e+00   3.1611044e+00   5.2697168e+00
   8.7000000e+02   3.9836002e+00   1.8745855e+00   3.9836002e+00   1.8745855e+00   3.1708368e+00   5.3041851e+00
   8.7100000e+02   3.9679376e+00   1.8761400e+00   3.9679376e+00   1.8761400e+00   3.1810719e+00   5.3388877e+00
   8.7200000e+02   3.9522691e+00   1.8777057e+00   3.9522691e+00   1.8777057e+00   3.1918240e+00   5.3738180e+00
   8.7300000e+02   3.9365948e+00   1.8792826e+00   3.9365948e+00   1.8792826e+00   3.2031073e+00   5.4089685e+00
   8.7400000e+02   3.9209145e+00   1.8808706e+00   3.9209145e+00   1.8808706e+00   3.2149363e+00   5.4443310e+00
   8.7500000e+02   3.9052282e+00   1.8824698e+00   3.9052282e+00   1.8824698e+00   3.2273256e+00   5.4798969e+00
   8.7600000e+02   3.8895360e+00   1.8840802e+00   3.8895360e+00   1.8840802e+00   3.2402899e+00   5.5156564e+00
   8.7700000e+02   3.8738376e+00   1.8857017e+00   3.8738376e+00   1.8857017e+00   3.2538437e+00   5.5515994e+00
   8.7800000e+02   3.8581331e+00   1.8873344e+00   3.8581331e+00   1.8873344e+00   3.2680017e+00   5.5877145e+00
   8.7900000e+02   3.8424224e+00   1.8889781e+00   3.8424224e+00   1.8889781e+00   3.2827786e+00   5.6239898e+00
   8.8000000e+02   3.8267055e+00   1.8906329e+00   3.8267055e+00   1.8906329e+00   3.2981889e+00   5.6604124e+00
   8.8100000e+02   3.8109823e+00   1.8922989e+00   3.8109823e+00   1.8922989e+00   3.3142469e+00   5.6969685e+00
   8.8200000e+02   3.7952528e+00   1.8939759e+00   3.7952528e+00   1.8939759e+00   3.3309669e+00   5.7336435e+00
   8.8300000e+02   3.7795170e+00   1.8956639e+00   3.7795170e+00   1.8956639e+00   3.3483628e+00   5.7704216e+00
   8.8400000e+02   3.7637747e+00   1.8973630e+00   3.7637747e+00   1.8973630e+00   3.3664482e+00   5.8072864e+00
   8.8500000e+02   3.7480260e+00   1.8990732e+00   3.7480260e+00   1.8990732e+00   3.3852364e+00   5.8442204e+00
   8.8600000e+02   3.7322708e+00   1.9007944e+00   3.7322708e+00   1.9007944e+00   3.4047402e+00   5.8812049e+00
   8.8700000e+02   3.7165091e+00   1.9025265e+00   3.7165091e+00   1.9025265e+00   3.4249719e+00   5.9182206e+00
   8.8800000e+02   3.7007408e+00   1.9042697e+00   3.7007408e+00   1.9042697e+00   3.4459433e+00   5.9552469e+00
   8.8900000e+02   3.6849658e+00   1.9060239e+00   3.6849658e+00   1.9060239e+00   3.4676654e+00   5.9922625e+00
   8.9000000e+02   3.6691842e+00   1.9077891e+00   3.6691842e+00   1.9077891e+00   3.4901486e+00   6.0292450e+00
   8.9100000e+02   3.6533958e+00   1.9095652e+00   3.6533958e+00   1.9095652e+00   3.5134023e+00   6.0661711e+00
   8.9200000e+02   3.6376008e+00   1.9113523e+00   3.6376008e+00   1.9113523e+00   3.5374353e+00   6.1030166e+00
   8.9300000e+02   3.6217989e+00   1.9131503e+00   3.6217989e+00   1.9131503e+00   3.5622551e+00   6.1397562e+00
   8.9400000e+02   3.6059902e+00   1.9149592e+00   3.6059902e+00   1.9149592e+00   3.5878684e+00   6.1763642e+00
   8.9500000e+02   3.5901746e+00   1.9167791e+00   3.5901746e+00   1.9167791e+00   3.6142807e+00   6.2128138e+00
   8.9600000e+02   3.5743521e+00   1.9186099e+00   3.5743521e+00   1.9186099e+00   3.6414961e+00   6.2490776e+00
   8.9700000e+02   3.5585227e+00   1.9204516e+00   3.5585227e+00   1.9204516e+00   3.6695176e+00   6.2851273e+00
   8.9800000e+02   3.5426862e+00   1.9223041e+00   3.5426862e+00   1.9223041e+00   3.6983468e+00   6.3209343e+00
   8.9900000e+02   3.5268428e+00   1.9241676e+00   3.5268428e+00   1.9241676e+00   3.7279838e+00   6.3564693e+00
   9.0000000e+02   3.5109922e+00   1.9260419e+00   3.5109922e+00   1.9260419e+00   3.7584274e+00   6.3917027e+00
   9.0100000e+02   3.4951346e+00   1.9279270e+00   3.4951346e+00   1.9279270e+00   3.7896745e+00   6.4266044e+00
   9.0200000e+02   3.4792698e+00   1.9298230e+00   3.4792698e+00   1.9298230e+00   3.8217206e+00   6.4611442e+00
   9.0300000e+02   3.4633978e+00   1.9317299e+00   3.4633978e+00   1.9317299e+00   3.8545597e+00   6.4952918e+00
   9.0400000e+02   3.4475186e+00   1.9336475e+00   3.4475186e+00   1.9336475e+00   3.8881837e+00   6.5290169e+00
   9.0500000e+02   3.4316322e+00   1.9355760e+00   3.4316322e+00   1.9355760e+00   3.9225831e+00   6.5622891e+00
   9.0600000e+02   3.4157385e+00   1.9375153e+00   3.4157385e+00   1.9375153e+00   3.9577467e+00   6.5950785e+00
   9.0700000e+02   3.3998374e+00   1.9394654e+00   3.3998374e+00   1.9394654e+00   3.9936613e+00   6.6273554e+00
   9.0800000e+02   3.3839290e+00   1.9414262e+00   3.3839290e+00   1.9414262e+00   4.0303122e+00   6.6590909e+00
   9.0900000e+02   3.3680132e+00   1.9433979e+00   3.3680132e+00   1.9433979e+00   4.0676830e+00   6.6902563e+00
   9.1000000e+02   3.3520900e+00   1.9453803e+00   3.3520900e+00   1.9453803e+00   4.1057555e+00   6.7208241e+00
   9.1100000e+02   3.3361593e+00   1.9473734e+00   3.3361593e+00   1.9473734e+00   4.1445100e+00   6.7507674e+00
   9.1200000e+02   3.3202211e+00   1.9493773e+00   3.3202211e+00   1.9493773e+00   4.1839252e+00   6.7800604e+00
   9.1300000e+02   3.3042754e+00   1.9513919e+00   3.3042754e+00   1.9513919e+00   4.2239782e+00   6.8086786e+00
   9.1400000e+02   3.2883221e+00   1.9534173e+00   3.2883221e+00   1.9534173e+00   4.2646448e+00   6.8365987e+00
   9.1500000e+02   3.2723613e+00   1.9554533e+00   3.2723613e+00   1.9554533e+00   4.3058996e+00   6.8637986e+00
   9.1600000e+02   3.2563928e+00   1.9575001e+00   3.2563928e+00   1.9575001e+00   4.3477157e+00   6.8902580e+00
   9.1700000e+02   3.2404166e+00   1.9595576e+00   3.2404166e+00   1.9595576e+00   4.3900652e+00   6.9159578e+00
   9.1800000e+02   3.2244328e+00   1.9616257e+00   3.2244328e+00   1.9616257e+00   4.4329195e+00   6.9408810e+00
   9.1900000e+02   3.2084412e+00   1.9637046e+00   3.2084412e+00   1.9637046e+00   4.4762488e+00   6.9650120e+00
   9.2000000e+02   3.1924419e+00   1.9657941e+00   3.1924419e+00   1.9657941e+00   4.5200228e+00   6.9883371e+00
   9.2100000e+02   3.1764348e+00   1.9678942e+00   3.1764348e+00   1.9678942e+00   4.5642105e+00   7.0108443e+00
   9.2200000e+02   3.1604198e+00   1.9700050e+00   3.1604198e+00   1.9700050e+00   4.6087806e+00   7.0325238e+00
   9.2300000e+02   3.1443971e+00   1.9721265e+00   3.1443971e+00   1.9721265e+00   4.6537015e+00   7.0533672e+00
   9.2400000e+02   3.1283664e+00   1.9742586e+00   3.1283664e+00   1.9742586e+00   4.6989415e+00   7.0733684e+00
   9.2500000e+02   3.1123279e+00   1.9764013e+00   3.1123279e+00   1.9764013e+00   4.7444689e+00   7.0925229e+00
   9.2600000e+02   3.0962814e+00   1.9785546e+00   3.0962814e+00   1.9785546e+00   4.7902521e+00   7.1108281e+00
   9.2700000e+02   3.0802270e+00   1.9807185e+00   3.0802270e+00   1.9807185e+00   4.8362598e+00   7.1282832e+00
   9.2800000e+02   3.0641645e+00   1.9828930e+00   3.0641645e+00   1.9828930e+00   4.8824614e+00   7.1448892e+00
   9.2900000e+02   3.0480941e+00   1.9850781e+00   3.0480941e+00   1.9850781e+00   4.9288265e+00   7.1606488e+00
   9.3000000e+02   3.0320156e+00   1.9872738e+00   3.0320156e+00   1.9872738e+00   4.9753256e+00   7.1755661e+00
   9.3100000e+02   3.0159290e+00   1.9894801e+00   3.0159290e+00   1.9894801e+00   5.0219300e+00   7.1896470e+00
   9.3200000e+02   2.9998344e+00   1.9916969e+00   2.9998344e+00   1.9916969e+00   5.0686117e+00   7.2028986e+00
   9.3300000e+02   2.9837316e+00   1.9939243e+00   2.9837316e+00   1.9939243e+00   5.1153439e+00   7.2153295e+00
   9.3400000e+02   2.9676206e+00   1.9961623e+00   2.9676206e+00   1.9961623e+00   5.1621007e+00   7.2269495e+00
   9.3500000e+02   2.9515015e+00   1.9984107e+00   2.9515015e+00   1.9984107e+00   5.2088575e+00   7.2377694e+00
   9.3600000e+02   2.9353741e+00   2.0006698e+00   2.9353741e+00   2.0006698e+00   5.2555905e+00   7.2478011e+00
   9.3700000e+02   2.9192385e+00   2.0029393e+00   2.9192385e+00   2.0029393e+00   5.3022776e+00   7.2570575e+00
   9.3800000e+02   2.9030947e+00   2.0052193e+00   2.9030947e+00   2.0052193e+00   5.3488975e+00   7.2655521e+00
   9.3900000e+02   2.8869425e+00   2.0075099e+00   2.8869425e+00   2.0075099e+00   5.3954305e+00   7.2732992e+00
   9.4000000e+02   2.8707821e+00   2.0098110e+00   2.8707821e+00   2.0098110e+00   5.4418579e+00   7.2803136e+00
   9.4100000e+02   2.8546133e+00   2.0121225e+00   2.8546133e+00   2.0121225e+00   5.4881625e+00   7.2866104e+00
   9.4200000e+02   2.8384362e+00   2.0144445e+00   2.8384362e+00   2.0144445e+00   5.5343283e+00   7.2922054e+00
   9.4300000e+02   2.8222506e+00   2.0167771e+00   2.8222506e+00   2.0167771e+00   5.5803403e+00   7.2971144e+00
   9.4400000e+02   2.8060567e+00   2.0191201e+00   2.8060567e+00   2.0191201e+00   5.6261850e+00   7.3013532e+00
   9.4500000e+02   2.7898543e+00   2.0214735e+00   2.7898543e+00   2.0214735e+00   5.6718501e+00   7.3049381e+00
   9.4600000e+02   2.7736435e+00   2.0238374e+00   2.7736435e+00   2.0238374e+00   5.7173241e+00   7.3078850e+00
   9.4700000e+02   2.7574242e+00   2.0262118e+00   2.7574242e+00   2.0262118e+00   5.7625970e+00   7.3102099e+00
   9.4800000e+02   2.7411963e+00   2.0285966e+00   2.7411963e+00   2.0285966e+00   5.8076596e+00   7.3119284e+00
   9.4900000e+02   2.7249600e+00   2.0309918e+00   2.7249600e+00   2.0309918e+00   5.8525037e+00   7.3130562e+00
   9.5000000e+02   2.7087151e+00   2.0333975e+00   2.7087151e+00   2.0333975e+00   5.8971221e+00   7.3136085e+00
   9.5100000e+02   2.6924616e+00   2.0358135e+00   2.6924616e+00   2.0358135e+00   5.9415084e+00   7.3136002e+00
   9.5200000e+02   2.6761995e+00   2.0382400e+00   2.6761995e+00   2.0382400e+00   5.9856571e+00   7.3130458e+00
   9.5300000e+02   2.6599288e+00   2.0406769e+00   2.6599288e+00   2.0406769e+00   6.0295635e+00   7.3119594e+00
   9.5400000e+02   2.6436494e+00   2.0431242e+00   2.6436494e+00   2.0431242e+00   6.0732233e+00   7.3103547e+00
   9.5500000e+02   2.6273614e+00   2.0455819e+00   2.6273614e+00   2.0455819e+00   6.1166331e+00   7.3082450e+00
   9.5600000e+02   2.6110647e+00   2.0480500e+00   2.6110647e+00   2.0480500e+00   6.1597900e+00   7.3056429e+00
   9.5700000e+02   2.5947593e+00   2.0505285e+00   2.5947593e+00   2.0505285e+00   6.2026916e+00   7.3025607e+00
   9.5800000e+02   2.5784452e+00   2.0530173e+00   2.5784452e+00   2.0530173e+00   6.2453360e+00   7.2990102e+00
   9.5900000e+02   2.5621223e+00   2.0555165e+00   2.5621223e+00   2.0555165e+00   6.2877216e+00   7.2950026e+00
   9.6000000e+02   2.5457907e+00   2.0580260e+00   2.5457907e+00   2.0580260e+00   6.3298472e+00   7.2905486e+00
   9.6100000e+02   2.5294502e+00   2.0605460e+00   2.5294502e+00   2.0605460e+00   6.3717120e+00   7.2856584e+00
   9.6200000e+02   2.5131010e+00   2.0630762e+00   2.5131010e+00   2.0630762e+00   6.4133152e+00   7.2803419e+00
   9.6300000e+02   2.4967429e+00   2.0656168e+00   2.4967429e+00   2.0656168e+00   6.4546565e+00   7.2746084e+00
   9.6400000e+02   2.4803760e+00   2.0681677e+00   2.4803760e+00   2.0681677e+00   6.4957356e+00   7.2684665e+00
   9.6500000e+02   2.4640002e+00   2.0707290e+00   2.4640002e+00   2.0707290e+00   6.5365524e+00   7.2619249e+00
   9.6600000e+02   2.4476155e+00   2.0733006e+00   2.4476155e+00   2.0733006e+00   6.5771068e+00   7.2549914e+00
   9.6700000e+02   2.4312219e+00   2.0758825e+00   2.4312219e+00   2.0758825e+00   6.6173989e+00   7.2476735e+00
   9.6800000e+02   2.4148193e+00   2.0784747e+00   2.4148193e+00   2.0784747e+00   6.6574289e+00   7.2399785e+00
   9.6900000e+02   2.3984078e+00   2.0810772e+00   2.3984078e+00   2.0810772e+00   6.6971967e+00   7.2319132e+00
   9.7000000e+02   2.3819874e+00   2.0836900e+00   2.3819874e+00   2.0836900e+00   6.7367025e+00   7.2234841e+00
   9.7100000e+02   2.3655580e+00   2.0863131e+00   2.3655580e+00   2.0863131e+00   6.7759464e+00   7.2146973e+00
   9.7200000e+02   2.3491195e+00   2.0889465e+00   2.3491195e+00   2.0889465e+00   6.8149283e+00   7.2055586e+00
   9.7300000e+02   2.3326721e+00   2.0915902e+00   2.3326721e+00   2.0915902e+00   6.8536483e+00   7.1960739e+00
   9.7400000e+02   2.3162156e+00   2.0942441e+00   2.3162156e+00   2.0942441e+00   6.8921063e+00   7.1862482e+00
   9.7500000e+02   2.2997500e+00   2.0969083e+00   2.2997500e+00   2.0969083e+00   6.9303020e+00   7.1760869e+00
   9.7600000e+02   2.2832754e+00   2.0995828e+00   2.2832754e+00   2.0995828e+00   6.9682353e+00   7.1655948e+00
   9.7700000e+02   2.2667916e+00   2.1022675e+00   2.2667916e+00   2.1022675e+00   7.0059057e+00   7.1547768e+00
   9.7800000e+02   2.2502988e+00   2.1049625e+00   2.2502988e+00   2.1049625e+00   7.0433127e+00   7.1436373e+00
   9.7900000e+02   2.2337968e+00   2.1076677e+00   2.2337968e+00   2.1076677e+00   7.0804559e+00   7.1321808e+00
   9.8000000e+02   2.2172857e+00   2.1103832e+00   2.2172857e+00   2.1103832e+00   7.1173346e+00   7.1204117e+00
   9.8100000e+02   2.2007654e+00   2.1131089e+00   2.2007654e+00   2.1131089e+00   7.1539480e+00   7.1083342e+00
   9.8200000e+02   2.1842360e+00   2.1158448e+00   2.1842360e+00   2.1158448e+00   7.1902953e+00   7.0959524e+00
   9.8300000e+02   2.1676973e+00   2.1185910e+00   2.1676973e+00   2.1185910e+00   7.2263754e+00   7.0832704e+00
   9.8400000e+02   2.1511495e+00   2.1213474e+00   2.1511495e+00   2.1213474e+00   7.2621874e+00   7.0702922e+00
   9.8500000e+02   2.1345924e+00   2.1241140e+00   2.1345924e+00   2.1241140e+00   7.2977301e+00   7.0570219e+00
   9.8600000e+02   2.1180261e+00   2.1268908e+00   2.1180261e+00   2.1268908e+00   7.3330023e+00   7.0434632e+00
   9.8700000e+02   2.1014505e+00   2.1296778e+00   2.1014505e+00   2.1296778e+00   7.3680026e+00   7.0296202e+00
   9.8800000e+02   2.0848656e+00   2.1324750e+00   2.0848656e+00   2.1324750e+00   7.4027298e+00   7.0154967e+00
   9.8900000e+02   2.0682715e+00   2.1352824e+00   2.0682715e+00   2.1352824e+00   7.4371824e+00   7.0010968e+00
   9.9000000e+02   2.0516680e+00   2.1381000e+00   2.0516680e+00   2.1381000e+00   7.4713589e+00   6.9864242e+00
   9.9100000e+02   2.0350552e+00   2.1409278e+00   2.0350552e+00   2.1409278e+00   7.5052577e+00   6.9714831e+00
   9.9200000e+02   2.0184331e+00   2.1437657e+00   2.0184331e+00   2.1437657e+00   7.5388772e+00   6.9562773e+00
   9.9300000e+02   2.0018016e+00   2.1466139e+00   2.0018016e+00   2.1466139e+00   7.5722159e+00   6.9408109e+00
   9.9400000e+02   1.9851608e+00   2.1494721e+00   1.9851608e+00   2.1494721e+00   7.6052721e+00   6.9250879e+00
   9.9500000e+02   1.9685106e+00   2.1523406e+00   1.9685106e+00   2.1523406e+00   7.6380440e+00   6.9091125e+00
   9.9600000e+02   1.9518509e+00   2.1552192e+00   1.9518509e+00   2.1552192e+00   7.6705301e+00   6.8928887e+00
   9.9700000e+02   1.9351819e+00   2.1581080e+00   1.9351819e+00   2.1581080e+00   7.7027286e+00   6.8764209e+00
   9.9800000e+02   1.9185035e+00   2.1610069e+00   1.9185035e+00   2.1610069e+00   7.7346379e+00   6.8597132e+00
   9.9900000e+02   1.9018156e+00   2.1639160e+00   1.9018156e+00   2.1639160e+00   7.7662562e+00   6.8427699e+00
   1.0000000e+03   1.8851183e+00   2.1668352e+00   1.8851183e+00   2.1668352e+00   7.7975820e+00   6.8255954e+00
   1.0025000e+03   1.8433335e+00   2.1741776e+00   1.8433335e+00   2.1741776e+00   7.8746056e+00   6.7816769e+00
   1.0050000e+03   1.8014893e+00   2.1815833e+00   1.8014893e+00   2.1815833e+00   7.9497658e+00   6.7364116e+00
   1.0075000e+03   1.7595856e+00   2.1890522e+00   1.7595856e+00   2.1890522e+00   8.0230399e+00   6.6898724e+00
   1.0100000e+03   1.7176221e+00   2.1965843e+00   1.7176221e+00   2.1965843e+00   8.0944074e+00   6.6421338e+00
   1.0125000e+03   1.6755986e+00   2.2041794e+00   1.6755986e+00   2.2041794e+00   8.1638508e+00   6.5932720e+00
   1.0150000e+03   1.6335150e+00   2.2118376e+00   1.6335150e+00   2.2118376e+00   8.2313556e+00   6.5433646e+00
   1.0175000e+03   1.5913710e+00   2.2195587e+00   1.5913710e+00   2.2195587e+00   8.2969108e+00   6.4924902e+00
   1.0200000e+03   1.5491665e+00   2.2273428e+00   1.5491665e+00   2.2273428e+00   8.3605093e+00   6.4407281e+00
   1.0225000e+03   1.5069013e+00   2.2351897e+00   1.5069013e+00   2.2351897e+00   8.4221474e+00   6.3881576e+00
   1.0250000e+03   1.4645752e+00   2.2430993e+00   1.4645752e+00   2.2430993e+00   8.4818258e+00   6.3348583e+00
   1.0275000e+03   1.4221880e+00   2.2510718e+00   1.4221880e+00   2.2510718e+00   8.5395488e+00   6.2809087e+00
   1.0300000e+03   1.3797397e+00   2.2591069e+00   1.3797397e+00   2.2591069e+00   8.5953248e+00   6.2263869e+00
   1.0325000e+03   1.3372300e+00   2.2672046e+00   1.3372300e+00   2.2672046e+00   8.6491659e+00   6.1713694e+00
   1.0350000e+03   1.2946588e+00   2.2753649e+00   1.2946588e+00   2.2753649e+00   8.7010878e+00   6.1159313e+00
   1.0375000e+03   1.2520259e+00   2.2835877e+00   1.2520259e+00   2.2835877e+00   8.7511099e+00   6.0601460e+00
   1.0400000e+03   1.2093312e+00   2.2918730e+00   1.2093312e+00   2.2918730e+00   8.7992547e+00   6.0040844e+00
   1.0425000e+03   1.1665746e+00   2.3002208e+00   1.1665746e+00   2.3002208e+00   8.8455480e+00   5.9478153e+00
   1.0450000e+03   1.1237558e+00   2.3086309e+00   1.1237558e+00   2.3086309e+00   8.8900185e+00   5.8914050e+00
   1.0475000e+03   1.0808749e+00   2.3171034e+00   1.0808749e+00   2.3171034e+00   8.9326973e+00   5.8349171e+00
   1.0500000e+03   1.0379315e+00   2.3256381e+00   1.0379315e+00   2.3256381e+00   8.9736181e+00   5.7784122e+00
   1.0525000e+03   9.9492575e-01   2.3342351e+00   9.9492575e-01   2.3342351e+00   9.0128167e+00   5.7219482e+00
   1.0550000e+03   9.5185734e-01   2.3428943e+00   9.5185734e-01   2.3428943e+00   9.0503306e+00   5.6655797e+00
   1.0575000e+03   9.0872622e-01   2.3516157e+00   9.0872622e-01   2.3516157e+00   9.0861992e+00   5.6093587e+00
   1.0600000e+03   8.6553225e-01   2.3603992e+00   8.6553225e-01   2.3603992e+00   9.1204631e+00   5.5533337e+00
   1.0625000e+03   8.2227533e-01   2.3692448e+00   8.2227533e-01   2.3692448e+00   9.1531642e+00   5.4975503e+00
   1.0650000e+03   7.7895536e-01   2.3781525e+00   7.7895536e-01   2.3781525e+00   9.1843450e+00   5.4420512e+00
   1.0675000e+03   7.3557221e-01   2.3871221e+00   7.3557221e-01   2.3871221e+00   9.2140492e+00   5.3868759e+00
   1.0700000e+03   6.9212580e-01   2.3961538e+00   6.9212580e-01   2.3961538e+00   9.2423206e+00   5.3320609e+00
   1.0725000e+03   6.4861602e-01   2.4052474e+00   6.4861602e-01   2.4052474e+00   9.2692035e+00   5.2776401e+00
   1.0750000e+03   6.0504277e-01   2.4144029e+00   6.0504277e-01   2.4144029e+00   9.2947423e+00   5.2236442e+00
   1.0775000e+03   5.6140596e-01   2.4236202e+00   5.6140596e-01   2.4236202e+00   9.3189814e+00   5.1701016e+00
   1.0800000e+03   5.1770551e-01   2.4328995e+00   5.1770551e-01   2.4328995e+00   9.3419651e+00   5.1170378e+00
   1.0825000e+03   4.7394132e-01   2.4422405e+00   4.7394132e-01   2.4422405e+00   9.3637373e+00   5.0644757e+00
   1.0850000e+03   4.3011331e-01   2.4516433e+00   4.3011331e-01   2.4516433e+00   9.3843414e+00   5.0124361e+00
   1.0875000e+03   3.8622140e-01   2.4611079e+00   3.8622140e-01   2.4611079e+00   9.4038205e+00   4.9609372e+00
   1.0900000e+03   3.4226551e-01   2.4706342e+00   3.4226551e-01   2.4706342e+00   9.4222169e+00   4.9099953e+00
   1.0925000e+03   2.9824556e-01   2.4802223e+00   2.9824556e-01   2.4802223e+00   9.4395723e+00   4.8596242e+00
   1.0950000e+03   2.5416147e-01   2.4898720e+00   2.5416147e-01   2.4898720e+00   9.4559274e+00   4.8098362e+00
   1.0975000e+03   2.1001319e-01   2.4995833e+00   2.1001319e-01   2.4995833e+00   9.4713222e+00   4.7606414e+00
   1.1000000e+03   1.6580064e-01   2.5093563e+00   1.6580064e-01   2.5093563e+00   9.4857959e+00   4.7120484e+00
   1.1025000e+03   1.2152374e-01   2.5191909e+00   1.2152374e-01   2.5191909e+00   9.4993865e+00   4.6640640e+00
   1.1050000e+03   7.7182452e-02   2.5290871e+00   7.7182452e-02   2.5290871e+00   9.5121312e+00   4.6166935e+00
   1.1075000e+03   3.2776699e-02   2.5390448e+00   3.2776699e-02   2.5390448e+00   9.5240661e+00   4.5699408e+00
   1.1100000e+03  -1.1693574e-02   2.5490640e+00  -1.1693574e-02   2.5490640e+00   9.5352262e+00   4.5238085e+00
   1.1125000e+03  -5.6228423e-02   2.5591448e+00  -5.6228423e-02   2.5591448e+00   9.5456456e+00   4.4782980e+00
   1.1150000e+03  -1.0082790e-01   2.5692871e+00  -1.0082790e-01   2.5692871e+00   9.5553572e+00   4.4334094e+00
   1.1175000e+03  -1.4549206e-01   2.5794909e+00  -1.4549206e-01   2.5794909e+00   9.5643930e+00   4.3891420e+00
   1.1200000e+03  -1.9022096e-01   2.5897561e+00  -1.9022096e-01   2.5897561e+00   9.5727836e+00   4.3454939e+00
   1.1225000e+03  -2.3501463e-01   2.6000827e+00  -2.3501463e-01   2.6000827e+00   9.5805589e+00   4.3024625e+00
   1.1250000e+03  -2.7987312e-01   2.6104708e+00  -2.7987312e-01   2.6104708e+00   9.5877475e+00   4.2600443e+00
   1.1275000e+03  -3.2479649e-01   2.6209203e+00  -3.2479649e-01   2.6209203e+00   9.5943771e+00   4.2182352e+00
   1.1300000e+03  -3.6978476e-01   2.6314312e+00  -3.6978476e-01   2.6314312e+00   9.6004743e+00   4.1770302e+00
   1.1325000e+03  -4.1483798e-01   2.6420035e+00  -4.1483798e-01   2.6420035e+00   9.6060647e+00   4.1364239e+00
   1.1350000e+03  -4.5995618e-01   2.6526371e+00  -4.5995618e-01   2.6526371e+00   9.6111729e+00   4.0964102e+00
   1.1375000e+03  -5.0513940e-01   2.6633321e+00  -5.0513940e-01   2.6633321e+00   9.6158224e+00   4.0569828e+00
   1.1400000e+03  -5.5038767e-01   2.6740884e+00  -5.5038767e-01   2.6740884e+00   9.6200360e+00   4.0181347e+00
   1.1425000e+03  -5.9570103e-01   2.6849061e+00  -5.9570103e-01   2.6849061e+00   9.6238355e+00   3.9798586e+00
   1.1450000e+03  -6.4107950e-01   2.6957850e+00  -6.4107950e-01   2.6957850e+00   9.6272415e+00   3.9421469e+00
   1.1475000e+03  -6.8652311e-01   2.7067253e+00  -6.8652311e-01   2.7067253e+00   9.6302742e+00   3.9049917e+00
   1.1500000e+03  -7.3203189e-01   2.7177269e+00  -7.3203189e-01   2.7177269e+00   9.6329525e+00   3.8683848e+00
   1.1525000e+03  -7.7760586e-01   2.7287897e+00  -7.7760586e-01   2.7287897e+00   9.6352948e+00   3.8323179e+00
   1.1550000e+03  -8.2324504e-01   2.7399138e+00  -8.2324504e-01   2.7399138e+00   9.6373186e+00   3.7967825e+00
   1.1575000e+03  -8.6894945e-01   2.7510992e+00  -8.6894945e-01   2.7510992e+00   9.6390404e+00   3.7617699e+00
   1.1600000e+03  -9.1471911e-01   2.7623458e+00  -9.1471911e-01   2.7623458e+00   9.6404763e+00   3.7272712e+00
   1.1625000e+03  -9.6055404e-01   2.7736537e+00  -9.6055404e-01   2.7736537e+00   9.6416415e+00   3.6932776e+00
   1.1650000e+03  -1.0064543e+00   2.7850228e+00  -1.0064543e+00   2.7850228e+00   9.6425505e+00   3.6597802e+00
   1.1675000e+03  -1.0524198e+00   2.7964532e+00  -1.0524198e+00   2.7964532e+00   9.6432171e+00   3.6267699e+00
   1.1700000e+03  -1.0984506e+00   2.8079447e+00  -1.0984506e+00   2.8079447e+00   9.6436546e+00   3.5942378e+00
   1.1725000e+03  -1.1445467e+00   2.8194975e+00  -1.1445467e+00   2.8194975e+00   9.6438754e+00   3.5621749e+00
   1.1750000e+03  -1.1907082e+00   2.8311115e+00  -1.1907082e+00   2.8311115e+00   9.6438917e+00   3.5305721e+00
   1.1775000e+03  -1.2369350e+00   2.8427867e+00  -1.2369350e+00   2.8427867e+00   9.6437147e+00   3.4994206e+00
   1.1800000e+03  -1.2832272e+00   2.8545232e+00  -1.2832272e+00   2.8545232e+00   9.6433554e+00   3.4687113e+00
   1.1825000e+03  -1.3295847e+00   2.8663208e+00  -1.3295847e+00   2.8663208e+00   9.6428240e+00   3.4384356e+00
   1.1850000e+03  -1.3760075e+00   2.8781796e+00  -1.3760075e+00   2.8781796e+00   9.6421304e+00   3.4085845e+00
   1.1875000e+03  -1.4224957e+00   2.8900996e+00  -1.4224957e+00   2.8900996e+00   9.6412839e+00   3.3791493e+00
   1.1900000e+03  -1.4690493e+00   2.9020808e+00  -1.4690493e+00   2.9020808e+00   9.6402933e+00   3.3501216e+00
   1.1925000e+03  -1.5156682e+00   2.9141232e+00  -1.5156682e+00   2.9141232e+00   9.6391670e+00   3.3214927e+00
   1.1950000e+03  -1.5623525e+00   2.9262268e+00  -1.5623525e+00   2.9262268e+00   9.6379131e+00   3.2932543e+00
   1.1975000e+03  -1.6091021e+00   2.9383915e+00  -1.6091021e+00   2.9383915e+00   9.6365392e+00   3.2653980e+00
   1.2000000e+03  -1.6559170e+00   2.9506175e+00  -1.6559170e+00   2.9506175e+00   9.6350523e+00   3.2379158e+00
   1.2025000e+03  -1.7027973e+00   2.9629046e+00  -1.7027973e+00   2.9629046e+00   9.6334593e+00   3.2107995e+00
   1.2050000e+03  -1.7497429e+00   2.9752529e+00  -1.7497429e+00   2.9752529e+00   9.6317666e+00   3.1840413e+00
   1.2075000e+03  -1.7967539e+00   2.9876624e+00  -1.7967539e+00   2.9876624e+00   9.6299805e+00   3.1576332e+00
   1.2100000e+03  -1.8438301e+00   3.0001331e+00  -1.8438301e+00   3.0001331e+00   9.6281065e+00   3.1315677e+00
   1.2125000e+03  -1.8909716e+00   3.0126649e+00  -1.8909716e+00   3.0126649e+00   9.6261503e+00   3.1058373e+00
   1.2150000e+03  -1.9381785e+00   3.0252580e+00  -1.9381785e+00   3.0252580e+00   9.6241171e+00   3.0804345e+00
   1.2175000e+03  -1.9854506e+00   3.0379122e+00  -1.9854506e+00   3.0379122e+00   9.6220116e+00   3.0553521e+00
   1.2200000e+03  -2.0327879e+00   3.0506276e+00  -2.0327879e+00   3.0506276e+00   9.6198386e+00   3.0305829e+00
   1.2225000e+03  -2.0801905e+00   3.0634042e+00  -2.0801905e+00   3.0634042e+00   9.6176023e+00   3.0061201e+00
   1.2250000e+03  -2.1276583e+00   3.0762420e+00  -2.1276583e+00   3.0762420e+00   9.6153070e+00   2.9819567e+00
   1.2275000e+03  -2.1751914e+00   3.0891410e+00  -2.1751914e+00   3.0891410e+00   9.6129565e+00   2.9580861e+00
   1.2300000e+03  -2.2227896e+00   3.1021012e+00  -2.2227896e+00   3.1021012e+00   9.6105545e+00   2.9345016e+00
   1.2325000e+03  -2.2704530e+00   3.1151226e+00  -2.2704530e+00   3.1151226e+00   9.6081045e+00   2.9111970e+00
   1.2350000e+03  -2.3181815e+00   3.1282052e+00  -2.3181815e+00   3.1282052e+00   9.6056096e+00   2.8881659e+00
   1.2375000e+03  -2.3659751e+00   3.1413489e+00  -2.3659751e+00   3.1413489e+00   9.6030730e+00   2.8654021e+00
   1.2400000e+03  -2.4138339e+00   3.1545540e+00  -2.4138339e+00   3.1545540e+00   9.6004976e+00   2.8428996e+00
   1.2425000e+03  -2.4617577e+00   3.1678202e+00  -2.4617577e+00   3.1678202e+00   9.5978859e+00   2.8206527e+00
   1.2450000e+03  -2.5097466e+00   3.1811476e+00  -2.5097466e+00   3.1811476e+00   9.5952407e+00   2.7986555e+00
   1.2475000e+03  -2.5578005e+00   3.1945363e+00  -2.5578005e+00   3.1945363e+00   9.5925643e+00   2.7769024e+00
   1.2500000e+03  -2.6059194e+00   3.2079862e+00  -2.6059194e+00   3.2079862e+00   9.5898588e+00   2.7553879e+00
   1.2525000e+03  -2.6541033e+00   3.2214973e+00  -2.6541033e+00   3.2214973e+00   9.5871265e+00   2.7341068e+00
   1.2550000e+03  -2.7023521e+00   3.2350697e+00  -2.7023521e+00   3.2350697e+00   9.5843691e+00   2.7130537e+00
   1.2575000e+03  -2.7506658e+00   3.2487033e+00  -2.7506658e+00   3.2487033e+00   9.5815887e+00   2.6922236e+00
   1.2600000e+03  -2.7990444e+00   3.2623981e+00  -2.7990444e+00   3.2623981e+00   9.5787869e+00   2.6716115e+00
   1.2625000e+03  -2.8474878e+00   3.2761543e+00  -2.8474878e+00   3.2761543e+00   9.5759652e+00   2.6512125e+00
   1.2650000e+03  -2.8959961e+00   3.2899716e+00  -2.8959961e+00   3.2899716e+00   9.5731251e+00   2.6310219e+00
   1.2675000e+03  -2.9445691e+00   3.3038503e+00  -2.9445691e+00   3.3038503e+00   9.5702681e+00   2.6110351e+00
   1.2700000e+03  -2.9932069e+00   3.3177902e+00  -2.9932069e+00   3.3177902e+00   9.5673954e+00   2.5912476e+00
   1.2725000e+03  -3.0419094e+00   3.3317915e+00  -3.0419094e+00   3.3317915e+00   9.5645082e+00   2.5716549e+00
   1.2750000e+03  -3.0906765e+00   3.3458540e+00  -3.0906765e+00   3.3458540e+00   9.5616075e+00   2.5522528e+00
   1.2775000e+03  -3.1395083e+00   3.3599778e+00  -3.1395083e+00   3.3599778e+00   9.5586944e+00   2.5330371e+00
   1.2800000e+03  -3.1884047e+00   3.3741629e+00  -3.1884047e+00   3.3741629e+00   9.5557698e+00   2.5140038e+00
   1.2825000e+03  -3.2373657e+00   3.3884094e+00  -3.2373657e+00   3.3884094e+00   9.5528346e+00   2.4951488e+00
   1.2850000e+03  -3.2863912e+00   3.4027171e+00  -3.2863912e+00   3.4027171e+00   9.5498895e+00   2.4764682e+00
   1.2875000e+03  -3.3354811e+00   3.4170862e+00  -3.3354811e+00   3.4170862e+00   9.5469352e+00   2.4579584e+00
   1.2900000e+03  -3.3846355e+00   3.4315167e+00  -3.3846355e+00   3.4315167e+00   9.5439724e+00   2.4396157e+00
   1.2925000e+03  -3.4338543e+00   3.4460085e+00  -3.4338543e+00   3.4460085e+00   9.5410017e+00   2.4214364e+00
   1.2950000e+03  -3.4831374e+00   3.4605616e+00  -3.4831374e+00   3.4605616e+00   9.5380235e+00   2.4034171e+00
   1.2975000e+03  -3.5324849e+00   3.4751761e+00  -3.5324849e+00   3.4751761e+00   9.5350384e+00   2.3855543e+00
   1.3000000e+03  -3.5818966e+00   3.4898520e+00  -3.5818966e+00   3.4898520e+00   9.5320468e+00   2.3678449e+00
   1.3025000e+03  -3.6313725e+00   3.5045893e+00  -3.6313725e+00   3.5045893e+00   9.5290491e+00   2.3502855e+00
   1.3050000e+03  -3.6809127e+00   3.5193879e+00  -3.6809127e+00   3.5193879e+00   9.5260455e+00   2.3328730e+00
   1.3075000e+03  -3.7305169e+00   3.5342480e+00  -3.7305169e+00   3.5342480e+00   9.5230364e+00   2.3156044e+00
   1.3100000e+03  -3.7801852e+00   3.5491695e+00  -3.7801852e+00   3.5491695e+00   9.5200219e+00   2.2984767e+00
   1.3125000e+03  -3.8299176e+00   3.5641524e+00  -3.8299176e+00   3.5641524e+00   9.5170024e+00   2.2814870e+00
   1.3150000e+03  -3.8797139e+00   3.5791967e+00  -3.8797139e+00   3.5791967e+00   9.5139779e+00   2.2646325e+00
   1.3175000e+03  -3.9295742e+00   3.5943025e+00  -3.9295742e+00   3.5943025e+00   9.5109485e+00   2.2479105e+00
   1.3200000e+03  -3.9794984e+00   3.6094697e+00  -3.9794984e+00   3.6094697e+00   9.5079145e+00   2.2313182e+00
   1.3225000e+03  -4.0294864e+00   3.6246984e+00  -4.0294864e+00   3.6246984e+00   9.5048758e+00   2.2148531e+00
   1.3250000e+03  -4.0795382e+00   3.6399886e+00  -4.0795382e+00   3.6399886e+00   9.5018324e+00   2.1985127e+00
   1.3275000e+03  -4.1296538e+00   3.6553403e+00  -4.1296538e+00   3.6553403e+00   9.4987844e+00   2.1822945e+00
   1.3300000e+03  -4.1798330e+00   3.6707534e+00  -4.1798330e+00   3.6707534e+00   9.4957318e+00   2.1661962e+00
   1.3325000e+03  -4.2300759e+00   3.6862281e+00  -4.2300759e+00   3.6862281e+00   9.4926746e+00   2.1502153e+00
   1.3350000e+03  -4.2803823e+00   3.7017642e+00  -4.2803823e+00   3.7017642e+00   9.4896126e+00   2.1343497e+00
   1.3375000e+03  -4.3307523e+00   3.7173619e+00  -4.3307523e+00   3.7173619e+00   9.4865457e+00   2.1185970e+00
   1.3400000e+03  -4.3811857e+00   3.7330212e+00  -4.3811857e+00   3.7330212e+00   9.4834740e+00   2.1029553e+00
   1.3425000e+03  -4.4316826e+00   3.7487420e+00  -4.4316826e+00   3.7487420e+00   9.4803972e+00   2.0874225e+00
   1.3450000e+03  -4.4822428e+00   3.7645243e+00  -4.4822428e+00   3.7645243e+00   9.4773152e+00   2.0719964e+00
   1.3475000e+03  -4.5328663e+00   3.7803682e+00  -4.5328663e+00   3.7803682e+00   9.4742278e+00   2.0566751e+00
   1.3500000e+03  -4.5835531e+00   3.7962737e+00  -4.5835531e+00   3.7962737e+00   9.4711350e+00   2.0414568e+00
   1.3525000e+03  -4.6343030e+00   3.8122408e+00  -4.6343030e+00   3.8122408e+00   9.4680365e+00   2.0263395e+00
   1.3550000e+03  -4.6851161e+00   3.8282695e+00  -4.6851161e+00   3.8282695e+00   9.4649321e+00   2.0113215e+00
   1.3575000e+03  -4.7359923e+00   3.8443598e+00  -4.7359923e+00   3.8443598e+00   9.4618216e+00   1.9964009e+00
   1.3600000e+03  -4.7869315e+00   3.8605117e+00  -4.7869315e+00   3.8605117e+00   9.4587047e+00   1.9815762e+00
   1.3625000e+03  -4.8379336e+00   3.8767253e+00  -4.8379336e+00   3.8767253e+00   9.4555814e+00   1.9668456e+00
   1.3650000e+03  -4.8889986e+00   3.8930005e+00  -4.8889986e+00   3.8930005e+00   9.4524512e+00   1.9522076e+00
   1.3675000e+03  -4.9401265e+00   3.9093374e+00  -4.9401265e+00   3.9093374e+00   9.4493141e+00   1.9376605e+00
   1.3700000e+03  -4.9913171e+00   3.9257359e+00  -4.9913171e+00   3.9257359e+00   9.4461697e+00   1.9232028e+00
   1.3725000e+03  -5.0425705e+00   3.9421962e+00  -5.0425705e+00   3.9421962e+00   9.4430177e+00   1.9088331e+00
   1.3750000e+03  -5.0938865e+00   3.9587181e+00  -5.0938865e+00   3.9587181e+00   9.4398579e+00   1.8945500e+00
   1.3775000e+03  -5.1452651e+00   3.9753018e+00  -5.1452651e+00   3.9753018e+00   9.4366901e+00   1.8803519e+00
   1.3800000e+03  -5.1967062e+00   3.9919471e+00  -5.1967062e+00   3.9919471e+00   9.4335139e+00   1.8662377e+00
   1.3825000e+03  -5.2482098e+00   4.0086543e+00  -5.2482098e+00   4.0086543e+00   9.4303291e+00   1.8522059e+00
   1.3850000e+03  -5.2997758e+00   4.0254231e+00  -5.2997758e+00   4.0254231e+00   9.4271354e+00   1.8382554e+00
   1.3875000e+03  -5.3514041e+00   4.0422537e+00  -5.3514041e+00   4.0422537e+00   9.4239325e+00   1.8243848e+00
   1.3900000e+03  -5.4030947e+00   4.0591461e+00  -5.4030947e+00   4.0591461e+00   9.4207201e+00   1.8105930e+00
   1.3925000e+03  -5.4548475e+00   4.0761002e+00  -5.4548475e+00   4.0761002e+00   9.4174980e+00   1.7968788e+00
   1.3950000e+03  -5.5066624e+00   4.0931162e+00  -5.5066624e+00   4.0931162e+00   9.4142657e+00   1.7832410e+00
   1.3975000e+03  -5.5585394e+00   4.1101939e+00  -5.5585394e+00   4.1101939e+00   9.4110231e+00   1.7696786e+00
   1.4000000e+03  -5.6104785e+00   4.1273335e+00  -5.6104785e+00   4.1273335e+00   9.4077698e+00   1.7561905e+00
   1.4025000e+03  -5.6624794e+00   4.1445349e+00  -5.6624794e+00   4.1445349e+00   9.4045055e+00   1.7427757e+00
   1.4050000e+03  -5.7145423e+00   4.1617982e+00  -5.7145423e+00   4.1617982e+00   9.4012300e+00   1.7294332e+00
   1.4075000e+03  -5.7666669e+00   4.1791232e+00  -5.7666669e+00   4.1791232e+00   9.3979429e+00   1.7161620e+00
   1.4100000e+03  -5.8188533e+00   4.1965102e+00  -5.8188533e+00   4.1965102e+00   9.3946440e+00   1.7029612e+00
   1.4125000e+03  -5.8711014e+00   4.2139590e+00  -5.8711014e+00   4.2139590e+00   9.3913329e+00   1.6898298e+00
   1.4150000e+03  -5.9234110e+00   4.2314698e+00  -5.9234110e+00   4.2314698e+00   9.3880093e+00   1.6767670e+00
   1.4175000e+03  -5.9757822e+00   4.2490424e+00  -5.9757822e+00   4.2490424e+00   9.3846730e+00   1.6637719e+00
   1.4200000e+03  -6.0282149e+00   4.2666770e+00  -6.0282149e+00   4.2666770e+00   9.3813237e+00   1.6508437e+00
   1.4225000e+03  -6.0807090e+00   4.2843734e+00  -6.0807090e+00   4.2843734e+00   9.3779610e+00   1.6379816e+00
   1.4250000e+03  -6.1332643e+00   4.3021318e+00  -6.1332643e+00   4.3021318e+00   9.3745847e+00   1.6251849e+00
   1.4275000e+03  -6.1858810e+00   4.3199522e+00  -6.1858810e+00   4.3199522e+00   9.3711945e+00   1.6124527e+00
   1.4300000e+03  -6.2385588e+00   4.3378345e+00  -6.2385588e+00   4.3378345e+00   9.3677901e+00   1.5997843e+00
   1.4325000e+03  -6.2912977e+00   4.3557788e+00  -6.2912977e+00   4.3557788e+00   9.3643712e+00   1.5871790e+00
   1.4350000e+03  -6.3440977e+00   4.3737851e+00  -6.3440977e+00   4.3737851e+00   9.3609376e+00   1.5746363e+00
   1.4375000e+03  -6.3969586e+00   4.3918534e+00  -6.3969586e+00   4.3918534e+00   9.3574889e+00   1.5621553e+00
   1.4400000e+03  -6.4498805e+00   4.4099837e+00  -6.4498805e+00   4.4099837e+00   9.3540249e+00   1.5497355e+00
   1.4425000e+03  -6.5028631e+00   4.4281760e+00  -6.5028631e+00   4.4281760e+00   9.3505453e+00   1.5373762e+00
   1.4450000e+03  -6.5559065e+00   4.4464304e+00  -6.5559065e+00   4.4464304e+00   9.3470499e+00   1.5250769e+00
   1.4475000e+03  -6.6090106e+00   4.4647468e+00  -6.6090106e+00   4.4647468e+00   9.3435384e+00   1.5128369e+00
   1.4500000e+03  -6.6621753e+00   4.4831252e+00  -6.6621753e+00   4.4831252e+00   9.3400105e+00   1.5006558e+00
   1.4525000e+03  -6.7154005e+00   4.5015658e+00  -6.7154005e+00   4.5015658e+00   9.3364659e+00   1.4885330e+00
   1.4550000e+03  -6.7686861e+00   4.5200684e+00  -6.7686861e+00   4.5200684e+00   9.3329045e+00   1.4764680e+00
   1.4575000e+03  -6.8220322e+00   4.5386331e+00  -6.8220322e+00   4.5386331e+00   9.3293259e+00   1.4644602e+00
   1.4600000e+03  -6.8754385e+00   4.5572599e+00  -6.8754385e+00   4.5572599e+00   9.3257300e+00   1.4525093e+00
   1.4625000e+03  -6.9289051e+00   4.5759488e+00  -6.9289051e+00   4.5759488e+00   9.3221165e+00   1.4406147e+00
   1.4650000e+03  -6.9824318e+00   4.5946999e+00  -6.9824318e+00   4.5946999e+00   9.3184850e+00   1.4287760e+00
   1.4675000e+03  -7.0360187e+00   4.6135131e+00  -7.0360187e+00   4.6135131e+00   9.3148356e+00   1.4169928e+00
   1.4700000e+03  -7.0896655e+00   4.6323885e+00  -7.0896655e+00   4.6323885e+00   9.3111678e+00   1.4052646e+00
   1.4725000e+03  -7.1433722e+00   4.6513260e+00  -7.1433722e+00   4.6513260e+00   9.3074814e+00   1.3935911e+00
   1.4750000e+03  -7.1971388e+00   4.6703257e+00  -7.1971388e+00   4.6703257e+00   9.3037763e+00   1.3819719e+00
   1.4775000e+03  -7.2509652e+00   4.6893876e+00  -7.2509652e+00   4.6893876e+00   9.3000522e+00   1.3704066e+00
   1.4800000e+03  -7.3048512e+00   4.7085117e+00  -7.3048512e+00   4.7085117e+00   9.2963090e+00   1.3588949e+00
   1.4825000e+03  -7.3587969e+00   4.7276980e+00  -7.3587969e+00   4.7276980e+00   9.2925464e+00   1.3474364e+00
   1.4850000e+03  -7.4128021e+00   4.7469465e+00  -7.4128021e+00   4.7469465e+00   9.2887641e+00   1.3360308e+00
   1.4875000e+03  -7.4668668e+00   4.7662573e+00  -7.4668668e+00   4.7662573e+00   9.2849622e+00   1.3246778e+00
   1.4900000e+03  -7.5209908e+00   4.7856303e+00  -7.5209908e+00   4.7856303e+00   9.2811402e+00   1.3133771e+00
   1.4925000e+03  -7.5751742e+00   4.8050656e+00  -7.5751742e+00   4.8050656e+00   9.2772981e+00   1.3021285e+00
   1.4950000e+03  -7.6294168e+00   4.8245631e+00  -7.6294168e+00   4.8245631e+00   9.2734356e+00   1.2909316e+00
   1.4975000e+03  -7.6837185e+00   4.8441229e+00  -7.6837185e+00   4.8441229e+00   9.2695526e+00   1.2797862e+00
   1.5000000e+03  -7.7380793e+00   4.8637450e+00  -7.7380793e+00   4.8637450e+00   9.2656490e+00   1.2686920e+00
   1.5025000e+03  -7.7924991e+00   4.8834294e+00  -7.7924991e+00   4.8834294e+00   9.2617245e+00   1.2576489e+00
   1.5050000e+03  -7.8469778e+00   4.9031761e+00  -7.8469778e+00   4.9031761e+00   9.2577790e+00   1.2466566e+00
   1.5075000e+03  -7.9015154e+00   4.9229852e+00  -7.9015154e+00   4.9229852e+00   9.2538123e+00   1.2357148e+00
   1.5100000e+03  -7.9561116e+00   4.9428566e+00  -7.9561116e+00   4.9428566e+00   9.2498243e+00   1.2248234e+00
   1.5125000e+03  -8.0107666e+00   4.9627903e+00  -8.0107666e+00   4.9627903e+00   9.2458148e+00   1.2139822e+00
   1.5150000e+03  -8.0654801e+00   4.9827863e+00  -8.0654801e+00   4.9827863e+00   9.2417838e+00   1.2031911e+00
   1.5175000e+03  -8.1202522e+00   5.0028448e+00  -8.1202522e+00   5.0028448e+00   9.2377310e+00   1.1924497e+00
   1.5200000e+03  -8.1750826e+00   5.0229656e+00  -8.1750826e+00   5.0229656e+00   9.2336563e+00   1.1817581e+00
   1.5225000e+03  -8.2299714e+00   5.0431488e+00  -8.2299714e+00   5.0431488e+00   9.2295596e+00   1.1711159e+00
   1.5250000e+03  -8.2849185e+00   5.0633944e+00  -8.2849185e+00   5.0633944e+00   9.2254408e+00   1.1605232e+00
   1.5275000e+03  -8.3399238e+00   5.0837024e+00  -8.3399238e+00   5.0837024e+00   9.2212998e+00   1.1499797e+00
   1.5300000e+03  -8.3949871e+00   5.1040729e+00  -8.3949871e+00   5.1040729e+00   9.2171364e+00   1.1394854e+00
   1.5325000e+03  -8.4501085e+00   5.1245057e+00  -8.4501085e+00   5.1245057e+00   9.2129506e+00   1.1290400e+00
   1.5350000e+03  -8.5052878e+00   5.1450010e+00  -8.5052878e+00   5.1450010e+00   9.2087423e+00   1.1186436e+00
   1.5375000e+03  -8.5605249e+00   5.1655588e+00  -8.5605249e+00   5.1655588e+00   9.2045112e+00   1.1082960e+00
   1.5400000e+03  -8.6158199e+00   5.1861790e+00  -8.6158199e+00   5.1861790e+00   9.2002575e+00   1.0979970e+00
   1.5425000e+03  -8.6711725e+00   5.2068616e+00  -8.6711725e+00   5.2068616e+00   9.1959809e+00   1.0877468e+00
   1.5450000e+03  -8.7265827e+00   5.2276068e+00  -8.7265827e+00   5.2276068e+00   9.1916815e+00   1.0775451e+00
   1.5475000e+03  -8.7820504e+00   5.2484144e+00  -8.7820504e+00   5.2484144e+00   9.1873590e+00   1.0673918e+00
   1.5500000e+03  -8.8375756e+00   5.2692846e+00  -8.8375756e+00   5.2692846e+00   9.1830135e+00   1.0572870e+00
   1.5525000e+03  -8.8931581e+00   5.2902172e+00  -8.8931581e+00   5.2902172e+00   9.1786450e+00   1.0472306e+00
   1.5550000e+03  -8.9487979e+00   5.3112124e+00  -8.9487979e+00   5.3112124e+00   9.1742532e+00   1.0372225e+00
   1.5575000e+03  -9.0044949e+00   5.3322701e+00  -9.0044949e+00   5.3322701e+00   9.1698382e+00   1.0272627e+00
   1.5600000e+03  -9.0602489e+00   5.3533903e+00  -9.0602489e+00   5.3533903e+00   9.1653999e+00   1.0173512e+00
   1.5625000e+03  -9.1160600e+00   5.3745730e+00  -9.1160600e+00   5.3745730e+00   9.1609383e+00   1.0074879e+00
   1.5650000e+03  -9.1719280e+00   5.3958184e+00  -9.1719280e+00   5.3958184e+00   9.1564534e+00   9.9767274e-01
   1.5675000e+03  -9.2278529e+00   5.4171262e+00  -9.2278529e+00   5.4171262e+00   9.1519450e+00   9.8790580e-01
   1.5700000e+03  -9.2838345e+00   5.4384967e+00  -9.2838345e+00   5.4384967e+00   9.1474132e+00   9.7818705e-01
   1.5725000e+03  -9.3398728e+00   5.4599297e+00  -9.3398728e+00   5.4599297e+00   9.1428580e+00   9.6851646e-01
   1.5750000e+03  -9.3959677e+00   5.4814253e+00  -9.3959677e+00   5.4814253e+00   9.1382793e+00   9.5889404e-01
   1.5775000e+03  -9.4521191e+00   5.5029836e+00  -9.4521191e+00   5.5029836e+00   9.1336771e+00   9.4931981e-01
   1.5800000e+03  -9.5083269e+00   5.5246044e+00  -9.5083269e+00   5.5246044e+00   9.1290514e+00   9.3979376e-01
   1.5825000e+03  -9.5645910e+00   5.5462878e+00  -9.5645910e+00   5.5462878e+00   9.1244022e+00   9.3031592e-01
   1.5850000e+03  -9.6209114e+00   5.5680339e+00  -9.6209114e+00   5.5680339e+00   9.1197295e+00   9.2088631e-01
   1.5875000e+03  -9.6772880e+00   5.5898426e+00  -9.6772880e+00   5.5898426e+00   9.1150333e+00   9.1150495e-01
   1.5900000e+03  -9.7337206e+00   5.6117139e+00  -9.7337206e+00   5.6117139e+00   9.1103136e+00   9.0217187e-01
   1.5925000e+03  -9.7902092e+00   5.6336479e+00  -9.7902092e+00   5.6336479e+00   9.1055705e+00   8.9288711e-01
   1.5950000e+03  -9.8467538e+00   5.6556445e+00  -9.8467538e+00   5.6556445e+00   9.1008038e+00   8.8365071e-01
   1.5975000e+03  -9.9033541e+00   5.6777038e+00  -9.9033541e+00   5.6777038e+00   9.0960137e+00   8.7446272e-01
   1.6000000e+03  -9.9600102e+00   5.6998258e+00  -9.9600102e+00   5.6998258e+00   9.0912002e+00   8.6532317e-01
   1.6025000e+03  -1.0016722e+01   5.7220105e+00  -1.0016722e+01   5.7220105e+00   9.0863634e+00   8.5623213e-01
   1.6050000e+03  -1.0073489e+01   5.7442578e+00  -1.0073489e+01   5.7442578e+00   9.0815032e+00   8.4718965e-01
   1.6075000e+03  -1.0130312e+01   5.7665678e+00  -1.0130312e+01   5.7665678e+00   9.0766197e+00   8.3819579e-01
   1.6100000e+03  -1.0187190e+01   5.7889405e+00  -1.0187190e+01   5.7889405e+00   9.0717129e+00   8.2925061e-01
   1.6125000e+03  -1.0244123e+01   5.8113760e+00  -1.0244123e+01   5.8113760e+00   9.0667829e+00   8.2035417e-01
   1.6150000e+03  -1.0301112e+01   5.8338741e+00  -1.0301112e+01   5.8338741e+00   9.0618298e+00   8.1150656e-01
   1.6175000e+03  -1.0358156e+01   5.8564350e+00  -1.0358156e+01   5.8564350e+00   9.0568536e+00   8.0270785e-01
   1.6200000e+03  -1.0415254e+01   5.8790586e+00  -1.0415254e+01   5.8790586e+00   9.0518544e+00   7.9395810e-01
   1.6225000e+03  -1.0472408e+01   5.9017449e+00  -1.0472408e+01   5.9017449e+00   9.0468323e+00   7.8525741e-01
   1.6250000e+03  -1.0529617e+01   5.9244940e+00  -1.0529617e+01   5.9244940e+00   9.0417872e+00   7.7660585e-01
   1.6275000e+03  -1.0586880e+01   5.9473059e+00  -1.0586880e+01   5.9473059e+00   9.0367194e+00   7.6800352e-01
   1.6300000e+03  -1.0644198e+01   5.9701804e+00  -1.0644198e+01   5.9701804e+00   9.0316288e+00   7.5945050e-01
   1.6325000e+03  -1.0701571e+01   5.9931178e+00  -1.0701571e+01   5.9931178e+00   9.0265157e+00   7.5094689e-01
   1.6350000e+03  -1.0758998e+01   6.0161179e+00  -1.0758998e+01   6.0161179e+00   9.0213800e+00   7.4249277e-01
   1.6375000e+03  -1.0816479e+01   6.0391808e+00  -1.0816479e+01   6.0391808e+00   9.0162219e+00   7.3408825e-01
   1.6400000e+03  -1.0874015e+01   6.0623064e+00  -1.0874015e+01   6.0623064e+00   9.0110414e+00   7.2573343e-01
   1.6425000e+03  -1.0931605e+01   6.0854949e+00  -1.0931605e+01   6.0854949e+00   9.0058387e+00   7.1742842e-01
   1.6450000e+03  -1.0989249e+01   6.1087461e+00  -1.0989249e+01   6.1087461e+00   9.0006139e+00   7.0917331e-01
   1.6475000e+03  -1.1046948e+01   6.1320602e+00  -1.1046948e+01   6.1320602e+00   8.9953671e+00   7.0096822e-01
   1.6500000e+03  -1.1104700e+01   6.1554370e+00  -1.1104700e+01   6.1554370e+00   8.9900984e+00   6.9281325e-01
   1.6525000e+03  -1.1162506e+01   6.1788767e+00  -1.1162506e+01   6.1788767e+00   8.9848080e+00   6.8470852e-01
   1.6550000e+03  -1.1220366e+01   6.2023791e+00  -1.1220366e+01   6.2023791e+00   8.9794960e+00   6.7665414e-01
   1.6575000e+03  -1.1278280e+01   6.2259444e+00  -1.1278280e+01   6.2259444e+00   8.9741624e+00   6.6865023e-01
   1.6600000e+03  -1.1336247e+01   6.2495725e+00  -1.1336247e+01   6.2495725e+00   8.9688076e+00   6.6069690e-01
   1.6625000e+03  -1.1394268e+01   6.2732635e+00  -1.1394268e+01   6.2732635e+00   8.9634315e+00   6.5279429e-01
   1.6650000e+03  -1.1452342e+01   6.2970172e+00  -1.1452342e+01   6.2970172e+00   8.9580343e+00   6.4494250e-01
   1.6675000e+03  -1.1510469e+01   6.3208338e+00  -1.1510469e+01   6.3208338e+00   8.9526162e+00   6.3714166e-01
   1.6700000e+03  -1.1568650e+01   6.3447133e+00  -1.1568650e+01   6.3447133e+00   8.9471774e+00   6.2939191e-01
   1.6725000e+03  -1.1626884e+01   6.3686556e+00  -1.1626884e+01   6.3686556e+00   8.9417180e+00   6.2169336e-01
   1.6750000e+03  -1.1685171e+01   6.3926607e+00  -1.1685171e+01   6.3926607e+00   8.9362381e+00   6.1404615e-01
   1.6775000e+03  -1.1743511e+01   6.4167287e+00  -1.1743511e+01   6.4167287e+00   8.9307380e+00   6.0645041e-01
   1.6800000e+03  -1.1801904e+01   6.4408596e+00  -1.1801904e+01   6.4408596e+00   8.9252178e+00   5.9890626e-01
   1.6825000e+03  -1.1860350e+01   6.4650533e+00  -1.1860350e+01   6.4650533e+00   8.9196777e+00   5.9141385e-01
   1.6850000e+03  -1.1918848e+01   6.4893099e+00  -1.1918848e+01   6.4893099e+00   8.9141179e+00   5.8397330e-01
   1.6875000e+03  -1.1977399e+01   6.5136293e+00  -1.1977399e+01   6.5136293e+00   8.9085385e+00   5.7658475e-01
   1.6900000e+03  -1.2036003e+01   6.5380117e+00  -1.2036003e+01   6.5380117e+00   8.9029398e+00   5.6924835e-01
