# Supplementary material for: Optical Constants of Several Multilayer Transition Metal Dichalcogenides Measured by Spectroscopic Ellipsometry in the 300–1700 nm Range: High Index, Anisotropy, and Hyperbolicity
Source: ACS Photonics. 2022 Jun 7;9(7):2398–407. doi: 10.1021/acsphotonics.2c00433 (PMC9306003; doi:10.1021/acsphotonics.2c00433)
Supplement: Supplementary file 2 — ph2c00433_si_002.zip [file ph2c00433_si_002.zip › SI2-permittivities/f3_dataset_TaSe2_nm_ex1_ex2_ey1_ey2_ez1_ez2.txt]

   1.9300000e+02  -1.8944007e+00   6.9148470e+00  -1.8944007e+00   6.9148470e+00   3.0890943e+00   7.4918239e+00
   1.9400000e+02  -1.8840865e+00   7.0103827e+00  -1.8840865e+00   7.0103827e+00   3.0920536e+00   7.6749994e+00
   1.9500000e+02  -1.8727352e+00   7.1075149e+00  -1.8727352e+00   7.1075149e+00   3.1092310e+00   7.8593268e+00
   1.9600000e+02  -1.8601882e+00   7.2063586e+00  -1.8601882e+00   7.2063586e+00   3.1405169e+00   8.0443552e+00
   1.9700000e+02  -1.8462553e+00   7.3070231e+00  -1.8462553e+00   7.3070231e+00   3.1858455e+00   8.2295824e+00
   1.9800000e+02  -1.8307112e+00   7.4096059e+00  -1.8307112e+00   7.4096059e+00   3.2451808e+00   8.4144526e+00
   1.9900000e+02  -1.8132934e+00   7.5141862e+00  -1.8132934e+00   7.5141862e+00   3.3185021e+00   8.5983563e+00
   2.0000000e+02  -1.7936997e+00   7.6208162e+00  -1.7936997e+00   7.6208162e+00   3.4057917e+00   8.7806294e+00
   2.0100000e+02  -1.7715880e+00   7.7295113e+00  -1.7715880e+00   7.7295113e+00   3.5070216e+00   8.9605542e+00
   2.0200000e+02  -1.7465779e+00   7.8402379e+00  -1.7465779e+00   7.8402379e+00   3.6221414e+00   9.1373610e+00
   2.0300000e+02  -1.7182550e+00   7.9529002e+00  -1.7182550e+00   7.9529002e+00   3.7510666e+00   9.3102308e+00
   2.0400000e+02  -1.6861788e+00   8.0673263e+00  -1.6861788e+00   8.0673263e+00   3.8936666e+00   9.4782997e+00
   2.0500000e+02  -1.6498956e+00   8.1832534e+00  -1.6498956e+00   8.1832534e+00   4.0497541e+00   9.6406644e+00
   2.0600000e+02  -1.6089560e+00   8.3003150e+00  -1.6089560e+00   8.3003150e+00   4.2190745e+00   9.7963887e+00
   2.0700000e+02  -1.5629388e+00   8.4180306e+00  -1.5629388e+00   8.4180306e+00   4.4012966e+00   9.9445128e+00
   2.0800000e+02  -1.5114799e+00   8.5358010e+00  -1.5114799e+00   8.5358010e+00   4.5960044e+00   1.0084063e+01
   2.0900000e+02  -1.4543066e+00   8.6529105e+00  -1.4543066e+00   8.6529105e+00   4.8026896e+00   1.0214062e+01
   2.1000000e+02  -1.3912737e+00   8.7685404e+00  -1.3912737e+00   8.7685404e+00   5.0207470e+00   1.0333545e+01
   2.1100000e+02  -1.3223992e+00   8.8817933e+00  -1.3223992e+00   8.8817933e+00   5.2494705e+00   1.0441569e+01
   2.1200000e+02  -1.2478953e+00   8.9917317e+00  -1.2478953e+00   8.9917317e+00   5.4880525e+00   1.0537231e+01
   2.1300000e+02  -1.1681888e+00   9.0974269e+00  -1.1681888e+00   9.0974269e+00   5.7355844e+00   1.0619682e+01
   2.1400000e+02  -1.0839267e+00   9.1980177e+00  -1.0839267e+00   9.1980177e+00   5.9910610e+00   1.0688142e+01
   2.1500000e+02  -9.9596316e-01   9.2927722e+00  -9.9596316e-01   9.2927722e+00   6.2533864e+00   1.0741916e+01
   2.1600000e+02  -9.0532681e-01   9.3811452e+00  -9.0532681e-01   9.3811452e+00   6.5213829e+00   1.0780407e+01
   2.1700000e+02  -8.1316906e-01   9.4628259e+00  -8.1316906e-01   9.4628259e+00   6.7938027e+00   1.0803130e+01
   2.1800000e+02  -7.2069915e-01   9.5377671e+00  -7.2069915e-01   9.5377671e+00   7.0693415e+00   1.0809723e+01
   2.1900000e+02  -6.2911243e-01   9.6061929e+00  -6.2911243e-01   9.6061929e+00   7.3466539e+00   1.0799956e+01
   2.2000000e+02  -5.3952032e-01   9.6685839e+00  -5.3952032e-01   9.6685839e+00   7.6243707e+00   1.0773735e+01
   2.2100000e+02  -4.5288971e-01   9.7256430e+00  -4.5288971e-01   9.7256430e+00   7.9011174e+00   1.0731110e+01
   2.2200000e+02  -3.6999755e-01   9.7782458e+00  -3.6999755e-01   9.7782458e+00   8.1755325e+00   1.0672273e+01
   2.2300000e+02  -2.9140361e-01   9.8273835e+00  -2.9140361e-01   9.8273835e+00   8.4462864e+00   1.0597554e+01
   2.2400000e+02  -2.1744143e-01   9.8741050e+00  -2.1744143e-01   9.8741050e+00   8.7120996e+00   1.0507420e+01
   2.2500000e+02  -1.4822523e-01   9.9194632e+00  -1.4822523e-01   9.9194632e+00   8.9717595e+00   1.0402463e+01
   2.2600000e+02  -8.3668724e-02   9.9644701e+00  -8.3668724e-02   9.9644701e+00   9.2241352e+00   1.0283389e+01
   2.2700000e+02  -2.3511579e-02   1.0010062e+01  -2.3511579e-02   1.0010062e+01   9.4681913e+00   1.0151009e+01
   2.2800000e+02   3.2650627e-02   1.0057075e+01   3.2650627e-02   1.0057075e+01   9.7029982e+00   1.0006218e+01
   2.2900000e+02   8.5336206e-02   1.0106232e+01   8.5336206e-02   1.0106232e+01   9.9277403e+00   9.8499858e+00
   2.3000000e+02   1.3514917e-01   1.0158133e+01   1.3514917e-01   1.0158133e+01   1.0141722e+01   9.6833373e+00
   2.3100000e+02   1.8275429e-01   1.0213254e+01   1.8275429e-01   1.0213254e+01   1.0344368e+01   9.5073357e+00
   2.3200000e+02   2.2885575e-01   1.0271951e+01   2.2885575e-01   1.0271951e+01   1.0535229e+01   9.3230667e+00
   2.3300000e+02   2.7417923e-01   1.0334458e+01   2.7417923e-01   1.0334458e+01   1.0713972e+01   9.1316232e+00
   2.3400000e+02   3.1945657e-01   1.0400900e+01   3.1945657e-01   1.0400900e+01   1.0880383e+01   8.9340908e+00
   2.3500000e+02   3.6541247e-01   1.0471288e+01   3.6541247e-01   1.0471288e+01   1.1034357e+01   8.7315341e+00
   2.3600000e+02   4.1275207e-01   1.0545532e+01   4.1275207e-01   1.0545532e+01   1.1175890e+01   8.5249858e+00
   2.3700000e+02   4.6214882e-01   1.0623438e+01   4.6214882e-01   1.0623438e+01   1.1305073e+01   8.3154368e+00
   2.3800000e+02   5.1423195e-01   1.0704718e+01   5.1423195e-01   1.0704718e+01   1.1422082e+01   8.1038276e+00
   2.3900000e+02   5.6957329e-01   1.0788995e+01   5.6957329e-01   1.0788995e+01   1.1527164e+01   7.8910424e+00
   2.4000000e+02   6.2867348e-01   1.0875806e+01   6.2867348e-01   1.0875806e+01   1.1620634e+01   7.6779044e+00
   2.4100000e+02   6.9194791e-01   1.0964622e+01   6.9194791e-01   1.0964622e+01   1.1702860e+01   7.4651723e+00
   2.4200000e+02   7.5971323e-01   1.1054853e+01   7.5971323e-01   1.1054853e+01   1.1774252e+01   7.2535390e+00
   2.4300000e+02   8.3217549e-01   1.1145871e+01   8.3217549e-01   1.1145871e+01   1.1835260e+01   7.0436310e+00
   2.4400000e+02   9.0942140e-01   1.1237031e+01   9.0942140e-01   1.1237031e+01   1.1886358e+01   6.8360089e+00
   2.4500000e+02   9.9141413e-01   1.1327693e+01   9.9141413e-01   1.1327693e+01   1.1928039e+01   6.6311691e+00
   2.4600000e+02   1.0779952e+00   1.1417256e+01   1.0779952e+00   1.1417256e+01   1.1960809e+01   6.4295461e+00
   2.4700000e+02   1.1688932e+00   1.1505179e+01   1.1688932e+00   1.1505179e+01   1.1985179e+01   6.2315154e+00
   2.4800000e+02   1.2637410e+00   1.1591014e+01   1.2637410e+00   1.1591014e+01   1.2001661e+01   6.0373968e+00
   2.4900000e+02   1.3620989e+00   1.1674421e+01   1.3620989e+00   1.1674421e+01   1.2010761e+01   5.8474580e+00
   2.5000000e+02   1.4634862e+00   1.1755193e+01   1.4634862e+00   1.1755193e+01   1.2012977e+01   5.6619185e+00
   2.5100000e+02   1.5674151e+00   1.1833256e+01   1.5674151e+00   1.1833256e+01   1.2008796e+01   5.4809533e+00
   2.5200000e+02   1.6734286e+00   1.1908671e+01   1.6734286e+00   1.1908671e+01   1.1998689e+01   5.3046971e+00
   2.5300000e+02   1.7811353e+00   1.1981621e+01   1.7811353e+00   1.1981621e+01   1.1983109e+01   5.1332480e+00
   2.5400000e+02   1.8902421e+00   1.2052389e+01   1.8902421e+00   1.2052389e+01   1.1962495e+01   4.9666711e+00
   2.5500000e+02   2.0005782e+00   1.2121325e+01   2.0005782e+00   1.2121325e+01   1.1937261e+01   4.8050025e+00
   2.5600000e+02   2.1121123e+00   1.2188816e+01   2.1121123e+00   1.2188816e+01   1.1907804e+01   4.6482520e+00
   2.5700000e+02   2.2249579e+00   1.2255241e+01   2.2249579e+00   1.2255241e+01   1.1874499e+01   4.4964068e+00
   2.5800000e+02   2.3393692e+00   1.2320931e+01   2.3393692e+00   1.2320931e+01   1.1837701e+01   4.3494343e+00
   2.5900000e+02   2.4557265e+00   1.2386136e+01   2.4557265e+00   1.2386136e+01   1.1797745e+01   4.2072847e+00
   2.6000000e+02   2.5745126e+00   1.2450986e+01   2.5745126e+00   1.2450986e+01   1.1754942e+01   4.0698938e+00
   2.6100000e+02   2.6962806e+00   1.2515469e+01   2.6962806e+00   1.2515469e+01   1.1709586e+01   3.9371847e+00
   2.6200000e+02   2.8216169e+00   1.2579410e+01   2.8216169e+00   1.2579410e+01   1.1661951e+01   3.8090703e+00
   2.6300000e+02   2.9510997e+00   1.2642460e+01   2.9510997e+00   1.2642460e+01   1.1612293e+01   3.6854553e+00
   2.6400000e+02   3.0852551e+00   1.2704102e+01   3.0852551e+00   1.2704102e+01   1.1560847e+01   3.5662371e+00
   2.6500000e+02   3.2245143e+00   1.2763657e+01   3.2245143e+00   1.2763657e+01   1.1507835e+01   3.4513082e+00
   2.6600000e+02   3.3691732e+00   1.2820308e+01   3.3691732e+00   1.2820308e+01   1.1453460e+01   3.3405566e+00
   2.6700000e+02   3.5193573e+00   1.2873131e+01   3.5193573e+00   1.2873131e+01   1.1397910e+01   3.2338676e+00
   2.6800000e+02   3.6749933e+00   1.2921136e+01   3.6749933e+00   1.2921136e+01   1.1341359e+01   3.1311247e+00
   2.6900000e+02   3.8357912e+00   1.2963310e+01   3.8357912e+00   1.2963310e+01   1.1283967e+01   3.0322099e+00
   2.7000000e+02   4.0012374e+00   1.2998673e+01   4.0012374e+00   1.2998673e+01   1.1225880e+01   2.9370053e+00
   2.7100000e+02   4.1706003e+00   1.3026326e+01   4.1706003e+00   1.3026326e+01   1.1167234e+01   2.8453932e+00
   2.7200000e+02   4.3429497e+00   1.3045510e+01   4.3429497e+00   1.3045510e+01   1.1108153e+01   2.7572565e+00
   2.7300000e+02   4.5171876e+00   1.3055644e+01   4.5171876e+00   1.3055644e+01   1.1048748e+01   2.6724798e+00
   2.7400000e+02   4.6920917e+00   1.3056368e+01   4.6920917e+00   1.3056368e+01   1.0989124e+01   2.5909493e+00
   2.7500000e+02   4.8663663e+00   1.3047570e+01   4.8663663e+00   1.3047570e+01   1.0929375e+01   2.5125530e+00
   2.7600000e+02   5.0386989e+00   1.3029399e+01   5.0386989e+00   1.3029399e+01   1.0869587e+01   2.4371816e+00
   2.7700000e+02   5.2078195e+00   1.3002265e+01   5.2078195e+00   1.3002265e+01   1.0809836e+01   2.3647279e+00
   2.7800000e+02   5.3725568e+00   1.2966825e+01   5.3725568e+00   1.2966825e+01   1.0750195e+01   2.2950878e+00
   2.7900000e+02   5.5318909e+00   1.2923961e+01   5.5318909e+00   1.2923961e+01   1.0690726e+01   2.2281595e+00
   2.8000000e+02   5.6849969e+00   1.2874739e+01   5.6849969e+00   1.2874739e+01   1.0631487e+01   2.1638445e+00
   2.8100000e+02   5.8312809e+00   1.2820365e+01   5.8312809e+00   1.2820365e+01   1.0572531e+01   2.1020470e+00
   2.8200000e+02   5.9704043e+00   1.2762139e+01   5.9704043e+00   1.2762139e+01   1.0513903e+01   2.0426744e+00
   2.8300000e+02   6.1022988e+00   1.2701402e+01   6.1022988e+00   1.2701402e+01   1.0455647e+01   1.9856368e+00
   2.8400000e+02   6.2271715e+00   1.2639477e+01   6.2271715e+00   1.2639477e+01   1.0397798e+01   1.9308475e+00
   2.8500000e+02   6.3455009e+00   1.2577622e+01   6.3455009e+00   1.2577622e+01   1.0340391e+01   1.8782228e+00
   2.8600000e+02   6.4580245e+00   1.2516974e+01   6.4580245e+00   1.2516974e+01   1.0283455e+01   1.8276818e+00
   2.8700000e+02   6.5657178e+00   1.2458497e+01   6.5657178e+00   1.2458497e+01   1.0227016e+01   1.7791465e+00
   2.8800000e+02   6.6697659e+00   1.2402933e+01   6.6697659e+00   1.2402933e+01   1.0171096e+01   1.7325418e+00
   2.8900000e+02   6.7715237e+00   1.2350755e+01   6.7715237e+00   1.2350755e+01   1.0115716e+01   1.6877954e+00
   2.9000000e+02   6.8724658e+00   1.2302116e+01   6.8724658e+00   1.2302116e+01   1.0060893e+01   1.6448376e+00
   2.9100000e+02   6.9741229e+00   1.2256818e+01   6.9741229e+00   1.2256818e+01   1.0006643e+01   1.6036015e+00
   2.9200000e+02   7.0780025e+00   1.2214273e+01   7.0780025e+00   1.2214273e+01   9.9529767e+00   1.5640226e+00
   2.9300000e+02   7.1854953e+00   1.2173497e+01   7.1854953e+00   1.2173497e+01   9.8999062e+00   1.5260389e+00
   2.9400000e+02   7.2977675e+00   1.2133115e+01   7.2977675e+00   1.2133115e+01   9.8474399e+00   1.4895910e+00
   2.9500000e+02   7.4156477e+00   1.2091404e+01   7.4156477e+00   1.2091404e+01   9.7955852e+00   1.4546216e+00
   2.9600000e+02   7.5395165e+00   1.2046374e+01   7.5395165e+00   1.2046374e+01   9.7443476e+00   1.4210758e+00
   2.9700000e+02   7.6692154e+00   1.1995889e+01   7.6692154e+00   1.1995889e+01   9.6937314e+00   1.3889008e+00
   2.9800000e+02   7.8039923e+00   1.1937819e+01   7.8039923e+00   1.1937819e+01   9.6437398e+00   1.3580460e+00
   2.9900000e+02   7.9424985e+00   1.1870224e+01   7.9424985e+00   1.1870224e+01   9.5943746e+00   1.3284627e+00
   3.0000000e+02   8.0828501e+00   1.1791535e+01   8.0828501e+00   1.1791535e+01   9.5456367e+00   1.3001042e+00
   3.0100000e+02   8.2227524e+00   1.1700707e+01   8.2227524e+00   1.1700707e+01   9.4975261e+00   1.2729257e+00
   3.0200000e+02   8.3596757e+00   1.1597333e+01   8.3596757e+00   1.1597333e+01   9.4500419e+00   1.2468841e+00
   3.0300000e+02   8.4910602e+00   1.1481681e+01   8.4910602e+00   1.1481681e+01   9.4031825e+00   1.2219381e+00
   3.0400000e+02   8.6145190e+00   1.1354655e+01   8.6145190e+00   1.1354655e+01   9.3569456e+00   1.1980481e+00
   3.0500000e+02   8.7280105e+00   1.1217705e+01   8.7280105e+00   1.1217705e+01   9.3113284e+00   1.1751761e+00
   3.0600000e+02   8.8299603e+00   1.1072670e+01   8.8299603e+00   1.1072670e+01   9.2663275e+00   1.1532854e+00
   3.0700000e+02   8.9193200e+00   1.0921618e+01   8.9193200e+00   1.0921618e+01   9.2219389e+00   1.1323411e+00
   3.0800000e+02   8.9955682e+00   1.0766681e+01   8.9955682e+00   1.0766681e+01   9.1781583e+00   1.1123094e+00
   3.0900000e+02   9.0586629e+00   1.0609917e+01   9.0586629e+00   1.0609917e+01   9.1349811e+00   1.0931581e+00
   3.1000000e+02   9.1089634e+00   1.0453204e+01   9.1089634e+00   1.0453204e+01   9.0924022e+00   1.0748561e+00
   3.1100000e+02   9.1471362e+00   1.0298175e+01   9.1471362e+00   1.0298175e+01   9.0504164e+00   1.0573736e+00
   3.1200000e+02   9.1740612e+00   1.0146187e+01   9.1740612e+00   1.0146187e+01   9.0090182e+00   1.0406821e+00
   3.1300000e+02   9.1907457e+00   9.9983142e+00   9.1907457e+00   9.9983142e+00   8.9682017e+00   1.0247541e+00
   3.1400000e+02   9.1982531e+00   9.8553680e+00   9.1982531e+00   9.8553680e+00   8.9279611e+00   1.0095632e+00
   3.1500000e+02   9.1976475e+00   9.7179224e+00   9.1976475e+00   9.7179224e+00   8.8882903e+00   9.9508399e-01
   3.1600000e+02   9.1899540e+00   9.5863492e+00   9.1899540e+00   9.5863492e+00   8.8491832e+00   9.8129223e-01
   3.1700000e+02   9.1761321e+00   9.4608538e+00   9.1761321e+00   9.4608538e+00   8.8106333e+00   9.6816450e-01
   3.1800000e+02   9.1570610e+00   9.3415088e+00   9.1570610e+00   9.3415088e+00   8.7726344e+00   9.5567833e-01
   3.1900000e+02   9.1335322e+00   9.2282846e+00   9.1335322e+00   9.2282846e+00   8.7351800e+00   9.4381212e-01
   3.2000000e+02   9.1062491e+00   9.1210756e+00   9.1062491e+00   9.1210756e+00   8.6982637e+00   9.3254511e-01
   3.2100000e+02   9.0758294e+00   9.0197218e+00   9.0758294e+00   9.0197218e+00   8.6618789e+00   9.2185735e-01
   3.2200000e+02   9.0428117e+00   8.9240265e+00   9.0428117e+00   8.9240265e+00   8.6260193e+00   9.1172966e-01
   3.2300000e+02   9.0076616e+00   8.8337701e+00   9.0076616e+00   8.8337701e+00   8.5906783e+00   9.0214357e-01
   3.2400000e+02   8.9707798e+00   8.7487206e+00   8.9707798e+00   8.7487206e+00   8.5558494e+00   8.9308136e-01
   3.2500000e+02   8.9325093e+00   8.6686421e+00   8.9325093e+00   8.6686421e+00   8.5215263e+00   8.8452594e-01
   3.2600000e+02   8.8931429e+00   8.5933000e+00   8.8931429e+00   8.5933000e+00   8.4877026e+00   8.7646090e-01
   3.2700000e+02   8.8529298e+00   8.5224660e+00   8.8529298e+00   8.5224660e+00   8.4543719e+00   8.6887044e-01
   3.2800000e+02   8.8120816e+00   8.4559203e+00   8.8120816e+00   8.4559203e+00   8.4215280e+00   8.6173934e-01
   3.2900000e+02   8.7707779e+00   8.3934538e+00   8.7707779e+00   8.3934538e+00   8.3891647e+00   8.5505298e-01
   3.3000000e+02   8.7291709e+00   8.3348693e+00   8.7291709e+00   8.3348693e+00   8.3572760e+00   8.4879725e-01
   3.3100000e+02   8.6873897e+00   8.2799819e+00   8.6873897e+00   8.2799819e+00   8.3258557e+00   8.4295859e-01
   3.3200000e+02   8.6455438e+00   8.2286190e+00   8.6455438e+00   8.2286190e+00   8.2948979e+00   8.3752393e-01
   3.3300000e+02   8.6037266e+00   8.1806206e+00   8.6037266e+00   8.1806206e+00   8.2643969e+00   8.3248068e-01
   3.3400000e+02   8.5620177e+00   8.1358384e+00   8.5620177e+00   8.1358384e+00   8.2343468e+00   8.2781671e-01
   3.3500000e+02   8.5204852e+00   8.0941355e+00   8.5204852e+00   8.0941355e+00   8.2047421e+00   8.2352033e-01
   3.3600000e+02   8.4791880e+00   8.0553861e+00   8.4791880e+00   8.0553861e+00   8.1755774e+00   8.1958029e-01
   3.3700000e+02   8.4381774e+00   8.0194741e+00   8.4381774e+00   8.0194741e+00   8.1468471e+00   8.1598573e-01
   3.3800000e+02   8.3974984e+00   7.9862935e+00   8.3974984e+00   7.9862935e+00   8.1185461e+00   8.1272617e-01
   3.3900000e+02   8.3571909e+00   7.9557467e+00   8.3571909e+00   7.9557467e+00   8.0906692e+00   8.0979153e-01
   3.4000000e+02   8.3172911e+00   7.9277444e+00   8.3172911e+00   7.9277444e+00   8.0632115e+00   8.0717207e-01
   3.4100000e+02   8.2778321e+00   7.9022050e+00   8.2778321e+00   7.9022050e+00   8.0361682e+00   8.0485840e-01
   3.4200000e+02   8.2388448e+00   7.8790535e+00   8.2388448e+00   7.8790535e+00   8.0095345e+00   8.0284147e-01
   3.4300000e+02   8.2003585e+00   7.8582216e+00   8.2003585e+00   7.8582216e+00   7.9833059e+00   8.0111252e-01
   3.4400000e+02   8.1624015e+00   7.8396464e+00   8.1624015e+00   7.8396464e+00   7.9574781e+00   7.9966313e-01
   3.4500000e+02   8.1250016e+00   7.8232702e+00   8.1250016e+00   7.8232702e+00   7.9320469e+00   7.9848516e-01
   3.4600000e+02   8.0881868e+00   7.8090403e+00   8.0881868e+00   7.8090403e+00   7.9070083e+00   7.9757072e-01
   3.4700000e+02   8.0519850e+00   7.7969078e+00   8.0519850e+00   7.7969078e+00   7.8823584e+00   7.9691225e-01
   3.4800000e+02   8.0164249e+00   7.7868277e+00   8.0164249e+00   7.7868277e+00   7.8580937e+00   7.9650239e-01
   3.4900000e+02   7.9815362e+00   7.7787580e+00   7.9815362e+00   7.7787580e+00   7.8342108e+00   7.9633407e-01
   3.5000000e+02   7.9473496e+00   7.7726599e+00   7.9473496e+00   7.7726599e+00   7.8107065e+00   7.9640044e-01
   3.5100000e+02   7.9138971e+00   7.7684964e+00   7.9138971e+00   7.7684964e+00   7.7875780e+00   7.9669488e-01
   3.5200000e+02   7.8812122e+00   7.7662329e+00   7.8812122e+00   7.7662329e+00   7.7648227e+00   7.9721102e-01
   3.5300000e+02   7.8493300e+00   7.7658363e+00   7.8493300e+00   7.7658363e+00   7.7424382e+00   7.9794266e-01
   3.5400000e+02   7.8182874e+00   7.7672742e+00   7.8182874e+00   7.7672742e+00   7.7204228e+00   7.9888383e-01
   3.5500000e+02   7.7881231e+00   7.7705156e+00   7.7881231e+00   7.7705156e+00   7.6987749e+00   8.0002876e-01
   3.5600000e+02   7.7588774e+00   7.7755294e+00   7.7588774e+00   7.7755294e+00   7.6774936e+00   8.0137186e-01
   3.5700000e+02   7.7305928e+00   7.7822847e+00   7.7305928e+00   7.7822847e+00   7.6565784e+00   8.0290773e-01
   3.5800000e+02   7.7033136e+00   7.7907501e+00   7.7033136e+00   7.7907501e+00   7.6360298e+00   8.0463113e-01
   3.5900000e+02   7.6770858e+00   7.8008937e+00   7.6770858e+00   7.8008937e+00   7.6158491e+00   8.0653700e-01
   3.6000000e+02   7.6519574e+00   7.8126821e+00   7.6519574e+00   7.8126821e+00   7.5960388e+00   8.0862046e-01
   3.6100000e+02   7.6279781e+00   7.8260808e+00   7.6279781e+00   7.8260808e+00   7.5766035e+00   8.1087675e-01
   3.6200000e+02   7.6051990e+00   7.8410534e+00   7.6051990e+00   7.8410534e+00   7.5575502e+00   8.1330130e-01
   3.6300000e+02   7.5836730e+00   7.8575610e+00   7.5836730e+00   7.8575610e+00   7.5388914e+00   8.1588966e-01
   3.6400000e+02   7.5634541e+00   7.8755627e+00   7.5634541e+00   7.8755627e+00   7.5206513e+00   8.1863752e-01
   3.6500000e+02   7.5445975e+00   7.8950142e+00   7.5445975e+00   7.8950142e+00   7.5028977e+00   8.2150084e-01
   3.6600000e+02   7.5271591e+00   7.9158684e+00   7.5271591e+00   7.9158684e+00   7.4855876e+00   8.2436214e-01
   3.6700000e+02   7.5111956e+00   7.9380746e+00   7.5111956e+00   7.9380746e+00   7.4686559e+00   8.2721407e-01
   3.6800000e+02   7.4967637e+00   7.9615784e+00   7.4967637e+00   7.9615784e+00   7.4520710e+00   8.3005659e-01
   3.6900000e+02   7.4839203e+00   7.9863211e+00   7.4839203e+00   7.9863211e+00   7.4358108e+00   8.3288969e-01
   3.7000000e+02   7.4727215e+00   8.0122399e+00   7.4727215e+00   8.0122399e+00   7.4198572e+00   8.3571333e-01
   3.7100000e+02   7.4632228e+00   8.0392677e+00   7.4632228e+00   8.0392677e+00   7.4041955e+00   8.3852749e-01
   3.7200000e+02   7.4554780e+00   8.0673323e+00   7.4554780e+00   8.0673323e+00   7.3888125e+00   8.4133216e-01
   3.7300000e+02   7.4495394e+00   8.0963571e+00   7.4495394e+00   8.0963571e+00   7.3736969e+00   8.4412730e-01
   3.7400000e+02   7.4454565e+00   8.1262604e+00   7.4454565e+00   8.1262604e+00   7.3588382e+00   8.4691290e-01
   3.7500000e+02   7.4432761e+00   8.1569557e+00   7.4432761e+00   8.1569557e+00   7.3442270e+00   8.4968894e-01
   3.7600000e+02   7.4430413e+00   8.1883516e+00   7.4430413e+00   8.1883516e+00   7.3298546e+00   8.5245540e-01
   3.7700000e+02   7.4447912e+00   8.2203521e+00   7.4447912e+00   8.2203521e+00   7.3157128e+00   8.5521226e-01
   3.7800000e+02   7.4485600e+00   8.2528563e+00   7.4485600e+00   8.2528563e+00   7.3017942e+00   8.5795951e-01
   3.7900000e+02   7.4543766e+00   8.2857591e+00   7.4543766e+00   8.2857591e+00   7.2880918e+00   8.6069713e-01
   3.8000000e+02   7.4622637e+00   8.3189515e+00   7.4622637e+00   8.3189515e+00   7.2745989e+00   8.6342510e-01
   3.8100000e+02   7.4722377e+00   8.3523206e+00   7.4722377e+00   8.3523206e+00   7.2613093e+00   8.6614343e-01
   3.8200000e+02   7.4843077e+00   8.3857506e+00   7.4843077e+00   8.3857506e+00   7.2482170e+00   8.6885208e-01
   3.8300000e+02   7.4984750e+00   8.4191229e+00   7.4984750e+00   8.4191229e+00   7.2353165e+00   8.7155105e-01
   3.8400000e+02   7.5147328e+00   8.4523171e+00   7.5147328e+00   8.4523171e+00   7.2226024e+00   8.7424034e-01
   3.8500000e+02   7.5330656e+00   8.4852115e+00   7.5330656e+00   8.4852115e+00   7.2100696e+00   8.7691993e-01
   3.8600000e+02   7.5534491e+00   8.5176842e+00   7.5534491e+00   8.5176842e+00   7.1977133e+00   8.7958981e-01
   3.8700000e+02   7.5758494e+00   8.5496133e+00   7.5758494e+00   8.5496133e+00   7.1855288e+00   8.8224997e-01
   3.8800000e+02   7.6002235e+00   8.5808787e+00   7.6002235e+00   8.5808787e+00   7.1735117e+00   8.8490042e-01
   3.8900000e+02   7.6265186e+00   8.6113623e+00   7.6265186e+00   8.6113623e+00   7.1616577e+00   8.8754114e-01
   3.9000000e+02   7.6546726e+00   8.6409495e+00   7.6546726e+00   8.6409495e+00   7.1499627e+00   8.9017213e-01
   3.9100000e+02   7.6846140e+00   8.6695299e+00   7.6846140e+00   8.6695299e+00   7.1384228e+00   8.9279339e-01
   3.9200000e+02   7.7162623e+00   8.6969984e+00   7.7162623e+00   8.6969984e+00   7.1270342e+00   8.9540491e-01
   3.9300000e+02   7.7495282e+00   8.7232563e+00   7.7495282e+00   8.7232563e+00   7.1157933e+00   8.9800670e-01
   3.9400000e+02   7.7843144e+00   8.7482120e+00   7.7843144e+00   8.7482120e+00   7.1046964e+00   9.0059875e-01
   3.9500000e+02   7.8205161e+00   8.7717823e+00   7.8205161e+00   8.7717823e+00   7.0937403e+00   9.0318106e-01
   3.9600000e+02   7.8580219e+00   8.7938928e+00   7.8580219e+00   8.7938928e+00   7.0829217e+00   9.0575364e-01
   3.9700000e+02   7.8967145e+00   8.8144789e+00   7.8967145e+00   8.8144789e+00   7.0722373e+00   9.0831648e-01
   3.9800000e+02   7.9364718e+00   8.8334866e+00   7.9364718e+00   8.8334866e+00   7.0616842e+00   9.1086959e-01
   3.9900000e+02   7.9771679e+00   8.8508725e+00   7.9771679e+00   8.8508725e+00   7.0512592e+00   9.1341297e-01
   4.0000000e+02   8.0186742e+00   8.8666048e+00   8.0186742e+00   8.8666048e+00   7.0409597e+00   9.1594663e-01
   4.0100000e+02   8.0608607e+00   8.8806632e+00   8.0608607e+00   8.8806632e+00   7.0307828e+00   9.1847058e-01
   4.0200000e+02   8.1035971e+00   8.8930394e+00   8.1035971e+00   8.8930394e+00   7.0207257e+00   9.2098481e-01
   4.0300000e+02   8.1467543e+00   8.9037366e+00   8.1467543e+00   8.9037366e+00   7.0107860e+00   9.2348934e-01
   4.0400000e+02   8.1902049e+00   8.9127696e+00   8.1902049e+00   8.9127696e+00   7.0009610e+00   9.2598418e-01
   4.0500000e+02   8.2338254e+00   8.9201646e+00   8.2338254e+00   8.9201646e+00   6.9912482e+00   9.2846934e-01
   4.0600000e+02   8.2774964e+00   8.9259588e+00   8.2774964e+00   8.9259588e+00   6.9816454e+00   9.3094481e-01
   4.0700000e+02   8.3211043e+00   8.9301993e+00   8.3211043e+00   8.9301993e+00   6.9721501e+00   9.3341063e-01
   4.0800000e+02   8.3645422e+00   8.9329433e+00   8.3645422e+00   8.9329433e+00   6.9627601e+00   9.3586679e-01
   4.0900000e+02   8.4077105e+00   8.9342566e+00   8.4077105e+00   8.9342566e+00   6.9534732e+00   9.3831331e-01
   4.1000000e+02   8.4505181e+00   8.9342129e+00   8.4505181e+00   8.9342129e+00   6.9442873e+00   9.4075020e-01
   4.1100000e+02   8.4928831e+00   8.9328930e+00   8.4928831e+00   8.9328930e+00   6.9352003e+00   9.4317748e-01
   4.1200000e+02   8.5347328e+00   8.9303837e+00   8.5347328e+00   8.9303837e+00   6.9262101e+00   9.4559516e-01
   4.1300000e+02   8.5760052e+00   8.9267768e+00   8.5760052e+00   8.9267768e+00   6.9173147e+00   9.4800326e-01
   4.1400000e+02   8.6166483e+00   8.9221677e+00   8.6166483e+00   8.9221677e+00   6.9085124e+00   9.5040179e-01
   4.1500000e+02   8.6566211e+00   8.9166548e+00   8.6566211e+00   8.9166548e+00   6.8998011e+00   9.5279077e-01
   4.1600000e+02   8.6958932e+00   8.9103379e+00   8.6958932e+00   8.9103379e+00   6.8911790e+00   9.5517022e-01
   4.1700000e+02   8.7344452e+00   8.9033173e+00   8.7344452e+00   8.9033173e+00   6.8826444e+00   9.5754016e-01
   4.1800000e+02   8.7722683e+00   8.8956929e+00   8.7722683e+00   8.8956929e+00   6.8741956e+00   9.5990060e-01
   4.1900000e+02   8.8093642e+00   8.8875629e+00   8.8093642e+00   8.8875629e+00   6.8658308e+00   9.6225157e-01
   4.2000000e+02   8.8457446e+00   8.8790228e+00   8.8457446e+00   8.8790228e+00   6.8575483e+00   9.6459309e-01
   4.2100000e+02   8.8814312e+00   8.8701646e+00   8.8814312e+00   8.8701646e+00   6.8493466e+00   9.6692517e-01
   4.2200000e+02   8.9164549e+00   8.8610756e+00   8.9164549e+00   8.8610756e+00   6.8412241e+00   9.6924785e-01
   4.2300000e+02   8.9508550e+00   8.8518381e+00   8.9508550e+00   8.8518381e+00   6.8331793e+00   9.7156115e-01
   4.2400000e+02   8.9846794e+00   8.8425281e+00   8.9846794e+00   8.8425281e+00   6.8252105e+00   9.7386508e-01
   4.2500000e+02   9.0179829e+00   8.8332146e+00   9.0179829e+00   8.8332146e+00   6.8173165e+00   9.7615967e-01
   4.2600000e+02   9.0508272e+00   8.8239594e+00   9.0508272e+00   8.8239594e+00   6.8094956e+00   9.7844495e-01
   4.2700000e+02   9.0832796e+00   8.8148161e+00   9.0832796e+00   8.8148161e+00   6.8017466e+00   9.8072095e-01
   4.2800000e+02   9.1154128e+00   8.8058299e+00   9.1154128e+00   8.8058299e+00   6.7940680e+00   9.8298769e-01
   4.2900000e+02   9.1473032e+00   8.7970368e+00   9.1473032e+00   8.7970368e+00   6.7864585e+00   9.8524519e-01
   4.3000000e+02   9.1790307e+00   8.7884637e+00   9.1790307e+00   8.7884637e+00   6.7789168e+00   9.8749349e-01
   4.3100000e+02   9.2106773e+00   8.7801279e+00   9.2106773e+00   8.7801279e+00   6.7714415e+00   9.8973261e-01
   4.3200000e+02   9.2423265e+00   8.7720369e+00   9.2423265e+00   8.7720369e+00   6.7640315e+00   9.9196259e-01
   4.3300000e+02   9.2740620e+00   8.7641882e+00   9.2740620e+00   8.7641882e+00   6.7566855e+00   9.9418345e-01
   4.3400000e+02   9.3059671e+00   8.7565696e+00   9.3059671e+00   8.7565696e+00   6.7494023e+00   9.9639522e-01
   4.3500000e+02   9.3381233e+00   8.7491591e+00   9.3381233e+00   8.7491591e+00   6.7421807e+00   9.9859794e-01
   4.3600000e+02   9.3706094e+00   8.7419249e+00   9.3706094e+00   8.7419249e+00   6.7350196e+00   1.0007916e+00
   4.3700000e+02   9.4035009e+00   8.7348261e+00   9.4035009e+00   8.7348261e+00   6.7279177e+00   1.0029763e+00
   4.3800000e+02   9.4368684e+00   8.7278123e+00   9.4368684e+00   8.7278123e+00   6.7208741e+00   1.0051521e+00
   4.3900000e+02   9.4707773e+00   8.7208250e+00   9.4707773e+00   8.7208250e+00   6.7138876e+00   1.0073189e+00
   4.4000000e+02   9.5052863e+00   8.7137973e+00   9.5052863e+00   8.7137973e+00   6.7069571e+00   1.0094768e+00
   4.4100000e+02   9.5404468e+00   8.7066551e+00   9.5404468e+00   8.7066551e+00   6.7000816e+00   1.0116259e+00
   4.4200000e+02   9.5763022e+00   8.6993176e+00   9.5763022e+00   8.6993176e+00   6.6932601e+00   1.0137662e+00
   4.4300000e+02   9.6128869e+00   8.6916982e+00   9.6128869e+00   8.6916982e+00   6.6864915e+00   1.0158976e+00
   4.4400000e+02   9.6502257e+00   8.6837055e+00   9.6502257e+00   8.6837055e+00   6.6797750e+00   1.0180203e+00
   4.4500000e+02   9.6883334e+00   8.6752441e+00   9.6883334e+00   8.6752441e+00   6.6731094e+00   1.0201343e+00
   4.4600000e+02   9.7272141e+00   8.6662160e+00   9.7272141e+00   8.6662160e+00   6.6664939e+00   1.0222397e+00
   4.4700000e+02   9.7668607e+00   8.6565216e+00   9.7668607e+00   8.6565216e+00   6.6599276e+00   1.0243364e+00
   4.4800000e+02   9.8072553e+00   8.6460608e+00   9.8072553e+00   8.6460608e+00   6.6534094e+00   1.0264245e+00
   4.4900000e+02   9.8483684e+00   8.6347345e+00   9.8483684e+00   8.6347345e+00   6.6469386e+00   1.0285040e+00
   4.5000000e+02   9.8901593e+00   8.6224457e+00   9.8901593e+00   8.6224457e+00   6.6405143e+00   1.0305751e+00
   4.5100000e+02   9.9325765e+00   8.6091009e+00   9.9325765e+00   8.6091009e+00   6.6341355e+00   1.0326376e+00
   4.5200000e+02   9.9755573e+00   8.5946113e+00   9.9755573e+00   8.5946113e+00   6.6278014e+00   1.0346917e+00
   4.5300000e+02   1.0019030e+01   8.5788938e+00   1.0019030e+01   8.5788938e+00   6.6215112e+00   1.0367374e+00
   4.5400000e+02   1.0062911e+01   8.5618727e+00   1.0062911e+01   8.5618727e+00   6.6152641e+00   1.0387748e+00
   4.5500000e+02   1.0107111e+01   8.5434803e+00   1.0107111e+01   8.5434803e+00   6.6090593e+00   1.0408039e+00
   4.5600000e+02   1.0151531e+01   8.5236581e+00   1.0151531e+01   8.5236581e+00   6.6028960e+00   1.0428247e+00
   4.5700000e+02   1.0196066e+01   8.5023575e+00   1.0196066e+01   8.5023575e+00   6.5967734e+00   1.0448372e+00
   4.5800000e+02   1.0240605e+01   8.4795407e+00   1.0240605e+01   8.4795407e+00   6.5906907e+00   1.0468416e+00
   4.5900000e+02   1.0285033e+01   8.4551813e+00   1.0285033e+01   8.4551813e+00   6.5846473e+00   1.0488379e+00
   4.6000000e+02   1.0329233e+01   8.4292645e+00   1.0329233e+01   8.4292645e+00   6.5786423e+00   1.0508260e+00
   4.6100000e+02   1.0373084e+01   8.4017875e+00   1.0373084e+01   8.4017875e+00   6.5726750e+00   1.0528061e+00
   4.6200000e+02   1.0416467e+01   8.3727599e+00   1.0416467e+01   8.3727599e+00   6.5667448e+00   1.0547782e+00
   4.6300000e+02   1.0459263e+01   8.3422029e+00   1.0459263e+01   8.3422029e+00   6.5608509e+00   1.0567424e+00
   4.6400000e+02   1.0501355e+01   8.3101496e+00   1.0501355e+01   8.3101496e+00   6.5549927e+00   1.0586987e+00
   4.6500000e+02   1.0542631e+01   8.2766448e+00   1.0542631e+01   8.2766448e+00   6.5491694e+00   1.0606470e+00
   4.6600000e+02   1.0582981e+01   8.2417437e+00   1.0582981e+01   8.2417437e+00   6.5433804e+00   1.0625876e+00
   4.6700000e+02   1.0622305e+01   8.2055120e+00   1.0622305e+01   8.2055120e+00   6.5376251e+00   1.0645204e+00
   4.6800000e+02   1.0660507e+01   8.1680249e+00   1.0660507e+01   8.1680249e+00   6.5319029e+00   1.0664455e+00
   4.6900000e+02   1.0697498e+01   8.1293659e+00   1.0697498e+01   8.1293659e+00   6.5262130e+00   1.0683630e+00
   4.7000000e+02   1.0733201e+01   8.0896266e+00   1.0733201e+01   8.0896266e+00   6.5205548e+00   1.0702728e+00
   4.7100000e+02   1.0767544e+01   8.0489048e+00   1.0767544e+01   8.0489048e+00   6.5149278e+00   1.0721750e+00
   4.7200000e+02   1.0800469e+01   8.0073044e+00   1.0800469e+01   8.0073044e+00   6.5093314e+00   1.0740698e+00
   4.7300000e+02   1.0831925e+01   7.9649335e+00   1.0831925e+01   7.9649335e+00   6.5037649e+00   1.0759570e+00
   4.7400000e+02   1.0861871e+01   7.9219042e+00   1.0861871e+01   7.9219042e+00   6.4982278e+00   1.0778369e+00
   4.7500000e+02   1.0890280e+01   7.8783308e+00   1.0890280e+01   7.8783308e+00   6.4927195e+00   1.0797093e+00
   4.7600000e+02   1.0917131e+01   7.8343293e+00   1.0917131e+01   7.8343293e+00   6.4872395e+00   1.0815745e+00
   4.7700000e+02   1.0942416e+01   7.7900162e+00   1.0942416e+01   7.7900162e+00   6.4817871e+00   1.0834324e+00
   4.7800000e+02   1.0966138e+01   7.7455077e+00   1.0966138e+01   7.7455077e+00   6.4763618e+00   1.0852831e+00
   4.7900000e+02   1.0988310e+01   7.7009188e+00   1.0988310e+01   7.7009188e+00   6.4709632e+00   1.0871267e+00
   4.8000000e+02   1.1008952e+01   7.6563623e+00   1.1008952e+01   7.6563623e+00   6.4655906e+00   1.0889631e+00
   4.8100000e+02   1.1028097e+01   7.6119482e+00   1.1028097e+01   7.6119482e+00   6.4602436e+00   1.0907925e+00
   4.8200000e+02   1.1045785e+01   7.5677830e+00   1.1045785e+01   7.5677830e+00   6.4549216e+00   1.0926149e+00
   4.8300000e+02   1.1062068e+01   7.5239686e+00   1.1062068e+01   7.5239686e+00   6.4496241e+00   1.0944303e+00
   4.8400000e+02   1.1077003e+01   7.4806024e+00   1.1077003e+01   7.4806024e+00   6.4443507e+00   1.0962389e+00
   4.8500000e+02   1.1090657e+01   7.4377760e+00   1.1090657e+01   7.4377760e+00   6.4391008e+00   1.0980406e+00
   4.8600000e+02   1.1103104e+01   7.3955748e+00   1.1103104e+01   7.3955748e+00   6.4338739e+00   1.0998356e+00
   4.8700000e+02   1.1114427e+01   7.3540777e+00   1.1114427e+01   7.3540777e+00   6.4286697e+00   1.1016238e+00
   4.8800000e+02   1.1124712e+01   7.3133563e+00   1.1124712e+01   7.3133563e+00   6.4234875e+00   1.1034054e+00
   4.8900000e+02   1.1134056e+01   7.2734742e+00   1.1134056e+01   7.2734742e+00   6.4183270e+00   1.1051803e+00
   4.9000000e+02   1.1142558e+01   7.2344870e+00   1.1142558e+01   7.2344870e+00   6.4131877e+00   1.1069488e+00
   4.9100000e+02   1.1150324e+01   7.1964410e+00   1.1150324e+01   7.1964410e+00   6.4080691e+00   1.1087107e+00
   4.9200000e+02   1.1157465e+01   7.1593733e+00   1.1157465e+01   7.1593733e+00   6.4029709e+00   1.1104662e+00
   4.9300000e+02   1.1164096e+01   7.1233108e+00   1.1164096e+01   7.1233108e+00   6.3978925e+00   1.1122153e+00
   4.9400000e+02   1.1170334e+01   7.0882699e+00   1.1170334e+01   7.0882699e+00   6.3928335e+00   1.1139580e+00
   4.9500000e+02   1.1176300e+01   7.0542555e+00   1.1176300e+01   7.0542555e+00   6.3877935e+00   1.1156946e+00
   4.9600000e+02   1.1182116e+01   7.0212609e+00   1.1182116e+01   7.0212609e+00   6.3827722e+00   1.1174249e+00
   4.9700000e+02   1.1187907e+01   6.9892671e+00   1.1187907e+01   6.9892671e+00   6.3777690e+00   1.1191490e+00
   4.9800000e+02   1.1193793e+01   6.9582421e+00   1.1193793e+01   6.9582421e+00   6.3727836e+00   1.1208671e+00
   4.9900000e+02   1.1199897e+01   6.9281405e+00   1.1199897e+01   6.9281405e+00   6.3678155e+00   1.1225791e+00
   5.0000000e+02   1.1206337e+01   6.8989034e+00   1.1206337e+01   6.8989034e+00   6.3628645e+00   1.1242852e+00
   5.0100000e+02   1.1213226e+01   6.8704579e+00   1.1213226e+01   6.8704579e+00   6.3579300e+00   1.1259854e+00
   5.0200000e+02   1.1220670e+01   6.8427173e+00   1.1220670e+01   6.8427173e+00   6.3530118e+00   1.1276797e+00
   5.0300000e+02   1.1228770e+01   6.8155811e+00   1.1228770e+01   6.8155811e+00   6.3481094e+00   1.1293682e+00
   5.0400000e+02   1.1237612e+01   6.7889355e+00   1.1237612e+01   6.7889355e+00   6.3432224e+00   1.1310511e+00
   5.0500000e+02   1.1247275e+01   6.7626541e+00   1.1247275e+01   6.7626541e+00   6.3383506e+00   1.1327282e+00
   5.0600000e+02   1.1257820e+01   6.7365994e+00   1.1257820e+01   6.7365994e+00   6.3334934e+00   1.1343997e+00
   5.0700000e+02   1.1269294e+01   6.7106235e+00   1.1269294e+01   6.7106235e+00   6.3286507e+00   1.1360657e+00
   5.0800000e+02   1.1281724e+01   6.6845708e+00   1.1281724e+01   6.6845708e+00   6.3238219e+00   1.1377262e+00
   5.0900000e+02   1.1295119e+01   6.6582796e+00   1.1295119e+01   6.6582796e+00   6.3190069e+00   1.1393813e+00
   5.1000000e+02   1.1309466e+01   6.6315853e+00   1.1309466e+01   6.6315853e+00   6.3142051e+00   1.1410310e+00
   5.1100000e+02   1.1324731e+01   6.6043229e+00   1.1324731e+01   6.6043229e+00   6.3094164e+00   1.1426755e+00
   5.1200000e+02   1.1340856e+01   6.5763305e+00   1.1340856e+01   6.5763305e+00   6.3046402e+00   1.1443147e+00
   5.1300000e+02   1.1357762e+01   6.5474527e+00   1.1357762e+01   6.5474527e+00   6.2998765e+00   1.1459487e+00
   5.1400000e+02   1.1375348e+01   6.5175441e+00   1.1375348e+01   6.5175441e+00   6.2951247e+00   1.1475776e+00
   5.1500000e+02   1.1393491e+01   6.4864727e+00   1.1393491e+01   6.4864727e+00   6.2903846e+00   1.1492015e+00
   5.1600000e+02   1.1412052e+01   6.4541232e+00   1.1412052e+01   6.4541232e+00   6.2856558e+00   1.1508204e+00
   5.1700000e+02   1.1430876e+01   6.4203998e+00   1.1430876e+01   6.4203998e+00   6.2809381e+00   1.1524344e+00
   5.1800000e+02   1.1449793e+01   6.3852286e+00   1.1449793e+01   6.3852286e+00   6.2762311e+00   1.1540435e+00
   5.1900000e+02   1.1468627e+01   6.3485597e+00   1.1468627e+01   6.3485597e+00   6.2715346e+00   1.1556478e+00
   5.2000000e+02   1.1487195e+01   6.3103678e+00   1.1487195e+01   6.3103678e+00   6.2668482e+00   1.1572474e+00
   5.2100000e+02   1.1505313e+01   6.2706533e+00   1.1505313e+01   6.2706533e+00   6.2621716e+00   1.1588424e+00
   5.2200000e+02   1.1522800e+01   6.2294412e+00   1.1522800e+01   6.2294412e+00   6.2575046e+00   1.1604328e+00
   5.2300000e+02   1.1539482e+01   6.1867807e+00   1.1539482e+01   6.1867807e+00   6.2528468e+00   1.1620186e+00
   5.2400000e+02   1.1555195e+01   6.1427430e+00   1.1555195e+01   6.1427430e+00   6.2481980e+00   1.1635999e+00
   5.2500000e+02   1.1569788e+01   6.0974191e+00   1.1569788e+01   6.0974191e+00   6.2435579e+00   1.1651769e+00
   5.2600000e+02   1.1583127e+01   6.0509174e+00   1.1583127e+01   6.0509174e+00   6.2389262e+00   1.1667495e+00
   5.2700000e+02   1.1595094e+01   6.0033600e+00   1.1595094e+01   6.0033600e+00   6.2343026e+00   1.1683179e+00
   5.2800000e+02   1.1605591e+01   5.9548800e+00   1.1605591e+01   5.9548800e+00   6.2296868e+00   1.1698821e+00
   5.2900000e+02   1.1614539e+01   5.9056178e+00   1.1614539e+01   5.9056178e+00   6.2250787e+00   1.1714421e+00
   5.3000000e+02   1.1621880e+01   5.8557185e+00   1.1621880e+01   5.8557185e+00   6.2204779e+00   1.1729980e+00
   5.3100000e+02   1.1627574e+01   5.8053282e+00   1.1627574e+01   5.8053282e+00   6.2158841e+00   1.1745500e+00
   5.3200000e+02   1.1631600e+01   5.7545918e+00   1.1631600e+01   5.7545918e+00   6.2112972e+00   1.1760980e+00
   5.3300000e+02   1.1633954e+01   5.7036503e+00   1.1633954e+01   5.7036503e+00   6.2067168e+00   1.1776421e+00
   5.3400000e+02   1.1634647e+01   5.6526391e+00   1.1634647e+01   5.6526391e+00   6.2021427e+00   1.1791825e+00
   5.3500000e+02   1.1633706e+01   5.6016862e+00   1.1633706e+01   5.6016862e+00   6.1975747e+00   1.1807191e+00
   5.3600000e+02   1.1631166e+01   5.5509107e+00   1.1631166e+01   5.5509107e+00   6.1930125e+00   1.1822520e+00
   5.3700000e+02   1.1627077e+01   5.5004226e+00   1.1627077e+01   5.5004226e+00   6.1884558e+00   1.1837814e+00
   5.3800000e+02   1.1621493e+01   5.4503215e+00   1.1621493e+01   5.4503215e+00   6.1839045e+00   1.1853072e+00
   5.3900000e+02   1.1614478e+01   5.4006968e+00   1.1614478e+01   5.4006968e+00   6.1793582e+00   1.1868295e+00
   5.4000000e+02   1.1606098e+01   5.3516276e+00   1.1606098e+01   5.3516276e+00   6.1748168e+00   1.1883484e+00
   5.4100000e+02   1.1596425e+01   5.3031829e+00   1.1596425e+01   5.3031829e+00   6.1702801e+00   1.1898640e+00
   5.4200000e+02   1.1585532e+01   5.2554219e+00   1.1585532e+01   5.2554219e+00   6.1657477e+00   1.1913764e+00
   5.4300000e+02   1.1573494e+01   5.2083945e+00   1.1573494e+01   5.2083945e+00   6.1612195e+00   1.1928855e+00
   5.4400000e+02   1.1560384e+01   5.1621420e+00   1.1560384e+01   5.1621420e+00   6.1566952e+00   1.1943915e+00
   5.4500000e+02   1.1546276e+01   5.1166978e+00   1.1546276e+01   5.1166978e+00   6.1521747e+00   1.1958945e+00
   5.4600000e+02   1.1531241e+01   5.0720876e+00   1.1531241e+01   5.0720876e+00   6.1476576e+00   1.1973945e+00
   5.4700000e+02   1.1515351e+01   5.0283306e+00   1.1515351e+01   5.0283306e+00   6.1431439e+00   1.1988915e+00
   5.4800000e+02   1.1498672e+01   4.9854403e+00   1.1498672e+01   4.9854403e+00   6.1386332e+00   1.2003857e+00
   5.4900000e+02   1.1481269e+01   4.9434244e+00   1.1481269e+01   4.9434244e+00   6.1341255e+00   1.2018772e+00
   5.5000000e+02   1.1463204e+01   4.9022861e+00   1.1463204e+01   4.9022861e+00   6.1296203e+00   1.2033659e+00
   5.5100000e+02   1.1444534e+01   4.8620247e+00   1.1444534e+01   4.8620247e+00   6.1251177e+00   1.2048519e+00
   5.5200000e+02   1.1425316e+01   4.8226356e+00   1.1425316e+01   4.8226356e+00   6.1206173e+00   1.2063354e+00
   5.5300000e+02   1.1405601e+01   4.7841115e+00   1.1405601e+01   4.7841115e+00   6.1161189e+00   1.2078164e+00
   5.5400000e+02   1.1385438e+01   4.7464421e+00   1.1385438e+01   4.7464421e+00   6.1116224e+00   1.2092950e+00
   5.5500000e+02   1.1364872e+01   4.7096154e+00   1.1364872e+01   4.7096154e+00   6.1071276e+00   1.2107712e+00
   5.5600000e+02   1.1343947e+01   4.6736174e+00   1.1343947e+01   4.6736174e+00   6.1026342e+00   1.2122451e+00
   5.5700000e+02   1.1322700e+01   4.6384325e+00   1.1322700e+01   4.6384325e+00   6.0981422e+00   1.2137168e+00
   5.5800000e+02   1.1301169e+01   4.6040442e+00   1.1301169e+01   4.6040442e+00   6.0936512e+00   1.2151863e+00
   5.5900000e+02   1.1279387e+01   4.5704350e+00   1.1279387e+01   4.5704350e+00   6.0891611e+00   1.2166537e+00
   5.6000000e+02   1.1257386e+01   4.5375868e+00   1.1257386e+01   4.5375868e+00   6.0846717e+00   1.2181191e+00
   5.6100000e+02   1.1235195e+01   4.5054808e+00   1.1235195e+01   4.5054808e+00   6.0801829e+00   1.2195826e+00
   5.6200000e+02   1.1212839e+01   4.4740983e+00   1.1212839e+01   4.4740983e+00   6.0756944e+00   1.2210442e+00
   5.6300000e+02   1.1190344e+01   4.4434200e+00   1.1190344e+01   4.4434200e+00   6.0712061e+00   1.2225040e+00
   5.6400000e+02   1.1167731e+01   4.4134270e+00   1.1167731e+01   4.4134270e+00   6.0667178e+00   1.2239621e+00
   5.6500000e+02   1.1145021e+01   4.3841001e+00   1.1145021e+01   4.3841001e+00   6.0622294e+00   1.2254185e+00
   5.6600000e+02   1.1122233e+01   4.3554206e+00   1.1122233e+01   4.3554206e+00   6.0577406e+00   1.2268734e+00
   5.6700000e+02   1.1099383e+01   4.3273698e+00   1.1099383e+01   4.3273698e+00   6.0532512e+00   1.2283267e+00
   5.6800000e+02   1.1076488e+01   4.2999293e+00   1.1076488e+01   4.2999293e+00   6.0487612e+00   1.2297785e+00
   5.6900000e+02   1.1053561e+01   4.2730813e+00   1.1053561e+01   4.2730813e+00   6.0442704e+00   1.2312290e+00
   5.7000000e+02   1.1030614e+01   4.2468081e+00   1.1030614e+01   4.2468081e+00   6.0397785e+00   1.2326782e+00
   5.7100000e+02   1.1007661e+01   4.2210925e+00   1.1007661e+01   4.2210925e+00   6.0352855e+00   1.2341262e+00
   5.7200000e+02   1.0984712e+01   4.1959179e+00   1.0984712e+01   4.1959179e+00   6.0307911e+00   1.2355730e+00
   5.7300000e+02   1.0961775e+01   4.1712679e+00   1.0961775e+01   4.1712679e+00   6.0262952e+00   1.2370187e+00
   5.7400000e+02   1.0938860e+01   4.1471268e+00   1.0938860e+01   4.1471268e+00   6.0217977e+00   1.2384634e+00
   5.7500000e+02   1.0915975e+01   4.1234791e+00   1.0915975e+01   4.1234791e+00   6.0172983e+00   1.2399071e+00
   5.7600000e+02   1.0893126e+01   4.1003101e+00   1.0893126e+01   4.1003101e+00   6.0127970e+00   1.2413500e+00
   5.7700000e+02   1.0870320e+01   4.0776053e+00   1.0870320e+01   4.0776053e+00   6.0082936e+00   1.2427921e+00
   5.7800000e+02   1.0847563e+01   4.0553508e+00   1.0847563e+01   4.0553508e+00   6.0037879e+00   1.2442334e+00
   5.7900000e+02   1.0824859e+01   4.0335332e+00   1.0824859e+01   4.0335332e+00   5.9992798e+00   1.2456741e+00
   5.8000000e+02   1.0802214e+01   4.0121394e+00   1.0802214e+01   4.0121394e+00   5.9947691e+00   1.2471142e+00
   5.8100000e+02   1.0779631e+01   3.9911569e+00   1.0779631e+01   3.9911569e+00   5.9902557e+00   1.2485538e+00
   5.8200000e+02   1.0757114e+01   3.9705736e+00   1.0757114e+01   3.9705736e+00   5.9857395e+00   1.2499930e+00
   5.8300000e+02   1.0734666e+01   3.9503777e+00   1.0734666e+01   3.9503777e+00   5.9812203e+00   1.2514317e+00
   5.8400000e+02   1.0712289e+01   3.9305581e+00   1.0712289e+01   3.9305581e+00   5.9766979e+00   1.2528702e+00
   5.8500000e+02   1.0689987e+01   3.9111037e+00   1.0689987e+01   3.9111037e+00   5.9721723e+00   1.2543085e+00
   5.8600000e+02   1.0667761e+01   3.8920042e+00   1.0667761e+01   3.8920042e+00   5.9676432e+00   1.2557466e+00
   5.8700000e+02   1.0645613e+01   3.8732494e+00   1.0645613e+01   3.8732494e+00   5.9631106e+00   1.2571847e+00
   5.8800000e+02   1.0623544e+01   3.8548297e+00   1.0623544e+01   3.8548297e+00   5.9585743e+00   1.2586227e+00
   5.8900000e+02   1.0601556e+01   3.8367355e+00   1.0601556e+01   3.8367355e+00   5.9540342e+00   1.2600608e+00
   5.9000000e+02   1.0579651e+01   3.8189578e+00   1.0579651e+01   3.8189578e+00   5.9494901e+00   1.2614991e+00
   5.9100000e+02   1.0557828e+01   3.8014880e+00   1.0557828e+01   3.8014880e+00   5.9449420e+00   1.2629376e+00
   5.9200000e+02   1.0536088e+01   3.7843176e+00   1.0536088e+01   3.7843176e+00   5.9403897e+00   1.2643763e+00
   5.9300000e+02   1.0514433e+01   3.7674385e+00   1.0514433e+01   3.7674385e+00   5.9358330e+00   1.2658154e+00
   5.9400000e+02   1.0492862e+01   3.7508430e+00   1.0492862e+01   3.7508430e+00   5.9312718e+00   1.2672550e+00
   5.9500000e+02   1.0471376e+01   3.7345234e+00   1.0471376e+01   3.7345234e+00   5.9267061e+00   1.2686951e+00
   5.9600000e+02   1.0449975e+01   3.7184725e+00   1.0449975e+01   3.7184725e+00   5.9221356e+00   1.2701357e+00
   5.9700000e+02   1.0428658e+01   3.7026834e+00   1.0428658e+01   3.7026834e+00   5.9175604e+00   1.2715771e+00
   5.9800000e+02   1.0407427e+01   3.6871490e+00   1.0407427e+01   3.6871490e+00   5.9129801e+00   1.2730191e+00
   5.9900000e+02   1.0386281e+01   3.6718623e+00   1.0386281e+01   3.6718623e+00   5.9083948e+00   1.2744620e+00
   6.0000000e+02   1.0365219e+01   3.6568172e+00   1.0365219e+01   3.6568172e+00   5.9038043e+00   1.2759057e+00
   6.0100000e+02   1.0344240e+01   3.6420076e+00   1.0344240e+01   3.6420076e+00   5.8992084e+00   1.2773504e+00
   6.0200000e+02   1.0323345e+01   3.6274276e+00   1.0323345e+01   3.6274276e+00   5.8946072e+00   1.2787961e+00
   6.0300000e+02   1.0302532e+01   3.6130716e+00   1.0302532e+01   3.6130716e+00   5.8900004e+00   1.2802429e+00
   6.0400000e+02   1.0281802e+01   3.5989342e+00   1.0281802e+01   3.5989342e+00   5.8853879e+00   1.2816909e+00
   6.0500000e+02   1.0261153e+01   3.5850100e+00   1.0261153e+01   3.5850100e+00   5.8807697e+00   1.2831401e+00
   6.0600000e+02   1.0240585e+01   3.5712940e+00   1.0240585e+01   3.5712940e+00   5.8761455e+00   1.2845907e+00
   6.0700000e+02   1.0220096e+01   3.5577814e+00   1.0220096e+01   3.5577814e+00   5.8715154e+00   1.2860426e+00
   6.0800000e+02   1.0199687e+01   3.5444673e+00   1.0199687e+01   3.5444673e+00   5.8668792e+00   1.2874960e+00
   6.0900000e+02   1.0179357e+01   3.5313471e+00   1.0179357e+01   3.5313471e+00   5.8622368e+00   1.2889510e+00
   6.1000000e+02   1.0159104e+01   3.5184166e+00   1.0159104e+01   3.5184166e+00   5.8575880e+00   1.2904076e+00
   6.1100000e+02   1.0138928e+01   3.5056713e+00   1.0138928e+01   3.5056713e+00   5.8529329e+00   1.2918659e+00
   6.1200000e+02   1.0118828e+01   3.4931071e+00   1.0118828e+01   3.4931071e+00   5.8482712e+00   1.2933259e+00
   6.1300000e+02   1.0098804e+01   3.4807200e+00   1.0098804e+01   3.4807200e+00   5.8436029e+00   1.2947879e+00
   6.1400000e+02   1.0078853e+01   3.4685062e+00   1.0078853e+01   3.4685062e+00   5.8389278e+00   1.2962517e+00
   6.1500000e+02   1.0058977e+01   3.4564619e+00   1.0058977e+01   3.4564619e+00   5.8342459e+00   1.2977175e+00
   6.1600000e+02   1.0039172e+01   3.4445834e+00   1.0039172e+01   3.4445834e+00   5.8295571e+00   1.2991854e+00
   6.1700000e+02   1.0019440e+01   3.4328672e+00   1.0019440e+01   3.4328672e+00   5.8248612e+00   1.3006554e+00
   6.1800000e+02   9.9997782e+00   3.4213100e+00   9.9997782e+00   3.4213100e+00   5.8201582e+00   1.3021277e+00
   6.1900000e+02   9.9801863e+00   3.4099084e+00   9.9801863e+00   3.4099084e+00   5.8154480e+00   1.3036022e+00
   6.2000000e+02   9.9606635e+00   3.3986593e+00   9.9606635e+00   3.3986593e+00   5.8107305e+00   1.3050792e+00
   6.2100000e+02   9.9412088e+00   3.3875594e+00   9.9412088e+00   3.3875594e+00   5.8060055e+00   1.3065585e+00
   6.2200000e+02   9.9218212e+00   3.3766059e+00   9.9218212e+00   3.3766059e+00   5.8012730e+00   1.3080404e+00
   6.2300000e+02   9.9024999e+00   3.3657958e+00   9.9024999e+00   3.3657958e+00   5.7965329e+00   1.3095249e+00
   6.2400000e+02   9.8832441e+00   3.3551262e+00   9.8832441e+00   3.3551262e+00   5.7917851e+00   1.3110120e+00
   6.2500000e+02   9.8640527e+00   3.3445945e+00   9.8640527e+00   3.3445945e+00   5.7870294e+00   1.3125020e+00
   6.2600000e+02   9.8449249e+00   3.3341979e+00   9.8449249e+00   3.3341979e+00   5.7822660e+00   1.3139947e+00
   6.2700000e+02   9.8258599e+00   3.3239340e+00   9.8258599e+00   3.3239340e+00   5.7774945e+00   1.3154903e+00
   6.2800000e+02   9.8068567e+00   3.3138001e+00   9.8068567e+00   3.3138001e+00   5.7727149e+00   1.3169889e+00
   6.2900000e+02   9.7879144e+00   3.3037938e+00   9.7879144e+00   3.3037938e+00   5.7679273e+00   1.3184906e+00
   6.3000000e+02   9.7690322e+00   3.2939128e+00   9.7690322e+00   3.2939128e+00   5.7631313e+00   1.3199954e+00
   6.3100000e+02   9.7502093e+00   3.2841548e+00   9.7502093e+00   3.2841548e+00   5.7583271e+00   1.3215033e+00
   6.3200000e+02   9.7314447e+00   3.2745176e+00   9.7314447e+00   3.2745176e+00   5.7535144e+00   1.3230146e+00
   6.3300000e+02   9.7127377e+00   3.2649988e+00   9.7127377e+00   3.2649988e+00   5.7486932e+00   1.3245292e+00
   6.3400000e+02   9.6940873e+00   3.2555966e+00   9.6940873e+00   3.2555966e+00   5.7438635e+00   1.3260473e+00
   6.3500000e+02   9.6754928e+00   3.2463087e+00   9.6754928e+00   3.2463087e+00   5.7390251e+00   1.3275688e+00
   6.3600000e+02   9.6569534e+00   3.2371333e+00   9.6569534e+00   3.2371333e+00   5.7341779e+00   1.3290940e+00
   6.3700000e+02   9.6384681e+00   3.2280683e+00   9.6384681e+00   3.2280683e+00   5.7293219e+00   1.3306228e+00
   6.3800000e+02   9.6200363e+00   3.2191119e+00   9.6200363e+00   3.2191119e+00   5.7244570e+00   1.3321553e+00
   6.3900000e+02   9.6016571e+00   3.2102622e+00   9.6016571e+00   3.2102622e+00   5.7195832e+00   1.3336917e+00
   6.4000000e+02   9.5833297e+00   3.2015174e+00   9.5833297e+00   3.2015174e+00   5.7147002e+00   1.3352319e+00
   6.4100000e+02   9.5650533e+00   3.1928759e+00   9.5650533e+00   3.1928759e+00   5.7098081e+00   1.3367762e+00
   6.4200000e+02   9.5468273e+00   3.1843358e+00   9.5468273e+00   3.1843358e+00   5.7049068e+00   1.3383244e+00
   6.4300000e+02   9.5286507e+00   3.1758956e+00   9.5286507e+00   3.1758956e+00   5.6999962e+00   1.3398768e+00
   6.4400000e+02   9.5105230e+00   3.1675536e+00   9.5105230e+00   3.1675536e+00   5.6950762e+00   1.3414334e+00
   6.4500000e+02   9.4924432e+00   3.1593083e+00   9.4924432e+00   3.1593083e+00   5.6901467e+00   1.3429942e+00
   6.4600000e+02   9.4744108e+00   3.1511582e+00   9.4744108e+00   3.1511582e+00   5.6852078e+00   1.3445595e+00
   6.4700000e+02   9.4564249e+00   3.1431016e+00   9.4564249e+00   3.1431016e+00   5.6802592e+00   1.3461291e+00
   6.4800000e+02   9.4384849e+00   3.1351373e+00   9.4384849e+00   3.1351373e+00   5.6753010e+00   1.3477033e+00
   6.4900000e+02   9.4205901e+00   3.1272637e+00   9.4205901e+00   3.1272637e+00   5.6703330e+00   1.3492820e+00
   6.5000000e+02   9.4027397e+00   3.1194795e+00   9.4027397e+00   3.1194795e+00   5.6653552e+00   1.3508654e+00
   6.5100000e+02   9.3849331e+00   3.1117834e+00   9.3849331e+00   3.1117834e+00   5.6603675e+00   1.3524535e+00
   6.5200000e+02   9.3671697e+00   3.1041740e+00   9.3671697e+00   3.1041740e+00   5.6553699e+00   1.3540465e+00
   6.5300000e+02   9.3494486e+00   3.0966500e+00   9.3494486e+00   3.0966500e+00   5.6503622e+00   1.3556444e+00
   6.5400000e+02   9.3317694e+00   3.0892102e+00   9.3317694e+00   3.0892102e+00   5.6453444e+00   1.3572472e+00
   6.5500000e+02   9.3141312e+00   3.0818534e+00   9.3141312e+00   3.0818534e+00   5.6403165e+00   1.3588551e+00
   6.5600000e+02   9.2965336e+00   3.0745783e+00   9.2965336e+00   3.0745783e+00   5.6352783e+00   1.3604681e+00
   6.5700000e+02   9.2789758e+00   3.0673838e+00   9.2789758e+00   3.0673838e+00   5.6302299e+00   1.3620863e+00
   6.5800000e+02   9.2614573e+00   3.0602688e+00   9.2614573e+00   3.0602688e+00   5.6251711e+00   1.3637098e+00
   6.5900000e+02   9.2439774e+00   3.0532321e+00   9.2439774e+00   3.0532321e+00   5.6201018e+00   1.3653387e+00
   6.6000000e+02   9.2265355e+00   3.0462727e+00   9.2265355e+00   3.0462727e+00   5.6150221e+00   1.3669730e+00
   6.6100000e+02   9.2091311e+00   3.0393895e+00   9.2091311e+00   3.0393895e+00   5.6099317e+00   1.3686129e+00
   6.6200000e+02   9.1917635e+00   3.0325814e+00   9.1917635e+00   3.0325814e+00   5.6048308e+00   1.3702583e+00
   6.6300000e+02   9.1744322e+00   3.0258475e+00   9.1744322e+00   3.0258475e+00   5.5997192e+00   1.3719095e+00
   6.6400000e+02   9.1571365e+00   3.0191867e+00   9.1571365e+00   3.0191867e+00   5.5945968e+00   1.3735664e+00
   6.6500000e+02   9.1398760e+00   3.0125981e+00   9.1398760e+00   3.0125981e+00   5.5894636e+00   1.3752291e+00
   6.6600000e+02   9.1226501e+00   3.0060807e+00   9.1226501e+00   3.0060807e+00   5.5843196e+00   1.3768977e+00
   6.6700000e+02   9.1054582e+00   2.9996336e+00   9.1054582e+00   2.9996336e+00   5.5791646e+00   1.3785724e+00
   6.6800000e+02   9.0882998e+00   2.9932559e+00   9.0882998e+00   2.9932559e+00   5.5739986e+00   1.3802531e+00
   6.6900000e+02   9.0711743e+00   2.9869467e+00   9.0711743e+00   2.9869467e+00   5.5688215e+00   1.3819400e+00
   6.7000000e+02   9.0540813e+00   2.9807052e+00   9.0540813e+00   2.9807052e+00   5.5636334e+00   1.3836331e+00
   6.7100000e+02   9.0370202e+00   2.9745304e+00   9.0370202e+00   2.9745304e+00   5.5584341e+00   1.3853325e+00
   6.7200000e+02   9.0199906e+00   2.9684215e+00   9.0199906e+00   2.9684215e+00   5.5532235e+00   1.3870384e+00
   6.7300000e+02   9.0029918e+00   2.9623778e+00   9.0029918e+00   2.9623778e+00   5.5480017e+00   1.3887507e+00
   6.7400000e+02   8.9860234e+00   2.9563984e+00   8.9860234e+00   2.9563984e+00   5.5427685e+00   1.3904695e+00
   6.7500000e+02   8.9690850e+00   2.9504826e+00   8.9690850e+00   2.9504826e+00   5.5375239e+00   1.3921950e+00
   6.7600000e+02   8.9521760e+00   2.9446296e+00   8.9521760e+00   2.9446296e+00   5.5322678e+00   1.3939272e+00
   6.7700000e+02   8.9352960e+00   2.9388385e+00   8.9352960e+00   2.9388385e+00   5.5270003e+00   1.3956662e+00
   6.7800000e+02   8.9184445e+00   2.9331088e+00   8.9184445e+00   2.9331088e+00   5.5217211e+00   1.3974121e+00
   6.7900000e+02   8.9016211e+00   2.9274396e+00   8.9016211e+00   2.9274396e+00   5.5164304e+00   1.3991650e+00
   6.8000000e+02   8.8848252e+00   2.9218304e+00   8.8848252e+00   2.9218304e+00   5.5111279e+00   1.4009249e+00
   6.8100000e+02   8.8680565e+00   2.9162803e+00   8.8680565e+00   2.9162803e+00   5.5058138e+00   1.4026919e+00
   6.8200000e+02   8.8513146e+00   2.9107887e+00   8.8513146e+00   2.9107887e+00   5.5004878e+00   1.4044661e+00
   6.8300000e+02   8.8345989e+00   2.9053549e+00   8.8345989e+00   2.9053549e+00   5.4951501e+00   1.4062475e+00
   6.8400000e+02   8.8179090e+00   2.8999783e+00   8.8179090e+00   2.8999783e+00   5.4898004e+00   1.4080364e+00
   6.8500000e+02   8.8012446e+00   2.8946583e+00   8.8012446e+00   2.8946583e+00   5.4844388e+00   1.4098327e+00
   6.8600000e+02   8.7846051e+00   2.8893941e+00   8.7846051e+00   2.8893941e+00   5.4790652e+00   1.4116365e+00
   6.8700000e+02   8.7679903e+00   2.8841853e+00   8.7679903e+00   2.8841853e+00   5.4736796e+00   1.4134479e+00
   6.8800000e+02   8.7513997e+00   2.8790312e+00   8.7513997e+00   2.8790312e+00   5.4682818e+00   1.4152670e+00
   6.8900000e+02   8.7348329e+00   2.8739312e+00   8.7348329e+00   2.8739312e+00   5.4628720e+00   1.4170939e+00
   6.9000000e+02   8.7182894e+00   2.8688847e+00   8.7182894e+00   2.8688847e+00   5.4574499e+00   1.4189287e+00
   6.9100000e+02   8.7017690e+00   2.8638912e+00   8.7017690e+00   2.8638912e+00   5.4520156e+00   1.4207714e+00
   6.9200000e+02   8.6852713e+00   2.8589501e+00   8.6852713e+00   2.8589501e+00   5.4465690e+00   1.4226221e+00
   6.9300000e+02   8.6687958e+00   2.8540608e+00   8.6687958e+00   2.8540608e+00   5.4411101e+00   1.4244809e+00
   6.9400000e+02   8.6523422e+00   2.8492228e+00   8.6523422e+00   2.8492228e+00   5.4356388e+00   1.4263478e+00
   6.9500000e+02   8.6359101e+00   2.8444357e+00   8.6359101e+00   2.8444357e+00   5.4301551e+00   1.4282231e+00
   6.9600000e+02   8.6194991e+00   2.8396988e+00   8.6194991e+00   2.8396988e+00   5.4246589e+00   1.4301067e+00
   6.9700000e+02   8.6031090e+00   2.8350116e+00   8.6031090e+00   2.8350116e+00   5.4191502e+00   1.4319987e+00
   6.9800000e+02   8.5867394e+00   2.8303738e+00   8.5867394e+00   2.8303738e+00   5.4136289e+00   1.4338993e+00
   6.9900000e+02   8.5703898e+00   2.8257846e+00   8.5703898e+00   2.8257846e+00   5.4080950e+00   1.4358084e+00
   7.0000000e+02   8.5540600e+00   2.8212438e+00   8.5540600e+00   2.8212438e+00   5.4025485e+00   1.4377263e+00
   7.0100000e+02   8.5377497e+00   2.8167508e+00   8.5377497e+00   2.8167508e+00   5.3969892e+00   1.4396529e+00
   7.0200000e+02   8.5214585e+00   2.8123051e+00   8.5214585e+00   2.8123051e+00   5.3914172e+00   1.4415884e+00
   7.0300000e+02   8.5051860e+00   2.8079063e+00   8.5051860e+00   2.8079063e+00   5.3858324e+00   1.4435328e+00
   7.0400000e+02   8.4889320e+00   2.8035540e+00   8.4889320e+00   2.8035540e+00   5.3802348e+00   1.4454862e+00
   7.0500000e+02   8.4726961e+00   2.7992476e+00   8.4726961e+00   2.7992476e+00   5.3746243e+00   1.4474487e+00
   7.0600000e+02   8.4564780e+00   2.7949868e+00   8.4564780e+00   2.7949868e+00   5.3690009e+00   1.4494204e+00
   7.0700000e+02   8.4402775e+00   2.7907712e+00   8.4402775e+00   2.7907712e+00   5.3633645e+00   1.4514014e+00
   7.0800000e+02   8.4240941e+00   2.7866003e+00   8.4240941e+00   2.7866003e+00   5.3577151e+00   1.4533918e+00
   7.0900000e+02   8.4079277e+00   2.7824736e+00   8.4079277e+00   2.7824736e+00   5.3520527e+00   1.4553916e+00
   7.1000000e+02   8.3917779e+00   2.7783909e+00   8.3917779e+00   2.7783909e+00   5.3463772e+00   1.4574009e+00
   7.1100000e+02   8.3756443e+00   2.7743517e+00   8.3756443e+00   2.7743517e+00   5.3406886e+00   1.4594198e+00
   7.1200000e+02   8.3595268e+00   2.7703555e+00   8.3595268e+00   2.7703555e+00   5.3349868e+00   1.4614485e+00
   7.1300000e+02   8.3434251e+00   2.7664021e+00   8.3434251e+00   2.7664021e+00   5.3292718e+00   1.4634869e+00
   7.1400000e+02   8.3273388e+00   2.7624911e+00   8.3273388e+00   2.7624911e+00   5.3235436e+00   1.4655352e+00
   7.1500000e+02   8.3112677e+00   2.7586220e+00   8.3112677e+00   2.7586220e+00   5.3178021e+00   1.4675935e+00
   7.1600000e+02   8.2952115e+00   2.7547945e+00   8.2952115e+00   2.7547945e+00   5.3120472e+00   1.4696618e+00
   7.1700000e+02   8.2791699e+00   2.7510082e+00   8.2791699e+00   2.7510082e+00   5.3062790e+00   1.4717403e+00
   7.1800000e+02   8.2631427e+00   2.7472629e+00   8.2631427e+00   2.7472629e+00   5.3004974e+00   1.4738290e+00
   7.1900000e+02   8.2471296e+00   2.7435581e+00   8.2471296e+00   2.7435581e+00   5.2947024e+00   1.4759280e+00
   7.2000000e+02   8.2311304e+00   2.7398934e+00   8.2311304e+00   2.7398934e+00   5.2888939e+00   1.4780374e+00
   7.2100000e+02   8.2151447e+00   2.7362687e+00   8.2151447e+00   2.7362687e+00   5.2830719e+00   1.4801572e+00
   7.2200000e+02   8.1991724e+00   2.7326834e+00   8.1991724e+00   2.7326834e+00   5.2772363e+00   1.4822877e+00
   7.2300000e+02   8.1832132e+00   2.7291374e+00   8.1832132e+00   2.7291374e+00   5.2713872e+00   1.4844288e+00
   7.2400000e+02   8.1672668e+00   2.7256302e+00   8.1672668e+00   2.7256302e+00   5.2655244e+00   1.4865806e+00
   7.2500000e+02   8.1513330e+00   2.7221616e+00   8.1513330e+00   2.7221616e+00   5.2596480e+00   1.4887433e+00
   7.2600000e+02   8.1354116e+00   2.7187312e+00   8.1354116e+00   2.7187312e+00   5.2537579e+00   1.4909170e+00
   7.2700000e+02   8.1195023e+00   2.7153388e+00   8.1195023e+00   2.7153388e+00   5.2478541e+00   1.4931016e+00
   7.2800000e+02   8.1036049e+00   2.7119839e+00   8.1036049e+00   2.7119839e+00   5.2419365e+00   1.4952973e+00
   7.2900000e+02   8.0877192e+00   2.7086665e+00   8.0877192e+00   2.7086665e+00   5.2360051e+00   1.4975043e+00
   7.3000000e+02   8.0718448e+00   2.7053860e+00   8.0718448e+00   2.7053860e+00   5.2300599e+00   1.4997225e+00
   7.3100000e+02   8.0559817e+00   2.7021423e+00   8.0559817e+00   2.7021423e+00   5.2241008e+00   1.5019521e+00
   7.3200000e+02   8.0401296e+00   2.6989351e+00   8.0401296e+00   2.6989351e+00   5.2181279e+00   1.5041931e+00
   7.3300000e+02   8.0242883e+00   2.6957640e+00   8.0242883e+00   2.6957640e+00   5.2121410e+00   1.5064457e+00
   7.3400000e+02   8.0084575e+00   2.6926289e+00   8.0084575e+00   2.6926289e+00   5.2061401e+00   1.5087100e+00
   7.3500000e+02   7.9926370e+00   2.6895294e+00   7.9926370e+00   2.6895294e+00   5.2001253e+00   1.5109860e+00
   7.3600000e+02   7.9768267e+00   2.6864652e+00   7.9768267e+00   2.6864652e+00   5.1940964e+00   1.5132738e+00
   7.3700000e+02   7.9610262e+00   2.6834362e+00   7.9610262e+00   2.6834362e+00   5.1880535e+00   1.5155735e+00
   7.3800000e+02   7.9452355e+00   2.6804420e+00   7.9452355e+00   2.6804420e+00   5.1819964e+00   1.5178853e+00
   7.3900000e+02   7.9294543e+00   2.6774824e+00   7.9294543e+00   2.6774824e+00   5.1759253e+00   1.5202091e+00
   7.4000000e+02   7.9136825e+00   2.6745571e+00   7.9136825e+00   2.6745571e+00   5.1698400e+00   1.5225452e+00
   7.4100000e+02   7.8979197e+00   2.6716658e+00   7.8979197e+00   2.6716658e+00   5.1637405e+00   1.5248935e+00
   7.4200000e+02   7.8821658e+00   2.6688085e+00   7.8821658e+00   2.6688085e+00   5.1576269e+00   1.5272542e+00
   7.4300000e+02   7.8664207e+00   2.6659846e+00   7.8664207e+00   2.6659846e+00   5.1514989e+00   1.5296274e+00
   7.4400000e+02   7.8506841e+00   2.6631942e+00   7.8506841e+00   2.6631942e+00   5.1453567e+00   1.5320131e+00
   7.4500000e+02   7.8349559e+00   2.6604369e+00   7.8349559e+00   2.6604369e+00   5.1392002e+00   1.5344115e+00
   7.4600000e+02   7.8192358e+00   2.6577124e+00   7.8192358e+00   2.6577124e+00   5.1330294e+00   1.5368227e+00
   7.4700000e+02   7.8035237e+00   2.6550206e+00   7.8035237e+00   2.6550206e+00   5.1268442e+00   1.5392467e+00
   7.4800000e+02   7.7878194e+00   2.6523612e+00   7.7878194e+00   2.6523612e+00   5.1206446e+00   1.5416836e+00
   7.4900000e+02   7.7721227e+00   2.6497340e+00   7.7721227e+00   2.6497340e+00   5.1144307e+00   1.5441336e+00
   7.5000000e+02   7.7564334e+00   2.6471388e+00   7.7564334e+00   2.6471388e+00   5.1082022e+00   1.5465967e+00
   7.5100000e+02   7.7407514e+00   2.6445754e+00   7.7407514e+00   2.6445754e+00   5.1019593e+00   1.5490730e+00
   7.5200000e+02   7.7250766e+00   2.6420435e+00   7.7250766e+00   2.6420435e+00   5.0957019e+00   1.5515627e+00
   7.5300000e+02   7.7094086e+00   2.6395430e+00   7.7094086e+00   2.6395430e+00   5.0894300e+00   1.5540657e+00
   7.5400000e+02   7.6937474e+00   2.6370736e+00   7.6937474e+00   2.6370736e+00   5.0831435e+00   1.5565823e+00
   7.5500000e+02   7.6780928e+00   2.6346351e+00   7.6780928e+00   2.6346351e+00   5.0768424e+00   1.5591125e+00
   7.5600000e+02   7.6624446e+00   2.6322274e+00   7.6624446e+00   2.6322274e+00   5.0705267e+00   1.5616564e+00
   7.5700000e+02   7.6468027e+00   2.6298501e+00   7.6468027e+00   2.6298501e+00   5.0641964e+00   1.5642141e+00
   7.5800000e+02   7.6311669e+00   2.6275032e+00   7.6311669e+00   2.6275032e+00   5.0578514e+00   1.5667857e+00
   7.5900000e+02   7.6155370e+00   2.6251865e+00   7.6155370e+00   2.6251865e+00   5.0514918e+00   1.5693713e+00
   7.6000000e+02   7.5999129e+00   2.6228996e+00   7.5999129e+00   2.6228996e+00   5.0451174e+00   1.5719710e+00
   7.6100000e+02   7.5842945e+00   2.6206426e+00   7.5842945e+00   2.6206426e+00   5.0387283e+00   1.5745849e+00
   7.6200000e+02   7.5686815e+00   2.6184150e+00   7.5686815e+00   2.6184150e+00   5.0323245e+00   1.5772131e+00
   7.6300000e+02   7.5530739e+00   2.6162169e+00   7.5530739e+00   2.6162169e+00   5.0259058e+00   1.5798557e+00
   7.6400000e+02   7.5374715e+00   2.6140480e+00   7.5374715e+00   2.6140480e+00   5.0194724e+00   1.5825128e+00
   7.6500000e+02   7.5218740e+00   2.6119081e+00   7.5218740e+00   2.6119081e+00   5.0130241e+00   1.5851844e+00
   7.6600000e+02   7.5062815e+00   2.6097970e+00   7.5062815e+00   2.6097970e+00   5.0065609e+00   1.5878708e+00
   7.6700000e+02   7.4906938e+00   2.6077146e+00   7.4906938e+00   2.6077146e+00   5.0000829e+00   1.5905719e+00
   7.6800000e+02   7.4751106e+00   2.6056606e+00   7.4751106e+00   2.6056606e+00   4.9935900e+00   1.5932880e+00
   7.6900000e+02   7.4595319e+00   2.6036350e+00   7.4595319e+00   2.6036350e+00   4.9870821e+00   1.5960190e+00
   7.7000000e+02   7.4439576e+00   2.6016376e+00   7.4439576e+00   2.6016376e+00   4.9805593e+00   1.5987651e+00
   7.7100000e+02   7.4283874e+00   2.5996681e+00   7.4283874e+00   2.5996681e+00   4.9740216e+00   1.6015265e+00
   7.7200000e+02   7.4128213e+00   2.5977264e+00   7.4128213e+00   2.5977264e+00   4.9674688e+00   1.6043031e+00
   7.7300000e+02   7.3972591e+00   2.5958124e+00   7.3972591e+00   2.5958124e+00   4.9609010e+00   1.6070951e+00
   7.7400000e+02   7.3817007e+00   2.5939259e+00   7.3817007e+00   2.5939259e+00   4.9543182e+00   1.6099026e+00
   7.7500000e+02   7.3661459e+00   2.5920668e+00   7.3661459e+00   2.5920668e+00   4.9477203e+00   1.6127258e+00
   7.7600000e+02   7.3505947e+00   2.5902348e+00   7.3505947e+00   2.5902348e+00   4.9411074e+00   1.6155646e+00
   7.7700000e+02   7.3350469e+00   2.5884299e+00   7.3350469e+00   2.5884299e+00   4.9344793e+00   1.6184193e+00
   7.7800000e+02   7.3195024e+00   2.5866518e+00   7.3195024e+00   2.5866518e+00   4.9278362e+00   1.6212899e+00
   7.7900000e+02   7.3039610e+00   2.5849004e+00   7.3039610e+00   2.5849004e+00   4.9211778e+00   1.6241765e+00
   7.8000000e+02   7.2884226e+00   2.5831757e+00   7.2884226e+00   2.5831757e+00   4.9145044e+00   1.6270792e+00
   7.8100000e+02   7.2728871e+00   2.5814773e+00   7.2728871e+00   2.5814773e+00   4.9078157e+00   1.6299982e+00
   7.8200000e+02   7.2573545e+00   2.5798052e+00   7.2573545e+00   2.5798052e+00   4.9011118e+00   1.6329335e+00
   7.8300000e+02   7.2418245e+00   2.5781593e+00   7.2418245e+00   2.5781593e+00   4.8943928e+00   1.6358853e+00
   7.8400000e+02   7.2262970e+00   2.5765394e+00   7.2262970e+00   2.5765394e+00   4.8876584e+00   1.6388536e+00
   7.8500000e+02   7.2107720e+00   2.5749453e+00   7.2107720e+00   2.5749453e+00   4.8809089e+00   1.6418386e+00
   7.8600000e+02   7.1952492e+00   2.5733770e+00   7.1952492e+00   2.5733770e+00   4.8741440e+00   1.6448404e+00
   7.8700000e+02   7.1797287e+00   2.5718342e+00   7.1797287e+00   2.5718342e+00   4.8673639e+00   1.6478590e+00
   7.8800000e+02   7.1642103e+00   2.5703168e+00   7.1642103e+00   2.5703168e+00   4.8605684e+00   1.6508946e+00
   7.8900000e+02   7.1486939e+00   2.5688248e+00   7.1486939e+00   2.5688248e+00   4.8537576e+00   1.6539473e+00
   7.9000000e+02   7.1331793e+00   2.5673580e+00   7.1331793e+00   2.5673580e+00   4.8469315e+00   1.6570173e+00
   7.9100000e+02   7.1176665e+00   2.5659162e+00   7.1176665e+00   2.5659162e+00   4.8400900e+00   1.6601045e+00
   7.9200000e+02   7.1021553e+00   2.5644993e+00   7.1021553e+00   2.5644993e+00   4.8332331e+00   1.6632091e+00
   7.9300000e+02   7.0866457e+00   2.5631072e+00   7.0866457e+00   2.5631072e+00   4.8263608e+00   1.6663313e+00
   7.9400000e+02   7.0711376e+00   2.5617398e+00   7.0711376e+00   2.5617398e+00   4.8194731e+00   1.6694712e+00
   7.9500000e+02   7.0556307e+00   2.5603970e+00   7.0556307e+00   2.5603970e+00   4.8125700e+00   1.6726288e+00
   7.9600000e+02   7.0401251e+00   2.5590785e+00   7.0401251e+00   2.5590785e+00   4.8056514e+00   1.6758042e+00
   7.9700000e+02   7.0246206e+00   2.5577843e+00   7.0246206e+00   2.5577843e+00   4.7987173e+00   1.6789977e+00
   7.9800000e+02   7.0091172e+00   2.5565143e+00   7.0091172e+00   2.5565143e+00   4.7917678e+00   1.6822092e+00
   7.9900000e+02   6.9936147e+00   2.5552684e+00   6.9936147e+00   2.5552684e+00   4.7848028e+00   1.6854390e+00
   8.0000000e+02   6.9781130e+00   2.5540464e+00   6.9781130e+00   2.5540464e+00   4.7778223e+00   1.6886871e+00
   8.0100000e+02   6.9626121e+00   2.5528482e+00   6.9626121e+00   2.5528482e+00   4.7708262e+00   1.6919536e+00
   8.0200000e+02   6.9471118e+00   2.5516738e+00   6.9471118e+00   2.5516738e+00   4.7638146e+00   1.6952386e+00
   8.0300000e+02   6.9316121e+00   2.5505229e+00   6.9316121e+00   2.5505229e+00   4.7567875e+00   1.6985424e+00
   8.0400000e+02   6.9161128e+00   2.5493955e+00   6.9161128e+00   2.5493955e+00   4.7497448e+00   1.7018649e+00
   8.0500000e+02   6.9006139e+00   2.5482915e+00   6.9006139e+00   2.5482915e+00   4.7426865e+00   1.7052063e+00
   8.0600000e+02   6.8851152e+00   2.5472107e+00   6.8851152e+00   2.5472107e+00   4.7356126e+00   1.7085667e+00
   8.0700000e+02   6.8696167e+00   2.5461531e+00   6.8696167e+00   2.5461531e+00   4.7285232e+00   1.7119463e+00
   8.0800000e+02   6.8541183e+00   2.5451185e+00   6.8541183e+00   2.5451185e+00   4.7214181e+00   1.7153451e+00
   8.0900000e+02   6.8386199e+00   2.5441069e+00   6.8386199e+00   2.5441069e+00   4.7142973e+00   1.7187633e+00
   8.1000000e+02   6.8231214e+00   2.5431180e+00   6.8231214e+00   2.5431180e+00   4.7071610e+00   1.7222010e+00
   8.1100000e+02   6.8076228e+00   2.5421519e+00   6.8076228e+00   2.5421519e+00   4.7000089e+00   1.7256583e+00
   8.1200000e+02   6.7921238e+00   2.5412085e+00   6.7921238e+00   2.5412085e+00   4.6928412e+00   1.7291353e+00
   8.1300000e+02   6.7766245e+00   2.5402875e+00   6.7766245e+00   2.5402875e+00   4.6856579e+00   1.7326322e+00
   8.1400000e+02   6.7611248e+00   2.5393890e+00   6.7611248e+00   2.5393890e+00   4.6784588e+00   1.7361490e+00
   8.1500000e+02   6.7456246e+00   2.5385127e+00   6.7456246e+00   2.5385127e+00   4.6712440e+00   1.7396859e+00
   8.1600000e+02   6.7301238e+00   2.5376587e+00   6.7301238e+00   2.5376587e+00   4.6640136e+00   1.7432431e+00
   8.1700000e+02   6.7146222e+00   2.5368269e+00   6.7146222e+00   2.5368269e+00   4.6567674e+00   1.7468205e+00
   8.1800000e+02   6.6991200e+00   2.5360170e+00   6.6991200e+00   2.5360170e+00   4.6495054e+00   1.7504185e+00
   8.1900000e+02   6.6836168e+00   2.5352291e+00   6.6836168e+00   2.5352291e+00   4.6422278e+00   1.7540370e+00
   8.2000000e+02   6.6681128e+00   2.5344630e+00   6.6681128e+00   2.5344630e+00   4.6349344e+00   1.7576762e+00
   8.2100000e+02   6.6526078e+00   2.5337186e+00   6.6526078e+00   2.5337186e+00   4.6276252e+00   1.7613363e+00
   8.2200000e+02   6.6371017e+00   2.5329959e+00   6.6371017e+00   2.5329959e+00   4.6203003e+00   1.7650173e+00
   8.2300000e+02   6.6215944e+00   2.5322948e+00   6.6215944e+00   2.5322948e+00   4.6129596e+00   1.7687194e+00
   8.2400000e+02   6.6060859e+00   2.5316151e+00   6.6060859e+00   2.5316151e+00   4.6056031e+00   1.7724427e+00
   8.2500000e+02   6.5905761e+00   2.5309568e+00   6.5905761e+00   2.5309568e+00   4.5982308e+00   1.7761874e+00
   8.2600000e+02   6.5750649e+00   2.5303197e+00   6.5750649e+00   2.5303197e+00   4.5908427e+00   1.7799535e+00
   8.2700000e+02   6.5595523e+00   2.5297039e+00   6.5595523e+00   2.5297039e+00   4.5834388e+00   1.7837412e+00
   8.2800000e+02   6.5440382e+00   2.5291092e+00   6.5440382e+00   2.5291092e+00   4.5760191e+00   1.7875506e+00
   8.2900000e+02   6.5285224e+00   2.5285355e+00   6.5285224e+00   2.5285355e+00   4.5685836e+00   1.7913819e+00
   8.3000000e+02   6.5130050e+00   2.5279827e+00   6.5130050e+00   2.5279827e+00   4.5611322e+00   1.7952352e+00
   8.3100000e+02   6.4974859e+00   2.5274508e+00   6.4974859e+00   2.5274508e+00   4.5536650e+00   1.7991106e+00
   8.3200000e+02   6.4819649e+00   2.5269397e+00   6.4819649e+00   2.5269397e+00   4.5461820e+00   1.8030082e+00
   8.3300000e+02   6.4664421e+00   2.5264492e+00   6.4664421e+00   2.5264492e+00   4.5386831e+00   1.8069282e+00
   8.3400000e+02   6.4509173e+00   2.5259794e+00   6.4509173e+00   2.5259794e+00   4.5311684e+00   1.8108707e+00
   8.3500000e+02   6.4353906e+00   2.5255301e+00   6.4353906e+00   2.5255301e+00   4.5236378e+00   1.8148359e+00
   8.3600000e+02   6.4198617e+00   2.5251012e+00   6.4198617e+00   2.5251012e+00   4.5160914e+00   1.8188239e+00
   8.3700000e+02   6.4043307e+00   2.5246927e+00   6.4043307e+00   2.5246927e+00   4.5085291e+00   1.8228347e+00
   8.3800000e+02   6.3887975e+00   2.5243045e+00   6.3887975e+00   2.5243045e+00   4.5009510e+00   1.8268686e+00
   8.3900000e+02   6.3732621e+00   2.5239364e+00   6.3732621e+00   2.5239364e+00   4.4933570e+00   1.8309257e+00
   8.4000000e+02   6.3577242e+00   2.5235885e+00   6.3577242e+00   2.5235885e+00   4.4857471e+00   1.8350062e+00
   8.4100000e+02   6.3421840e+00   2.5232607e+00   6.3421840e+00   2.5232607e+00   4.4781213e+00   1.8391100e+00
   8.4200000e+02   6.3266414e+00   2.5229528e+00   6.3266414e+00   2.5229528e+00   4.4704797e+00   1.8432375e+00
   8.4300000e+02   6.3110962e+00   2.5226649e+00   6.3110962e+00   2.5226649e+00   4.4628221e+00   1.8473887e+00
   8.4400000e+02   6.2955484e+00   2.5223967e+00   6.2955484e+00   2.5223967e+00   4.4551487e+00   1.8515638e+00
   8.4500000e+02   6.2799980e+00   2.5221483e+00   6.2799980e+00   2.5221483e+00   4.4474595e+00   1.8557629e+00
   8.4600000e+02   6.2644448e+00   2.5219196e+00   6.2644448e+00   2.5219196e+00   4.4397543e+00   1.8599862e+00
   8.4700000e+02   6.2488889e+00   2.5217105e+00   6.2488889e+00   2.5217105e+00   4.4320332e+00   1.8642338e+00
   8.4800000e+02   6.2333302e+00   2.5215210e+00   6.2333302e+00   2.5215210e+00   4.4242963e+00   1.8685058e+00
   8.4900000e+02   6.2177686e+00   2.5213509e+00   6.2177686e+00   2.5213509e+00   4.4165435e+00   1.8728024e+00
   8.5000000e+02   6.2022040e+00   2.5212002e+00   6.2022040e+00   2.5212002e+00   4.4087748e+00   1.8771237e+00
   8.5100000e+02   6.1866365e+00   2.5210688e+00   6.1866365e+00   2.5210688e+00   4.4009902e+00   1.8814699e+00
   8.5200000e+02   6.1710659e+00   2.5209567e+00   6.1710659e+00   2.5209567e+00   4.3931898e+00   1.8858411e+00
   8.5300000e+02   6.1554922e+00   2.5208638e+00   6.1554922e+00   2.5208638e+00   4.3853734e+00   1.8902375e+00
   8.5400000e+02   6.1399153e+00   2.5207900e+00   6.1399153e+00   2.5207900e+00   4.3775412e+00   1.8946592e+00
   8.5500000e+02   6.1243352e+00   2.5207352e+00   6.1243352e+00   2.5207352e+00   4.3696931e+00   1.8991063e+00
   8.5600000e+02   6.1087519e+00   2.5206995e+00   6.1087519e+00   2.5206995e+00   4.3618292e+00   1.9035791e+00
   8.5700000e+02   6.0931652e+00   2.5206826e+00   6.0931652e+00   2.5206826e+00   4.3539493e+00   1.9080776e+00
   8.5800000e+02   6.0775751e+00   2.5206846e+00   6.0775751e+00   2.5206846e+00   4.3460537e+00   1.9126020e+00
   8.5900000e+02   6.0619816e+00   2.5207054e+00   6.0619816e+00   2.5207054e+00   4.3381421e+00   1.9171525e+00
   8.6000000e+02   6.0463846e+00   2.5207450e+00   6.0463846e+00   2.5207450e+00   4.3302147e+00   1.9217292e+00
   8.6100000e+02   6.0307840e+00   2.5208032e+00   6.0307840e+00   2.5208032e+00   4.3222715e+00   1.9263322e+00
   8.6200000e+02   6.0151799e+00   2.5208800e+00   6.0151799e+00   2.5208800e+00   4.3143124e+00   1.9309618e+00
   8.6300000e+02   5.9995722e+00   2.5209754e+00   5.9995722e+00   2.5209754e+00   4.3063374e+00   1.9356180e+00
   8.6400000e+02   5.9839607e+00   2.5210892e+00   5.9839607e+00   2.5210892e+00   4.2983467e+00   1.9403010e+00
   8.6500000e+02   5.9683455e+00   2.5212214e+00   5.9683455e+00   2.5212214e+00   4.2903401e+00   1.9450111e+00
   8.6600000e+02   5.9527265e+00   2.5213721e+00   5.9527265e+00   2.5213721e+00   4.2823176e+00   1.9497482e+00
   8.6700000e+02   5.9371037e+00   2.5215410e+00   5.9371037e+00   2.5215410e+00   4.2742794e+00   1.9545127e+00
   8.6800000e+02   5.9214770e+00   2.5217281e+00   5.9214770e+00   2.5217281e+00   4.2662254e+00   1.9593046e+00
   8.6900000e+02   5.9058464e+00   2.5219334e+00   5.9058464e+00   2.5219334e+00   4.2581556e+00   1.9641241e+00
   8.7000000e+02   5.8902118e+00   2.5221569e+00   5.8902118e+00   2.5221569e+00   4.2500700e+00   1.9689714e+00
   8.7100000e+02   5.8745732e+00   2.5223984e+00   5.8745732e+00   2.5223984e+00   4.2419686e+00   1.9738466e+00
   8.7200000e+02   5.8589305e+00   2.5226579e+00   5.8589305e+00   2.5226579e+00   4.2338514e+00   1.9787499e+00
   8.7300000e+02   5.8432837e+00   2.5229354e+00   5.8432837e+00   2.5229354e+00   4.2257185e+00   1.9836814e+00
   8.7400000e+02   5.8276327e+00   2.5232308e+00   5.8276327e+00   2.5232308e+00   4.2175699e+00   1.9886414e+00
   8.7500000e+02   5.8119775e+00   2.5235440e+00   5.8119775e+00   2.5235440e+00   4.2094055e+00   1.9936300e+00
   8.7600000e+02   5.7963181e+00   2.5238749e+00   5.7963181e+00   2.5238749e+00   4.2012254e+00   1.9986472e+00
   8.7700000e+02   5.7806544e+00   2.5242237e+00   5.7806544e+00   2.5242237e+00   4.1930296e+00   2.0036935e+00
   8.7800000e+02   5.7649863e+00   2.5245901e+00   5.7649863e+00   2.5245901e+00   4.1848181e+00   2.0087687e+00
   8.7900000e+02   5.7493139e+00   2.5249741e+00   5.7493139e+00   2.5249741e+00   4.1765909e+00   2.0138733e+00
   8.8000000e+02   5.7336370e+00   2.5253756e+00   5.7336370e+00   2.5253756e+00   4.1683480e+00   2.0190072e+00
   8.8100000e+02   5.7179557e+00   2.5257947e+00   5.7179557e+00   2.5257947e+00   4.1600895e+00   2.0241707e+00
   8.8200000e+02   5.7022699e+00   2.5262313e+00   5.7022699e+00   2.5262313e+00   4.1518153e+00   2.0293640e+00
   8.8300000e+02   5.6865795e+00   2.5266852e+00   5.6865795e+00   2.5266852e+00   4.1435256e+00   2.0345872e+00
   8.8400000e+02   5.6708845e+00   2.5271566e+00   5.6708845e+00   2.5271566e+00   4.1352202e+00   2.0398405e+00
   8.8500000e+02   5.6551849e+00   2.5276452e+00   5.6551849e+00   2.5276452e+00   4.1268992e+00   2.0451241e+00
   8.8600000e+02   5.6394807e+00   2.5281511e+00   5.6394807e+00   2.5281511e+00   4.1185627e+00   2.0504381e+00
   8.8700000e+02   5.6237717e+00   2.5286742e+00   5.6237717e+00   2.5286742e+00   4.1102106e+00   2.0557828e+00
   8.8800000e+02   5.6080580e+00   2.5292144e+00   5.6080580e+00   2.5292144e+00   4.1018429e+00   2.0611582e+00
   8.8900000e+02   5.5923394e+00   2.5297718e+00   5.5923394e+00   2.5297718e+00   4.0934598e+00   2.0665646e+00
   8.9000000e+02   5.5766161e+00   2.5303462e+00   5.5766161e+00   2.5303462e+00   4.0850611e+00   2.0720022e+00
   8.9100000e+02   5.5608879e+00   2.5309376e+00   5.5608879e+00   2.5309376e+00   4.0766470e+00   2.0774711e+00
   8.9200000e+02   5.5451548e+00   2.5315460e+00   5.5451548e+00   2.5315460e+00   4.0682174e+00   2.0829715e+00
   8.9300000e+02   5.5294168e+00   2.5321713e+00   5.5294168e+00   2.5321713e+00   4.0597724e+00   2.0885037e+00
   8.9400000e+02   5.5136737e+00   2.5328134e+00   5.5136737e+00   2.5328134e+00   4.0513119e+00   2.0940676e+00
   8.9500000e+02   5.4979257e+00   2.5334724e+00   5.4979257e+00   2.5334724e+00   4.0428361e+00   2.0996637e+00
   8.9600000e+02   5.4821726e+00   2.5341482e+00   5.4821726e+00   2.5341482e+00   4.0343449e+00   2.1052920e+00
   8.9700000e+02   5.4664145e+00   2.5348407e+00   5.4664145e+00   2.5348407e+00   4.0258384e+00   2.1109527e+00
   8.9800000e+02   5.4506512e+00   2.5355498e+00   5.4506512e+00   2.5355498e+00   4.0173165e+00   2.1166461e+00
   8.9900000e+02   5.4348828e+00   2.5362756e+00   5.4348828e+00   2.5362756e+00   4.0087794e+00   2.1223722e+00
   9.0000000e+02   5.4191091e+00   2.5370180e+00   5.4191091e+00   2.5370180e+00   4.0002269e+00   2.1281313e+00
   9.0100000e+02   5.4033303e+00   2.5377770e+00   5.4033303e+00   2.5377770e+00   3.9916593e+00   2.1339237e+00
   9.0200000e+02   5.3875462e+00   2.5385524e+00   5.3875462e+00   2.5385524e+00   3.9830764e+00   2.1397493e+00
   9.0300000e+02   5.3717568e+00   2.5393443e+00   5.3717568e+00   2.5393443e+00   3.9744784e+00   2.1456086e+00
   9.0400000e+02   5.3559621e+00   2.5401526e+00   5.3559621e+00   2.5401526e+00   3.9658652e+00   2.1515016e+00
   9.0500000e+02   5.3401620e+00   2.5409773e+00   5.3401620e+00   2.5409773e+00   3.9572368e+00   2.1574286e+00
   9.0600000e+02   5.3243565e+00   2.5418183e+00   5.3243565e+00   2.5418183e+00   3.9485934e+00   2.1633897e+00
   9.0700000e+02   5.3085456e+00   2.5426756e+00   5.3085456e+00   2.5426756e+00   3.9399349e+00   2.1693852e+00
   9.0800000e+02   5.2927292e+00   2.5435492e+00   5.2927292e+00   2.5435492e+00   3.9312614e+00   2.1754152e+00
   9.0900000e+02   5.2769074e+00   2.5444389e+00   5.2769074e+00   2.5444389e+00   3.9225728e+00   2.1814799e+00
   9.1000000e+02   5.2610800e+00   2.5453449e+00   5.2610800e+00   2.5453449e+00   3.9138693e+00   2.1875796e+00
   9.1100000e+02   5.2452471e+00   2.5462669e+00   5.2452471e+00   2.5462669e+00   3.9051509e+00   2.1937144e+00
   9.1200000e+02   5.2294086e+00   2.5472050e+00   5.2294086e+00   2.5472050e+00   3.8964176e+00   2.1998846e+00
   9.1300000e+02   5.2135645e+00   2.5481592e+00   5.2135645e+00   2.5481592e+00   3.8876694e+00   2.2060903e+00
   9.1400000e+02   5.1977148e+00   2.5491293e+00   5.1977148e+00   2.5491293e+00   3.8789064e+00   2.2123318e+00
   9.1500000e+02   5.1818593e+00   2.5501154e+00   5.1818593e+00   2.5501154e+00   3.8701286e+00   2.2186092e+00
   9.1600000e+02   5.1659982e+00   2.5511175e+00   5.1659982e+00   2.5511175e+00   3.8613361e+00   2.2249228e+00
   9.1700000e+02   5.1501313e+00   2.5521354e+00   5.1501313e+00   2.5521354e+00   3.8525288e+00   2.2312727e+00
   9.1800000e+02   5.1342587e+00   2.5531692e+00   5.1342587e+00   2.5531692e+00   3.8437069e+00   2.2376592e+00
   9.1900000e+02   5.1183803e+00   2.5542187e+00   5.1183803e+00   2.5542187e+00   3.8348703e+00   2.2440826e+00
   9.2000000e+02   5.1024961e+00   2.5552841e+00   5.1024961e+00   2.5552841e+00   3.8260192e+00   2.2505429e+00
   9.2100000e+02   5.0866060e+00   2.5563651e+00   5.0866060e+00   2.5563651e+00   3.8171535e+00   2.2570404e+00
   9.2200000e+02   5.0707101e+00   2.5574619e+00   5.0707101e+00   2.5574619e+00   3.8082733e+00   2.2635754e+00
   9.2300000e+02   5.0548082e+00   2.5585743e+00   5.0548082e+00   2.5585743e+00   3.7993786e+00   2.2701480e+00
   9.2400000e+02   5.0389004e+00   2.5597023e+00   5.0389004e+00   2.5597023e+00   3.7904696e+00   2.2767585e+00
   9.2500000e+02   5.0229867e+00   2.5608459e+00   5.0229867e+00   2.5608459e+00   3.7815461e+00   2.2834071e+00
   9.2600000e+02   5.0070670e+00   2.5620050e+00   5.0070670e+00   2.5620050e+00   3.7726084e+00   2.2900939e+00
   9.2700000e+02   4.9911412e+00   2.5631797e+00   4.9911412e+00   2.5631797e+00   3.7636564e+00   2.2968193e+00
   9.2800000e+02   4.9752094e+00   2.5643698e+00   4.9752094e+00   2.5643698e+00   3.7546901e+00   2.3035834e+00
   9.2900000e+02   4.9592716e+00   2.5655753e+00   4.9592716e+00   2.5655753e+00   3.7457097e+00   2.3103865e+00
   9.3000000e+02   4.9433277e+00   2.5667963e+00   4.9433277e+00   2.5667963e+00   3.7367152e+00   2.3172288e+00
   9.3100000e+02   4.9273776e+00   2.5680326e+00   4.9273776e+00   2.5680326e+00   3.7277066e+00   2.3241105e+00
   9.3200000e+02   4.9114215e+00   2.5692842e+00   4.9114215e+00   2.5692842e+00   3.7186840e+00   2.3310318e+00
   9.3300000e+02   4.8954591e+00   2.5705512e+00   4.8954591e+00   2.5705512e+00   3.7096474e+00   2.3379930e+00
   9.3400000e+02   4.8794906e+00   2.5718334e+00   4.8794906e+00   2.5718334e+00   3.7005970e+00   2.3449943e+00
   9.3500000e+02   4.8635158e+00   2.5731308e+00   4.8635158e+00   2.5731308e+00   3.6915326e+00   2.3520359e+00
   9.3600000e+02   4.8475348e+00   2.5744434e+00   4.8475348e+00   2.5744434e+00   3.6824545e+00   2.3591181e+00
   9.3700000e+02   4.8315476e+00   2.5757712e+00   4.8315476e+00   2.5757712e+00   3.6733627e+00   2.3662411e+00
   9.3800000e+02   4.8155540e+00   2.5771141e+00   4.8155540e+00   2.5771141e+00   3.6642572e+00   2.3734051e+00
   9.3900000e+02   4.7995542e+00   2.5784721e+00   4.7995542e+00   2.5784721e+00   3.6551381e+00   2.3806104e+00
   9.4000000e+02   4.7835480e+00   2.5798452e+00   4.7835480e+00   2.5798452e+00   3.6460054e+00   2.3878573e+00
   9.4100000e+02   4.7675355e+00   2.5812332e+00   4.7675355e+00   2.5812332e+00   3.6368592e+00   2.3951458e+00
   9.4200000e+02   4.7515165e+00   2.5826363e+00   4.7515165e+00   2.5826363e+00   3.6276996e+00   2.4024764e+00
   9.4300000e+02   4.7354912e+00   2.5840544e+00   4.7354912e+00   2.5840544e+00   3.6185267e+00   2.4098491e+00
   9.4400000e+02   4.7194595e+00   2.5854873e+00   4.7194595e+00   2.5854873e+00   3.6093405e+00   2.4172644e+00
   9.4500000e+02   4.7034212e+00   2.5869352e+00   4.7034212e+00   2.5869352e+00   3.6001411e+00   2.4247223e+00
   9.4600000e+02   4.6873766e+00   2.5883980e+00   4.6873766e+00   2.5883980e+00   3.5909285e+00   2.4322233e+00
   9.4700000e+02   4.6713254e+00   2.5898756e+00   4.6713254e+00   2.5898756e+00   3.5817028e+00   2.4397674e+00
   9.4800000e+02   4.6552677e+00   2.5913680e+00   4.6552677e+00   2.5913680e+00   3.5724641e+00   2.4473550e+00
   9.4900000e+02   4.6392035e+00   2.5928751e+00   4.6392035e+00   2.5928751e+00   3.5632125e+00   2.4549864e+00
   9.5000000e+02   4.6231328e+00   2.5943971e+00   4.6231328e+00   2.5943971e+00   3.5539480e+00   2.4626617e+00
   9.5100000e+02   4.6070554e+00   2.5959337e+00   4.6070554e+00   2.5959337e+00   3.5446708e+00   2.4703812e+00
   9.5200000e+02   4.5909715e+00   2.5974850e+00   4.5909715e+00   2.5974850e+00   3.5353808e+00   2.4781452e+00
   9.5300000e+02   4.5748809e+00   2.5990510e+00   4.5748809e+00   2.5990510e+00   3.5260782e+00   2.4859539e+00
   9.5400000e+02   4.5587837e+00   2.6006316e+00   4.5587837e+00   2.6006316e+00   3.5167630e+00   2.4938076e+00
   9.5500000e+02   4.5426798e+00   2.6022268e+00   4.5426798e+00   2.6022268e+00   3.5074354e+00   2.5017066e+00
   9.5600000e+02   4.5265693e+00   2.6038366e+00   4.5265693e+00   2.6038366e+00   3.4980954e+00   2.5096511e+00
   9.5700000e+02   4.5104521e+00   2.6054609e+00   4.5104521e+00   2.6054609e+00   3.4887431e+00   2.5176414e+00
   9.5800000e+02   4.4943281e+00   2.6070997e+00   4.4943281e+00   2.6070997e+00   3.4793786e+00   2.5256777e+00
   9.5900000e+02   4.4781974e+00   2.6087530e+00   4.4781974e+00   2.6087530e+00   3.4700020e+00   2.5337603e+00
   9.6000000e+02   4.4620600e+00   2.6104208e+00   4.4620600e+00   2.6104208e+00   3.4606133e+00   2.5418895e+00
   9.6100000e+02   4.4459157e+00   2.6121029e+00   4.4459157e+00   2.6121029e+00   3.4512127e+00   2.5500656e+00
   9.6200000e+02   4.4297647e+00   2.6137995e+00   4.4297647e+00   2.6137995e+00   3.4418002e+00   2.5582888e+00
   9.6300000e+02   4.4136069e+00   2.6155105e+00   4.4136069e+00   2.6155105e+00   3.4323760e+00   2.5665593e+00
   9.6400000e+02   4.3974422e+00   2.6172358e+00   4.3974422e+00   2.6172358e+00   3.4229401e+00   2.5748775e+00
   9.6500000e+02   4.3812707e+00   2.6189754e+00   4.3812707e+00   2.6189754e+00   3.4134926e+00   2.5832437e+00
   9.6600000e+02   4.3650923e+00   2.6207293e+00   4.3650923e+00   2.6207293e+00   3.4040337e+00   2.5916581e+00
   9.6700000e+02   4.3489071e+00   2.6224975e+00   4.3489071e+00   2.6224975e+00   3.3945633e+00   2.6001210e+00
   9.6800000e+02   4.3327149e+00   2.6242799e+00   4.3327149e+00   2.6242799e+00   3.3850818e+00   2.6086326e+00
   9.6900000e+02   4.3165158e+00   2.6260765e+00   4.3165158e+00   2.6260765e+00   3.3755890e+00   2.6171933e+00
   9.7000000e+02   4.3003098e+00   2.6278873e+00   4.3003098e+00   2.6278873e+00   3.3660852e+00   2.6258034e+00
   9.7100000e+02   4.2840968e+00   2.6297122e+00   4.2840968e+00   2.6297122e+00   3.3565704e+00   2.6344631e+00
   9.7200000e+02   4.2678768e+00   2.6315513e+00   4.2678768e+00   2.6315513e+00   3.3470448e+00   2.6431727e+00
   9.7300000e+02   4.2516499e+00   2.6334045e+00   4.2516499e+00   2.6334045e+00   3.3375084e+00   2.6519325e+00
   9.7400000e+02   4.2354159e+00   2.6352718e+00   4.2354159e+00   2.6352718e+00   3.3279615e+00   2.6607428e+00
   9.7500000e+02   4.2191750e+00   2.6371531e+00   4.2191750e+00   2.6371531e+00   3.3184040e+00   2.6696040e+00
   9.7600000e+02   4.2029269e+00   2.6390484e+00   4.2029269e+00   2.6390484e+00   3.3088361e+00   2.6785162e+00
   9.7700000e+02   4.1866719e+00   2.6409578e+00   4.1866719e+00   2.6409578e+00   3.2992580e+00   2.6874797e+00
   9.7800000e+02   4.1704097e+00   2.6428811e+00   4.1704097e+00   2.6428811e+00   3.2896697e+00   2.6964950e+00
   9.7900000e+02   4.1541405e+00   2.6448184e+00   4.1541405e+00   2.6448184e+00   3.2800713e+00   2.7055622e+00
   9.8000000e+02   4.1378642e+00   2.6467696e+00   4.1378642e+00   2.6467696e+00   3.2704631e+00   2.7146817e+00
   9.8100000e+02   4.1215808e+00   2.6487348e+00   4.1215808e+00   2.6487348e+00   3.2608450e+00   2.7238538e+00
   9.8200000e+02   4.1052902e+00   2.6507138e+00   4.1052902e+00   2.6507138e+00   3.2512173e+00   2.7330788e+00
   9.8300000e+02   4.0889925e+00   2.6527066e+00   4.0889925e+00   2.6527066e+00   3.2415801e+00   2.7423570e+00
   9.8400000e+02   4.0726876e+00   2.6547133e+00   4.0726876e+00   2.6547133e+00   3.2319335e+00   2.7516887e+00
   9.8500000e+02   4.0563755e+00   2.6567338e+00   4.0563755e+00   2.6567338e+00   3.2222777e+00   2.7610741e+00
   9.8600000e+02   4.0400563e+00   2.6587681e+00   4.0400563e+00   2.6587681e+00   3.2126127e+00   2.7705138e+00
   9.8700000e+02   4.0237298e+00   2.6608162e+00   4.0237298e+00   2.6608162e+00   3.2029387e+00   2.7800078e+00
   9.8800000e+02   4.0073961e+00   2.6628780e+00   4.0073961e+00   2.6628780e+00   3.1932559e+00   2.7895566e+00
   9.8900000e+02   3.9910552e+00   2.6649535e+00   3.9910552e+00   2.6649535e+00   3.1835644e+00   2.7991605e+00
   9.9000000e+02   3.9747070e+00   2.6670427e+00   3.9747070e+00   2.6670427e+00   3.1738643e+00   2.8088198e+00
   9.9100000e+02   3.9583516e+00   2.6691455e+00   3.9583516e+00   2.6691455e+00   3.1641558e+00   2.8185347e+00
   9.9200000e+02   3.9419889e+00   2.6712621e+00   3.9419889e+00   2.6712621e+00   3.1544391e+00   2.8283057e+00
   9.9300000e+02   3.9256189e+00   2.6733922e+00   3.9256189e+00   2.6733922e+00   3.1447142e+00   2.8381331e+00
   9.9400000e+02   3.9092416e+00   2.6755360e+00   3.9092416e+00   2.6755360e+00   3.1349814e+00   2.8480171e+00
   9.9500000e+02   3.8928570e+00   2.6776933e+00   3.8928570e+00   2.6776933e+00   3.1252408e+00   2.8579582e+00
   9.9600000e+02   3.8764651e+00   2.6798642e+00   3.8764651e+00   2.6798642e+00   3.1154926e+00   2.8679566e+00
   9.9700000e+02   3.8600658e+00   2.6820486e+00   3.8600658e+00   2.6820486e+00   3.1057369e+00   2.8780127e+00
   9.9800000e+02   3.8436591e+00   2.6842465e+00   3.8436591e+00   2.6842465e+00   3.0959739e+00   2.8881267e+00
   9.9900000e+02   3.8272451e+00   2.6864580e+00   3.8272451e+00   2.6864580e+00   3.0862037e+00   2.8982991e+00
   1.0000000e+03   3.8108237e+00   2.6886829e+00   3.8108237e+00   2.6886829e+00   3.0764266e+00   2.9085302e+00
   1.0025000e+03   3.7697379e+00   2.6943040e+00   3.7697379e+00   2.6943040e+00   3.0519544e+00   2.9343670e+00
   1.0050000e+03   3.7286056e+00   2.7000088e+00   3.7286056e+00   2.7000088e+00   3.0274425e+00   2.9605779e+00
   1.0075000e+03   3.6874267e+00   2.7057970e+00   3.6874267e+00   2.7057970e+00   3.0028937e+00   2.9871685e+00
   1.0100000e+03   3.6462011e+00   2.7116684e+00   3.6462011e+00   2.7116684e+00   2.9783111e+00   3.0141443e+00
   1.0125000e+03   3.6049285e+00   2.7176225e+00   3.6049285e+00   2.7176225e+00   2.9536977e+00   3.0415108e+00
   1.0150000e+03   3.5636088e+00   2.7236591e+00   3.5636088e+00   2.7236591e+00   2.9290567e+00   3.0692737e+00
   1.0175000e+03   3.5222419e+00   2.7297779e+00   3.5222419e+00   2.7297779e+00   2.9043915e+00   3.0974388e+00
   1.0200000e+03   3.4808274e+00   2.7359785e+00   3.4808274e+00   2.7359785e+00   2.8797056e+00   3.1260118e+00
   1.0225000e+03   3.4393654e+00   2.7422608e+00   3.4393654e+00   2.7422608e+00   2.8550025e+00   3.1549986e+00
   1.0250000e+03   3.3978556e+00   2.7486243e+00   3.3978556e+00   2.7486243e+00   2.8302860e+00   3.1844052e+00
   1.0275000e+03   3.3562979e+00   2.7550689e+00   3.3562979e+00   2.7550689e+00   2.8055599e+00   3.2142377e+00
   1.0300000e+03   3.3146922e+00   2.7615942e+00   3.3146922e+00   2.7615942e+00   2.7808283e+00   3.2445021e+00
   1.0325000e+03   3.2730382e+00   2.7681999e+00   3.2730382e+00   2.7681999e+00   2.7560954e+00   3.2752046e+00
   1.0350000e+03   3.2313360e+00   2.7748858e+00   3.2313360e+00   2.7748858e+00   2.7313654e+00   3.3063515e+00
   1.0375000e+03   3.1895853e+00   2.7816516e+00   3.1895853e+00   2.7816516e+00   2.7066429e+00   3.3379492e+00
   1.0400000e+03   3.1477860e+00   2.7884971e+00   3.1477860e+00   2.7884971e+00   2.6819324e+00   3.3700040e+00
   1.0425000e+03   3.1059380e+00   2.7954220e+00   3.1059380e+00   2.7954220e+00   2.6572389e+00   3.4025225e+00
   1.0450000e+03   3.0640412e+00   2.8024260e+00   3.0640412e+00   2.8024260e+00   2.6325673e+00   3.4355112e+00
   1.0475000e+03   3.0220954e+00   2.8095089e+00   3.0220954e+00   2.8095089e+00   2.6079227e+00   3.4689768e+00
   1.0500000e+03   2.9801006e+00   2.8166704e+00   2.9801006e+00   2.8166704e+00   2.5833105e+00   3.5029260e+00
   1.0525000e+03   2.9380566e+00   2.8239103e+00   2.9380566e+00   2.8239103e+00   2.5587363e+00   3.5373656e+00
   1.0550000e+03   2.8959633e+00   2.8312284e+00   2.8959633e+00   2.8312284e+00   2.5342059e+00   3.5723024e+00
   1.0575000e+03   2.8538207e+00   2.8386243e+00   2.8538207e+00   2.8386243e+00   2.5097251e+00   3.6077433e+00
   1.0600000e+03   2.8116286e+00   2.8460980e+00   2.8116286e+00   2.8460980e+00   2.4853002e+00   3.6436955e+00
   1.0625000e+03   2.7693869e+00   2.8536491e+00   2.7693869e+00   2.8536491e+00   2.4609376e+00   3.6801658e+00
   1.0650000e+03   2.7270956e+00   2.8612774e+00   2.7270956e+00   2.8612774e+00   2.4366438e+00   3.7171616e+00
   1.0675000e+03   2.6847546e+00   2.8689827e+00   2.6847546e+00   2.8689827e+00   2.4124258e+00   3.7546899e+00
   1.0700000e+03   2.6423637e+00   2.8767648e+00   2.6423637e+00   2.8767648e+00   2.3882905e+00   3.7927580e+00
   1.0725000e+03   2.5999229e+00   2.8846235e+00   2.5999229e+00   2.8846235e+00   2.3642454e+00   3.8313733e+00
   1.0750000e+03   2.5574321e+00   2.8925585e+00   2.5574321e+00   2.8925585e+00   2.3402980e+00   3.8705430e+00
   1.0775000e+03   2.5148913e+00   2.9005696e+00   2.5148913e+00   2.9005696e+00   2.3164562e+00   3.9102747e+00
   1.0800000e+03   2.4723003e+00   2.9086567e+00   2.4723003e+00   2.9086567e+00   2.2927281e+00   3.9505757e+00
   1.0825000e+03   2.4296591e+00   2.9168194e+00   2.4296591e+00   2.9168194e+00   2.2691222e+00   3.9914536e+00
   1.0850000e+03   2.3869676e+00   2.9250577e+00   2.3869676e+00   2.9250577e+00   2.2456471e+00   4.0329161e+00
   1.0875000e+03   2.3442258e+00   2.9333713e+00   2.3442258e+00   2.9333713e+00   2.2223118e+00   4.0749705e+00
   1.0900000e+03   2.3014336e+00   2.9417600e+00   2.3014336e+00   2.9417600e+00   2.1991256e+00   4.1176247e+00
   1.0925000e+03   2.2585909e+00   2.9502236e+00   2.2585909e+00   2.9502236e+00   2.1760981e+00   4.1608862e+00
   1.0950000e+03   2.2156978e+00   2.9587620e+00   2.2156978e+00   2.9587620e+00   2.1532393e+00   4.2047628e+00
   1.0975000e+03   2.1727540e+00   2.9673749e+00   2.1727540e+00   2.9673749e+00   2.1305595e+00   4.2492621e+00
   1.1000000e+03   2.1297597e+00   2.9760622e+00   2.1297597e+00   2.9760622e+00   2.1080692e+00   4.2943919e+00
   1.1025000e+03   2.0867147e+00   2.9848236e+00   2.0867147e+00   2.9848236e+00   2.0857794e+00   4.3401598e+00
   1.1050000e+03   2.0436190e+00   2.9936590e+00   2.0436190e+00   2.9936590e+00   2.0637015e+00   4.3865737e+00
   1.1075000e+03   2.0004726e+00   3.0025682e+00   2.0004726e+00   3.0025682e+00   2.0418472e+00   4.4336412e+00
   1.1100000e+03   1.9572753e+00   3.0115511e+00   1.9572753e+00   3.0115511e+00   2.0202285e+00   4.4813700e+00
   1.1125000e+03   1.9140273e+00   3.0206073e+00   1.9140273e+00   3.0206073e+00   1.9988579e+00   4.5297678e+00
   1.1150000e+03   1.8707284e+00   3.0297369e+00   1.8707284e+00   3.0297369e+00   1.9777484e+00   4.5788423e+00
   1.1175000e+03   1.8273787e+00   3.0389396e+00   1.8273787e+00   3.0389396e+00   1.9569132e+00   4.6286010e+00
   1.1200000e+03   1.7839781e+00   3.0482152e+00   1.7839781e+00   3.0482152e+00   1.9363660e+00   4.6790515e+00
   1.1225000e+03   1.7405267e+00   3.0575636e+00   1.7405267e+00   3.0575636e+00   1.9161211e+00   4.7302013e+00
   1.1250000e+03   1.6970244e+00   3.0669844e+00   1.6970244e+00   3.0669844e+00   1.8961929e+00   4.7820579e+00
   1.1275000e+03   1.6534711e+00   3.0764775e+00   1.6534711e+00   3.0764775e+00   1.8765967e+00   4.8346284e+00
   1.1300000e+03   1.6098669e+00   3.0860428e+00   1.6098669e+00   3.0860428e+00   1.8573479e+00   4.8879203e+00
   1.1325000e+03   1.5662115e+00   3.0956800e+00   1.5662115e+00   3.0956800e+00   1.8384627e+00   4.9419406e+00
   1.1350000e+03   1.5225050e+00   3.1053891e+00   1.5225050e+00   3.1053891e+00   1.8199574e+00   4.9966963e+00
   1.1375000e+03   1.4787475e+00   3.1151698e+00   1.4787475e+00   3.1151698e+00   1.8018491e+00   5.0521943e+00
   1.1400000e+03   1.4349387e+00   3.1250220e+00   1.4349387e+00   3.1250220e+00   1.7841554e+00   5.1084412e+00
   1.1425000e+03   1.3910788e+00   3.1349456e+00   1.3910788e+00   3.1349456e+00   1.7668943e+00   5.1654437e+00
   1.1450000e+03   1.3471676e+00   3.1449404e+00   1.3471676e+00   3.1449404e+00   1.7500845e+00   5.2232081e+00
   1.1475000e+03   1.3032052e+00   3.1550063e+00   1.3032052e+00   3.1550063e+00   1.7337451e+00   5.2817404e+00
   1.1500000e+03   1.2591916e+00   3.1651431e+00   1.2591916e+00   3.1651431e+00   1.7178958e+00   5.3410468e+00
   1.1525000e+03   1.2151267e+00   3.1753507e+00   1.2151267e+00   3.1753507e+00   1.7025570e+00   5.4011327e+00
   1.1550000e+03   1.1710106e+00   3.1856289e+00   1.1710106e+00   3.1856289e+00   1.6877495e+00   5.4620036e+00
   1.1575000e+03   1.1268431e+00   3.1959776e+00   1.1268431e+00   3.1959776e+00   1.6734947e+00   5.5236646e+00
   1.1600000e+03   1.0826244e+00   3.2063967e+00   1.0826244e+00   3.2063967e+00   1.6598148e+00   5.5861206e+00
   1.1625000e+03   1.0383543e+00   3.2168860e+00   1.0383543e+00   3.2168860e+00   1.6467324e+00   5.6493759e+00
   1.1650000e+03   9.9403299e-01   3.2274454e+00   9.9403299e-01   3.2274454e+00   1.6342709e+00   5.7134346e+00
   1.1675000e+03   9.4966033e-01   3.2380747e+00   9.4966033e-01   3.2380747e+00   1.6224541e+00   5.7783006e+00
   1.1700000e+03   9.0523635e-01   3.2487739e+00   9.0523635e-01   3.2487739e+00   1.6113067e+00   5.8439770e+00
   1.1725000e+03   8.6076106e-01   3.2595428e+00   8.6076106e-01   3.2595428e+00   1.6008539e+00   5.9104667e+00
   1.1750000e+03   8.1623445e-01   3.2703812e+00   8.1623445e-01   3.2703812e+00   1.5911216e+00   5.9777720e+00
   1.1775000e+03   7.7165653e-01   3.2812891e+00   7.7165653e-01   3.2812891e+00   1.5821362e+00   6.0458948e+00
   1.1800000e+03   7.2702731e-01   3.2922663e+00   7.2702731e-01   3.2922663e+00   1.5739251e+00   6.1148364e+00
   1.1825000e+03   6.8234679e-01   3.3033127e+00   6.8234679e-01   3.3033127e+00   1.5665160e+00   6.1845975e+00
   1.1850000e+03   6.3761497e-01   3.3144281e+00   6.3761497e-01   3.3144281e+00   1.5599376e+00   6.2551783e+00
   1.1875000e+03   5.9283187e-01   3.3256125e+00   5.9283187e-01   3.3256125e+00   1.5542191e+00   6.3265781e+00
   1.1900000e+03   5.4799750e-01   3.3368657e+00   5.4799750e-01   3.3368657e+00   1.5493902e+00   6.3987957e+00
   1.1925000e+03   5.0311187e-01   3.3481876e+00   5.0311187e-01   3.3481876e+00   1.5454817e+00   6.4718292e+00
   1.1950000e+03   4.5817498e-01   3.3595781e+00   4.5817498e-01   3.3595781e+00   1.5425248e+00   6.5456758e+00
   1.1975000e+03   4.1318687e-01   3.3710371e+00   4.1318687e-01   3.3710371e+00   1.5405513e+00   6.6203319e+00
   1.2000000e+03   3.6814753e-01   3.3825644e+00   3.6814753e-01   3.3825644e+00   1.5395939e+00   6.6957931e+00
   1.2025000e+03   3.2305699e-01   3.3941599e+00   3.2305699e-01   3.3941599e+00   1.5396858e+00   6.7720541e+00
   1.2050000e+03   2.7791527e-01   3.4058236e+00   2.7791527e-01   3.4058236e+00   1.5408609e+00   6.8491085e+00
   1.2075000e+03   2.3272238e-01   3.4175552e+00   2.3272238e-01   3.4175552e+00   1.5431536e+00   6.9269492e+00
   1.2100000e+03   1.8747836e-01   3.4293548e+00   1.8747836e-01   3.4293548e+00   1.5465993e+00   7.0055677e+00
   1.2125000e+03   1.4218320e-01   3.4412221e+00   1.4218320e-01   3.4412221e+00   1.5512336e+00   7.0849545e+00
   1.2150000e+03   9.6836953e-02   3.4531571e+00   9.6836953e-02   3.4531571e+00   1.5570928e+00   7.1650991e+00
   1.2175000e+03   5.1439628e-02   3.4651597e+00   5.1439628e-02   3.4651597e+00   1.5642139e+00   7.2459896e+00
   1.2200000e+03   5.9912535e-03   3.4772298e+00   5.9912535e-03   3.4772298e+00   1.5726344e+00   7.3276129e+00
   1.2225000e+03  -3.9508144e-02   3.4893672e+00  -3.9508144e-02   3.4893672e+00   1.5823922e+00   7.4099546e+00
   1.2250000e+03  -8.5058537e-02   3.5015718e+00  -8.5058537e-02   3.5015718e+00   1.5935258e+00   7.4929990e+00
   1.2275000e+03  -1.3065990e-01   3.5138436e+00  -1.3065990e-01   3.5138436e+00   1.6060741e+00   7.5767287e+00
   1.2300000e+03  -1.7631220e-01   3.5261824e+00  -1.7631220e-01   3.5261824e+00   1.6200765e+00   7.6611251e+00
   1.2325000e+03  -2.2201540e-01   3.5385882e+00  -2.2201540e-01   3.5385882e+00   1.6355727e+00   7.7461678e+00
   1.2350000e+03  -2.6776948e-01   3.5510608e+00  -2.6776948e-01   3.5510608e+00   1.6526028e+00   7.8318351e+00
   1.2375000e+03  -3.1357440e-01   3.5636001e+00  -3.1357440e-01   3.5636001e+00   1.6712070e+00   7.9181033e+00
   1.2400000e+03  -3.5943013e-01   3.5762061e+00  -3.5943013e-01   3.5762061e+00   1.6914259e+00   8.0049472e+00
   1.2425000e+03  -4.0533664e-01   3.5888786e+00  -4.0533664e-01   3.5888786e+00   1.7133003e+00   8.0923396e+00
   1.2450000e+03  -4.5129388e-01   3.6016175e+00  -4.5129388e-01   3.6016175e+00   1.7368710e+00   8.1802518e+00
   1.2475000e+03  -4.9730183e-01   3.6144228e+00  -4.9730183e-01   3.6144228e+00   1.7621789e+00   8.2686529e+00
   1.2500000e+03  -5.4336044e-01   3.6272943e+00  -5.4336044e-01   3.6272943e+00   1.7892648e+00   8.3575102e+00
   1.2525000e+03  -5.8946968e-01   3.6402320e+00  -5.8946968e-01   3.6402320e+00   1.8181695e+00   8.4467888e+00
   1.2550000e+03  -6.3562951e-01   3.6532357e+00  -6.3562951e-01   3.6532357e+00   1.8489335e+00   8.5364520e+00
   1.2575000e+03  -6.8183989e-01   3.6663054e+00  -6.8183989e-01   3.6663054e+00   1.8815971e+00   8.6264608e+00
   1.2600000e+03  -7.2810077e-01   3.6794409e+00  -7.2810077e-01   3.6794409e+00   1.9162003e+00   8.7167743e+00
   1.2625000e+03  -7.7441212e-01   3.6926423e+00  -7.7441212e-01   3.6926423e+00   1.9527824e+00   8.8073490e+00
   1.2650000e+03  -8.2077389e-01   3.7059093e+00  -8.2077389e-01   3.7059093e+00   1.9913823e+00   8.8981396e+00
   1.2675000e+03  -8.6718604e-01   3.7192419e+00  -8.6718604e-01   3.7192419e+00   2.0320383e+00   8.9890981e+00
   1.2700000e+03  -9.1364853e-01   3.7326400e+00  -9.1364853e-01   3.7326400e+00   2.0747878e+00   9.0801746e+00
   1.2725000e+03  -9.6016131e-01   3.7461035e+00  -9.6016131e-01   3.7461035e+00   2.1196671e+00   9.1713165e+00
   1.2750000e+03  -1.0067243e+00   3.7596323e+00  -1.0067243e+00   3.7596323e+00   2.1667118e+00   9.2624691e+00
   1.2775000e+03  -1.0533376e+00   3.7732263e+00  -1.0533376e+00   3.7732263e+00   2.2159563e+00   9.3535753e+00
   1.2800000e+03  -1.1000009e+00   3.7868856e+00  -1.1000009e+00   3.7868856e+00   2.2674333e+00   9.4445755e+00
   1.2825000e+03  -1.1467144e+00   3.8006098e+00  -1.1467144e+00   3.8006098e+00   2.3211746e+00   9.5354077e+00
   1.2850000e+03  -1.1934779e+00   3.8143991e+00  -1.1934779e+00   3.8143991e+00   2.3772101e+00   9.6260076e+00
   1.2875000e+03  -1.2402915e+00   3.8282532e+00  -1.2402915e+00   3.8282532e+00   2.4355680e+00   9.7163087e+00
   1.2900000e+03  -1.2871550e+00   3.8421721e+00  -1.2871550e+00   3.8421721e+00   2.4962747e+00   9.8062417e+00
   1.2925000e+03  -1.3340684e+00   3.8561558e+00  -1.3340684e+00   3.8561558e+00   2.5593545e+00   9.8957355e+00
   1.2950000e+03  -1.3810316e+00   3.8702040e+00  -1.3810316e+00   3.8702040e+00   2.6248295e+00   9.9847162e+00
   1.2975000e+03  -1.4280447e+00   3.8843169e+00  -1.4280447e+00   3.8843169e+00   2.6927196e+00   1.0073108e+01
   1.3000000e+03  -1.4751075e+00   3.8984942e+00  -1.4751075e+00   3.8984942e+00   2.7630419e+00   1.0160833e+01
   1.3025000e+03  -1.5222200e+00   3.9127358e+00  -1.5222200e+00   3.9127358e+00   2.8358112e+00   1.0247811e+01
   1.3050000e+03  -1.5693821e+00   3.9270418e+00  -1.5693821e+00   3.9270418e+00   2.9110390e+00   1.0333960e+01
   1.3075000e+03  -1.6165939e+00   3.9414120e+00  -1.6165939e+00   3.9414120e+00   2.9887343e+00   1.0419195e+01
   1.3100000e+03  -1.6638551e+00   3.9558464e+00  -1.6638551e+00   3.9558464e+00   3.0689025e+00   1.0503431e+01
   1.3125000e+03  -1.7111659e+00   3.9703448e+00  -1.7111659e+00   3.9703448e+00   3.1515459e+00   1.0586580e+01
   1.3150000e+03  -1.7585260e+00   3.9849072e+00  -1.7585260e+00   3.9849072e+00   3.2366634e+00   1.0668554e+01
   1.3175000e+03  -1.8059355e+00   3.9995335e+00  -1.8059355e+00   3.9995335e+00   3.3242501e+00   1.0749260e+01
   1.3200000e+03  -1.8533944e+00   4.0142236e+00  -1.8533944e+00   4.0142236e+00   3.4142973e+00   1.0828607e+01
   1.3225000e+03  -1.9009024e+00   4.0289775e+00  -1.9009024e+00   4.0289775e+00   3.5067925e+00   1.0906503e+01
   1.3250000e+03  -1.9484597e+00   4.0437950e+00  -1.9484597e+00   4.0437950e+00   3.6017192e+00   1.0982853e+01
   1.3275000e+03  -1.9960661e+00   4.0586762e+00  -1.9960661e+00   4.0586762e+00   3.6990566e+00   1.1057563e+01
   1.3300000e+03  -2.0437216e+00   4.0736208e+00  -2.0437216e+00   4.0736208e+00   3.7987796e+00   1.1130537e+01
   1.3325000e+03  -2.0914260e+00   4.0886289e+00  -2.0914260e+00   4.0886289e+00   3.9008587e+00   1.1201680e+01
   1.3350000e+03  -2.1391795e+00   4.1037004e+00  -2.1391795e+00   4.1037004e+00   4.0052601e+00   1.1270897e+01
   1.3375000e+03  -2.1869818e+00   4.1188351e+00  -2.1869818e+00   4.1188351e+00   4.1119452e+00   1.1338091e+01
   1.3400000e+03  -2.2348329e+00   4.1340331e+00  -2.2348329e+00   4.1340331e+00   4.2208708e+00   1.1403168e+01
   1.3425000e+03  -2.2827328e+00   4.1492942e+00  -2.2827328e+00   4.1492942e+00   4.3319891e+00   1.1466033e+01
   1.3450000e+03  -2.3306814e+00   4.1646183e+00  -2.3306814e+00   4.1646183e+00   4.4452475e+00   1.1526593e+01
   1.3475000e+03  -2.3786787e+00   4.1800055e+00  -2.3786787e+00   4.1800055e+00   4.5605887e+00   1.1584756e+01
   1.3500000e+03  -2.4267245e+00   4.1954556e+00  -2.4267245e+00   4.1954556e+00   4.6779507e+00   1.1640430e+01
   1.3525000e+03  -2.4748188e+00   4.2109685e+00  -2.4748188e+00   4.2109685e+00   4.7972666e+00   1.1693528e+01
   1.3550000e+03  -2.5229615e+00   4.2265442e+00  -2.5229615e+00   4.2265442e+00   4.9184649e+00   1.1743962e+01
   1.3575000e+03  -2.5711527e+00   4.2421826e+00  -2.5711527e+00   4.2421826e+00   5.0414696e+00   1.1791647e+01
   1.3600000e+03  -2.6193921e+00   4.2578836e+00  -2.6193921e+00   4.2578836e+00   5.1661999e+00   1.1836502e+01
   1.3625000e+03  -2.6676798e+00   4.2736472e+00  -2.6676798e+00   4.2736472e+00   5.2925707e+00   1.1878448e+01
   1.3650000e+03  -2.7160157e+00   4.2894733e+00  -2.7160157e+00   4.2894733e+00   5.4204926e+00   1.1917409e+01
   1.3675000e+03  -2.7643997e+00   4.3053618e+00  -2.7643997e+00   4.3053618e+00   5.5498718e+00   1.1953312e+01
   1.3700000e+03  -2.8128317e+00   4.3213126e+00  -2.8128317e+00   4.3213126e+00   5.6806108e+00   1.1986090e+01
   1.3725000e+03  -2.8613118e+00   4.3373257e+00  -2.8613118e+00   4.3373257e+00   5.8126079e+00   1.2015677e+01
   1.3750000e+03  -2.9098397e+00   4.3534011e+00  -2.9098397e+00   4.3534011e+00   5.9457579e+00   1.2042015e+01
   1.3775000e+03  -2.9584154e+00   4.3695385e+00  -2.9584154e+00   4.3695385e+00   6.0799524e+00   1.2065046e+01
   1.3800000e+03  -3.0070390e+00   4.3857381e+00  -3.0070390e+00   4.3857381e+00   6.2150793e+00   1.2084720e+01
   1.3825000e+03  -3.0557102e+00   4.4019996e+00  -3.0557102e+00   4.4019996e+00   6.3510241e+00   1.2100992e+01
   1.3850000e+03  -3.1044290e+00   4.4183231e+00  -3.1044290e+00   4.4183231e+00   6.4876694e+00   1.2113821e+01
   1.3875000e+03  -3.1531954e+00   4.4347084e+00  -3.1531954e+00   4.4347084e+00   6.6248954e+00   1.2123171e+01
   1.3900000e+03  -3.2020093e+00   4.4511555e+00  -3.2020093e+00   4.4511555e+00   6.7625804e+00   1.2129013e+01
   1.3925000e+03  -3.2508706e+00   4.4676644e+00  -3.2508706e+00   4.4676644e+00   6.9006009e+00   1.2131323e+01
   1.3950000e+03  -3.2997792e+00   4.4842349e+00  -3.2997792e+00   4.4842349e+00   7.0388320e+00   1.2130081e+01
   1.3975000e+03  -3.3487351e+00   4.5008670e+00  -3.3487351e+00   4.5008670e+00   7.1771477e+00   1.2125277e+01
   1.4000000e+03  -3.3977382e+00   4.5175607e+00  -3.3977382e+00   4.5175607e+00   7.3154214e+00   1.2116903e+01
   1.4025000e+03  -3.4467883e+00   4.5343158e+00  -3.4467883e+00   4.5343158e+00   7.4535262e+00   1.2104960e+01
   1.4050000e+03  -3.4958855e+00   4.5511323e+00  -3.4958855e+00   4.5511323e+00   7.5913348e+00   1.2089451e+01
   1.4075000e+03  -3.5450296e+00   4.5680101e+00  -3.5450296e+00   4.5680101e+00   7.7287206e+00   1.2070390e+01
   1.4100000e+03  -3.5942205e+00   4.5849492e+00  -3.5942205e+00   4.5849492e+00   7.8655577e+00   1.2047793e+01
   1.4125000e+03  -3.6434582e+00   4.6019494e+00  -3.6434582e+00   4.6019494e+00   8.0017212e+00   1.2021683e+01
   1.4150000e+03  -3.6927425e+00   4.6190106e+00  -3.6927425e+00   4.6190106e+00   8.1370874e+00   1.1992091e+01
   1.4175000e+03  -3.7420735e+00   4.6361328e+00  -3.7420735e+00   4.6361328e+00   8.2715345e+00   1.1959051e+01
   1.4200000e+03  -3.7914511e+00   4.6533158e+00  -3.7914511e+00   4.6533158e+00   8.4049430e+00   1.1922604e+01
   1.4225000e+03  -3.8408753e+00   4.6705596e+00  -3.8408753e+00   4.6705596e+00   8.5371953e+00   1.1882795e+01
   1.4250000e+03  -3.8903459e+00   4.6878642e+00  -3.8903459e+00   4.6878642e+00   8.6681769e+00   1.1839677e+01
   1.4275000e+03  -3.9398629e+00   4.7052295e+00  -3.9398629e+00   4.7052295e+00   8.7977760e+00   1.1793305e+01
   1.4300000e+03  -3.9894263e+00   4.7226554e+00  -3.9894263e+00   4.7226554e+00   8.9258843e+00   1.1743741e+01
   1.4325000e+03  -4.0390360e+00   4.7401418e+00  -4.0390360e+00   4.7401418e+00   9.0523970e+00   1.1691052e+01
   1.4350000e+03  -4.0886919e+00   4.7576888e+00  -4.0886919e+00   4.7576888e+00   9.1772128e+00   1.1635306e+01
   1.4375000e+03  -4.1383939e+00   4.7752962e+00  -4.1383939e+00   4.7752962e+00   9.3002346e+00   1.1576580e+01
   1.4400000e+03  -4.1881420e+00   4.7929639e+00  -4.1881420e+00   4.7929639e+00   9.4213696e+00   1.1514951e+01
   1.4425000e+03  -4.2379362e+00   4.8106920e+00  -4.2379362e+00   4.8106920e+00   9.5405290e+00   1.1450502e+01
   1.4450000e+03  -4.2877762e+00   4.8284803e+00  -4.2877762e+00   4.8284803e+00   9.6576288e+00   1.1383318e+01
   1.4475000e+03  -4.3376621e+00   4.8463288e+00  -4.3376621e+00   4.8463288e+00   9.7725897e+00   1.1313488e+01
   1.4500000e+03  -4.3875938e+00   4.8642375e+00  -4.3875938e+00   4.8642375e+00   9.8853370e+00   1.1241102e+01
   1.4525000e+03  -4.4375712e+00   4.8822062e+00  -4.4375712e+00   4.8822062e+00   9.9958008e+00   1.1166255e+01
   1.4550000e+03  -4.4875943e+00   4.9002349e+00  -4.4875943e+00   4.9002349e+00   1.0103916e+01   1.1089042e+01
   1.4575000e+03  -4.5376629e+00   4.9183236e+00  -4.5376629e+00   4.9183236e+00   1.0209624e+01   1.1009560e+01
   1.4600000e+03  -4.5877770e+00   4.9364721e+00  -4.5877770e+00   4.9364721e+00   1.0312869e+01   1.0927910e+01
   1.4625000e+03  -4.6379366e+00   4.9546805e+00  -4.6379366e+00   4.9546805e+00   1.0413601e+01   1.0844190e+01
   1.4650000e+03  -4.6881415e+00   4.9729486e+00  -4.6881415e+00   4.9729486e+00   1.0511775e+01   1.0758503e+01
   1.4675000e+03  -4.7383917e+00   4.9912764e+00  -4.7383917e+00   4.9912764e+00   1.0607352e+01   1.0670950e+01
   1.4700000e+03  -4.7886871e+00   5.0096639e+00  -4.7886871e+00   5.0096639e+00   1.0700297e+01   1.0581634e+01
   1.4725000e+03  -4.8390276e+00   5.0281109e+00  -4.8390276e+00   5.0281109e+00   1.0790580e+01   1.0490657e+01
   1.4750000e+03  -4.8894132e+00   5.0466175e+00  -4.8894132e+00   5.0466175e+00   1.0878175e+01   1.0398120e+01
   1.4775000e+03  -4.9398437e+00   5.0651835e+00  -4.9398437e+00   5.0651835e+00   1.0963063e+01   1.0304126e+01
   1.4800000e+03  -4.9903192e+00   5.0838090e+00  -4.9903192e+00   5.0838090e+00   1.1045226e+01   1.0208776e+01
   1.4825000e+03  -5.0408395e+00   5.1024937e+00  -5.0408395e+00   5.1024937e+00   1.1124654e+01   1.0112169e+01
   1.4850000e+03  -5.0914045e+00   5.1212378e+00  -5.0914045e+00   5.1212378e+00   1.1201339e+01   1.0014406e+01
   1.4875000e+03  -5.1420142e+00   5.1400411e+00  -5.1420142e+00   5.1400411e+00   1.1275278e+01   9.9155833e+00
   1.4900000e+03  -5.1926686e+00   5.1589035e+00  -5.1926686e+00   5.1589035e+00   1.1346472e+01   9.8157977e+00
   1.4925000e+03  -5.2433674e+00   5.1778251e+00  -5.2433674e+00   5.1778251e+00   1.1414927e+01   9.7151438e+00
   1.4950000e+03  -5.2941107e+00   5.1968057e+00  -5.2941107e+00   5.1968057e+00   1.1480650e+01   9.6137144e+00
   1.4975000e+03  -5.3448983e+00   5.2158453e+00  -5.3448983e+00   5.2158453e+00   1.1543654e+01   9.5116004e+00
   1.5000000e+03  -5.3957303e+00   5.2349438e+00  -5.3957303e+00   5.2349438e+00   1.1603955e+01   9.4088905e+00
   1.5025000e+03  -5.4466065e+00   5.2541012e+00  -5.4466065e+00   5.2541012e+00   1.1661570e+01   9.3056714e+00
   1.5050000e+03  -5.4975268e+00   5.2733174e+00  -5.4975268e+00   5.2733174e+00   1.1716522e+01   9.2020274e+00
   1.5075000e+03  -5.5484911e+00   5.2925923e+00  -5.5484911e+00   5.2925923e+00   1.1768835e+01   9.0980402e+00
   1.5100000e+03  -5.5994995e+00   5.3119260e+00  -5.5994995e+00   5.3119260e+00   1.1818536e+01   8.9937894e+00
   1.5125000e+03  -5.6505518e+00   5.3313182e+00  -5.6505518e+00   5.3313182e+00   1.1865655e+01   8.8893517e+00
   1.5150000e+03  -5.7016479e+00   5.3507691e+00  -5.7016479e+00   5.3507691e+00   1.1910223e+01   8.7848016e+00
   1.5175000e+03  -5.7527877e+00   5.3702785e+00  -5.7527877e+00   5.3702785e+00   1.1952275e+01   8.6802105e+00
   1.5200000e+03  -5.8039712e+00   5.3898463e+00  -5.8039712e+00   5.3898463e+00   1.1991846e+01   8.5756476e+00
   1.5225000e+03  -5.8551983e+00   5.4094725e+00  -5.8551983e+00   5.4094725e+00   1.2028974e+01   8.4711790e+00
   1.5250000e+03  -5.9064690e+00   5.4291571e+00  -5.9064690e+00   5.4291571e+00   1.2063699e+01   8.3668685e+00
   1.5275000e+03  -5.9577831e+00   5.4489000e+00  -5.9577831e+00   5.4489000e+00   1.2096060e+01   8.2627770e+00
   1.5300000e+03  -6.0091405e+00   5.4687011e+00  -6.0091405e+00   5.4687011e+00   1.2126100e+01   8.1589626e+00
   1.5325000e+03  -6.0605412e+00   5.4885604e+00  -6.0605412e+00   5.4885604e+00   1.2153863e+01   8.0554810e+00
   1.5350000e+03  -6.1119852e+00   5.5084777e+00  -6.1119852e+00   5.5084777e+00   1.2179392e+01   7.9523850e+00
   1.5375000e+03  -6.1634722e+00   5.5284532e+00  -6.1634722e+00   5.5284532e+00   1.2202732e+01   7.8497249e+00
   1.5400000e+03  -6.2150023e+00   5.5484866e+00  -6.2150023e+00   5.5484866e+00   1.2223929e+01   7.7475485e+00
   1.5425000e+03  -6.2665754e+00   5.5685780e+00  -6.2665754e+00   5.5685780e+00   1.2243029e+01   7.6459008e+00
   1.5450000e+03  -6.3181914e+00   5.5887273e+00  -6.3181914e+00   5.5887273e+00   1.2260079e+01   7.5448246e+00
   1.5475000e+03  -6.3698501e+00   5.6089343e+00  -6.3698501e+00   5.6089343e+00   1.2275126e+01   7.4443600e+00
   1.5500000e+03  -6.4215517e+00   5.6291992e+00  -6.4215517e+00   5.6291992e+00   1.2288218e+01   7.3445448e+00
   1.5525000e+03  -6.4732958e+00   5.6495218e+00  -6.4732958e+00   5.6495218e+00   1.2299401e+01   7.2454145e+00
   1.5550000e+03  -6.5250826e+00   5.6699020e+00  -6.5250826e+00   5.6699020e+00   1.2308724e+01   7.1470022e+00
   1.5575000e+03  -6.5769118e+00   5.6903398e+00  -6.5769118e+00   5.6903398e+00   1.2316234e+01   7.0493390e+00
   1.5600000e+03  -6.6287834e+00   5.7108351e+00  -6.6287834e+00   5.7108351e+00   1.2321979e+01   6.9524535e+00
   1.5625000e+03  -6.6806974e+00   5.7313880e+00  -6.6806974e+00   5.7313880e+00   1.2326006e+01   6.8563724e+00
   1.5650000e+03  -6.7326537e+00   5.7519982e+00  -6.7326537e+00   5.7519982e+00   1.2328361e+01   6.7611206e+00
   1.5675000e+03  -6.7846521e+00   5.7726659e+00  -6.7846521e+00   5.7726659e+00   1.2329091e+01   6.6667205e+00
   1.5700000e+03  -6.8366926e+00   5.7933908e+00  -6.8366926e+00   5.7933908e+00   1.2328243e+01   6.5731932e+00
   1.5725000e+03  -6.8887752e+00   5.8141730e+00  -6.8887752e+00   5.8141730e+00   1.2325862e+01   6.4805577e+00
   1.5750000e+03  -6.9408996e+00   5.8350124e+00  -6.9408996e+00   5.8350124e+00   1.2321994e+01   6.3888310e+00
   1.5775000e+03  -6.9930660e+00   5.8559089e+00  -6.9930660e+00   5.8559089e+00   1.2316683e+01   6.2980290e+00
   1.5800000e+03  -7.0452741e+00   5.8768625e+00  -7.0452741e+00   5.8768625e+00   1.2309972e+01   6.2081655e+00
   1.5825000e+03  -7.0975239e+00   5.8978732e+00  -7.0975239e+00   5.8978732e+00   1.2301907e+01   6.1192529e+00
   1.5850000e+03  -7.1498154e+00   5.9189408e+00  -7.1498154e+00   5.9189408e+00   1.2292529e+01   6.0313022e+00
   1.5875000e+03  -7.2021484e+00   5.9400653e+00  -7.2021484e+00   5.9400653e+00   1.2281880e+01   5.9443230e+00
   1.5900000e+03  -7.2545228e+00   5.9612467e+00  -7.2545228e+00   5.9612467e+00   1.2270002e+01   5.8583233e+00
   1.5925000e+03  -7.3069386e+00   5.9824848e+00  -7.3069386e+00   5.9824848e+00   1.2256936e+01   5.7733102e+00
   1.5950000e+03  -7.3593958e+00   6.0037798e+00  -7.3593958e+00   6.0037798e+00   1.2242720e+01   5.6892893e+00
   1.5975000e+03  -7.4118941e+00   6.0251314e+00  -7.4118941e+00   6.0251314e+00   1.2227395e+01   5.6062651e+00
   1.6000000e+03  -7.4644336e+00   6.0465396e+00  -7.4644336e+00   6.0465396e+00   1.2210998e+01   5.5242411e+00
   1.6025000e+03  -7.5170142e+00   6.0680044e+00  -7.5170142e+00   6.0680044e+00   1.2193567e+01   5.4432196e+00
   1.6050000e+03  -7.5696358e+00   6.0895257e+00  -7.5696358e+00   6.0895257e+00   1.2175139e+01   5.3632020e+00
   1.6075000e+03  -7.6222982e+00   6.1111035e+00  -7.6222982e+00   6.1111035e+00   1.2155748e+01   5.2841888e+00
   1.6100000e+03  -7.6750015e+00   6.1327377e+00  -7.6750015e+00   6.1327377e+00   1.2135430e+01   5.2061795e+00
   1.6125000e+03  -7.7277455e+00   6.1544282e+00  -7.7277455e+00   6.1544282e+00   1.2114220e+01   5.1291730e+00
   1.6150000e+03  -7.7805302e+00   6.1761750e+00  -7.7805302e+00   6.1761750e+00   1.2092150e+01   5.0531671e+00
   1.6175000e+03  -7.8333555e+00   6.1979780e+00  -7.8333555e+00   6.1979780e+00   1.2069252e+01   4.9781591e+00
   1.6200000e+03  -7.8862213e+00   6.2198373e+00  -7.8862213e+00   6.2198373e+00   1.2045559e+01   4.9041456e+00
   1.6225000e+03  -7.9391275e+00   6.2417526e+00  -7.9391275e+00   6.2417526e+00   1.2021101e+01   4.8311225e+00
   1.6250000e+03  -7.9920740e+00   6.2637240e+00  -7.9920740e+00   6.2637240e+00   1.1995908e+01   4.7590850e+00
   1.6275000e+03  -8.0450609e+00   6.2857514e+00  -8.0450609e+00   6.2857514e+00   1.1970009e+01   4.6880280e+00
   1.6300000e+03  -8.0980879e+00   6.3078348e+00  -8.0980879e+00   6.3078348e+00   1.1943433e+01   4.6179457e+00
   1.6325000e+03  -8.1511550e+00   6.3299740e+00  -8.1511550e+00   6.3299740e+00   1.1916206e+01   4.5488317e+00
   1.6350000e+03  -8.2042621e+00   6.3521691e+00  -8.2042621e+00   6.3521691e+00   1.1888357e+01   4.4806795e+00
   1.6375000e+03  -8.2574092e+00   6.3744200e+00  -8.2574092e+00   6.3744200e+00   1.1859910e+01   4.4134819e+00
   1.6400000e+03  -8.3105962e+00   6.3967266e+00  -8.3105962e+00   6.3967266e+00   1.1830891e+01   4.3472314e+00
   1.6425000e+03  -8.3638229e+00   6.4190888e+00  -8.3638229e+00   6.4190888e+00   1.1801324e+01   4.2819202e+00
   1.6450000e+03  -8.4170894e+00   6.4415067e+00  -8.4170894e+00   6.4415067e+00   1.1771234e+01   4.2175401e+00
   1.6475000e+03  -8.4703955e+00   6.4639801e+00  -8.4703955e+00   6.4639801e+00   1.1740643e+01   4.1540826e+00
   1.6500000e+03  -8.5237411e+00   6.4865090e+00  -8.5237411e+00   6.4865090e+00   1.1709574e+01   4.0915390e+00
   1.6525000e+03  -8.5771263e+00   6.5090934e+00  -8.5771263e+00   6.5090934e+00   1.1678047e+01   4.0299004e+00
   1.6550000e+03  -8.6305508e+00   6.5317331e+00  -8.6305508e+00   6.5317331e+00   1.1646085e+01   3.9691576e+00
   1.6575000e+03  -8.6840146e+00   6.5544282e+00  -8.6840146e+00   6.5544282e+00   1.1613707e+01   3.9093012e+00
   1.6600000e+03  -8.7375176e+00   6.5771785e+00  -8.7375176e+00   6.5771785e+00   1.1580933e+01   3.8503216e+00
   1.6625000e+03  -8.7910599e+00   6.5999841e+00  -8.7910599e+00   6.5999841e+00   1.1547782e+01   3.7922092e+00
   1.6650000e+03  -8.8446411e+00   6.6228448e+00  -8.8446411e+00   6.6228448e+00   1.1514272e+01   3.7349542e+00
   1.6675000e+03  -8.8982614e+00   6.6457606e+00  -8.8982614e+00   6.6457606e+00   1.1480421e+01   3.6785466e+00
   1.6700000e+03  -8.9519206e+00   6.6687315e+00  -8.9519206e+00   6.6687315e+00   1.1446247e+01   3.6229763e+00
   1.6725000e+03  -9.0056186e+00   6.6917573e+00  -9.0056186e+00   6.6917573e+00   1.1411766e+01   3.5682333e+00
   1.6750000e+03  -9.0593554e+00   6.7148381e+00  -9.0593554e+00   6.7148381e+00   1.1376993e+01   3.5143073e+00
   1.6775000e+03  -9.1131309e+00   6.7379738e+00  -9.1131309e+00   6.7379738e+00   1.1341945e+01   3.4611882e+00
   1.6800000e+03  -9.1669450e+00   6.7611642e+00  -9.1669450e+00   6.7611642e+00   1.1306636e+01   3.4088656e+00
   1.6825000e+03  -9.2207976e+00   6.7844094e+00  -9.2207976e+00   6.7844094e+00   1.1271081e+01   3.3573293e+00
   1.6850000e+03  -9.2746886e+00   6.8077094e+00  -9.2746886e+00   6.8077094e+00   1.1235294e+01   3.3065690e+00
   1.6875000e+03  -9.3286180e+00   6.8310640e+00  -9.3286180e+00   6.8310640e+00   1.1199288e+01   3.2565743e+00
   1.6900000e+03  -9.3825857e+00   6.8544731e+00  -9.3825857e+00   6.8544731e+00   1.1163076e+01   3.2073349e+00
