# Supplementary material for: Optical Constants of Several Multilayer Transition Metal Dichalcogenides Measured by Spectroscopic Ellipsometry in the 300–1700 nm Range: High Index, Anisotropy, and Hyperbolicity
Source: ACS Photonics. 2022 Jun 7;9(7):2398–407. doi: 10.1021/acsphotonics.2c00433 (PMC9306003; doi:10.1021/acsphotonics.2c00433)
Supplement: Supplementary file 2 — ph2c00433_si_002.zip [file ph2c00433_si_002.zip › SI2-permittivities/f3_dataset_WS2_nm_ex1_ex2_ey1_ey2_ez1_ez2.txt]

   1.9300000e+02  -8.1804809e-01   9.1169972e+00  -8.1804809e-01   9.1169972e+00   2.5560051e+01   0.0000000e+00
   1.9400000e+02  -8.0660853e-01   9.1475688e+00  -8.0660853e-01   9.1475688e+00   2.5007749e+01   0.0000000e+00
   1.9500000e+02  -8.0026335e-01   9.1792666e+00  -8.0026335e-01   9.1792666e+00   2.4482975e+01   0.0000000e+00
   1.9600000e+02  -7.9901859e-01   9.2128158e+00  -7.9901859e-01   9.2128158e+00   2.3983741e+01   0.0000000e+00
   1.9700000e+02  -8.0281039e-01   9.2490069e+00  -8.0281039e-01   9.2490069e+00   2.3508244e+01   0.0000000e+00
   1.9800000e+02  -8.1147894e-01   9.2887133e+00  -8.1147894e-01   9.2887133e+00   2.3054849e+01   0.0000000e+00
   1.9900000e+02  -8.2472242e-01   9.3329118e+00  -8.2472242e-01   9.3329118e+00   2.2622065e+01   0.0000000e+00
   2.0000000e+02  -8.4201796e-01   9.3826970e+00  -8.4201796e-01   9.3826970e+00   2.2208534e+01   0.0000000e+00
   2.0100000e+02  -8.6249198e-01   9.4392681e+00  -8.6249198e-01   9.4392681e+00   2.1813014e+01   0.0000000e+00
   2.0200000e+02  -8.8472428e-01   9.5038419e+00  -8.8472428e-01   9.5038419e+00   2.1434366e+01   0.0000000e+00
   2.0300000e+02  -9.0649928e-01   9.5773910e+00  -9.0649928e-01   9.5773910e+00   2.1071547e+01   0.0000000e+00
   2.0400000e+02  -9.2462654e-01   9.6600605e+00  -9.2462654e-01   9.6600605e+00   2.0723597e+01   0.0000000e+00
   2.0500000e+02  -9.3520199e-01   9.7501671e+00  -9.3520199e-01   9.7501671e+00   2.0389633e+01   0.0000000e+00
   2.0600000e+02  -9.3496363e-01   9.8431491e+00  -9.3496363e-01   9.8431491e+00   2.0068838e+01   0.0000000e+00
   2.0700000e+02  -9.2397666e-01   9.9318563e+00  -9.2397666e-01   9.9318563e+00   1.9760460e+01   0.0000000e+00
   2.0800000e+02  -9.0781935e-01   1.0009787e+01  -9.0781935e-01   1.0009787e+01   1.9463801e+01   0.0000000e+00
   2.0900000e+02  -8.9582060e-01   1.0075785e+01  -8.9582060e-01   1.0075785e+01   1.9178217e+01   0.0000000e+00
   2.1000000e+02  -8.9560933e-01   1.0135196e+01  -8.9560933e-01   1.0135196e+01   1.8903107e+01   0.0000000e+00
   2.1100000e+02  -9.0942308e-01   1.0196074e+01  -9.0942308e-01   1.0196074e+01   1.8637914e+01   0.0000000e+00
   2.1200000e+02  -9.3497822e-01   1.0264933e+01  -9.3497822e-01   1.0264933e+01   1.8382121e+01   0.0000000e+00
   2.1300000e+02  -9.6824143e-01   1.0345351e+01  -9.6824143e-01   1.0345351e+01   1.8135244e+01   0.0000000e+00
   2.1400000e+02  -1.0053347e+00   1.0438630e+01  -1.0053347e+00   1.0438630e+01   1.7896833e+01   0.0000000e+00
   2.1500000e+02  -1.0431663e+00   1.0544852e+01  -1.0431663e+00   1.0544852e+01   1.7666467e+01   0.0000000e+00
   2.1600000e+02  -1.0793902e+00   1.0663599e+01  -1.0793902e+00   1.0663599e+01   1.7443753e+01   0.0000000e+00
   2.1700000e+02  -1.1121788e+00   1.0794312e+01  -1.1121788e+00   1.0794312e+01   1.7228323e+01   0.0000000e+00
   2.1800000e+02  -1.1400102e+00   1.0936425e+01  -1.1400102e+00   1.0936425e+01   1.7019831e+01   0.0000000e+00
   2.1900000e+02  -1.1615182e+00   1.1089384e+01  -1.1615182e+00   1.1089384e+01   1.6817955e+01   0.0000000e+00
   2.2000000e+02  -1.1753986e+00   1.1252628e+01  -1.1753986e+00   1.1252628e+01   1.6622389e+01   0.0000000e+00
   2.2100000e+02  -1.1803583e+00   1.1425543e+01  -1.1803583e+00   1.1425543e+01   1.6432850e+01   0.0000000e+00
   2.2200000e+02  -1.1750920e+00   1.1607420e+01  -1.1750920e+00   1.1607420e+01   1.6249067e+01   0.0000000e+00
   2.2300000e+02  -1.1582822e+00   1.1797410e+01  -1.1582822e+00   1.1797410e+01   1.6070789e+01   0.0000000e+00
   2.2400000e+02  -1.1286141e+00   1.1994486e+01  -1.1286141e+00   1.1994486e+01   1.5897775e+01   0.0000000e+00
   2.2500000e+02  -1.0848061e+00   1.2197402e+01  -1.0848061e+00   1.2197402e+01   1.5729803e+01   0.0000000e+00
   2.2600000e+02  -1.0256539e+00   1.2404666e+01  -1.0256539e+00   1.2404666e+01   1.5566659e+01   0.0000000e+00
   2.2700000e+02  -9.5008600e-01   1.2614525e+01  -9.5008600e-01   1.2614525e+01   1.5408142e+01   0.0000000e+00
   2.2800000e+02  -8.5723151e-01   1.2824954e+01  -8.5723151e-01   1.2824954e+01   1.5254063e+01   0.0000000e+00
   2.2900000e+02  -7.4649576e-01   1.3033674e+01  -7.4649576e-01   1.3033674e+01   1.5104243e+01   0.0000000e+00
   2.3000000e+02  -6.1764089e-01   1.3238179e+01  -6.1764089e-01   1.3238179e+01   1.4958512e+01   0.0000000e+00
   2.3100000e+02  -4.7086527e-01   1.3435803e+01  -4.7086527e-01   1.3435803e+01   1.4816707e+01   0.0000000e+00
   2.3200000e+02  -3.0687413e-01   1.3623798e+01  -3.0687413e-01   1.3623798e+01   1.4678677e+01   0.0000000e+00
   2.3300000e+02  -1.2693270e-01   1.3799454e+01  -1.2693270e-01   1.3799454e+01   1.4544277e+01   0.0000000e+00
   2.3400000e+02   6.7107757e-02   1.3960226e+01   6.7107757e-02   1.3960226e+01   1.4413368e+01   0.0000000e+00
   2.3500000e+02   2.7281971e-01   1.4103893e+01   2.7281971e-01   1.4103893e+01   1.4285820e+01   0.0000000e+00
   2.3600000e+02   4.8725150e-01   1.4228707e+01   4.8725150e-01   1.4228707e+01   1.4161509e+01   0.0000000e+00
   2.3700000e+02   7.0702481e-01   1.4333549e+01   7.0702481e-01   1.4333549e+01   1.4040316e+01   0.0000000e+00
   2.3800000e+02   9.2847615e-01   1.4418055e+01   9.2847615e-01   1.4418055e+01   1.3922128e+01   0.0000000e+00
   2.3900000e+02   1.1478362e+00   1.4482709e+01   1.1478362e+00   1.4482709e+01   1.3806838e+01   0.0000000e+00
   2.4000000e+02   1.3614375e+00   1.4528898e+01   1.3614375e+00   1.4528898e+01   1.3694344e+01   0.0000000e+00
   2.4100000e+02   1.5659400e+00   1.4558918e+01   1.5659400e+00   1.4558918e+01   1.3584548e+01   0.0000000e+00
   2.4200000e+02   1.7585637e+00   1.4575924e+01   1.7585637e+00   1.4575924e+01   1.3477356e+01   0.0000000e+00
   2.4300000e+02   1.9373250e+00   1.4583846e+01   1.9373250e+00   1.4583846e+01   1.3372681e+01   0.0000000e+00
   2.4400000e+02   2.1012742e+00   1.4587243e+01   2.1012742e+00   1.4587243e+01   1.3270436e+01   0.0000000e+00
   2.4500000e+02   2.2507424e+00   1.4591110e+01   2.2507424e+00   1.4591110e+01   1.3170541e+01   0.0000000e+00
   2.4600000e+02   2.3876021e+00   1.4600600e+01   2.3876021e+00   1.4600600e+01   1.3072918e+01   0.0000000e+00
   2.4700000e+02   2.5155378e+00   1.4620625e+01   2.5155378e+00   1.4620625e+01   1.2977492e+01   0.0000000e+00
   2.4800000e+02   2.6402880e+00   1.4655248e+01   2.6402880e+00   1.4655248e+01   1.2884194e+01   0.0000000e+00
   2.4900000e+02   2.7697474e+00   1.4706796e+01   2.7697474e+00   1.4706796e+01   1.2792953e+01   0.0000000e+00
   2.5000000e+02   2.9136993e+00   1.4774622e+01   2.9136993e+00   1.4774622e+01   1.2703707e+01   0.0000000e+00
   2.5100000e+02   3.0828092e+00   1.4853643e+01   3.0828092e+00   1.4853643e+01   1.2616390e+01   0.0000000e+00
   2.5200000e+02   3.2864669e+00   1.4933118e+01   3.2864669e+00   1.4933118e+01   1.2530945e+01   0.0000000e+00
   2.5300000e+02   3.5293928e+00   1.4996624e+01   3.5293928e+00   1.4996624e+01   1.2447313e+01   0.0000000e+00
   2.5400000e+02   3.8078482e+00   1.5024476e+01   3.8078482e+00   1.5024476e+01   1.2365439e+01   0.0000000e+00
   2.5500000e+02   4.1075292e+00   1.4998980e+01   4.1075292e+00   1.4998980e+01   1.2285270e+01   0.0000000e+00
   2.5600000e+02   4.4054724e+00   1.4910898e+01   4.4054724e+00   1.4910898e+01   1.2206755e+01   0.0000000e+00
   2.5700000e+02   4.6762628e+00   1.4763569e+01   4.6762628e+00   1.4763569e+01   1.2129845e+01   0.0000000e+00
   2.5800000e+02   4.8995970e+00   1.4571958e+01   4.8995970e+00   1.4571958e+01   1.2054494e+01   0.0000000e+00
   2.5900000e+02   5.0651243e+00   1.4357337e+01   5.0651243e+00   1.4357337e+01   1.1980655e+01   0.0000000e+00
   2.6000000e+02   5.1727754e+00   1.4141023e+01   5.1727754e+00   1.4141023e+01   1.1908286e+01   0.0000000e+00
   2.6100000e+02   5.2298987e+00   1.3940165e+01   5.2298987e+00   1.3940165e+01   1.1837344e+01   0.0000000e+00
   2.6200000e+02   5.2476432e+00   1.3766351e+01   5.2476432e+00   1.3766351e+01   1.1767790e+01   0.0000000e+00
   2.6300000e+02   5.2382180e+00   1.3626122e+01   5.2382180e+00   1.3626122e+01   1.1699584e+01   0.0000000e+00
   2.6400000e+02   5.2134430e+00   1.3522188e+01   5.2134430e+00   1.3522188e+01   1.1632690e+01   0.0000000e+00
   2.6500000e+02   5.1843008e+00   1.3454523e+01   5.1843008e+00   1.3454523e+01   1.1567070e+01   0.0000000e+00
   2.6600000e+02   5.1610174e+00   1.3420974e+01   5.1610174e+00   1.3420974e+01   1.1502690e+01   0.0000000e+00
   2.6700000e+02   5.1532386e+00   1.3417325e+01   5.1532386e+00   1.3417325e+01   1.1439518e+01   0.0000000e+00
   2.6800000e+02   5.1699318e+00   1.3436897e+01   5.1699318e+00   1.3436897e+01   1.1377520e+01   0.0000000e+00
   2.6900000e+02   5.2186845e+00   1.3469945e+01   5.2186845e+00   1.3469945e+01   1.1316665e+01   0.0000000e+00
   2.7000000e+02   5.3041820e+00   1.3503350e+01   5.3041820e+00   1.3503350e+01   1.1256923e+01   0.0000000e+00
   2.7100000e+02   5.4260139e+00   1.3521360e+01   5.4260139e+00   1.3521360e+01   1.1198265e+01   0.0000000e+00
   2.7200000e+02   5.5766557e+00   1.3508062e+01   5.5766557e+00   1.3508062e+01   1.1140664e+01   0.0000000e+00
   2.7300000e+02   5.7411658e+00   1.3451504e+01   5.7411658e+00   1.3451504e+01   1.1084091e+01   0.0000000e+00
   2.7400000e+02   5.8998913e+00   1.3347846e+01   5.8998913e+00   1.3347846e+01   1.1028521e+01   0.0000000e+00
   2.7500000e+02   6.0337186e+00   1.3203055e+01   6.0337186e+00   1.3203055e+01   1.0973929e+01   0.0000000e+00
   2.7600000e+02   6.1293276e+00   1.3030781e+01   6.1293276e+00   1.3030781e+01   1.0920289e+01   0.0000000e+00
   2.7700000e+02   6.1817189e+00   1.2847618e+01   6.1817189e+00   1.2847618e+01   1.0867578e+01   0.0000000e+00
   2.7800000e+02   6.1933304e+00   1.2668474e+01   6.1933304e+00   1.2668474e+01   1.0815774e+01   0.0000000e+00
   2.7900000e+02   6.1711708e+00   1.2503973e+01   6.1711708e+00   1.2503973e+01   1.0764854e+01   0.0000000e+00
   2.8000000e+02   6.1238455e+00   1.2360062e+01   6.1238455e+00   1.2360062e+01   1.0714796e+01   0.0000000e+00
   2.8100000e+02   6.0595233e+00   1.2238921e+01   6.0595233e+00   1.2238921e+01   1.0665580e+01   0.0000000e+00
   2.8200000e+02   5.9849676e+00   1.2140247e+01   5.9849676e+00   1.2140247e+01   1.0617185e+01   0.0000000e+00
   2.8300000e+02   5.9053129e+00   1.2062361e+01   5.9053129e+00   1.2062361e+01   1.0569593e+01   0.0000000e+00
   2.8400000e+02   5.8242261e+00   1.2002996e+01   5.8242261e+00   1.2002996e+01   1.0522784e+01   0.0000000e+00
   2.8500000e+02   5.7442017e+00   1.1959761e+01   5.7442017e+00   1.1959761e+01   1.0476740e+01   0.0000000e+00
   2.8600000e+02   5.6668612e+00   1.1930394e+01   5.6668612e+00   1.1930394e+01   1.0431443e+01   0.0000000e+00
   2.8700000e+02   5.5932049e+00   1.1912869e+01   5.5932049e+00   1.1912869e+01   1.0386876e+01   0.0000000e+00
   2.8800000e+02   5.5238043e+00   1.1905431e+01   5.5238043e+00   1.1905431e+01   1.0343022e+01   0.0000000e+00
   2.8900000e+02   5.4589434e+00   1.1906584e+01   5.4589434e+00   1.1906584e+01   1.0299865e+01   0.0000000e+00
   2.9000000e+02   5.3987161e+00   1.1915069e+01   5.3987161e+00   1.1915069e+01   1.0257389e+01   0.0000000e+00
   2.9100000e+02   5.3430954e+00   1.1929825e+01   5.3430954e+00   1.1929825e+01   1.0215580e+01   0.0000000e+00
   2.9200000e+02   5.2919784e+00   1.1949965e+01   5.2919784e+00   1.1949965e+01   1.0174421e+01   0.0000000e+00
   2.9300000e+02   5.2452176e+00   1.1974743e+01   5.2452176e+00   1.1974743e+01   1.0133900e+01   0.0000000e+00
   2.9400000e+02   5.2026410e+00   1.2003529e+01   5.2026410e+00   1.2003529e+01   1.0094001e+01   0.0000000e+00
   2.9500000e+02   5.1640657e+00   1.2035791e+01   5.1640657e+00   1.2035791e+01   1.0054711e+01   0.0000000e+00
   2.9600000e+02   5.1293057e+00   1.2071077e+01   5.1293057e+00   1.2071077e+01   1.0016018e+01   0.0000000e+00
   2.9700000e+02   5.0981778e+00   1.2108999e+01   5.0981778e+00   1.2108999e+01   9.9779073e+00   0.0000000e+00
   2.9800000e+02   5.0705042e+00   1.2149224e+01   5.0705042e+00   1.2149224e+01   9.9403678e+00   0.0000000e+00
   2.9900000e+02   5.0461146e+00   1.2191466e+01   5.0461146e+00   1.2191466e+01   9.9033870e+00   0.0000000e+00
   3.0000000e+02   5.0248469e+00   1.2235474e+01   5.0248469e+00   1.2235474e+01   9.8669532e+00   0.0000000e+00
   3.0100000e+02   5.0065472e+00   1.2281030e+01   5.0065472e+00   1.2281030e+01   9.8310548e+00   0.0000000e+00
   3.0200000e+02   4.9910698e+00   1.2327943e+01   4.9910698e+00   1.2327943e+01   9.7956808e+00   0.0000000e+00
   3.0300000e+02   4.9782772e+00   1.2376045e+01   4.9782772e+00   1.2376045e+01   9.7608203e+00   0.0000000e+00
   3.0400000e+02   4.9680386e+00   1.2425187e+01   4.9680386e+00   1.2425187e+01   9.7264627e+00   0.0000000e+00
   3.0500000e+02   4.9602306e+00   1.2475235e+01   4.9602306e+00   1.2475235e+01   9.6925979e+00   0.0000000e+00
   3.0600000e+02   4.9547354e+00   1.2526072e+01   4.9547354e+00   1.2526072e+01   9.6592157e+00   0.0000000e+00
   3.0700000e+02   4.9514412e+00   1.2577593e+01   4.9514412e+00   1.2577593e+01   9.6263066e+00   0.0000000e+00
   3.0800000e+02   4.9502409e+00   1.2629705e+01   4.9502409e+00   1.2629705e+01   9.5938610e+00   0.0000000e+00
   3.0900000e+02   4.9510319e+00   1.2682323e+01   4.9510319e+00   1.2682323e+01   9.5618697e+00   0.0000000e+00
   3.1000000e+02   4.9537157e+00   1.2735374e+01   4.9537157e+00   1.2735374e+01   9.5303238e+00   0.0000000e+00
   3.1100000e+02   4.9581970e+00   1.2788792e+01   4.9581970e+00   1.2788792e+01   9.4992144e+00   0.0000000e+00
   3.1200000e+02   4.9643836e+00   1.2842518e+01   4.9643836e+00   1.2842518e+01   9.4685330e+00   0.0000000e+00
   3.1300000e+02   4.9721860e+00   1.2896503e+01   4.9721860e+00   1.2896503e+01   9.4382714e+00   0.0000000e+00
   3.1400000e+02   4.9815168e+00   1.2950702e+01   4.9815168e+00   1.2950702e+01   9.4084215e+00   0.0000000e+00
   3.1500000e+02   4.9922903e+00   1.3005079e+01   4.9922903e+00   1.3005079e+01   9.3789752e+00   0.0000000e+00
   3.1600000e+02   5.0044228e+00   1.3059606e+01   5.0044228e+00   1.3059606e+01   9.3499251e+00   0.0000000e+00
   3.1700000e+02   5.0178314e+00   1.3114259e+01   5.0178314e+00   1.3114259e+01   9.3212634e+00   0.0000000e+00
   3.1800000e+02   5.0324347e+00   1.3169027e+01   5.0324347e+00   1.3169027e+01   9.2929830e+00   0.0000000e+00
   3.1900000e+02   5.0481523e+00   1.3223901e+01   5.0481523e+00   1.3223901e+01   9.2650767e+00   0.0000000e+00
   3.2000000e+02   5.0649051e+00   1.3278887e+01   5.0649051e+00   1.3278887e+01   9.2375374e+00   0.0000000e+00
   3.2100000e+02   5.0826155e+00   1.3333996e+01   5.0826155e+00   1.3333996e+01   9.2103585e+00   0.0000000e+00
   3.2200000e+02   5.1012095e+00   1.3389256e+01   5.1012095e+00   1.3389256e+01   9.1835332e+00   0.0000000e+00
   3.2300000e+02   5.1206251e+00   1.3444701e+01   5.1206251e+00   1.3444701e+01   9.1570552e+00   0.0000000e+00
   3.2400000e+02   5.1407898e+00   1.3500348e+01   5.1407898e+00   1.3500348e+01   9.1309180e+00   0.0000000e+00
   3.2500000e+02   5.1616000e+00   1.3556263e+01   5.1616000e+00   1.3556263e+01   9.1051154e+00   0.0000000e+00
   3.2600000e+02   5.1829756e+00   1.3612550e+01   5.1829756e+00   1.3612550e+01   9.0796416e+00   0.0000000e+00
   3.2700000e+02   5.2048515e+00   1.3669339e+01   5.2048515e+00   1.3669339e+01   9.0544905e+00   0.0000000e+00
   3.2800000e+02   5.2271812e+00   1.3726795e+01   5.2271812e+00   1.3726795e+01   9.0296565e+00   0.0000000e+00
   3.2900000e+02   5.2499445e+00   1.3785126e+01   5.2499445e+00   1.3785126e+01   9.0051339e+00   0.0000000e+00
   3.3000000e+02   5.2731629e+00   1.3844590e+01   5.2731629e+00   1.3844590e+01   8.9809172e+00   0.0000000e+00
   3.3100000e+02   5.2969208e+00   1.3905500e+01   5.2969208e+00   1.3905500e+01   8.9570011e+00   0.0000000e+00
   3.3200000e+02   5.3214002e+00   1.3968237e+01   5.3214002e+00   1.3968237e+01   8.9333803e+00   0.0000000e+00
   3.3300000e+02   5.3469304e+00   1.4033236e+01   5.3469304e+00   1.4033236e+01   8.9100498e+00   0.0000000e+00
   3.3400000e+02   5.3740592e+00   1.4100973e+01   5.3740592e+00   1.4100973e+01   8.8870044e+00   0.0000000e+00
   3.3500000e+02   5.4036452e+00   1.4171891e+01   5.4036452e+00   1.4171891e+01   8.8642394e+00   0.0000000e+00
   3.3600000e+02   5.4369602e+00   1.4246267e+01   5.4369602e+00   1.4246267e+01   8.8417498e+00   0.0000000e+00
   3.3700000e+02   5.4757561e+00   1.4323957e+01   5.4757561e+00   1.4323957e+01   8.8195312e+00   0.0000000e+00
   3.3800000e+02   5.5221908e+00   1.4403988e+01   5.5221908e+00   1.4403988e+01   8.7975788e+00   0.0000000e+00
   3.3900000e+02   5.5784321e+00   1.4484082e+01   5.5784321e+00   1.4484082e+01   8.7758882e+00   0.0000000e+00
   3.4000000e+02   5.6457680e+00   1.4560373e+01   5.6457680e+00   1.4560373e+01   8.7544550e+00   0.0000000e+00
   3.4100000e+02   5.7233505e+00   1.4627865e+01   5.7233505e+00   1.4627865e+01   8.7332750e+00   0.0000000e+00
   3.4200000e+02   5.8073376e+00   1.4682014e+01   5.8073376e+00   1.4682014e+01   8.7123439e+00   0.0000000e+00
   3.4300000e+02   5.8915280e+00   1.4720872e+01   5.8915280e+00   1.4720872e+01   8.6916577e+00   0.0000000e+00
   3.4400000e+02   5.9696121e+00   1.4746195e+01   5.9696121e+00   1.4746195e+01   8.6712123e+00   0.0000000e+00
   3.4500000e+02   6.0375154e+00   1.4762498e+01   6.0375154e+00   1.4762498e+01   8.6510039e+00   0.0000000e+00
   3.4600000e+02   6.0941997e+00   1.4774923e+01   6.0941997e+00   1.4774923e+01   8.6310285e+00   0.0000000e+00
   3.4700000e+02   6.1408862e+00   1.4787547e+01   6.1408862e+00   1.4787547e+01   8.6112825e+00   0.0000000e+00
   3.4800000e+02   6.1797755e+00   1.4802836e+01   6.1797755e+00   1.4802836e+01   8.5917620e+00   0.0000000e+00
   3.4900000e+02   6.2131020e+00   1.4821893e+01   6.2131020e+00   1.4821893e+01   8.5724636e+00   0.0000000e+00
   3.5000000e+02   6.2426979e+00   1.4844949e+01   6.2426979e+00   1.4844949e+01   8.5533837e+00   0.0000000e+00
   3.5100000e+02   6.2699030e+00   1.4871783e+01   6.2699030e+00   1.4871783e+01   8.5345188e+00   0.0000000e+00
   3.5200000e+02   6.2956292e+00   1.4901997e+01   6.2956292e+00   1.4901997e+01   8.5158655e+00   0.0000000e+00
   3.5300000e+02   6.3204665e+00   1.4935162e+01   6.3204665e+00   1.4935162e+01   8.4974206e+00   0.0000000e+00
   3.5400000e+02   6.3447804e+00   1.4970887e+01   6.3447804e+00   1.4970887e+01   8.4791807e+00   0.0000000e+00
   3.5500000e+02   6.3687863e+00   1.5008844e+01   6.3687863e+00   1.5008844e+01   8.4611428e+00   0.0000000e+00
   3.5600000e+02   6.3926024e+00   1.5048773e+01   6.3926024e+00   1.5048773e+01   8.4433035e+00   0.0000000e+00
   3.5700000e+02   6.4162857e+00   1.5090474e+01   6.4162857e+00   1.5090474e+01   8.4256600e+00   0.0000000e+00
   3.5800000e+02   6.4398559e+00   1.5133802e+01   6.4398559e+00   1.5133802e+01   8.4082092e+00   0.0000000e+00
   3.5900000e+02   6.4633104e+00   1.5178657e+01   6.4633104e+00   1.5178657e+01   8.3909482e+00   0.0000000e+00
   3.6000000e+02   6.4866351e+00   1.5224973e+01   6.4866351e+00   1.5224973e+01   8.3738741e+00   0.0000000e+00
   3.6100000e+02   6.5098103e+00   1.5272720e+01   6.5098103e+00   1.5272720e+01   8.3569840e+00   0.0000000e+00
   3.6200000e+02   6.5328154e+00   1.5321887e+01   6.5328154e+00   1.5321887e+01   8.3402752e+00   0.0000000e+00
   3.6300000e+02   6.5556315e+00   1.5372487e+01   6.5556315e+00   1.5372487e+01   8.3237450e+00   0.0000000e+00
   3.6400000e+02   6.5782431e+00   1.5424550e+01   6.5782431e+00   1.5424550e+01   8.3073907e+00   0.0000000e+00
   3.6500000e+02   6.6006398e+00   1.5478121e+01   6.6006398e+00   1.5478121e+01   8.2912097e+00   0.0000000e+00
   3.6600000e+02   6.6228166e+00   1.5533256e+01   6.6228166e+00   1.5533256e+01   8.2751995e+00   0.0000000e+00
   3.6700000e+02   6.6447751e+00   1.5590024e+01   6.6447751e+00   1.5590024e+01   8.2593575e+00   0.0000000e+00
   3.6800000e+02   6.6665239e+00   1.5648502e+01   6.6665239e+00   1.5648502e+01   8.2436813e+00   0.0000000e+00
   3.6900000e+02   6.6880789e+00   1.5708776e+01   6.6880789e+00   1.5708776e+01   8.2281684e+00   0.0000000e+00
   3.7000000e+02   6.7094639e+00   1.5770939e+01   6.7094639e+00   1.5770939e+01   8.2128165e+00   0.0000000e+00
   3.7100000e+02   6.7307111e+00   1.5835093e+01   6.7307111e+00   1.5835093e+01   8.1976233e+00   0.0000000e+00
   3.7200000e+02   6.7518617e+00   1.5901344e+01   6.7518617e+00   1.5901344e+01   8.1825864e+00   0.0000000e+00
   3.7300000e+02   6.7729660e+00   1.5969804e+01   6.7729660e+00   1.5969804e+01   8.1677037e+00   0.0000000e+00
   3.7400000e+02   6.7940847e+00   1.6040592e+01   6.7940847e+00   1.6040592e+01   8.1529729e+00   0.0000000e+00
   3.7500000e+02   6.8152890e+00   1.6113831e+01   6.8152890e+00   1.6113831e+01   8.1383919e+00   0.0000000e+00
   3.7600000e+02   6.8366613e+00   1.6189647e+01   6.8366613e+00   1.6189647e+01   8.1239585e+00   0.0000000e+00
   3.7700000e+02   6.8582963e+00   1.6268171e+01   6.8582963e+00   1.6268171e+01   8.1096707e+00   0.0000000e+00
   3.7800000e+02   6.8803019e+00   1.6349538e+01   6.8803019e+00   1.6349538e+01   8.0955265e+00   0.0000000e+00
   3.7900000e+02   6.9027997e+00   1.6433885e+01   6.9027997e+00   1.6433885e+01   8.0815237e+00   0.0000000e+00
   3.8000000e+02   6.9259261e+00   1.6521349e+01   6.9259261e+00   1.6521349e+01   8.0676606e+00   0.0000000e+00
   3.8100000e+02   6.9498339e+00   1.6612073e+01   6.9498339e+00   1.6612073e+01   8.0539350e+00   0.0000000e+00
   3.8200000e+02   6.9746927e+00   1.6706197e+01   6.9746927e+00   1.6706197e+01   8.0403452e+00   0.0000000e+00
   3.8300000e+02   7.0006906e+00   1.6803860e+01   7.0006906e+00   1.6803860e+01   8.0268892e+00   0.0000000e+00
   3.8400000e+02   7.0280352e+00   1.6905202e+01   7.0280352e+00   1.6905202e+01   8.0135653e+00   0.0000000e+00
   3.8500000e+02   7.0569554e+00   1.7010357e+01   7.0569554e+00   1.7010357e+01   8.0003716e+00   0.0000000e+00
   3.8600000e+02   7.0877020e+00   1.7119456e+01   7.0877020e+00   1.7119456e+01   7.9873064e+00   0.0000000e+00
   3.8700000e+02   7.1205500e+00   1.7232623e+01   7.1205500e+00   1.7232623e+01   7.9743678e+00   0.0000000e+00
   3.8800000e+02   7.1557993e+00   1.7349974e+01   7.1557993e+00   1.7349974e+01   7.9615543e+00   0.0000000e+00
   3.8900000e+02   7.1937764e+00   1.7471610e+01   7.1937764e+00   1.7471610e+01   7.9488642e+00   0.0000000e+00
   3.9000000e+02   7.2348359e+00   1.7597623e+01   7.2348359e+00   1.7597623e+01   7.9362957e+00   0.0000000e+00
   3.9100000e+02   7.2793616e+00   1.7728083e+01   7.2793616e+00   1.7728083e+01   7.9238473e+00   0.0000000e+00
   3.9200000e+02   7.3277673e+00   1.7863041e+01   7.3277673e+00   1.7863041e+01   7.9115173e+00   0.0000000e+00
   3.9300000e+02   7.3804981e+00   1.8002523e+01   7.3804981e+00   1.8002523e+01   7.8993043e+00   0.0000000e+00
   3.9400000e+02   7.4380309e+00   1.8146521e+01   7.4380309e+00   1.8146521e+01   7.8872067e+00   0.0000000e+00
   3.9500000e+02   7.5008740e+00   1.8294995e+01   7.5008740e+00   1.8294995e+01   7.8752229e+00   0.0000000e+00
   3.9600000e+02   7.5695672e+00   1.8447861e+01   7.5695672e+00   1.8447861e+01   7.8633515e+00   0.0000000e+00
   3.9700000e+02   7.6446807e+00   1.8604987e+01   7.6446807e+00   1.8604987e+01   7.8515911e+00   0.0000000e+00
   3.9800000e+02   7.7268125e+00   1.8766185e+01   7.7268125e+00   1.8766185e+01   7.8399401e+00   0.0000000e+00
   3.9900000e+02   7.8165860e+00   1.8931202e+01   7.8165860e+00   1.8931202e+01   7.8283972e+00   0.0000000e+00
   4.0000000e+02   7.9146452e+00   1.9099715e+01   7.9146452e+00   1.9099715e+01   7.8169609e+00   0.0000000e+00
   4.0100000e+02   8.0216491e+00   1.9271319e+01   8.0216491e+00   1.9271319e+01   7.8056300e+00   0.0000000e+00
   4.0200000e+02   8.1382638e+00   1.9445518e+01   8.1382638e+00   1.9445518e+01   7.7944030e+00   0.0000000e+00
   4.0300000e+02   8.2651530e+00   1.9621721e+01   8.2651530e+00   1.9621721e+01   7.7832787e+00   0.0000000e+00
   4.0400000e+02   8.4029660e+00   1.9799225e+01   8.4029660e+00   1.9799225e+01   7.7722558e+00   0.0000000e+00
   4.0500000e+02   8.5523229e+00   1.9977214e+01   8.5523229e+00   1.9977214e+01   7.7613329e+00   0.0000000e+00
   4.0600000e+02   8.7137977e+00   2.0154752e+01   8.7137977e+00   2.0154752e+01   7.7505088e+00   0.0000000e+00
   4.0700000e+02   8.8878978e+00   2.0330774e+01   8.8878978e+00   2.0330774e+01   7.7397823e+00   0.0000000e+00
   4.0800000e+02   9.0750417e+00   2.0504088e+01   9.0750417e+00   2.0504088e+01   7.7291522e+00   0.0000000e+00
   4.0900000e+02   9.2755333e+00   2.0673378e+01   9.2755333e+00   2.0673378e+01   7.7186172e+00   0.0000000e+00
   4.1000000e+02   9.4895343e+00   2.0837204e+01   9.4895343e+00   2.0837204e+01   7.7081762e+00   0.0000000e+00
   4.1100000e+02   9.7170374e+00   2.0994020e+01   9.7170374e+00   2.0994020e+01   7.6978280e+00   0.0000000e+00
   4.1200000e+02   9.9578312e+00   2.1142180e+01   9.9578312e+00   2.1142180e+01   7.6875715e+00   0.0000000e+00
   4.1300000e+02   1.0211461e+01   2.1279976e+01   1.0211461e+01   2.1279976e+01   7.6774056e+00   0.0000000e+00
   4.1400000e+02   1.0477218e+01   2.1405676e+01   1.0477218e+01   2.1405676e+01   7.6673291e+00   0.0000000e+00
   4.1500000e+02   1.0754112e+01   2.1517554e+01   1.0754112e+01   2.1517554e+01   7.6573409e+00   0.0000000e+00
   4.1600000e+02   1.1040855e+01   2.1613941e+01   1.1040855e+01   2.1613941e+01   7.6474401e+00   0.0000000e+00
   4.1700000e+02   1.1335851e+01   2.1693281e+01   1.1335851e+01   2.1693281e+01   7.6376255e+00   0.0000000e+00
   4.1800000e+02   1.1637201e+01   2.1754188e+01   1.1637201e+01   2.1754188e+01   7.6278961e+00   0.0000000e+00
   4.1900000e+02   1.1942713e+01   2.1795513e+01   1.1942713e+01   2.1795513e+01   7.6182509e+00   0.0000000e+00
   4.2000000e+02   1.2249938e+01   2.1816405e+01   1.2249938e+01   2.1816405e+01   7.6086888e+00   0.0000000e+00
   4.2100000e+02   1.2556205e+01   2.1816371e+01   1.2556205e+01   2.1816371e+01   7.5992089e+00   0.0000000e+00
   4.2200000e+02   1.2858689e+01   2.1795331e+01   1.2858689e+01   2.1795331e+01   7.5898103e+00   0.0000000e+00
   4.2300000e+02   1.3154474e+01   2.1753656e+01   1.3154474e+01   2.1753656e+01   7.5804918e+00   0.0000000e+00
   4.2400000e+02   1.3440639e+01   2.1692198e+01   1.3440639e+01   2.1692198e+01   7.5712527e+00   0.0000000e+00
   4.2500000e+02   1.3714343e+01   2.1612302e+01   1.3714343e+01   2.1612302e+01   7.5620920e+00   0.0000000e+00
   4.2600000e+02   1.3972921e+01   2.1515793e+01   1.3972921e+01   2.1515793e+01   7.5530086e+00   0.0000000e+00
   4.2700000e+02   1.4213971e+01   2.1404951e+01   1.4213971e+01   2.1404951e+01   7.5440019e+00   0.0000000e+00
   4.2800000e+02   1.4435434e+01   2.1282453e+01   1.4435434e+01   2.1282453e+01   7.5350708e+00   0.0000000e+00
   4.2900000e+02   1.4635649e+01   2.1151329e+01   1.4635649e+01   2.1151329e+01   7.5262144e+00   0.0000000e+00
   4.3000000e+02   1.4813431e+01   2.1014890e+01   1.4813431e+01   2.1014890e+01   7.5174320e+00   0.0000000e+00
   4.3100000e+02   1.4968104e+01   2.0876643e+01   1.4968104e+01   2.0876643e+01   7.5087227e+00   0.0000000e+00
   4.3200000e+02   1.5099529e+01   2.0740200e+01   1.5099529e+01   2.0740200e+01   7.5000855e+00   0.0000000e+00
   4.3300000e+02   1.5208106e+01   2.0609196e+01   1.5208106e+01   2.0609196e+01   7.4915198e+00   0.0000000e+00
   4.3400000e+02   1.5294769e+01   2.0487211e+01   1.5294769e+01   2.0487211e+01   7.4830247e+00   0.0000000e+00
   4.3500000e+02   1.5360963e+01   2.0377693e+01   1.5360963e+01   2.0377693e+01   7.4745993e+00   0.0000000e+00
   4.3600000e+02   1.5408621e+01   2.0283894e+01   1.5408621e+01   2.0283894e+01   7.4662429e+00   0.0000000e+00
   4.3700000e+02   1.5440125e+01   2.0208811e+01   1.5440125e+01   2.0208811e+01   7.4579548e+00   0.0000000e+00
   4.3800000e+02   1.5458270e+01   2.0155144e+01   1.5458270e+01   2.0155144e+01   7.4497341e+00   0.0000000e+00
   4.3900000e+02   1.5466230e+01   2.0125247e+01   1.5466230e+01   2.0125247e+01   7.4415801e+00   0.0000000e+00
   4.4000000e+02   1.5467519e+01   2.0121096e+01   1.5467519e+01   2.0121096e+01   7.4334920e+00   0.0000000e+00
   4.4100000e+02   1.5465957e+01   2.0144255e+01   1.5465957e+01   2.0144255e+01   7.4254691e+00   0.0000000e+00
   4.4200000e+02   1.5465639e+01   2.0195839e+01   1.5465639e+01   2.0195839e+01   7.4175108e+00   0.0000000e+00
   4.4300000e+02   1.5470903e+01   2.0276477e+01   1.5470903e+01   2.0276477e+01   7.4096162e+00   0.0000000e+00
   4.4400000e+02   1.5486296e+01   2.0386273e+01   1.5486296e+01   2.0386273e+01   7.4017846e+00   0.0000000e+00
   4.4500000e+02   1.5516531e+01   2.0524754e+01   1.5516531e+01   2.0524754e+01   7.3940155e+00   0.0000000e+00
   4.4600000e+02   1.5566445e+01   2.0690818e+01   1.5566445e+01   2.0690818e+01   7.3863080e+00   0.0000000e+00
   4.4700000e+02   1.5640932e+01   2.0882671e+01   1.5640932e+01   2.0882671e+01   7.3786616e+00   0.0000000e+00
   4.4800000e+02   1.5744864e+01   2.1097769e+01   1.5744864e+01   2.1097769e+01   7.3710755e+00   0.0000000e+00
   4.4900000e+02   1.5882986e+01   2.1332756e+01   1.5882986e+01   2.1332756e+01   7.3635491e+00   0.0000000e+00
   4.5000000e+02   1.6059785e+01   2.1583413e+01   1.6059785e+01   2.1583413e+01   7.3560817e+00   0.0000000e+00
   4.5100000e+02   1.6279332e+01   2.1844625e+01   1.6279332e+01   2.1844625e+01   7.3486728e+00   0.0000000e+00
   4.5200000e+02   1.6545088e+01   2.2110381e+01   1.6545088e+01   2.2110381e+01   7.3413216e+00   0.0000000e+00
   4.5300000e+02   1.6859698e+01   2.2373813e+01   1.6859698e+01   2.2373813e+01   7.3340276e+00   0.0000000e+00
   4.5400000e+02   1.7224762e+01   2.2627291e+01   1.7224762e+01   2.2627291e+01   7.3267902e+00   0.0000000e+00
   4.5500000e+02   1.7640607e+01   2.2862583e+01   1.7640607e+01   2.2862583e+01   7.3196087e+00   0.0000000e+00
   4.5600000e+02   1.8106092e+01   2.3071088e+01   1.8106092e+01   2.3071088e+01   7.3124826e+00   0.0000000e+00
   4.5700000e+02   1.8618444e+01   2.3244138e+01   1.8618444e+01   2.3244138e+01   7.3054112e+00   0.0000000e+00
   4.5800000e+02   1.9173180e+01   2.3373364e+01   1.9173180e+01   2.3373364e+01   7.2983940e+00   0.0000000e+00
   4.5900000e+02   1.9764119e+01   2.3451098e+01   1.9764119e+01   2.3451098e+01   7.2914305e+00   0.0000000e+00
   4.6000000e+02   2.0383512e+01   2.3470784e+01   2.0383512e+01   2.3470784e+01   7.2845200e+00   0.0000000e+00
   4.6100000e+02   2.1022291e+01   2.3427364e+01   2.1022291e+01   2.3427364e+01   7.2776620e+00   0.0000000e+00
   4.6200000e+02   2.1670427e+01   2.3317591e+01   2.1670427e+01   2.3317591e+01   7.2708559e+00   0.0000000e+00
   4.6300000e+02   2.2317376e+01   2.3140232e+01   2.2317376e+01   2.3140232e+01   7.2641013e+00   0.0000000e+00
   4.6400000e+02   2.2952569e+01   2.2896147e+01   2.2952569e+01   2.2896147e+01   7.2573975e+00   0.0000000e+00
   4.6500000e+02   2.3565913e+01   2.2588218e+01   2.3565913e+01   2.2588218e+01   7.2507441e+00   0.0000000e+00
   4.6600000e+02   2.4148234e+01   2.2221150e+01   2.4148234e+01   2.2221150e+01   7.2441405e+00   0.0000000e+00
   4.6700000e+02   2.4691646e+01   2.1801155e+01   2.4691646e+01   2.1801155e+01   7.2375863e+00   0.0000000e+00
   4.6800000e+02   2.5189806e+01   2.1335570e+01   2.5189806e+01   2.1335570e+01   7.2310808e+00   0.0000000e+00
   4.6900000e+02   2.5638045e+01   2.0832433e+01   2.5638045e+01   2.0832433e+01   7.2246237e+00   0.0000000e+00
   4.7000000e+02   2.6033377e+01   2.0300074e+01   2.6033377e+01   2.0300074e+01   7.2182144e+00   0.0000000e+00
   4.7100000e+02   2.6374415e+01   1.9746744e+01   2.6374415e+01   1.9746744e+01   7.2118524e+00   0.0000000e+00
   4.7200000e+02   2.6661198e+01   1.9180305e+01   2.6661198e+01   1.9180305e+01   7.2055373e+00   0.0000000e+00
   4.7300000e+02   2.6894977e+01   1.8607996e+01   2.6894977e+01   1.8607996e+01   7.1992686e+00   0.0000000e+00
   4.7400000e+02   2.7077969e+01   1.8036281e+01   2.7077969e+01   1.8036281e+01   7.1930458e+00   0.0000000e+00
   4.7500000e+02   2.7213119e+01   1.7470759e+01   2.7213119e+01   1.7470759e+01   7.1868684e+00   0.0000000e+00
   4.7600000e+02   2.7303870e+01   1.6916144e+01   2.7303870e+01   1.6916144e+01   7.1807360e+00   0.0000000e+00
   4.7700000e+02   2.7353962e+01   1.6376284e+01   2.7353962e+01   1.6376284e+01   7.1746482e+00   0.0000000e+00
   4.7800000e+02   2.7367265e+01   1.5854222e+01   2.7367265e+01   1.5854222e+01   7.1686045e+00   0.0000000e+00
   4.7900000e+02   2.7347643e+01   1.5352271e+01   2.7347643e+01   1.5352271e+01   7.1626044e+00   0.0000000e+00
   4.8000000e+02   2.7298855e+01   1.4872103e+01   2.7298855e+01   1.4872103e+01   7.1566476e+00   0.0000000e+00
   4.8100000e+02   2.7224477e+01   1.4414848e+01   2.7224477e+01   1.4414848e+01   7.1507336e+00   0.0000000e+00
   4.8200000e+02   2.7127862e+01   1.3981178e+01   2.7127862e+01   1.3981178e+01   7.1448620e+00   0.0000000e+00
   4.8300000e+02   2.7012105e+01   1.3571397e+01   2.7012105e+01   1.3571397e+01   7.1390323e+00   0.0000000e+00
   4.8400000e+02   2.6880036e+01   1.3185514e+01   2.6880036e+01   1.3185514e+01   7.1332442e+00   0.0000000e+00
   4.8500000e+02   2.6734220e+01   1.2823316e+01   2.6734220e+01   1.2823316e+01   7.1274973e+00   0.0000000e+00
   4.8600000e+02   2.6576963e+01   1.2484421e+01   2.6576963e+01   1.2484421e+01   7.1217911e+00   0.0000000e+00
   4.8700000e+02   2.6410334e+01   1.2168329e+01   2.6410334e+01   1.2168329e+01   7.1161253e+00   0.0000000e+00
   4.8800000e+02   2.6236178e+01   1.1874464e+01   2.6236178e+01   1.1874464e+01   7.1104994e+00   0.0000000e+00
   4.8900000e+02   2.6056141e+01   1.1602204e+01   2.6056141e+01   1.1602204e+01   7.1049131e+00   0.0000000e+00
   4.9000000e+02   2.5871693e+01   1.1350913e+01   2.5871693e+01   1.1350913e+01   7.0993660e+00   0.0000000e+00
   4.9100000e+02   2.5684151e+01   1.1119956e+01   2.5684151e+01   1.1119956e+01   7.0938577e+00   0.0000000e+00
   4.9200000e+02   2.5494704e+01   1.0908720e+01   2.5494704e+01   1.0908720e+01   7.0883878e+00   0.0000000e+00
   4.9300000e+02   2.5304433e+01   1.0716624e+01   2.5304433e+01   1.0716624e+01   7.0829561e+00   0.0000000e+00
   4.9400000e+02   2.5114339e+01   1.0543129e+01   2.5114339e+01   1.0543129e+01   7.0775620e+00   0.0000000e+00
   4.9500000e+02   2.4925363e+01   1.0387739e+01   2.4925363e+01   1.0387739e+01   7.0722053e+00   0.0000000e+00
   4.9600000e+02   2.4738413e+01   1.0250011e+01   2.4738413e+01   1.0250011e+01   7.0668857e+00   0.0000000e+00
   4.9700000e+02   2.4554391e+01   1.0129550e+01   2.4554391e+01   1.0129550e+01   7.0616026e+00   0.0000000e+00
   4.9800000e+02   2.4374235e+01   1.0026006e+01   2.4374235e+01   1.0026006e+01   7.0563559e+00   0.0000000e+00
   4.9900000e+02   2.4199054e+01   9.9389568e+00   2.4199054e+01   9.9389568e+00   7.0511451e+00   0.0000000e+00
   5.0000000e+02   2.4029646e+01   9.8677123e+00   2.4029646e+01   9.8677123e+00   7.0459700e+00   0.0000000e+00
   5.0100000e+02   2.3866741e+01   9.8120058e+00   2.3866741e+01   9.8120058e+00   7.0408302e+00   0.0000000e+00
   5.0200000e+02   2.3711294e+01   9.7716110e+00   2.3711294e+01   9.7716110e+00   7.0357253e+00   0.0000000e+00
   5.0300000e+02   2.3564399e+01   9.7462778e+00   2.3564399e+01   9.7462778e+00   7.0306551e+00   0.0000000e+00
   5.0400000e+02   2.3427294e+01   9.7357031e+00   2.3427294e+01   9.7357031e+00   7.0256192e+00   0.0000000e+00
   5.0500000e+02   2.3301366e+01   9.7394936e+00   2.3301366e+01   9.7394936e+00   7.0206173e+00   0.0000000e+00
   5.0600000e+02   2.3188158e+01   9.7571206e+00   2.3188158e+01   9.7571206e+00   7.0156490e+00   0.0000000e+00
   5.0700000e+02   2.3089370e+01   9.7878645e+00   2.3089370e+01   9.7878645e+00   7.0107142e+00   0.0000000e+00
   5.0800000e+02   2.3006848e+01   9.8307503e+00   2.3006848e+01   9.8307503e+00   7.0058124e+00   0.0000000e+00
   5.0900000e+02   2.2942555e+01   9.8844744e+00   2.2942555e+01   9.8844744e+00   7.0009434e+00   0.0000000e+00
   5.1000000e+02   2.2898523e+01   9.9473253e+00   2.2898523e+01   9.9473253e+00   6.9961069e+00   0.0000000e+00
   5.1100000e+02   2.2876774e+01   1.0017105e+01   2.2876774e+01   1.0017105e+01   6.9913025e+00   0.0000000e+00
   5.1200000e+02   2.2879207e+01   1.0091058e+01   2.2879207e+01   1.0091058e+01   6.9865300e+00   0.0000000e+00
   5.1300000e+02   2.2907448e+01   1.0165820e+01   2.2907448e+01   1.0165820e+01   6.9817891e+00   0.0000000e+00
   5.1400000e+02   2.2962665e+01   1.0237410e+01   2.2962665e+01   1.0237410e+01   6.9770795e+00   0.0000000e+00
   5.1500000e+02   2.3045348e+01   1.0301272e+01   2.3045348e+01   1.0301272e+01   6.9724010e+00   0.0000000e+00
   5.1600000e+02   2.3155087e+01   1.0352400e+01   2.3155087e+01   1.0352400e+01   6.9677531e+00   0.0000000e+00
   5.1700000e+02   2.3290360e+01   1.0385546e+01   2.3290360e+01   1.0385546e+01   6.9631358e+00   0.0000000e+00
   5.1800000e+02   2.3448381e+01   1.0395529e+01   2.3448381e+01   1.0395529e+01   6.9585486e+00   0.0000000e+00
   5.1900000e+02   2.3625044e+01   1.0377607e+01   2.3625044e+01   1.0377607e+01   6.9539913e+00   0.0000000e+00
   5.2000000e+02   2.3815005e+01   1.0327898e+01   2.3815005e+01   1.0327898e+01   6.9494638e+00   0.0000000e+00
   5.2100000e+02   2.4011918e+01   1.0243775e+01   2.4011918e+01   1.0243775e+01   6.9449656e+00   0.0000000e+00
   5.2200000e+02   2.4208821e+01   1.0124176e+01   2.4208821e+01   1.0124176e+01   6.9404965e+00   0.0000000e+00
   5.2300000e+02   2.4398625e+01   9.9697622e+00   2.4398625e+01   9.9697622e+00   6.9360563e+00   0.0000000e+00
   5.2400000e+02   2.4574640e+01   9.7828950e+00   2.4574640e+01   9.7828950e+00   6.9316447e+00   0.0000000e+00
   5.2500000e+02   2.4731060e+01   9.5674223e+00   2.4731060e+01   9.5674223e+00   6.9272615e+00   0.0000000e+00
   5.2600000e+02   2.4863329e+01   9.3283157e+00   2.4863329e+01   9.3283157e+00   6.9229065e+00   0.0000000e+00
   5.2700000e+02   2.4968352e+01   9.0712202e+00   2.4968352e+01   9.0712202e+00   6.9185792e+00   0.0000000e+00
   5.2800000e+02   2.5044525e+01   8.8019908e+00   2.5044525e+01   8.8019908e+00   6.9142797e+00   0.0000000e+00
   5.2900000e+02   2.5091625e+01   8.5262809e+00   2.5091625e+01   8.5262809e+00   6.9100075e+00   0.0000000e+00
   5.3000000e+02   2.5110586e+01   8.2492242e+00   2.5110586e+01   8.2492242e+00   6.9057624e+00   0.0000000e+00
   5.3100000e+02   2.5103230e+01   7.9752295e+00   2.5103230e+01   7.9752295e+00   6.9015443e+00   0.0000000e+00
   5.3200000e+02   2.5071974e+01   7.7078835e+00   2.5071974e+01   7.7078835e+00   6.8973529e+00   0.0000000e+00
   5.3300000e+02   2.5019576e+01   7.4499423e+00   2.5019576e+01   7.4499423e+00   6.8931879e+00   0.0000000e+00
   5.3400000e+02   2.4948915e+01   7.2033871e+00   2.4948915e+01   7.2033871e+00   6.8890491e+00   0.0000000e+00
   5.3500000e+02   2.4862828e+01   6.9695182e+00   2.4862828e+01   6.9695182e+00   6.8849363e+00   0.0000000e+00
   5.3600000e+02   2.4763993e+01   6.7490675e+00   2.4763993e+01   6.7490675e+00   6.8808493e+00   0.0000000e+00
   5.3700000e+02   2.4654863e+01   6.5423123e+00   2.4654863e+01   6.5423123e+00   6.8767879e+00   0.0000000e+00
   5.3800000e+02   2.4537624e+01   6.3491814e+00   2.4537624e+01   6.3491814e+00   6.8727518e+00   0.0000000e+00
   5.3900000e+02   2.4414191e+01   6.1693485e+00   2.4414191e+01   6.1693485e+00   6.8687408e+00   0.0000000e+00
   5.4000000e+02   2.4286206e+01   6.0023094e+00   2.4286206e+01   6.0023094e+00   6.8647548e+00   0.0000000e+00
   5.4100000e+02   2.4155065e+01   5.8474446e+00   2.4155065e+01   5.8474446e+00   6.8607934e+00   0.0000000e+00
   5.4200000e+02   2.4021933e+01   5.7040676e+00   2.4021933e+01   5.7040676e+00   6.8568565e+00   0.0000000e+00
   5.4300000e+02   2.3887776e+01   5.5714612e+00   2.3887776e+01   5.5714612e+00   6.8529439e+00   0.0000000e+00
   5.4400000e+02   2.3753387e+01   5.4489044e+00   2.3753387e+01   5.4489044e+00   6.8490554e+00   0.0000000e+00
   5.4500000e+02   2.3619405e+01   5.3356909e+00   2.3619405e+01   5.3356909e+00   6.8451907e+00   0.0000000e+00
   5.4600000e+02   2.3486346e+01   5.2311416e+00   2.3486346e+01   5.2311416e+00   6.8413498e+00   0.0000000e+00
   5.4700000e+02   2.3354618e+01   5.1346125e+00   2.3354618e+01   5.1346125e+00   6.8375323e+00   0.0000000e+00
   5.4800000e+02   2.3224540e+01   5.0454994e+00   2.3224540e+01   5.0454994e+00   6.8337381e+00   0.0000000e+00
   5.4900000e+02   2.3096357e+01   4.9632395e+00   2.3096357e+01   4.9632395e+00   6.8299670e+00   0.0000000e+00
   5.5000000e+02   2.2970255e+01   4.8873120e+00   2.2970255e+01   4.8873120e+00   6.8262187e+00   0.0000000e+00
   5.5100000e+02   2.2846370e+01   4.8172365e+00   2.2846370e+01   4.8172365e+00   6.8224932e+00   0.0000000e+00
   5.5200000e+02   2.2724796e+01   4.7525721e+00   2.2724796e+01   4.7525721e+00   6.8187902e+00   0.0000000e+00
   5.5300000e+02   2.2605597e+01   4.6929142e+00   2.2605597e+01   4.6929142e+00   6.8151096e+00   0.0000000e+00
   5.5400000e+02   2.2488810e+01   4.6378925e+00   2.2488810e+01   4.6378925e+00   6.8114511e+00   0.0000000e+00
   5.5500000e+02   2.2374449e+01   4.5871685e+00   2.2374449e+01   4.5871685e+00   6.8078145e+00   0.0000000e+00
   5.5600000e+02   2.2262514e+01   4.5404325e+00   2.2262514e+01   4.5404325e+00   6.8041998e+00   0.0000000e+00
   5.5700000e+02   2.2152991e+01   4.4974010e+00   2.2152991e+01   4.4974010e+00   6.8006067e+00   0.0000000e+00
   5.5800000e+02   2.2045853e+01   4.4578148e+00   2.2045853e+01   4.4578148e+00   6.7970350e+00   0.0000000e+00
   5.5900000e+02   2.1941067e+01   4.4214364e+00   2.1941067e+01   4.4214364e+00   6.7934845e+00   0.0000000e+00
   5.6000000e+02   2.1838594e+01   4.3880475e+00   2.1838594e+01   4.3880475e+00   6.7899552e+00   0.0000000e+00
   5.6100000e+02   2.1738387e+01   4.3574480e+00   2.1738387e+01   4.3574480e+00   6.7864468e+00   0.0000000e+00
   5.6200000e+02   2.1640400e+01   4.3294532e+00   2.1640400e+01   4.3294532e+00   6.7829591e+00   0.0000000e+00
   5.6300000e+02   2.1544578e+01   4.3038930e+00   2.1544578e+01   4.3038930e+00   6.7794920e+00   0.0000000e+00
   5.6400000e+02   2.1450868e+01   4.2806099e+00   2.1450868e+01   4.2806099e+00   6.7760454e+00   0.0000000e+00
   5.6500000e+02   2.1359213e+01   4.2594579e+00   2.1359213e+01   4.2594579e+00   6.7726190e+00   0.0000000e+00
   5.6600000e+02   2.1269554e+01   4.2403015e+00   2.1269554e+01   4.2403015e+00   6.7692126e+00   0.0000000e+00
   5.6700000e+02   2.1181831e+01   4.2230143e+00   2.1181831e+01   4.2230143e+00   6.7658262e+00   0.0000000e+00
   5.6800000e+02   2.1095984e+01   4.2074782e+00   2.1095984e+01   4.2074782e+00   6.7624596e+00   0.0000000e+00
   5.6900000e+02   2.1011948e+01   4.1935829e+00   2.1011948e+01   4.1935829e+00   6.7591126e+00   0.0000000e+00
   5.7000000e+02   2.0929658e+01   4.1812248e+00   2.0929658e+01   4.1812248e+00   6.7557851e+00   0.0000000e+00
   5.7100000e+02   2.0849049e+01   4.1703067e+00   2.0849049e+01   4.1703067e+00   6.7524769e+00   0.0000000e+00
   5.7200000e+02   2.0770049e+01   4.1607371e+00   2.0770049e+01   4.1607371e+00   6.7491878e+00   0.0000000e+00
   5.7300000e+02   2.0692588e+01   4.1524300e+00   2.0692588e+01   4.1524300e+00   6.7459177e+00   0.0000000e+00
   5.7400000e+02   2.0616590e+01   4.1453045e+00   2.0616590e+01   4.1453045e+00   6.7426665e+00   0.0000000e+00
   5.7500000e+02   2.0541978e+01   4.1392849e+00   2.0541978e+01   4.1392849e+00   6.7394340e+00   0.0000000e+00
   5.7600000e+02   2.0468669e+01   4.1343003e+00   2.0468669e+01   4.1343003e+00   6.7362200e+00   0.0000000e+00
   5.7700000e+02   2.0396576e+01   4.1302848e+00   2.0396576e+01   4.1302848e+00   6.7330245e+00   0.0000000e+00
   5.7800000e+02   2.0325608e+01   4.1271774e+00   2.0325608e+01   4.1271774e+00   6.7298472e+00   0.0000000e+00
   5.7900000e+02   2.0255668e+01   4.1249225e+00   2.0255668e+01   4.1249225e+00   6.7266881e+00   0.0000000e+00
   5.8000000e+02   2.0186653e+01   4.1234704e+00   2.0186653e+01   4.1234704e+00   6.7235469e+00   0.0000000e+00
   5.8100000e+02   2.0118453e+01   4.1227771e+00   2.0118453e+01   4.1227771e+00   6.7204236e+00   0.0000000e+00
   5.8200000e+02   2.0050951e+01   4.1228057e+00   2.0050951e+01   4.1228057e+00   6.7173181e+00   0.0000000e+00
   5.8300000e+02   1.9984021e+01   4.1235267e+00   1.9984021e+01   4.1235267e+00   6.7142300e+00   0.0000000e+00
   5.8400000e+02   1.9917529e+01   4.1249189e+00   1.9917529e+01   4.1249189e+00   6.7111595e+00   0.0000000e+00
   5.8500000e+02   1.9851332e+01   4.1269707e+00   1.9851332e+01   4.1269707e+00   6.7081062e+00   0.0000000e+00
   5.8600000e+02   1.9785276e+01   4.1296810e+00   1.9785276e+01   4.1296810e+00   6.7050701e+00   0.0000000e+00
   5.8700000e+02   1.9719196e+01   4.1330611e+00   1.9719196e+01   4.1330611e+00   6.7020510e+00   0.0000000e+00
   5.8800000e+02   1.9652917e+01   4.1371358e+00   1.9652917e+01   4.1371358e+00   6.6990489e+00   0.0000000e+00
   5.8900000e+02   1.9586250e+01   4.1419457e+00   1.9586250e+01   4.1419457e+00   6.6960635e+00   0.0000000e+00
   5.9000000e+02   1.9518995e+01   4.1475492e+00   1.9518995e+01   4.1475492e+00   6.6930948e+00   0.0000000e+00
   5.9100000e+02   1.9450937e+01   4.1540248e+00   1.9450937e+01   4.1540248e+00   6.6901427e+00   0.0000000e+00
   5.9200000e+02   1.9381849e+01   4.1614742e+00   1.9381849e+01   4.1614742e+00   6.6872069e+00   0.0000000e+00
   5.9300000e+02   1.9311488e+01   4.1700250e+00   1.9311488e+01   4.1700250e+00   6.6842874e+00   0.0000000e+00
   5.9400000e+02   1.9239597e+01   4.1798347e+00   1.9239597e+01   4.1798347e+00   6.6813841e+00   0.0000000e+00
   5.9500000e+02   1.9165904e+01   4.1910946e+00   1.9165904e+01   4.1910946e+00   6.6784968e+00   0.0000000e+00
   5.9600000e+02   1.9090121e+01   4.2040346e+00   1.9090121e+01   4.2040346e+00   6.6756254e+00   0.0000000e+00
   5.9700000e+02   1.9011946e+01   4.2189282e+00   1.9011946e+01   4.2189282e+00   6.6727698e+00   0.0000000e+00
   5.9800000e+02   1.8931060e+01   4.2360991e+00   1.8931060e+01   4.2360991e+00   6.6699299e+00   0.0000000e+00
   5.9900000e+02   1.8847131e+01   4.2559283e+00   1.8847131e+01   4.2559283e+00   6.6671056e+00   0.0000000e+00
   6.0000000e+02   1.8759814e+01   4.2788624e+00   1.8759814e+01   4.2788624e+00   6.6642967e+00   0.0000000e+00
   6.0100000e+02   1.8668749e+01   4.3054230e+00   1.8668749e+01   4.3054230e+00   6.6615031e+00   0.0000000e+00
   6.0200000e+02   1.8573569e+01   4.3362189e+00   1.8573569e+01   4.3362189e+00   6.6587247e+00   0.0000000e+00
   6.0300000e+02   1.8473898e+01   4.3719588e+00   1.8473898e+01   4.3719588e+00   6.6559615e+00   0.0000000e+00
   6.0400000e+02   1.8369357e+01   4.4134681e+00   1.8369357e+01   4.4134681e+00   6.6532132e+00   0.0000000e+00
   6.0500000e+02   1.8259572e+01   4.4617075e+00   1.8259572e+01   4.4617075e+00   6.6504799e+00   0.0000000e+00
   6.0600000e+02   1.8144182e+01   4.5177958e+00   1.8144182e+01   4.5177958e+00   6.6477613e+00   0.0000000e+00
   6.0700000e+02   1.8022850e+01   4.5830375e+00   1.8022850e+01   4.5830375e+00   6.6450573e+00   0.0000000e+00
   6.0800000e+02   1.7895283e+01   4.6589550e+00   1.7895283e+01   4.6589550e+00   6.6423680e+00   0.0000000e+00
   6.0900000e+02   1.7761257e+01   4.7473276e+00   1.7761257e+01   4.7473276e+00   6.6396930e+00   0.0000000e+00
   6.1000000e+02   1.7620648e+01   4.8502378e+00   1.7620648e+01   4.8502378e+00   6.6370325e+00   0.0000000e+00
   6.1100000e+02   1.7473487e+01   4.9701259e+00   1.7473487e+01   4.9701259e+00   6.6343861e+00   0.0000000e+00
   6.1200000e+02   1.7320024e+01   5.1098534e+00   1.7320024e+01   5.1098534e+00   6.6317539e+00   0.0000000e+00
   6.1300000e+02   1.7160824e+01   5.2727758e+00   1.7160824e+01   5.2727758e+00   6.6291358e+00   0.0000000e+00
   6.1400000e+02   1.6996905e+01   5.4628224e+00   1.6996905e+01   5.4628224e+00   6.6265315e+00   0.0000000e+00
   6.1500000e+02   1.6829921e+01   5.6845790e+00   1.6829921e+01   5.6845790e+00   6.6239411e+00   0.0000000e+00
   6.1600000e+02   1.6662427e+01   5.9433631e+00   1.6662427e+01   5.9433631e+00   6.6213645e+00   0.0000000e+00
   6.1700000e+02   1.6498235e+01   6.2452723e+00   1.6498235e+01   6.2452723e+00   6.6188014e+00   0.0000000e+00
   6.1800000e+02   1.6342905e+01   6.5971696e+00   1.6342905e+01   6.5971696e+00   6.6162519e+00   0.0000000e+00
   6.1900000e+02   1.6204404e+01   7.0065422e+00   1.6204404e+01   7.0065422e+00   6.6137159e+00   0.0000000e+00
   6.2000000e+02   1.6093949e+01   7.4811298e+00   1.6093949e+01   7.4811298e+00   6.6111932e+00   0.0000000e+00
   6.2100000e+02   1.6027045e+01   8.0281529e+00   1.6027045e+01   8.0281529e+00   6.6086837e+00   0.0000000e+00
   6.2200000e+02   1.6024622e+01   8.6528985e+00   1.6024622e+01   8.6528985e+00   6.6061874e+00   0.0000000e+00
   6.2300000e+02   1.6114023e+01   9.3563420e+00   1.6114023e+01   9.3563420e+00   6.6037041e+00   0.0000000e+00
   6.2400000e+02   1.6329264e+01   1.0131491e+01   1.6329264e+01   1.0131491e+01   6.6012339e+00   0.0000000e+00
   6.2500000e+02   1.6709558e+01   1.0958376e+01   1.6709558e+01   1.0958376e+01   6.5987765e+00   0.0000000e+00
   6.2600000e+02   1.7294578e+01   1.1798347e+01   1.7294578e+01   1.1798347e+01   6.5963318e+00   0.0000000e+00
   6.2700000e+02   1.8114987e+01   1.2589803e+01   1.8114987e+01   1.2589803e+01   6.5938999e+00   0.0000000e+00
   6.2800000e+02   1.9178239e+01   1.3249352e+01   1.9178239e+01   1.3249352e+01   6.5914806e+00   0.0000000e+00
   6.2900000e+02   2.0453397e+01   1.3683066e+01   2.0453397e+01   1.3683066e+01   6.5890738e+00   0.0000000e+00
   6.3000000e+02   2.1863390e+01   1.3809199e+01   2.1863390e+01   1.3809199e+01   6.5866794e+00   0.0000000e+00
   6.3100000e+02   2.3294046e+01   1.3585501e+01   2.3294046e+01   1.3585501e+01   6.5842974e+00   0.0000000e+00
   6.3200000e+02   2.4621100e+01   1.3026700e+01   2.4621100e+01   1.3026700e+01   6.5819276e+00   0.0000000e+00
   6.3300000e+02   2.5743401e+01   1.2200568e+01   2.5743401e+01   1.2200568e+01   6.5795700e+00   0.0000000e+00
   6.3400000e+02   2.6605071e+01   1.1204603e+01   2.6605071e+01   1.1204603e+01   6.5772245e+00   0.0000000e+00
   6.3500000e+02   2.7197892e+01   1.0137404e+01   2.7197892e+01   1.0137404e+01   6.5748909e+00   0.0000000e+00
   6.3600000e+02   2.7548512e+01   9.0784060e+00   2.7548512e+01   9.0784060e+00   6.5725693e+00   0.0000000e+00
   6.3700000e+02   2.7701070e+01   8.0804716e+00   2.7701070e+01   8.0804716e+00   6.5702596e+00   0.0000000e+00
   6.3800000e+02   2.7703131e+01   7.1720719e+00   2.7703131e+01   7.1720719e+00   6.5679616e+00   0.0000000e+00
   6.3900000e+02   2.7597482e+01   6.3636361e+00   2.7597482e+01   6.3636361e+00   6.5656752e+00   0.0000000e+00
   6.4000000e+02   2.7418863e+01   5.6541890e+00   2.7418863e+01   5.6541890e+00   6.5634005e+00   0.0000000e+00
   6.4100000e+02   2.7193686e+01   5.0365607e+00   2.7193686e+01   5.0365607e+00   6.5611372e+00   0.0000000e+00
   6.4200000e+02   2.6941142e+01   4.5008750e+00   2.6941142e+01   4.5008750e+00   6.5588854e+00   0.0000000e+00
   6.4300000e+02   2.6674712e+01   4.0366303e+00   2.6674712e+01   4.0366303e+00   6.5566450e+00   0.0000000e+00
   6.4400000e+02   2.6403595e+01   3.6338093e+00   2.6403595e+01   3.6338093e+00   6.5544158e+00   0.0000000e+00
   6.4500000e+02   2.6133899e+01   3.2833882e+00   2.6133899e+01   3.2833882e+00   6.5521978e+00   0.0000000e+00
   6.4600000e+02   2.5869547e+01   2.9775011e+00   2.5869547e+01   2.9775011e+00   6.5499910e+00   0.0000000e+00
   6.4700000e+02   2.5612943e+01   2.7094247e+00   2.5612943e+01   2.7094247e+00   6.5477952e+00   0.0000000e+00
   6.4800000e+02   2.5365458e+01   2.4734787e+00   2.5365458e+01   2.4734787e+00   6.5456104e+00   0.0000000e+00
   6.4900000e+02   2.5127763e+01   2.2648948e+00   2.5127763e+01   2.2648948e+00   6.5434364e+00   0.0000000e+00
   6.5000000e+02   2.4900068e+01   2.0796829e+00   2.4900068e+01   2.0796829e+00   6.5412733e+00   0.0000000e+00
   6.5100000e+02   2.4682281e+01   1.9145063e+00   2.4682281e+01   1.9145063e+00   6.5391210e+00   0.0000000e+00
   6.5200000e+02   2.4474124e+01   1.7665731e+00   2.4474124e+01   1.7665731e+00   6.5369793e+00   0.0000000e+00
   6.5300000e+02   2.4275204e+01   1.6335428e+00   2.4275204e+01   1.6335428e+00   6.5348483e+00   0.0000000e+00
   6.5400000e+02   2.4085067e+01   1.5134479e+00   2.4085067e+01   1.5134479e+00   6.5327277e+00   0.0000000e+00
   6.5500000e+02   2.3903231e+01   1.4046298e+00   2.3903231e+01   1.4046298e+00   6.5306177e+00   0.0000000e+00
   6.5600000e+02   2.3729211e+01   1.3056851e+00   2.3729211e+01   1.3056851e+00   6.5285180e+00   0.0000000e+00
   6.5700000e+02   2.3562529e+01   1.2154223e+00   2.3562529e+01   1.2154223e+00   6.5264287e+00   0.0000000e+00
   6.5800000e+02   2.3402726e+01   1.1328257e+00   2.3402726e+01   1.1328257e+00   6.5243496e+00   0.0000000e+00
   6.5900000e+02   2.3249367e+01   1.0570260e+00   2.3249367e+01   1.0570260e+00   6.5222808e+00   0.0000000e+00
   6.6000000e+02   2.3102041e+01   9.8727677e-01   2.3102041e+01   9.8727677e-01   6.5202220e+00   0.0000000e+00
   6.6100000e+02   2.2960365e+01   9.2293399e-01   2.2960365e+01   9.2293399e-01   6.5181733e+00   0.0000000e+00
   6.6200000e+02   2.2823984e+01   8.6344028e-01   2.2823984e+01   8.6344028e-01   6.5161346e+00   0.0000000e+00
   6.6300000e+02   2.2692565e+01   8.0831125e-01   2.2692565e+01   8.0831125e-01   6.5141058e+00   0.0000000e+00
   6.6400000e+02   2.2565805e+01   7.5712435e-01   2.2565805e+01   7.5712435e-01   6.5120869e+00   0.0000000e+00
   6.6500000e+02   2.2443420e+01   7.0950970e-01   2.2443420e+01   7.0950970e-01   6.5100778e+00   0.0000000e+00
   6.6600000e+02   2.2325148e+01   6.6514231e-01   2.2325148e+01   6.6514231e-01   6.5080784e+00   0.0000000e+00
   6.6700000e+02   2.2210751e+01   6.2373567e-01   2.2210751e+01   6.2373567e-01   6.5060886e+00   0.0000000e+00
   6.6800000e+02   2.2100003e+01   5.8503631e-01   2.2100003e+01   5.8503631e-01   6.5041085e+00   0.0000000e+00
   6.6900000e+02   2.1992702e+01   5.4881929e-01   2.1992702e+01   5.4881929e-01   6.5021379e+00   0.0000000e+00
   6.7000000e+02   2.1888656e+01   5.1488434e-01   2.1888656e+01   5.1488434e-01   6.5001768e+00   0.0000000e+00
   6.7100000e+02   2.1787690e+01   4.8305260e-01   2.1787690e+01   4.8305260e-01   6.4982251e+00   0.0000000e+00
   6.7200000e+02   2.1689643e+01   4.5316385e-01   2.1689643e+01   4.5316385e-01   6.4962827e+00   0.0000000e+00
   6.7300000e+02   2.1594363e+01   4.2507418e-01   2.1594363e+01   4.2507418e-01   6.4943496e+00   0.0000000e+00
   6.7400000e+02   2.1501711e+01   3.9865392e-01   2.1501711e+01   3.9865392e-01   6.4924258e+00   0.0000000e+00
   6.7500000e+02   2.1411557e+01   3.7378600e-01   2.1411557e+01   3.7378600e-01   6.4905112e+00   0.0000000e+00
   6.7600000e+02   2.1323783e+01   3.5036435e-01   2.1323783e+01   3.5036435e-01   6.4886056e+00   0.0000000e+00
   6.7700000e+02   2.1238275e+01   3.2829272e-01   2.1238275e+01   3.2829272e-01   6.4867091e+00   0.0000000e+00
   6.7800000e+02   2.1154930e+01   3.0748352e-01   2.1154930e+01   3.0748352e-01   6.4848217e+00   0.0000000e+00
   6.7900000e+02   2.1073651e+01   2.8785683e-01   2.1073651e+01   2.8785683e-01   6.4829431e+00   0.0000000e+00
   6.8000000e+02   2.0994347e+01   2.6933963e-01   2.0994347e+01   2.6933963e-01   6.4810735e+00   0.0000000e+00
   6.8100000e+02   2.0916934e+01   2.5186502e-01   2.0916934e+01   2.5186502e-01   6.4792126e+00   0.0000000e+00
   6.8200000e+02   2.0841332e+01   2.3537159e-01   2.0841332e+01   2.3537159e-01   6.4773606e+00   0.0000000e+00
   6.8300000e+02   2.0767468e+01   2.1980285e-01   2.0767468e+01   2.1980285e-01   6.4755172e+00   0.0000000e+00
   6.8400000e+02   2.0695272e+01   2.0510677e-01   2.0695272e+01   2.0510677e-01   6.4736825e+00   0.0000000e+00
   6.8500000e+02   2.0624679e+01   1.9123532e-01   2.0624679e+01   1.9123532e-01   6.4718564e+00   0.0000000e+00
   6.8600000e+02   2.0555628e+01   1.7814406e-01   2.0555628e+01   1.7814406e-01   6.4700389e+00   0.0000000e+00
   6.8700000e+02   2.0488062e+01   1.6579185e-01   2.0488062e+01   1.6579185e-01   6.4682298e+00   0.0000000e+00
   6.8800000e+02   2.0421927e+01   1.5414053e-01   2.0421927e+01   1.5414053e-01   6.4664292e+00   0.0000000e+00
   6.8900000e+02   2.0357172e+01   1.4315463e-01   2.0357172e+01   1.4315463e-01   6.4646370e+00   0.0000000e+00
   6.9000000e+02   2.0293749e+01   1.3280116e-01   2.0293749e+01   1.3280116e-01   6.4628531e+00   0.0000000e+00
   6.9100000e+02   2.0231613e+01   1.2304935e-01   2.0231613e+01   1.2304935e-01   6.4610775e+00   0.0000000e+00
   6.9200000e+02   2.0170721e+01   1.1387054e-01   2.0170721e+01   1.1387054e-01   6.4593101e+00   0.0000000e+00
   6.9300000e+02   2.0111034e+01   1.0523790e-01   2.0111034e+01   1.0523790e-01   6.4575509e+00   0.0000000e+00
   6.9400000e+02   2.0052513e+01   9.7126372e-02   2.0052513e+01   9.7126372e-02   6.4557998e+00   0.0000000e+00
   6.9500000e+02   1.9995124e+01   8.9512473e-02   1.9995124e+01   8.9512473e-02   6.4540569e+00   0.0000000e+00
   6.9600000e+02   1.9938831e+01   8.2374188e-02   1.9938831e+01   8.2374188e-02   6.4523219e+00   0.0000000e+00
   6.9700000e+02   1.9883605e+01   7.5690852e-02   1.9883605e+01   7.5690852e-02   6.4505949e+00   0.0000000e+00
   6.9800000e+02   1.9829413e+01   6.9443047e-02   1.9829413e+01   6.9443047e-02   6.4488758e+00   0.0000000e+00
   6.9900000e+02   1.9776229e+01   6.3612509e-02   1.9776229e+01   6.3612509e-02   6.4471646e+00   0.0000000e+00
   7.0000000e+02   1.9724026e+01   5.8182045e-02   1.9724026e+01   5.8182045e-02   6.4454613e+00   0.0000000e+00
   7.0100000e+02   1.9672778e+01   5.3135448e-02   1.9672778e+01   5.3135448e-02   6.4437657e+00   0.0000000e+00
   7.0200000e+02   1.9622463e+01   4.8457434e-02   1.9622463e+01   4.8457434e-02   6.4420779e+00   0.0000000e+00
   7.0300000e+02   1.9573058e+01   4.4133572e-02   1.9573058e+01   4.4133572e-02   6.4403977e+00   0.0000000e+00
   7.0400000e+02   1.9524545e+01   4.0150227e-02   1.9524545e+01   4.0150227e-02   6.4387252e+00   0.0000000e+00
   7.0500000e+02   1.9476904e+01   3.6494506e-02   1.9476904e+01   3.6494506e-02   6.4370602e+00   0.0000000e+00
   7.0600000e+02   1.9430119e+01   3.3154205e-02   1.9430119e+01   3.3154205e-02   6.4354028e+00   0.0000000e+00
   7.0700000e+02   1.9384176e+01   3.0117766e-02   1.9384176e+01   3.0117766e-02   6.4337530e+00   0.0000000e+00
   7.0800000e+02   1.9339066e+01   2.7374237e-02   1.9339066e+01   2.7374237e-02   6.4321105e+00   0.0000000e+00
   7.0900000e+02   1.9294784e+01   2.4913225e-02   1.9294784e+01   2.4913225e-02   6.4304755e+00   0.0000000e+00
   7.1000000e+02   1.9251347e+01   2.2719469e-02   1.9251347e+01   2.2719469e-02   6.4288478e+00   0.0000000e+00
   7.1100000e+02   1.9208753e+01   2.0710668e-02   1.9208753e+01   2.0710668e-02   6.4272274e+00   0.0000000e+00
   7.1200000e+02   1.9166936e+01   1.8858001e-02   1.9166936e+01   1.8858001e-02   6.4256144e+00   0.0000000e+00
   7.1300000e+02   1.9125860e+01   1.7156820e-02   1.9125860e+01   1.7156820e-02   6.4240085e+00   0.0000000e+00
   7.1400000e+02   1.9085500e+01   1.5602732e-02   1.9085500e+01   1.5602732e-02   6.4224098e+00   0.0000000e+00
   7.1500000e+02   1.9045834e+01   1.4191587e-02   1.9045834e+01   1.4191587e-02   6.4208183e+00   0.0000000e+00
   7.1600000e+02   1.9006847e+01   1.2919460e-02   1.9006847e+01   1.2919460e-02   6.4192339e+00   0.0000000e+00
   7.1700000e+02   1.8968526e+01   1.1782634e-02   1.8968526e+01   1.1782634e-02   6.4176565e+00   0.0000000e+00
   7.1800000e+02   1.8930870e+01   1.0777587e-02   1.8930870e+01   1.0777587e-02   6.4160861e+00   0.0000000e+00
   7.1900000e+02   1.8893892e+01   9.8656799e-03   1.8893892e+01   9.8656799e-03   6.4145227e+00   0.0000000e+00
   7.2000000e+02   1.8857543e+01   9.0089058e-03   1.8857543e+01   9.0089058e-03   6.4129662e+00   0.0000000e+00
   7.2100000e+02   1.8821790e+01   8.2047324e-03   1.8821790e+01   8.2047324e-03   6.4114167e+00   0.0000000e+00
   7.2200000e+02   1.8786608e+01   7.4507710e-03   1.8786608e+01   7.4507710e-03   6.4098739e+00   0.0000000e+00
   7.2300000e+02   1.8751976e+01   6.7447666e-03   1.8751976e+01   6.7447666e-03   6.4083380e+00   0.0000000e+00
   7.2400000e+02   1.8717876e+01   6.0845893e-03   1.8717876e+01   6.0845893e-03   6.4068088e+00   0.0000000e+00
   7.2500000e+02   1.8684291e+01   5.4682260e-03   1.8684291e+01   5.4682260e-03   6.4052864e+00   0.0000000e+00
   7.2600000e+02   1.8651206e+01   4.8937731e-03   1.8651206e+01   4.8937731e-03   6.4037706e+00   0.0000000e+00
   7.2700000e+02   1.8618604e+01   4.3594295e-03   1.8618604e+01   4.3594295e-03   6.4022615e+00   0.0000000e+00
   7.2800000e+02   1.8586474e+01   3.8634901e-03   1.8586474e+01   3.8634901e-03   6.4007590e+00   0.0000000e+00
   7.2900000e+02   1.8554802e+01   3.4043395e-03   1.8554802e+01   3.4043395e-03   6.3992630e+00   0.0000000e+00
   7.3000000e+02   1.8523575e+01   2.9804469e-03   1.8523575e+01   2.9804469e-03   6.3977736e+00   0.0000000e+00
   7.3100000e+02   1.8492783e+01   2.5903607e-03   1.8492783e+01   2.5903607e-03   6.3962907e+00   0.0000000e+00
   7.3200000e+02   1.8462414e+01   2.2327037e-03   1.8462414e+01   2.2327037e-03   6.3948142e+00   0.0000000e+00
   7.3300000e+02   1.8432457e+01   1.9061687e-03   1.8432457e+01   1.9061687e-03   6.3933442e+00   0.0000000e+00
   7.3400000e+02   1.8402903e+01   1.6095140e-03   1.8402903e+01   1.6095140e-03   6.3918805e+00   0.0000000e+00
   7.3500000e+02   1.8373742e+01   1.3415602e-03   1.8373742e+01   1.3415602e-03   6.3904231e+00   0.0000000e+00
   7.3600000e+02   1.8344964e+01   1.1011857e-03   1.8344964e+01   1.1011857e-03   6.3889721e+00   0.0000000e+00
   7.3700000e+02   1.8316562e+01   8.8732401e-04   1.8316562e+01   8.8732401e-04   6.3875273e+00   0.0000000e+00
   7.3800000e+02   1.8288527e+01   6.9896031e-04   1.8288527e+01   6.9896031e-04   6.3860887e+00   0.0000000e+00
   7.3900000e+02   1.8260851e+01   5.3512851e-04   1.8260851e+01   5.3512851e-04   6.3846564e+00   0.0000000e+00
   7.4000000e+02   1.8233526e+01   3.9490850e-04   1.8233526e+01   3.9490850e-04   6.3832302e+00   0.0000000e+00
   7.4100000e+02   1.8206545e+01   2.7742361e-04   1.8206545e+01   2.7742361e-04   6.3818101e+00   0.0000000e+00
   7.4200000e+02   1.8179902e+01   1.8183816e-04   1.8179902e+01   1.8183816e-04   6.3803961e+00   0.0000000e+00
   7.4300000e+02   1.8153590e+01   1.0735523e-04   1.8153590e+01   1.0735523e-04   6.3789881e+00   0.0000000e+00
   7.4400000e+02   1.8127604e+01   5.3214483e-05   1.8127604e+01   5.3214483e-05   6.3775862e+00   0.0000000e+00
   7.4500000e+02   1.8101937e+01   1.8690261e-05   1.8101937e+01   1.8690261e-05   6.3761902e+00   0.0000000e+00
   7.4600000e+02   1.8076588e+01   3.0896616e-06   1.8076588e+01   3.0896616e-06   6.3748002e+00   0.0000000e+00
   7.4700000e+02   1.8051557e+01   1.9190083e-06   1.8051557e+01   1.9190083e-06   6.3734161e+00   0.0000000e+00
   7.4800000e+02   1.8026834e+01   1.8419794e-06   1.8026834e+01   1.8419794e-06   6.3720378e+00   0.0000000e+00
   7.4900000e+02   1.8002407e+01   1.7666650e-06   1.8002407e+01   1.7666650e-06   6.3706655e+00   0.0000000e+00
   7.5000000e+02   1.7978267e+01   1.6930559e-06   1.7978267e+01   1.6930559e-06   6.3692989e+00   0.0000000e+00
   7.5100000e+02   1.7954405e+01   1.6211430e-06   1.7954405e+01   1.6211430e-06   6.3679381e+00   0.0000000e+00
   7.5200000e+02   1.7930816e+01   1.5509171e-06   1.7930816e+01   1.5509171e-06   6.3665830e+00   0.0000000e+00
   7.5300000e+02   1.7907492e+01   1.4823692e-06   1.7907492e+01   1.4823692e-06   6.3652337e+00   0.0000000e+00
   7.5400000e+02   1.7884427e+01   1.4154903e-06   1.7884427e+01   1.4154903e-06   6.3638900e+00   0.0000000e+00
   7.5500000e+02   1.7861617e+01   1.3502715e-06   1.7861617e+01   1.3502715e-06   6.3625520e+00   0.0000000e+00
   7.5600000e+02   1.7839055e+01   1.2867040e-06   1.7839055e+01   1.2867040e-06   6.3612196e+00   0.0000000e+00
   7.5700000e+02   1.7816736e+01   1.2247790e-06   1.7816736e+01   1.2247790e-06   6.3598928e+00   0.0000000e+00
   7.5800000e+02   1.7794656e+01   1.1644878e-06   1.7794656e+01   1.1644878e-06   6.3585715e+00   0.0000000e+00
   7.5900000e+02   1.7772808e+01   1.1058218e-06   1.7772808e+01   1.1058218e-06   6.3572557e+00   0.0000000e+00
   7.6000000e+02   1.7751190e+01   1.0487724e-06   1.7751190e+01   1.0487724e-06   6.3559455e+00   0.0000000e+00
   7.6100000e+02   1.7729795e+01   9.9333106e-07   1.7729795e+01   9.9333106e-07   6.3546407e+00   0.0000000e+00
   7.6200000e+02   1.7708621e+01   9.3948937e-07   1.7708621e+01   9.3948937e-07   6.3533413e+00   0.0000000e+00
   7.6300000e+02   1.7687662e+01   8.8723895e-07   1.7687662e+01   8.8723895e-07   6.3520473e+00   0.0000000e+00
   7.6400000e+02   1.7666915e+01   8.3657148e-07   1.7666915e+01   8.3657148e-07   6.3507587e+00   0.0000000e+00
   7.6500000e+02   1.7646376e+01   7.8747869e-07   1.7646376e+01   7.8747869e-07   6.3494754e+00   0.0000000e+00
   7.6600000e+02   1.7626041e+01   7.3995241e-07   1.7626041e+01   7.3995241e-07   6.3481974e+00   0.0000000e+00
   7.6700000e+02   1.7605906e+01   6.9398450e-07   1.7605906e+01   6.9398450e-07   6.3469247e+00   0.0000000e+00
   7.6800000e+02   1.7585967e+01   6.4956687e-07   1.7585967e+01   6.4956687e-07   6.3456573e+00   0.0000000e+00
   7.6900000e+02   1.7566223e+01   6.0669153e-07   1.7566223e+01   6.0669153e-07   6.3443950e+00   0.0000000e+00
   7.7000000e+02   1.7546668e+01   5.6535051e-07   1.7546668e+01   5.6535051e-07   6.3431380e+00   0.0000000e+00
   7.7100000e+02   1.7527299e+01   5.2553592e-07   1.7527299e+01   5.2553592e-07   6.3418861e+00   0.0000000e+00
   7.7200000e+02   1.7508114e+01   4.8723992e-07   1.7508114e+01   4.8723992e-07   6.3406394e+00   0.0000000e+00
   7.7300000e+02   1.7489110e+01   4.5045473e-07   1.7489110e+01   4.5045473e-07   6.3393977e+00   0.0000000e+00
   7.7400000e+02   1.7470283e+01   4.1517264e-07   1.7470283e+01   4.1517264e-07   6.3381612e+00   0.0000000e+00
   7.7500000e+02   1.7451630e+01   3.8138596e-07   1.7451630e+01   3.8138596e-07   6.3369296e+00   0.0000000e+00
   7.7600000e+02   1.7433149e+01   3.4908709e-07   1.7433149e+01   3.4908709e-07   6.3357031e+00   0.0000000e+00
   7.7700000e+02   1.7414837e+01   3.1826848e-07   1.7414837e+01   3.1826848e-07   6.3344816e+00   0.0000000e+00
   7.7800000e+02   1.7396691e+01   2.8892262e-07   1.7396691e+01   2.8892262e-07   6.3332651e+00   0.0000000e+00
   7.7900000e+02   1.7378708e+01   2.6104207e-07   1.7378708e+01   2.6104207e-07   6.3320535e+00   0.0000000e+00
   7.8000000e+02   1.7360887e+01   2.3461944e-07   1.7360887e+01   2.3461944e-07   6.3308468e+00   0.0000000e+00
   7.8100000e+02   1.7343223e+01   2.0964737e-07   1.7343223e+01   2.0964737e-07   6.3296450e+00   0.0000000e+00
   7.8200000e+02   1.7325716e+01   1.8611860e-07   1.7325716e+01   1.8611860e-07   6.3284480e+00   0.0000000e+00
   7.8300000e+02   1.7308362e+01   1.6402587e-07   1.7308362e+01   1.6402587e-07   6.3272559e+00   0.0000000e+00
   7.8400000e+02   1.7291160e+01   1.4336202e-07   1.7291160e+01   1.4336202e-07   6.3260685e+00   0.0000000e+00
   7.8500000e+02   1.7274106e+01   1.2411990e-07   1.7274106e+01   1.2411990e-07   6.3248860e+00   0.0000000e+00
   7.8600000e+02   1.7257199e+01   1.0629244e-07   1.7257199e+01   1.0629244e-07   6.3237082e+00   0.0000000e+00
   7.8700000e+02   1.7240437e+01   8.9872614e-08   1.7240437e+01   8.9872614e-08   6.3225351e+00   0.0000000e+00
   7.8800000e+02   1.7223817e+01   7.4853429e-08   1.7223817e+01   7.4853429e-08   6.3213668e+00   0.0000000e+00
   7.8900000e+02   1.7207337e+01   6.1227960e-08   1.7207337e+01   6.1227960e-08   6.3202031e+00   0.0000000e+00
   7.9000000e+02   1.7190996e+01   4.8989325e-08   1.7190996e+01   4.8989325e-08   6.3190441e+00   0.0000000e+00
   7.9100000e+02   1.7174791e+01   3.8130691e-08   1.7174791e+01   3.8130691e-08   6.3178896e+00   0.0000000e+00
   7.9200000e+02   1.7158721e+01   2.8645271e-08   1.7158721e+01   2.8645271e-08   6.3167398e+00   0.0000000e+00
   7.9300000e+02   1.7142783e+01   2.0526329e-08   1.7142783e+01   2.0526329e-08   6.3155946e+00   0.0000000e+00
   7.9400000e+02   1.7126975e+01   1.3767175e-08   1.7126975e+01   1.3767175e-08   6.3144539e+00   0.0000000e+00
   7.9500000e+02   1.7111297e+01   8.3611641e-09   1.7111297e+01   8.3611641e-09   6.3133177e+00   0.0000000e+00
   7.9600000e+02   1.7095745e+01   4.3016999e-09   1.7095745e+01   4.3016999e-09   6.3121861e+00   0.0000000e+00
   7.9700000e+02   1.7080319e+01   1.5822311e-09   1.7080319e+01   1.5822311e-09   6.3110589e+00   0.0000000e+00
   7.9800000e+02   1.7065016e+01   1.9625217e-10   1.7065016e+01   1.9625217e-10   6.3099362e+00   0.0000000e+00
   7.9900000e+02   1.7049836e+01   0.0000000e+00   1.7049836e+01   0.0000000e+00   6.3088179e+00   0.0000000e+00
   8.0000000e+02   1.7034775e+01   0.0000000e+00   1.7034775e+01   0.0000000e+00   6.3077040e+00   0.0000000e+00
   8.0100000e+02   1.7019834e+01   0.0000000e+00   1.7019834e+01   0.0000000e+00   6.3065945e+00   0.0000000e+00
   8.0200000e+02   1.7005009e+01   0.0000000e+00   1.7005009e+01   0.0000000e+00   6.3054894e+00   0.0000000e+00
   8.0300000e+02   1.6990300e+01   0.0000000e+00   1.6990300e+01   0.0000000e+00   6.3043886e+00   0.0000000e+00
   8.0400000e+02   1.6975706e+01   0.0000000e+00   1.6975706e+01   0.0000000e+00   6.3032921e+00   0.0000000e+00
   8.0500000e+02   1.6961223e+01   0.0000000e+00   1.6961223e+01   0.0000000e+00   6.3021999e+00   0.0000000e+00
   8.0600000e+02   1.6946852e+01   0.0000000e+00   1.6946852e+01   0.0000000e+00   6.3011120e+00   0.0000000e+00
   8.0700000e+02   1.6932591e+01   0.0000000e+00   1.6932591e+01   0.0000000e+00   6.3000283e+00   0.0000000e+00
   8.0800000e+02   1.6918438e+01   0.0000000e+00   1.6918438e+01   0.0000000e+00   6.2989488e+00   0.0000000e+00
   8.0900000e+02   1.6904392e+01   0.0000000e+00   1.6904392e+01   0.0000000e+00   6.2978736e+00   0.0000000e+00
   8.1000000e+02   1.6890452e+01   0.0000000e+00   1.6890452e+01   0.0000000e+00   6.2968025e+00   0.0000000e+00
   8.1100000e+02   1.6876616e+01   0.0000000e+00   1.6876616e+01   0.0000000e+00   6.2957356e+00   0.0000000e+00
   8.1200000e+02   1.6862883e+01   0.0000000e+00   1.6862883e+01   0.0000000e+00   6.2946728e+00   0.0000000e+00
   8.1300000e+02   1.6849251e+01   0.0000000e+00   1.6849251e+01   0.0000000e+00   6.2936141e+00   0.0000000e+00
   8.1400000e+02   1.6835721e+01   0.0000000e+00   1.6835721e+01   0.0000000e+00   6.2925596e+00   0.0000000e+00
   8.1500000e+02   1.6822289e+01   0.0000000e+00   1.6822289e+01   0.0000000e+00   6.2915091e+00   0.0000000e+00
   8.1600000e+02   1.6808956e+01   0.0000000e+00   1.6808956e+01   0.0000000e+00   6.2904626e+00   0.0000000e+00
   8.1700000e+02   1.6795719e+01   0.0000000e+00   1.6795719e+01   0.0000000e+00   6.2894202e+00   0.0000000e+00
   8.1800000e+02   1.6782579e+01   0.0000000e+00   1.6782579e+01   0.0000000e+00   6.2883818e+00   0.0000000e+00
   8.1900000e+02   1.6769532e+01   0.0000000e+00   1.6769532e+01   0.0000000e+00   6.2873474e+00   0.0000000e+00
   8.2000000e+02   1.6756580e+01   0.0000000e+00   1.6756580e+01   0.0000000e+00   6.2863169e+00   0.0000000e+00
   8.2100000e+02   1.6743720e+01   0.0000000e+00   1.6743720e+01   0.0000000e+00   6.2852904e+00   0.0000000e+00
   8.2200000e+02   1.6730951e+01   0.0000000e+00   1.6730951e+01   0.0000000e+00   6.2842678e+00   0.0000000e+00
   8.2300000e+02   1.6718272e+01   0.0000000e+00   1.6718272e+01   0.0000000e+00   6.2832492e+00   0.0000000e+00
   8.2400000e+02   1.6705683e+01   0.0000000e+00   1.6705683e+01   0.0000000e+00   6.2822344e+00   0.0000000e+00
   8.2500000e+02   1.6693182e+01   0.0000000e+00   1.6693182e+01   0.0000000e+00   6.2812235e+00   0.0000000e+00
   8.2600000e+02   1.6680768e+01   0.0000000e+00   1.6680768e+01   0.0000000e+00   6.2802164e+00   0.0000000e+00
   8.2700000e+02   1.6668440e+01   0.0000000e+00   1.6668440e+01   0.0000000e+00   6.2792132e+00   0.0000000e+00
   8.2800000e+02   1.6656198e+01   0.0000000e+00   1.6656198e+01   0.0000000e+00   6.2782137e+00   0.0000000e+00
   8.2900000e+02   1.6644040e+01   0.0000000e+00   1.6644040e+01   0.0000000e+00   6.2772181e+00   0.0000000e+00
   8.3000000e+02   1.6631965e+01   0.0000000e+00   1.6631965e+01   0.0000000e+00   6.2762262e+00   0.0000000e+00
   8.3100000e+02   1.6619973e+01   0.0000000e+00   1.6619973e+01   0.0000000e+00   6.2752381e+00   0.0000000e+00
   8.3200000e+02   1.6608062e+01   0.0000000e+00   1.6608062e+01   0.0000000e+00   6.2742537e+00   0.0000000e+00
   8.3300000e+02   1.6596232e+01   0.0000000e+00   1.6596232e+01   0.0000000e+00   6.2732730e+00   0.0000000e+00
   8.3400000e+02   1.6584481e+01   0.0000000e+00   1.6584481e+01   0.0000000e+00   6.2722960e+00   0.0000000e+00
   8.3500000e+02   1.6572810e+01   0.0000000e+00   1.6572810e+01   0.0000000e+00   6.2713226e+00   0.0000000e+00
   8.3600000e+02   1.6561216e+01   0.0000000e+00   1.6561216e+01   0.0000000e+00   6.2703530e+00   0.0000000e+00
   8.3700000e+02   1.6549700e+01   0.0000000e+00   1.6549700e+01   0.0000000e+00   6.2693869e+00   0.0000000e+00
   8.3800000e+02   1.6538260e+01   0.0000000e+00   1.6538260e+01   0.0000000e+00   6.2684245e+00   0.0000000e+00
   8.3900000e+02   1.6526896e+01   0.0000000e+00   1.6526896e+01   0.0000000e+00   6.2674657e+00   0.0000000e+00
   8.4000000e+02   1.6515606e+01   0.0000000e+00   1.6515606e+01   0.0000000e+00   6.2665105e+00   0.0000000e+00
   8.4100000e+02   1.6504390e+01   0.0000000e+00   1.6504390e+01   0.0000000e+00   6.2655588e+00   0.0000000e+00
   8.4200000e+02   1.6493248e+01   0.0000000e+00   1.6493248e+01   0.0000000e+00   6.2646107e+00   0.0000000e+00
   8.4300000e+02   1.6482178e+01   0.0000000e+00   1.6482178e+01   0.0000000e+00   6.2636661e+00   0.0000000e+00
   8.4400000e+02   1.6471179e+01   0.0000000e+00   1.6471179e+01   0.0000000e+00   6.2627250e+00   0.0000000e+00
   8.4500000e+02   1.6460252e+01   0.0000000e+00   1.6460252e+01   0.0000000e+00   6.2617874e+00   0.0000000e+00
   8.4600000e+02   1.6449394e+01   0.0000000e+00   1.6449394e+01   0.0000000e+00   6.2608533e+00   0.0000000e+00
   8.4700000e+02   1.6438607e+01   0.0000000e+00   1.6438607e+01   0.0000000e+00   6.2599227e+00   0.0000000e+00
   8.4800000e+02   1.6427888e+01   0.0000000e+00   1.6427888e+01   0.0000000e+00   6.2589955e+00   0.0000000e+00
   8.4900000e+02   1.6417237e+01   0.0000000e+00   1.6417237e+01   0.0000000e+00   6.2580717e+00   0.0000000e+00
   8.5000000e+02   1.6406653e+01   0.0000000e+00   1.6406653e+01   0.0000000e+00   6.2571513e+00   0.0000000e+00
   8.5100000e+02   1.6396136e+01   0.0000000e+00   1.6396136e+01   0.0000000e+00   6.2562343e+00   0.0000000e+00
   8.5200000e+02   1.6385686e+01   0.0000000e+00   1.6385686e+01   0.0000000e+00   6.2553207e+00   0.0000000e+00
   8.5300000e+02   1.6375300e+01   0.0000000e+00   1.6375300e+01   0.0000000e+00   6.2544104e+00   0.0000000e+00
   8.5400000e+02   1.6364980e+01   0.0000000e+00   1.6364980e+01   0.0000000e+00   6.2535035e+00   0.0000000e+00
   8.5500000e+02   1.6354723e+01   0.0000000e+00   1.6354723e+01   0.0000000e+00   6.2525999e+00   0.0000000e+00
   8.5600000e+02   1.6344530e+01   0.0000000e+00   1.6344530e+01   0.0000000e+00   6.2516996e+00   0.0000000e+00
   8.5700000e+02   1.6334400e+01   0.0000000e+00   1.6334400e+01   0.0000000e+00   6.2508026e+00   0.0000000e+00
   8.5800000e+02   1.6324332e+01   0.0000000e+00   1.6324332e+01   0.0000000e+00   6.2499089e+00   0.0000000e+00
   8.5900000e+02   1.6314326e+01   0.0000000e+00   1.6314326e+01   0.0000000e+00   6.2490184e+00   0.0000000e+00
   8.6000000e+02   1.6304381e+01   0.0000000e+00   1.6304381e+01   0.0000000e+00   6.2481312e+00   0.0000000e+00
   8.6100000e+02   1.6294496e+01   0.0000000e+00   1.6294496e+01   0.0000000e+00   6.2472472e+00   0.0000000e+00
   8.6200000e+02   1.6284671e+01   0.0000000e+00   1.6284671e+01   0.0000000e+00   6.2463664e+00   0.0000000e+00
   8.6300000e+02   1.6274906e+01   0.0000000e+00   1.6274906e+01   0.0000000e+00   6.2454888e+00   0.0000000e+00
   8.6400000e+02   1.6265199e+01   0.0000000e+00   1.6265199e+01   0.0000000e+00   6.2446144e+00   0.0000000e+00
   8.6500000e+02   1.6255551e+01   0.0000000e+00   1.6255551e+01   0.0000000e+00   6.2437431e+00   0.0000000e+00
   8.6600000e+02   1.6245960e+01   0.0000000e+00   1.6245960e+01   0.0000000e+00   6.2428750e+00   0.0000000e+00
   8.6700000e+02   1.6236426e+01   0.0000000e+00   1.6236426e+01   0.0000000e+00   6.2420100e+00   0.0000000e+00
   8.6800000e+02   1.6226949e+01   0.0000000e+00   1.6226949e+01   0.0000000e+00   6.2411482e+00   0.0000000e+00
   8.6900000e+02   1.6217528e+01   0.0000000e+00   1.6217528e+01   0.0000000e+00   6.2402894e+00   0.0000000e+00
   8.7000000e+02   1.6208162e+01   0.0000000e+00   1.6208162e+01   0.0000000e+00   6.2394338e+00   0.0000000e+00
   8.7100000e+02   1.6198852e+01   0.0000000e+00   1.6198852e+01   0.0000000e+00   6.2385812e+00   0.0000000e+00
   8.7200000e+02   1.6189596e+01   0.0000000e+00   1.6189596e+01   0.0000000e+00   6.2377317e+00   0.0000000e+00
   8.7300000e+02   1.6180394e+01   0.0000000e+00   1.6180394e+01   0.0000000e+00   6.2368852e+00   0.0000000e+00
   8.7400000e+02   1.6171246e+01   0.0000000e+00   1.6171246e+01   0.0000000e+00   6.2360417e+00   0.0000000e+00
   8.7500000e+02   1.6162150e+01   0.0000000e+00   1.6162150e+01   0.0000000e+00   6.2352013e+00   0.0000000e+00
   8.7600000e+02   1.6153107e+01   0.0000000e+00   1.6153107e+01   0.0000000e+00   6.2343638e+00   0.0000000e+00
   8.7700000e+02   1.6144117e+01   0.0000000e+00   1.6144117e+01   0.0000000e+00   6.2335294e+00   0.0000000e+00
   8.7800000e+02   1.6135178e+01   0.0000000e+00   1.6135178e+01   0.0000000e+00   6.2326979e+00   0.0000000e+00
   8.7900000e+02   1.6126290e+01   0.0000000e+00   1.6126290e+01   0.0000000e+00   6.2318694e+00   0.0000000e+00
   8.8000000e+02   1.6117453e+01   0.0000000e+00   1.6117453e+01   0.0000000e+00   6.2310438e+00   0.0000000e+00
   8.8100000e+02   1.6108666e+01   0.0000000e+00   1.6108666e+01   0.0000000e+00   6.2302211e+00   0.0000000e+00
   8.8200000e+02   1.6099929e+01   0.0000000e+00   1.6099929e+01   0.0000000e+00   6.2294014e+00   0.0000000e+00
   8.8300000e+02   1.6091241e+01   0.0000000e+00   1.6091241e+01   0.0000000e+00   6.2285845e+00   0.0000000e+00
   8.8400000e+02   1.6082603e+01   0.0000000e+00   1.6082603e+01   0.0000000e+00   6.2277706e+00   0.0000000e+00
   8.8500000e+02   1.6074013e+01   0.0000000e+00   1.6074013e+01   0.0000000e+00   6.2269595e+00   0.0000000e+00
   8.8600000e+02   1.6065471e+01   0.0000000e+00   1.6065471e+01   0.0000000e+00   6.2261513e+00   0.0000000e+00
   8.8700000e+02   1.6056976e+01   0.0000000e+00   1.6056976e+01   0.0000000e+00   6.2253459e+00   0.0000000e+00
   8.8800000e+02   1.6048529e+01   0.0000000e+00   1.6048529e+01   0.0000000e+00   6.2245434e+00   0.0000000e+00
   8.8900000e+02   1.6040129e+01   0.0000000e+00   1.6040129e+01   0.0000000e+00   6.2237436e+00   0.0000000e+00
   8.9000000e+02   1.6031776e+01   0.0000000e+00   1.6031776e+01   0.0000000e+00   6.2229467e+00   0.0000000e+00
   8.9100000e+02   1.6023468e+01   0.0000000e+00   1.6023468e+01   0.0000000e+00   6.2221526e+00   0.0000000e+00
   8.9200000e+02   1.6015206e+01   0.0000000e+00   1.6015206e+01   0.0000000e+00   6.2213612e+00   0.0000000e+00
   8.9300000e+02   1.6006990e+01   0.0000000e+00   1.6006990e+01   0.0000000e+00   6.2205726e+00   0.0000000e+00
   8.9400000e+02   1.5998818e+01   0.0000000e+00   1.5998818e+01   0.0000000e+00   6.2197868e+00   0.0000000e+00
   8.9500000e+02   1.5990691e+01   0.0000000e+00   1.5990691e+01   0.0000000e+00   6.2190037e+00   0.0000000e+00
   8.9600000e+02   1.5982608e+01   0.0000000e+00   1.5982608e+01   0.0000000e+00   6.2182234e+00   0.0000000e+00
   8.9700000e+02   1.5974569e+01   0.0000000e+00   1.5974569e+01   0.0000000e+00   6.2174457e+00   0.0000000e+00
   8.9800000e+02   1.5966574e+01   0.0000000e+00   1.5966574e+01   0.0000000e+00   6.2166708e+00   0.0000000e+00
   8.9900000e+02   1.5958621e+01   0.0000000e+00   1.5958621e+01   0.0000000e+00   6.2158985e+00   0.0000000e+00
   9.0000000e+02   1.5950711e+01   0.0000000e+00   1.5950711e+01   0.0000000e+00   6.2151289e+00   0.0000000e+00
   9.0100000e+02   1.5942844e+01   0.0000000e+00   1.5942844e+01   0.0000000e+00   6.2143620e+00   0.0000000e+00
   9.0200000e+02   1.5935019e+01   0.0000000e+00   1.5935019e+01   0.0000000e+00   6.2135978e+00   0.0000000e+00
   9.0300000e+02   1.5927235e+01   0.0000000e+00   1.5927235e+01   0.0000000e+00   6.2128361e+00   0.0000000e+00
   9.0400000e+02   1.5919493e+01   0.0000000e+00   1.5919493e+01   0.0000000e+00   6.2120771e+00   0.0000000e+00
   9.0500000e+02   1.5911791e+01   0.0000000e+00   1.5911791e+01   0.0000000e+00   6.2113208e+00   0.0000000e+00
   9.0600000e+02   1.5904131e+01   0.0000000e+00   1.5904131e+01   0.0000000e+00   6.2105670e+00   0.0000000e+00
   9.0700000e+02   1.5896510e+01   0.0000000e+00   1.5896510e+01   0.0000000e+00   6.2098158e+00   0.0000000e+00
   9.0800000e+02   1.5888930e+01   0.0000000e+00   1.5888930e+01   0.0000000e+00   6.2090672e+00   0.0000000e+00
   9.0900000e+02   1.5881390e+01   0.0000000e+00   1.5881390e+01   0.0000000e+00   6.2083212e+00   0.0000000e+00
   9.1000000e+02   1.5873888e+01   0.0000000e+00   1.5873888e+01   0.0000000e+00   6.2075777e+00   0.0000000e+00
   9.1100000e+02   1.5866426e+01   0.0000000e+00   1.5866426e+01   0.0000000e+00   6.2068367e+00   0.0000000e+00
   9.1200000e+02   1.5859003e+01   0.0000000e+00   1.5859003e+01   0.0000000e+00   6.2060983e+00   0.0000000e+00
   9.1300000e+02   1.5851618e+01   0.0000000e+00   1.5851618e+01   0.0000000e+00   6.2053624e+00   0.0000000e+00
   9.1400000e+02   1.5844272e+01   0.0000000e+00   1.5844272e+01   0.0000000e+00   6.2046291e+00   0.0000000e+00
   9.1500000e+02   1.5836963e+01   0.0000000e+00   1.5836963e+01   0.0000000e+00   6.2038982e+00   0.0000000e+00
   9.1600000e+02   1.5829692e+01   0.0000000e+00   1.5829692e+01   0.0000000e+00   6.2031698e+00   0.0000000e+00
   9.1700000e+02   1.5822458e+01   0.0000000e+00   1.5822458e+01   0.0000000e+00   6.2024439e+00   0.0000000e+00
   9.1800000e+02   1.5815261e+01   0.0000000e+00   1.5815261e+01   0.0000000e+00   6.2017204e+00   0.0000000e+00
   9.1900000e+02   1.5808101e+01   0.0000000e+00   1.5808101e+01   0.0000000e+00   6.2009994e+00   0.0000000e+00
   9.2000000e+02   1.5800977e+01   0.0000000e+00   1.5800977e+01   0.0000000e+00   6.2002808e+00   0.0000000e+00
   9.2100000e+02   1.5793889e+01   0.0000000e+00   1.5793889e+01   0.0000000e+00   6.1995647e+00   0.0000000e+00
   9.2200000e+02   1.5786837e+01   0.0000000e+00   1.5786837e+01   0.0000000e+00   6.1988510e+00   0.0000000e+00
   9.2300000e+02   1.5779821e+01   0.0000000e+00   1.5779821e+01   0.0000000e+00   6.1981397e+00   0.0000000e+00
   9.2400000e+02   1.5772840e+01   0.0000000e+00   1.5772840e+01   0.0000000e+00   6.1974307e+00   0.0000000e+00
   9.2500000e+02   1.5765894e+01   0.0000000e+00   1.5765894e+01   0.0000000e+00   6.1967242e+00   0.0000000e+00
   9.2600000e+02   1.5758983e+01   0.0000000e+00   1.5758983e+01   0.0000000e+00   6.1960201e+00   0.0000000e+00
   9.2700000e+02   1.5752106e+01   0.0000000e+00   1.5752106e+01   0.0000000e+00   6.1953183e+00   0.0000000e+00
   9.2800000e+02   1.5745264e+01   0.0000000e+00   1.5745264e+01   0.0000000e+00   6.1946188e+00   0.0000000e+00
   9.2900000e+02   1.5738456e+01   0.0000000e+00   1.5738456e+01   0.0000000e+00   6.1939217e+00   0.0000000e+00
   9.3000000e+02   1.5731681e+01   0.0000000e+00   1.5731681e+01   0.0000000e+00   6.1932270e+00   0.0000000e+00
   9.3100000e+02   1.5724940e+01   0.0000000e+00   1.5724940e+01   0.0000000e+00   6.1925345e+00   0.0000000e+00
   9.3200000e+02   1.5718232e+01   0.0000000e+00   1.5718232e+01   0.0000000e+00   6.1918444e+00   0.0000000e+00
   9.3300000e+02   1.5711557e+01   0.0000000e+00   1.5711557e+01   0.0000000e+00   6.1911566e+00   0.0000000e+00
   9.3400000e+02   1.5704915e+01   0.0000000e+00   1.5704915e+01   0.0000000e+00   6.1904711e+00   0.0000000e+00
   9.3500000e+02   1.5698306e+01   0.0000000e+00   1.5698306e+01   0.0000000e+00   6.1897878e+00   0.0000000e+00
   9.3600000e+02   1.5691728e+01   0.0000000e+00   1.5691728e+01   0.0000000e+00   6.1891068e+00   0.0000000e+00
   9.3700000e+02   1.5685183e+01   0.0000000e+00   1.5685183e+01   0.0000000e+00   6.1884281e+00   0.0000000e+00
   9.3800000e+02   1.5678670e+01   0.0000000e+00   1.5678670e+01   0.0000000e+00   6.1877516e+00   0.0000000e+00
   9.3900000e+02   1.5672188e+01   0.0000000e+00   1.5672188e+01   0.0000000e+00   6.1870774e+00   0.0000000e+00
   9.4000000e+02   1.5665737e+01   0.0000000e+00   1.5665737e+01   0.0000000e+00   6.1864054e+00   0.0000000e+00
   9.4100000e+02   1.5659318e+01   0.0000000e+00   1.5659318e+01   0.0000000e+00   6.1857356e+00   0.0000000e+00
   9.4200000e+02   1.5652929e+01   0.0000000e+00   1.5652929e+01   0.0000000e+00   6.1850680e+00   0.0000000e+00
   9.4300000e+02   1.5646571e+01   0.0000000e+00   1.5646571e+01   0.0000000e+00   6.1844027e+00   0.0000000e+00
   9.4400000e+02   1.5640244e+01   0.0000000e+00   1.5640244e+01   0.0000000e+00   6.1837395e+00   0.0000000e+00
   9.4500000e+02   1.5633947e+01   0.0000000e+00   1.5633947e+01   0.0000000e+00   6.1830785e+00   0.0000000e+00
   9.4600000e+02   1.5627679e+01   0.0000000e+00   1.5627679e+01   0.0000000e+00   6.1824197e+00   0.0000000e+00
   9.4700000e+02   1.5621442e+01   0.0000000e+00   1.5621442e+01   0.0000000e+00   6.1817630e+00   0.0000000e+00
   9.4800000e+02   1.5615234e+01   0.0000000e+00   1.5615234e+01   0.0000000e+00   6.1811085e+00   0.0000000e+00
   9.4900000e+02   1.5609056e+01   0.0000000e+00   1.5609056e+01   0.0000000e+00   6.1804561e+00   0.0000000e+00
   9.5000000e+02   1.5602906e+01   0.0000000e+00   1.5602906e+01   0.0000000e+00   6.1798059e+00   0.0000000e+00
   9.5100000e+02   1.5596786e+01   0.0000000e+00   1.5596786e+01   0.0000000e+00   6.1791578e+00   0.0000000e+00
   9.5200000e+02   1.5590694e+01   0.0000000e+00   1.5590694e+01   0.0000000e+00   6.1785118e+00   0.0000000e+00
   9.5300000e+02   1.5584631e+01   0.0000000e+00   1.5584631e+01   0.0000000e+00   6.1778679e+00   0.0000000e+00
   9.5400000e+02   1.5578597e+01   0.0000000e+00   1.5578597e+01   0.0000000e+00   6.1772261e+00   0.0000000e+00
   9.5500000e+02   1.5572590e+01   0.0000000e+00   1.5572590e+01   0.0000000e+00   6.1765864e+00   0.0000000e+00
   9.5600000e+02   1.5566612e+01   0.0000000e+00   1.5566612e+01   0.0000000e+00   6.1759488e+00   0.0000000e+00
   9.5700000e+02   1.5560661e+01   0.0000000e+00   1.5560661e+01   0.0000000e+00   6.1753132e+00   0.0000000e+00
   9.5800000e+02   1.5554738e+01   0.0000000e+00   1.5554738e+01   0.0000000e+00   6.1746797e+00   0.0000000e+00
   9.5900000e+02   1.5548842e+01   0.0000000e+00   1.5548842e+01   0.0000000e+00   6.1740482e+00   0.0000000e+00
   9.6000000e+02   1.5542974e+01   0.0000000e+00   1.5542974e+01   0.0000000e+00   6.1734188e+00   0.0000000e+00
   9.6100000e+02   1.5537132e+01   0.0000000e+00   1.5537132e+01   0.0000000e+00   6.1727915e+00   0.0000000e+00
   9.6200000e+02   1.5531317e+01   0.0000000e+00   1.5531317e+01   0.0000000e+00   6.1721661e+00   0.0000000e+00
   9.6300000e+02   1.5525529e+01   0.0000000e+00   1.5525529e+01   0.0000000e+00   6.1715428e+00   0.0000000e+00
   9.6400000e+02   1.5519768e+01   0.0000000e+00   1.5519768e+01   0.0000000e+00   6.1709214e+00   0.0000000e+00
   9.6500000e+02   1.5514032e+01   0.0000000e+00   1.5514032e+01   0.0000000e+00   6.1703021e+00   0.0000000e+00
   9.6600000e+02   1.5508323e+01   0.0000000e+00   1.5508323e+01   0.0000000e+00   6.1696848e+00   0.0000000e+00
   9.6700000e+02   1.5502640e+01   0.0000000e+00   1.5502640e+01   0.0000000e+00   6.1690694e+00   0.0000000e+00
   9.6800000e+02   1.5496982e+01   0.0000000e+00   1.5496982e+01   0.0000000e+00   6.1684560e+00   0.0000000e+00
   9.6900000e+02   1.5491350e+01   0.0000000e+00   1.5491350e+01   0.0000000e+00   6.1678446e+00   0.0000000e+00
   9.7000000e+02   1.5485744e+01   0.0000000e+00   1.5485744e+01   0.0000000e+00   6.1672352e+00   0.0000000e+00
   9.7100000e+02   1.5480162e+01   0.0000000e+00   1.5480162e+01   0.0000000e+00   6.1666276e+00   0.0000000e+00
   9.7200000e+02   1.5474606e+01   0.0000000e+00   1.5474606e+01   0.0000000e+00   6.1660221e+00   0.0000000e+00
   9.7300000e+02   1.5469075e+01   0.0000000e+00   1.5469075e+01   0.0000000e+00   6.1654184e+00   0.0000000e+00
   9.7400000e+02   1.5463568e+01   0.0000000e+00   1.5463568e+01   0.0000000e+00   6.1648167e+00   0.0000000e+00
   9.7500000e+02   1.5458086e+01   0.0000000e+00   1.5458086e+01   0.0000000e+00   6.1642169e+00   0.0000000e+00
   9.7600000e+02   1.5452629e+01   0.0000000e+00   1.5452629e+01   0.0000000e+00   6.1636190e+00   0.0000000e+00
   9.7700000e+02   1.5447196e+01   0.0000000e+00   1.5447196e+01   0.0000000e+00   6.1630229e+00   0.0000000e+00
   9.7800000e+02   1.5441786e+01   0.0000000e+00   1.5441786e+01   0.0000000e+00   6.1624288e+00   0.0000000e+00
   9.7900000e+02   1.5436401e+01   0.0000000e+00   1.5436401e+01   0.0000000e+00   6.1618366e+00   0.0000000e+00
   9.8000000e+02   1.5431040e+01   0.0000000e+00   1.5431040e+01   0.0000000e+00   6.1612462e+00   0.0000000e+00
   9.8100000e+02   1.5425702e+01   0.0000000e+00   1.5425702e+01   0.0000000e+00   6.1606577e+00   0.0000000e+00
   9.8200000e+02   1.5420387e+01   0.0000000e+00   1.5420387e+01   0.0000000e+00   6.1600711e+00   0.0000000e+00
   9.8300000e+02   1.5415096e+01   0.0000000e+00   1.5415096e+01   0.0000000e+00   6.1594863e+00   0.0000000e+00
   9.8400000e+02   1.5409828e+01   0.0000000e+00   1.5409828e+01   0.0000000e+00   6.1589033e+00   0.0000000e+00
   9.8500000e+02   1.5404583e+01   0.0000000e+00   1.5404583e+01   0.0000000e+00   6.1583222e+00   0.0000000e+00
   9.8600000e+02   1.5399361e+01   0.0000000e+00   1.5399361e+01   0.0000000e+00   6.1577429e+00   0.0000000e+00
   9.8700000e+02   1.5394162e+01   0.0000000e+00   1.5394162e+01   0.0000000e+00   6.1571655e+00   0.0000000e+00
   9.8800000e+02   1.5388985e+01   0.0000000e+00   1.5388985e+01   0.0000000e+00   6.1565898e+00   0.0000000e+00
   9.8900000e+02   1.5383831e+01   0.0000000e+00   1.5383831e+01   0.0000000e+00   6.1560160e+00   0.0000000e+00
   9.9000000e+02   1.5378699e+01   0.0000000e+00   1.5378699e+01   0.0000000e+00   6.1554439e+00   0.0000000e+00
   9.9100000e+02   1.5373589e+01   0.0000000e+00   1.5373589e+01   0.0000000e+00   6.1548736e+00   0.0000000e+00
   9.9200000e+02   1.5368502e+01   0.0000000e+00   1.5368502e+01   0.0000000e+00   6.1543051e+00   0.0000000e+00
   9.9300000e+02   1.5363436e+01   0.0000000e+00   1.5363436e+01   0.0000000e+00   6.1537384e+00   0.0000000e+00
   9.9400000e+02   1.5358392e+01   0.0000000e+00   1.5358392e+01   0.0000000e+00   6.1531735e+00   0.0000000e+00
   9.9500000e+02   1.5353369e+01   0.0000000e+00   1.5353369e+01   0.0000000e+00   6.1526103e+00   0.0000000e+00
   9.9600000e+02   1.5348368e+01   0.0000000e+00   1.5348368e+01   0.0000000e+00   6.1520488e+00   0.0000000e+00
   9.9700000e+02   1.5343388e+01   0.0000000e+00   1.5343388e+01   0.0000000e+00   6.1514891e+00   0.0000000e+00
   9.9800000e+02   1.5338429e+01   0.0000000e+00   1.5338429e+01   0.0000000e+00   6.1509312e+00   0.0000000e+00
   9.9900000e+02   1.5333492e+01   0.0000000e+00   1.5333492e+01   0.0000000e+00   6.1503749e+00   0.0000000e+00
   1.0000000e+03   1.5328575e+01   0.0000000e+00   1.5328575e+01   0.0000000e+00   6.1498204e+00   0.0000000e+00
   1.0025000e+03   1.5316374e+01   0.0000000e+00   1.5316374e+01   0.0000000e+00   6.1484417e+00   0.0000000e+00
   1.0050000e+03   1.5304302e+01   0.0000000e+00   1.5304302e+01   0.0000000e+00   6.1470735e+00   0.0000000e+00
   1.0075000e+03   1.5292355e+01   0.0000000e+00   1.5292355e+01   0.0000000e+00   6.1457158e+00   0.0000000e+00
   1.0100000e+03   1.5280532e+01   0.0000000e+00   1.5280532e+01   0.0000000e+00   6.1443685e+00   0.0000000e+00
   1.0125000e+03   1.5268832e+01   0.0000000e+00   1.5268832e+01   0.0000000e+00   6.1430315e+00   0.0000000e+00
   1.0150000e+03   1.5257252e+01   0.0000000e+00   1.5257252e+01   0.0000000e+00   6.1417047e+00   0.0000000e+00
   1.0175000e+03   1.5245790e+01   0.0000000e+00   1.5245790e+01   0.0000000e+00   6.1403879e+00   0.0000000e+00
   1.0200000e+03   1.5234445e+01   0.0000000e+00   1.5234445e+01   0.0000000e+00   6.1390812e+00   0.0000000e+00
   1.0225000e+03   1.5223216e+01   0.0000000e+00   1.5223216e+01   0.0000000e+00   6.1377843e+00   0.0000000e+00
   1.0250000e+03   1.5212100e+01   0.0000000e+00   1.5212100e+01   0.0000000e+00   6.1364971e+00   0.0000000e+00
   1.0275000e+03   1.5201095e+01   0.0000000e+00   1.5201095e+01   0.0000000e+00   6.1352197e+00   0.0000000e+00
   1.0300000e+03   1.5190201e+01   0.0000000e+00   1.5190201e+01   0.0000000e+00   6.1339518e+00   0.0000000e+00
   1.0325000e+03   1.5179415e+01   0.0000000e+00   1.5179415e+01   0.0000000e+00   6.1326934e+00   0.0000000e+00
   1.0350000e+03   1.5168737e+01   0.0000000e+00   1.5168737e+01   0.0000000e+00   6.1314444e+00   0.0000000e+00
   1.0375000e+03   1.5158163e+01   0.0000000e+00   1.5158163e+01   0.0000000e+00   6.1302047e+00   0.0000000e+00
   1.0400000e+03   1.5147694e+01   0.0000000e+00   1.5147694e+01   0.0000000e+00   6.1289741e+00   0.0000000e+00
   1.0425000e+03   1.5137327e+01   0.0000000e+00   1.5137327e+01   0.0000000e+00   6.1277527e+00   0.0000000e+00
   1.0450000e+03   1.5127060e+01   0.0000000e+00   1.5127060e+01   0.0000000e+00   6.1265403e+00   0.0000000e+00
   1.0475000e+03   1.5116894e+01   0.0000000e+00   1.5116894e+01   0.0000000e+00   6.1253368e+00   0.0000000e+00
   1.0500000e+03   1.5106826e+01   0.0000000e+00   1.5106826e+01   0.0000000e+00   6.1241422e+00   0.0000000e+00
   1.0525000e+03   1.5096854e+01   0.0000000e+00   1.5096854e+01   0.0000000e+00   6.1229563e+00   0.0000000e+00
   1.0550000e+03   1.5086978e+01   0.0000000e+00   1.5086978e+01   0.0000000e+00   6.1217791e+00   0.0000000e+00
   1.0575000e+03   1.5077196e+01   0.0000000e+00   1.5077196e+01   0.0000000e+00   6.1206104e+00   0.0000000e+00
   1.0600000e+03   1.5067507e+01   0.0000000e+00   1.5067507e+01   0.0000000e+00   6.1194503e+00   0.0000000e+00
   1.0625000e+03   1.5057909e+01   0.0000000e+00   1.5057909e+01   0.0000000e+00   6.1182986e+00   0.0000000e+00
   1.0650000e+03   1.5048402e+01   0.0000000e+00   1.5048402e+01   0.0000000e+00   6.1171552e+00   0.0000000e+00
   1.0675000e+03   1.5038984e+01   0.0000000e+00   1.5038984e+01   0.0000000e+00   6.1160201e+00   0.0000000e+00
   1.0700000e+03   1.5029654e+01   0.0000000e+00   1.5029654e+01   0.0000000e+00   6.1148931e+00   0.0000000e+00
   1.0725000e+03   1.5020410e+01   0.0000000e+00   1.5020410e+01   0.0000000e+00   6.1137742e+00   0.0000000e+00
   1.0750000e+03   1.5011252e+01   0.0000000e+00   1.5011252e+01   0.0000000e+00   6.1126634e+00   0.0000000e+00
   1.0775000e+03   1.5002179e+01   0.0000000e+00   1.5002179e+01   0.0000000e+00   6.1115605e+00   0.0000000e+00
   1.0800000e+03   1.4993188e+01   0.0000000e+00   1.4993188e+01   0.0000000e+00   6.1104654e+00   0.0000000e+00
   1.0825000e+03   1.4984281e+01   0.0000000e+00   1.4984281e+01   0.0000000e+00   6.1093781e+00   0.0000000e+00
   1.0850000e+03   1.4975454e+01   0.0000000e+00   1.4975454e+01   0.0000000e+00   6.1082986e+00   0.0000000e+00
   1.0875000e+03   1.4966707e+01   0.0000000e+00   1.4966707e+01   0.0000000e+00   6.1072267e+00   0.0000000e+00
   1.0900000e+03   1.4958039e+01   0.0000000e+00   1.4958039e+01   0.0000000e+00   6.1061623e+00   0.0000000e+00
   1.0925000e+03   1.4949450e+01   0.0000000e+00   1.4949450e+01   0.0000000e+00   6.1051055e+00   0.0000000e+00
   1.0950000e+03   1.4940937e+01   0.0000000e+00   1.4940937e+01   0.0000000e+00   6.1040561e+00   0.0000000e+00
   1.0975000e+03   1.4932500e+01   0.0000000e+00   1.4932500e+01   0.0000000e+00   6.1030140e+00   0.0000000e+00
   1.1000000e+03   1.4924139e+01   0.0000000e+00   1.4924139e+01   0.0000000e+00   6.1019792e+00   0.0000000e+00
   1.1025000e+03   1.4915852e+01   0.0000000e+00   1.4915852e+01   0.0000000e+00   6.1009517e+00   0.0000000e+00
   1.1050000e+03   1.4907637e+01   0.0000000e+00   1.4907637e+01   0.0000000e+00   6.0999313e+00   0.0000000e+00
   1.1075000e+03   1.4899495e+01   0.0000000e+00   1.4899495e+01   0.0000000e+00   6.0989180e+00   0.0000000e+00
   1.1100000e+03   1.4891425e+01   0.0000000e+00   1.4891425e+01   0.0000000e+00   6.0979117e+00   0.0000000e+00
   1.1125000e+03   1.4883424e+01   0.0000000e+00   1.4883424e+01   0.0000000e+00   6.0969123e+00   0.0000000e+00
   1.1150000e+03   1.4875494e+01   0.0000000e+00   1.4875494e+01   0.0000000e+00   6.0959199e+00   0.0000000e+00
   1.1175000e+03   1.4867632e+01   0.0000000e+00   1.4867632e+01   0.0000000e+00   6.0949343e+00   0.0000000e+00
   1.1200000e+03   1.4859838e+01   0.0000000e+00   1.4859838e+01   0.0000000e+00   6.0939554e+00   0.0000000e+00
   1.1225000e+03   1.4852111e+01   0.0000000e+00   1.4852111e+01   0.0000000e+00   6.0929832e+00   0.0000000e+00
   1.1250000e+03   1.4844450e+01   0.0000000e+00   1.4844450e+01   0.0000000e+00   6.0920177e+00   0.0000000e+00
   1.1275000e+03   1.4836855e+01   0.0000000e+00   1.4836855e+01   0.0000000e+00   6.0910588e+00   0.0000000e+00
   1.1300000e+03   1.4829324e+01   0.0000000e+00   1.4829324e+01   0.0000000e+00   6.0901063e+00   0.0000000e+00
   1.1325000e+03   1.4821857e+01   0.0000000e+00   1.4821857e+01   0.0000000e+00   6.0891604e+00   0.0000000e+00
   1.1350000e+03   1.4814453e+01   0.0000000e+00   1.4814453e+01   0.0000000e+00   6.0882208e+00   0.0000000e+00
   1.1375000e+03   1.4807111e+01   0.0000000e+00   1.4807111e+01   0.0000000e+00   6.0872876e+00   0.0000000e+00
   1.1400000e+03   1.4799831e+01   0.0000000e+00   1.4799831e+01   0.0000000e+00   6.0863606e+00   0.0000000e+00
   1.1425000e+03   1.4792612e+01   0.0000000e+00   1.4792612e+01   0.0000000e+00   6.0854399e+00   0.0000000e+00
   1.1450000e+03   1.4785453e+01   0.0000000e+00   1.4785453e+01   0.0000000e+00   6.0845254e+00   0.0000000e+00
   1.1475000e+03   1.4778353e+01   0.0000000e+00   1.4778353e+01   0.0000000e+00   6.0836170e+00   0.0000000e+00
   1.1500000e+03   1.4771312e+01   0.0000000e+00   1.4771312e+01   0.0000000e+00   6.0827146e+00   0.0000000e+00
   1.1525000e+03   1.4764329e+01   0.0000000e+00   1.4764329e+01   0.0000000e+00   6.0818183e+00   0.0000000e+00
   1.1550000e+03   1.4757404e+01   0.0000000e+00   1.4757404e+01   0.0000000e+00   6.0809279e+00   0.0000000e+00
   1.1575000e+03   1.4750535e+01   0.0000000e+00   1.4750535e+01   0.0000000e+00   6.0800434e+00   0.0000000e+00
   1.1600000e+03   1.4743722e+01   0.0000000e+00   1.4743722e+01   0.0000000e+00   6.0791648e+00   0.0000000e+00
   1.1625000e+03   1.4736964e+01   0.0000000e+00   1.4736964e+01   0.0000000e+00   6.0782920e+00   0.0000000e+00
   1.1650000e+03   1.4730261e+01   0.0000000e+00   1.4730261e+01   0.0000000e+00   6.0774249e+00   0.0000000e+00
   1.1675000e+03   1.4723612e+01   0.0000000e+00   1.4723612e+01   0.0000000e+00   6.0765635e+00   0.0000000e+00
   1.1700000e+03   1.4717017e+01   0.0000000e+00   1.4717017e+01   0.0000000e+00   6.0757077e+00   0.0000000e+00
   1.1725000e+03   1.4710475e+01   0.0000000e+00   1.4710475e+01   0.0000000e+00   6.0748576e+00   0.0000000e+00
   1.1750000e+03   1.4703985e+01   0.0000000e+00   1.4703985e+01   0.0000000e+00   6.0740130e+00   0.0000000e+00
   1.1775000e+03   1.4697546e+01   0.0000000e+00   1.4697546e+01   0.0000000e+00   6.0731739e+00   0.0000000e+00
   1.1800000e+03   1.4691159e+01   0.0000000e+00   1.4691159e+01   0.0000000e+00   6.0723402e+00   0.0000000e+00
   1.1825000e+03   1.4684822e+01   0.0000000e+00   1.4684822e+01   0.0000000e+00   6.0715120e+00   0.0000000e+00
   1.1850000e+03   1.4678535e+01   0.0000000e+00   1.4678535e+01   0.0000000e+00   6.0706891e+00   0.0000000e+00
   1.1875000e+03   1.4672298e+01   0.0000000e+00   1.4672298e+01   0.0000000e+00   6.0698715e+00   0.0000000e+00
   1.1900000e+03   1.4666109e+01   0.0000000e+00   1.4666109e+01   0.0000000e+00   6.0690592e+00   0.0000000e+00
   1.1925000e+03   1.4659969e+01   0.0000000e+00   1.4659969e+01   0.0000000e+00   6.0682521e+00   0.0000000e+00
   1.1950000e+03   1.4653877e+01   0.0000000e+00   1.4653877e+01   0.0000000e+00   6.0674502e+00   0.0000000e+00
   1.1975000e+03   1.4647832e+01   0.0000000e+00   1.4647832e+01   0.0000000e+00   6.0666534e+00   0.0000000e+00
   1.2000000e+03   1.4641833e+01   0.0000000e+00   1.4641833e+01   0.0000000e+00   6.0658617e+00   0.0000000e+00
   1.2025000e+03   1.4635881e+01   0.0000000e+00   1.4635881e+01   0.0000000e+00   6.0650750e+00   0.0000000e+00
   1.2050000e+03   1.4629975e+01   0.0000000e+00   1.4629975e+01   0.0000000e+00   6.0642934e+00   0.0000000e+00
   1.2075000e+03   1.4624114e+01   0.0000000e+00   1.4624114e+01   0.0000000e+00   6.0635167e+00   0.0000000e+00
   1.2100000e+03   1.4618298e+01   0.0000000e+00   1.4618298e+01   0.0000000e+00   6.0627449e+00   0.0000000e+00
   1.2125000e+03   1.4612525e+01   0.0000000e+00   1.4612525e+01   0.0000000e+00   6.0619780e+00   0.0000000e+00
   1.2150000e+03   1.4606797e+01   0.0000000e+00   1.4606797e+01   0.0000000e+00   6.0612159e+00   0.0000000e+00
   1.2175000e+03   1.4601112e+01   0.0000000e+00   1.4601112e+01   0.0000000e+00   6.0604586e+00   0.0000000e+00
   1.2200000e+03   1.4595470e+01   0.0000000e+00   1.4595470e+01   0.0000000e+00   6.0597061e+00   0.0000000e+00
   1.2225000e+03   1.4589871e+01   0.0000000e+00   1.4589871e+01   0.0000000e+00   6.0589582e+00   0.0000000e+00
   1.2250000e+03   1.4584313e+01   0.0000000e+00   1.4584313e+01   0.0000000e+00   6.0582151e+00   0.0000000e+00
   1.2275000e+03   1.4578797e+01   0.0000000e+00   1.4578797e+01   0.0000000e+00   6.0574766e+00   0.0000000e+00
   1.2300000e+03   1.4573322e+01   0.0000000e+00   1.4573322e+01   0.0000000e+00   6.0567427e+00   0.0000000e+00
   1.2325000e+03   1.4567888e+01   0.0000000e+00   1.4567888e+01   0.0000000e+00   6.0560133e+00   0.0000000e+00
   1.2350000e+03   1.4562494e+01   0.0000000e+00   1.4562494e+01   0.0000000e+00   6.0552884e+00   0.0000000e+00
   1.2375000e+03   1.4557140e+01   0.0000000e+00   1.4557140e+01   0.0000000e+00   6.0545681e+00   0.0000000e+00
   1.2400000e+03   1.4551825e+01   0.0000000e+00   1.4551825e+01   0.0000000e+00   6.0538522e+00   0.0000000e+00
   1.2425000e+03   1.4546550e+01   0.0000000e+00   1.4546550e+01   0.0000000e+00   6.0531406e+00   0.0000000e+00
   1.2450000e+03   1.4541312e+01   0.0000000e+00   1.4541312e+01   0.0000000e+00   6.0524335e+00   0.0000000e+00
   1.2475000e+03   1.4536114e+01   0.0000000e+00   1.4536114e+01   0.0000000e+00   6.0517307e+00   0.0000000e+00
   1.2500000e+03   1.4530952e+01   0.0000000e+00   1.4530952e+01   0.0000000e+00   6.0510322e+00   0.0000000e+00
   1.2525000e+03   1.4525829e+01   0.0000000e+00   1.4525829e+01   0.0000000e+00   6.0503379e+00   0.0000000e+00
   1.2550000e+03   1.4520742e+01   0.0000000e+00   1.4520742e+01   0.0000000e+00   6.0496479e+00   0.0000000e+00
   1.2575000e+03   1.4515692e+01   0.0000000e+00   1.4515692e+01   0.0000000e+00   6.0489621e+00   0.0000000e+00
   1.2600000e+03   1.4510679e+01   0.0000000e+00   1.4510679e+01   0.0000000e+00   6.0482804e+00   0.0000000e+00
   1.2625000e+03   1.4505701e+01   0.0000000e+00   1.4505701e+01   0.0000000e+00   6.0476029e+00   0.0000000e+00
   1.2650000e+03   1.4500759e+01   0.0000000e+00   1.4500759e+01   0.0000000e+00   6.0469295e+00   0.0000000e+00
   1.2675000e+03   1.4495853e+01   0.0000000e+00   1.4495853e+01   0.0000000e+00   6.0462601e+00   0.0000000e+00
   1.2700000e+03   1.4490981e+01   0.0000000e+00   1.4490981e+01   0.0000000e+00   6.0455948e+00   0.0000000e+00
   1.2725000e+03   1.4486143e+01   0.0000000e+00   1.4486143e+01   0.0000000e+00   6.0449334e+00   0.0000000e+00
   1.2750000e+03   1.4481340e+01   0.0000000e+00   1.4481340e+01   0.0000000e+00   6.0442760e+00   0.0000000e+00
   1.2775000e+03   1.4476571e+01   0.0000000e+00   1.4476571e+01   0.0000000e+00   6.0436226e+00   0.0000000e+00
   1.2800000e+03   1.4471835e+01   0.0000000e+00   1.4471835e+01   0.0000000e+00   6.0429730e+00   0.0000000e+00
   1.2825000e+03   1.4467133e+01   0.0000000e+00   1.4467133e+01   0.0000000e+00   6.0423273e+00   0.0000000e+00
   1.2850000e+03   1.4462463e+01   0.0000000e+00   1.4462463e+01   0.0000000e+00   6.0416855e+00   0.0000000e+00
   1.2875000e+03   1.4457826e+01   0.0000000e+00   1.4457826e+01   0.0000000e+00   6.0410474e+00   0.0000000e+00
   1.2900000e+03   1.4453221e+01   0.0000000e+00   1.4453221e+01   0.0000000e+00   6.0404132e+00   0.0000000e+00
   1.2925000e+03   1.4448648e+01   0.0000000e+00   1.4448648e+01   0.0000000e+00   6.0397827e+00   0.0000000e+00
   1.2950000e+03   1.4444107e+01   0.0000000e+00   1.4444107e+01   0.0000000e+00   6.0391559e+00   0.0000000e+00
   1.2975000e+03   1.4439597e+01   0.0000000e+00   1.4439597e+01   0.0000000e+00   6.0385328e+00   0.0000000e+00
   1.3000000e+03   1.4435118e+01   0.0000000e+00   1.4435118e+01   0.0000000e+00   6.0379133e+00   0.0000000e+00
   1.3025000e+03   1.4430670e+01   0.0000000e+00   1.4430670e+01   0.0000000e+00   6.0372975e+00   0.0000000e+00
   1.3050000e+03   1.4426252e+01   0.0000000e+00   1.4426252e+01   0.0000000e+00   6.0366853e+00   0.0000000e+00
   1.3075000e+03   1.4421864e+01   0.0000000e+00   1.4421864e+01   0.0000000e+00   6.0360767e+00   0.0000000e+00
   1.3100000e+03   1.4417506e+01   0.0000000e+00   1.4417506e+01   0.0000000e+00   6.0354716e+00   0.0000000e+00
   1.3125000e+03   1.4413178e+01   0.0000000e+00   1.4413178e+01   0.0000000e+00   6.0348700e+00   0.0000000e+00
   1.3150000e+03   1.4408879e+01   0.0000000e+00   1.4408879e+01   0.0000000e+00   6.0342719e+00   0.0000000e+00
   1.3175000e+03   1.4404609e+01   0.0000000e+00   1.4404609e+01   0.0000000e+00   6.0336773e+00   0.0000000e+00
   1.3200000e+03   1.4400367e+01   0.0000000e+00   1.4400367e+01   0.0000000e+00   6.0330861e+00   0.0000000e+00
   1.3225000e+03   1.4396155e+01   0.0000000e+00   1.4396155e+01   0.0000000e+00   6.0324984e+00   0.0000000e+00
   1.3250000e+03   1.4391970e+01   0.0000000e+00   1.4391970e+01   0.0000000e+00   6.0319140e+00   0.0000000e+00
   1.3275000e+03   1.4387813e+01   0.0000000e+00   1.4387813e+01   0.0000000e+00   6.0313330e+00   0.0000000e+00
   1.3300000e+03   1.4383684e+01   0.0000000e+00   1.4383684e+01   0.0000000e+00   6.0307553e+00   0.0000000e+00
   1.3325000e+03   1.4379583e+01   0.0000000e+00   1.4379583e+01   0.0000000e+00   6.0301809e+00   0.0000000e+00
   1.3350000e+03   1.4375508e+01   0.0000000e+00   1.4375508e+01   0.0000000e+00   6.0296098e+00   0.0000000e+00
   1.3375000e+03   1.4371461e+01   0.0000000e+00   1.4371461e+01   0.0000000e+00   6.0290419e+00   0.0000000e+00
   1.3400000e+03   1.4367440e+01   0.0000000e+00   1.4367440e+01   0.0000000e+00   6.0284773e+00   0.0000000e+00
   1.3425000e+03   1.4363446e+01   0.0000000e+00   1.4363446e+01   0.0000000e+00   6.0279159e+00   0.0000000e+00
   1.3450000e+03   1.4359477e+01   0.0000000e+00   1.4359477e+01   0.0000000e+00   6.0273577e+00   0.0000000e+00
   1.3475000e+03   1.4355535e+01   0.0000000e+00   1.4355535e+01   0.0000000e+00   6.0268026e+00   0.0000000e+00
   1.3500000e+03   1.4351619e+01   0.0000000e+00   1.4351619e+01   0.0000000e+00   6.0262507e+00   0.0000000e+00
   1.3525000e+03   1.4347728e+01   0.0000000e+00   1.4347728e+01   0.0000000e+00   6.0257019e+00   0.0000000e+00
   1.3550000e+03   1.4343862e+01   0.0000000e+00   1.4343862e+01   0.0000000e+00   6.0251562e+00   0.0000000e+00
   1.3575000e+03   1.4340021e+01   0.0000000e+00   1.4340021e+01   0.0000000e+00   6.0246135e+00   0.0000000e+00
   1.3600000e+03   1.4336205e+01   0.0000000e+00   1.4336205e+01   0.0000000e+00   6.0240739e+00   0.0000000e+00
   1.3625000e+03   1.4332414e+01   0.0000000e+00   1.4332414e+01   0.0000000e+00   6.0235373e+00   0.0000000e+00
   1.3650000e+03   1.4328647e+01   0.0000000e+00   1.4328647e+01   0.0000000e+00   6.0230037e+00   0.0000000e+00
   1.3675000e+03   1.4324904e+01   0.0000000e+00   1.4324904e+01   0.0000000e+00   6.0224731e+00   0.0000000e+00
   1.3700000e+03   1.4321185e+01   0.0000000e+00   1.4321185e+01   0.0000000e+00   6.0219454e+00   0.0000000e+00
   1.3725000e+03   1.4317490e+01   0.0000000e+00   1.4317490e+01   0.0000000e+00   6.0214207e+00   0.0000000e+00
   1.3750000e+03   1.4313818e+01   0.0000000e+00   1.4313818e+01   0.0000000e+00   6.0208988e+00   0.0000000e+00
   1.3775000e+03   1.4310169e+01   0.0000000e+00   1.4310169e+01   0.0000000e+00   6.0203799e+00   0.0000000e+00
   1.3800000e+03   1.4306544e+01   0.0000000e+00   1.4306544e+01   0.0000000e+00   6.0198638e+00   0.0000000e+00
   1.3825000e+03   1.4302942e+01   0.0000000e+00   1.4302942e+01   0.0000000e+00   6.0193505e+00   0.0000000e+00
   1.3850000e+03   1.4299362e+01   0.0000000e+00   1.4299362e+01   0.0000000e+00   6.0188401e+00   0.0000000e+00
   1.3875000e+03   1.4295805e+01   0.0000000e+00   1.4295805e+01   0.0000000e+00   6.0183325e+00   0.0000000e+00
   1.3900000e+03   1.4292270e+01   0.0000000e+00   1.4292270e+01   0.0000000e+00   6.0178277e+00   0.0000000e+00
   1.3925000e+03   1.4288757e+01   0.0000000e+00   1.4288757e+01   0.0000000e+00   6.0173256e+00   0.0000000e+00
   1.3950000e+03   1.4285266e+01   0.0000000e+00   1.4285266e+01   0.0000000e+00   6.0168263e+00   0.0000000e+00
   1.3975000e+03   1.4281797e+01   0.0000000e+00   1.4281797e+01   0.0000000e+00   6.0163297e+00   0.0000000e+00
   1.4000000e+03   1.4278349e+01   0.0000000e+00   1.4278349e+01   0.0000000e+00   6.0158358e+00   0.0000000e+00
   1.4025000e+03   1.4274923e+01   0.0000000e+00   1.4274923e+01   0.0000000e+00   6.0153445e+00   0.0000000e+00
   1.4050000e+03   1.4271518e+01   0.0000000e+00   1.4271518e+01   0.0000000e+00   6.0148560e+00   0.0000000e+00
   1.4075000e+03   1.4268133e+01   0.0000000e+00   1.4268133e+01   0.0000000e+00   6.0143701e+00   0.0000000e+00
   1.4100000e+03   1.4264770e+01   0.0000000e+00   1.4264770e+01   0.0000000e+00   6.0138868e+00   0.0000000e+00
   1.4125000e+03   1.4261427e+01   0.0000000e+00   1.4261427e+01   0.0000000e+00   6.0134061e+00   0.0000000e+00
   1.4150000e+03   1.4258105e+01   0.0000000e+00   1.4258105e+01   0.0000000e+00   6.0129280e+00   0.0000000e+00
   1.4175000e+03   1.4254803e+01   0.0000000e+00   1.4254803e+01   0.0000000e+00   6.0124524e+00   0.0000000e+00
   1.4200000e+03   1.4251521e+01   0.0000000e+00   1.4251521e+01   0.0000000e+00   6.0119795e+00   0.0000000e+00
   1.4225000e+03   1.4248259e+01   0.0000000e+00   1.4248259e+01   0.0000000e+00   6.0115090e+00   0.0000000e+00
   1.4250000e+03   1.4245017e+01   0.0000000e+00   1.4245017e+01   0.0000000e+00   6.0110411e+00   0.0000000e+00
   1.4275000e+03   1.4241795e+01   0.0000000e+00   1.4241795e+01   0.0000000e+00   6.0105756e+00   0.0000000e+00
   1.4300000e+03   1.4238592e+01   0.0000000e+00   1.4238592e+01   0.0000000e+00   6.0101127e+00   0.0000000e+00
   1.4325000e+03   1.4235408e+01   0.0000000e+00   1.4235408e+01   0.0000000e+00   6.0096522e+00   0.0000000e+00
   1.4350000e+03   1.4232243e+01   0.0000000e+00   1.4232243e+01   0.0000000e+00   6.0091941e+00   0.0000000e+00
   1.4375000e+03   1.4229097e+01   0.0000000e+00   1.4229097e+01   0.0000000e+00   6.0087384e+00   0.0000000e+00
   1.4400000e+03   1.4225971e+01   0.0000000e+00   1.4225971e+01   0.0000000e+00   6.0082852e+00   0.0000000e+00
   1.4425000e+03   1.4222862e+01   0.0000000e+00   1.4222862e+01   0.0000000e+00   6.0078344e+00   0.0000000e+00
   1.4450000e+03   1.4219773e+01   0.0000000e+00   1.4219773e+01   0.0000000e+00   6.0073859e+00   0.0000000e+00
   1.4475000e+03   1.4216701e+01   0.0000000e+00   1.4216701e+01   0.0000000e+00   6.0069398e+00   0.0000000e+00
   1.4500000e+03   1.4213648e+01   0.0000000e+00   1.4213648e+01   0.0000000e+00   6.0064960e+00   0.0000000e+00
   1.4525000e+03   1.4210613e+01   0.0000000e+00   1.4210613e+01   0.0000000e+00   6.0060546e+00   0.0000000e+00
   1.4550000e+03   1.4207596e+01   0.0000000e+00   1.4207596e+01   0.0000000e+00   6.0056154e+00   0.0000000e+00
   1.4575000e+03   1.4204596e+01   0.0000000e+00   1.4204596e+01   0.0000000e+00   6.0051786e+00   0.0000000e+00
   1.4600000e+03   1.4201615e+01   0.0000000e+00   1.4201615e+01   0.0000000e+00   6.0047440e+00   0.0000000e+00
   1.4625000e+03   1.4198650e+01   0.0000000e+00   1.4198650e+01   0.0000000e+00   6.0043117e+00   0.0000000e+00
   1.4650000e+03   1.4195703e+01   0.0000000e+00   1.4195703e+01   0.0000000e+00   6.0038817e+00   0.0000000e+00
   1.4675000e+03   1.4192773e+01   0.0000000e+00   1.4192773e+01   0.0000000e+00   6.0034538e+00   0.0000000e+00
   1.4700000e+03   1.4189861e+01   0.0000000e+00   1.4189861e+01   0.0000000e+00   6.0030282e+00   0.0000000e+00
   1.4725000e+03   1.4186965e+01   0.0000000e+00   1.4186965e+01   0.0000000e+00   6.0026048e+00   0.0000000e+00
   1.4750000e+03   1.4184086e+01   0.0000000e+00   1.4184086e+01   0.0000000e+00   6.0021835e+00   0.0000000e+00
   1.4775000e+03   1.4181223e+01   0.0000000e+00   1.4181223e+01   0.0000000e+00   6.0017645e+00   0.0000000e+00
   1.4800000e+03   1.4178377e+01   0.0000000e+00   1.4178377e+01   0.0000000e+00   6.0013475e+00   0.0000000e+00
   1.4825000e+03   1.4175548e+01   0.0000000e+00   1.4175548e+01   0.0000000e+00   6.0009328e+00   0.0000000e+00
   1.4850000e+03   1.4172735e+01   0.0000000e+00   1.4172735e+01   0.0000000e+00   6.0005201e+00   0.0000000e+00
   1.4875000e+03   1.4169937e+01   0.0000000e+00   1.4169937e+01   0.0000000e+00   6.0001096e+00   0.0000000e+00
   1.4900000e+03   1.4167156e+01   0.0000000e+00   1.4167156e+01   0.0000000e+00   5.9997011e+00   0.0000000e+00
   1.4925000e+03   1.4164391e+01   0.0000000e+00   1.4164391e+01   0.0000000e+00   5.9992947e+00   0.0000000e+00
   1.4950000e+03   1.4161642e+01   0.0000000e+00   1.4161642e+01   0.0000000e+00   5.9988904e+00   0.0000000e+00
   1.4975000e+03   1.4158908e+01   0.0000000e+00   1.4158908e+01   0.0000000e+00   5.9984882e+00   0.0000000e+00
   1.5000000e+03   1.4156189e+01   0.0000000e+00   1.4156189e+01   0.0000000e+00   5.9980879e+00   0.0000000e+00
   1.5025000e+03   1.4153486e+01   0.0000000e+00   1.4153486e+01   0.0000000e+00   5.9976898e+00   0.0000000e+00
   1.5050000e+03   1.4150799e+01   0.0000000e+00   1.4150799e+01   0.0000000e+00   5.9972936e+00   0.0000000e+00
   1.5075000e+03   1.4148126e+01   0.0000000e+00   1.4148126e+01   0.0000000e+00   5.9968994e+00   0.0000000e+00
   1.5100000e+03   1.4145468e+01   0.0000000e+00   1.4145468e+01   0.0000000e+00   5.9965072e+00   0.0000000e+00
   1.5125000e+03   1.4142826e+01   0.0000000e+00   1.4142826e+01   0.0000000e+00   5.9961170e+00   0.0000000e+00
   1.5150000e+03   1.4140198e+01   0.0000000e+00   1.4140198e+01   0.0000000e+00   5.9957287e+00   0.0000000e+00
   1.5175000e+03   1.4137585e+01   0.0000000e+00   1.4137585e+01   0.0000000e+00   5.9953424e+00   0.0000000e+00
   1.5200000e+03   1.4134986e+01   0.0000000e+00   1.4134986e+01   0.0000000e+00   5.9949580e+00   0.0000000e+00
   1.5225000e+03   1.4132402e+01   0.0000000e+00   1.4132402e+01   0.0000000e+00   5.9945755e+00   0.0000000e+00
   1.5250000e+03   1.4129832e+01   0.0000000e+00   1.4129832e+01   0.0000000e+00   5.9941949e+00   0.0000000e+00
   1.5275000e+03   1.4127277e+01   0.0000000e+00   1.4127277e+01   0.0000000e+00   5.9938162e+00   0.0000000e+00
   1.5300000e+03   1.4124735e+01   0.0000000e+00   1.4124735e+01   0.0000000e+00   5.9934394e+00   0.0000000e+00
   1.5325000e+03   1.4122208e+01   0.0000000e+00   1.4122208e+01   0.0000000e+00   5.9930645e+00   0.0000000e+00
   1.5350000e+03   1.4119694e+01   0.0000000e+00   1.4119694e+01   0.0000000e+00   5.9926914e+00   0.0000000e+00
   1.5375000e+03   1.4117195e+01   0.0000000e+00   1.4117195e+01   0.0000000e+00   5.9923202e+00   0.0000000e+00
   1.5400000e+03   1.4114709e+01   0.0000000e+00   1.4114709e+01   0.0000000e+00   5.9919508e+00   0.0000000e+00
   1.5425000e+03   1.4112236e+01   0.0000000e+00   1.4112236e+01   0.0000000e+00   5.9915832e+00   0.0000000e+00
   1.5450000e+03   1.4109777e+01   0.0000000e+00   1.4109777e+01   0.0000000e+00   5.9912174e+00   0.0000000e+00
   1.5475000e+03   1.4107332e+01   0.0000000e+00   1.4107332e+01   0.0000000e+00   5.9908534e+00   0.0000000e+00
   1.5500000e+03   1.4104900e+01   0.0000000e+00   1.4104900e+01   0.0000000e+00   5.9904912e+00   0.0000000e+00
   1.5525000e+03   1.4102481e+01   0.0000000e+00   1.4102481e+01   0.0000000e+00   5.9901308e+00   0.0000000e+00
   1.5550000e+03   1.4100075e+01   0.0000000e+00   1.4100075e+01   0.0000000e+00   5.9897721e+00   0.0000000e+00
   1.5575000e+03   1.4097682e+01   0.0000000e+00   1.4097682e+01   0.0000000e+00   5.9894152e+00   0.0000000e+00
   1.5600000e+03   1.4095302e+01   0.0000000e+00   1.4095302e+01   0.0000000e+00   5.9890600e+00   0.0000000e+00
   1.5625000e+03   1.4092935e+01   0.0000000e+00   1.4092935e+01   0.0000000e+00   5.9887066e+00   0.0000000e+00
   1.5650000e+03   1.4090581e+01   0.0000000e+00   1.4090581e+01   0.0000000e+00   5.9883548e+00   0.0000000e+00
   1.5675000e+03   1.4088239e+01   0.0000000e+00   1.4088239e+01   0.0000000e+00   5.9880048e+00   0.0000000e+00
   1.5700000e+03   1.4085910e+01   0.0000000e+00   1.4085910e+01   0.0000000e+00   5.9876565e+00   0.0000000e+00
   1.5725000e+03   1.4083593e+01   0.0000000e+00   1.4083593e+01   0.0000000e+00   5.9873098e+00   0.0000000e+00
   1.5750000e+03   1.4081288e+01   0.0000000e+00   1.4081288e+01   0.0000000e+00   5.9869648e+00   0.0000000e+00
   1.5775000e+03   1.4078996e+01   0.0000000e+00   1.4078996e+01   0.0000000e+00   5.9866215e+00   0.0000000e+00
   1.5800000e+03   1.4076716e+01   0.0000000e+00   1.4076716e+01   0.0000000e+00   5.9862798e+00   0.0000000e+00
   1.5825000e+03   1.4074448e+01   0.0000000e+00   1.4074448e+01   0.0000000e+00   5.9859398e+00   0.0000000e+00
   1.5850000e+03   1.4072192e+01   0.0000000e+00   1.4072192e+01   0.0000000e+00   5.9856013e+00   0.0000000e+00
   1.5875000e+03   1.4069948e+01   0.0000000e+00   1.4069948e+01   0.0000000e+00   5.9852645e+00   0.0000000e+00
   1.5900000e+03   1.4067716e+01   0.0000000e+00   1.4067716e+01   0.0000000e+00   5.9849293e+00   0.0000000e+00
   1.5925000e+03   1.4065495e+01   0.0000000e+00   1.4065495e+01   0.0000000e+00   5.9845958e+00   0.0000000e+00
   1.5950000e+03   1.4063287e+01   0.0000000e+00   1.4063287e+01   0.0000000e+00   5.9842638e+00   0.0000000e+00
   1.5975000e+03   1.4061089e+01   0.0000000e+00   1.4061089e+01   0.0000000e+00   5.9839333e+00   0.0000000e+00
   1.6000000e+03   1.4058904e+01   0.0000000e+00   1.4058904e+01   0.0000000e+00   5.9836045e+00   0.0000000e+00
   1.6025000e+03   1.4056729e+01   0.0000000e+00   1.4056729e+01   0.0000000e+00   5.9832772e+00   0.0000000e+00
   1.6050000e+03   1.4054566e+01   0.0000000e+00   1.4054566e+01   0.0000000e+00   5.9829514e+00   0.0000000e+00
   1.6075000e+03   1.4052414e+01   0.0000000e+00   1.4052414e+01   0.0000000e+00   5.9826272e+00   0.0000000e+00
   1.6100000e+03   1.4050274e+01   0.0000000e+00   1.4050274e+01   0.0000000e+00   5.9823045e+00   0.0000000e+00
   1.6125000e+03   1.4048144e+01   0.0000000e+00   1.4048144e+01   0.0000000e+00   5.9819833e+00   0.0000000e+00
   1.6150000e+03   1.4046025e+01   0.0000000e+00   1.4046025e+01   0.0000000e+00   5.9816637e+00   0.0000000e+00
   1.6175000e+03   1.4043918e+01   0.0000000e+00   1.4043918e+01   0.0000000e+00   5.9813455e+00   0.0000000e+00
   1.6200000e+03   1.4041821e+01   0.0000000e+00   1.4041821e+01   0.0000000e+00   5.9810288e+00   0.0000000e+00
   1.6225000e+03   1.4039735e+01   0.0000000e+00   1.4039735e+01   0.0000000e+00   5.9807136e+00   0.0000000e+00
   1.6250000e+03   1.4037660e+01   0.0000000e+00   1.4037660e+01   0.0000000e+00   5.9803999e+00   0.0000000e+00
   1.6275000e+03   1.4035595e+01   0.0000000e+00   1.4035595e+01   0.0000000e+00   5.9800876e+00   0.0000000e+00
   1.6300000e+03   1.4033541e+01   0.0000000e+00   1.4033541e+01   0.0000000e+00   5.9797768e+00   0.0000000e+00
   1.6325000e+03   1.4031497e+01   0.0000000e+00   1.4031497e+01   0.0000000e+00   5.9794675e+00   0.0000000e+00
   1.6350000e+03   1.4029464e+01   0.0000000e+00   1.4029464e+01   0.0000000e+00   5.9791595e+00   0.0000000e+00
   1.6375000e+03   1.4027441e+01   0.0000000e+00   1.4027441e+01   0.0000000e+00   5.9788530e+00   0.0000000e+00
   1.6400000e+03   1.4025428e+01   0.0000000e+00   1.4025428e+01   0.0000000e+00   5.9785479e+00   0.0000000e+00
   1.6425000e+03   1.4023426e+01   0.0000000e+00   1.4023426e+01   0.0000000e+00   5.9782443e+00   0.0000000e+00
   1.6450000e+03   1.4021433e+01   0.0000000e+00   1.4021433e+01   0.0000000e+00   5.9779420e+00   0.0000000e+00
   1.6475000e+03   1.4019451e+01   0.0000000e+00   1.4019451e+01   0.0000000e+00   5.9776411e+00   0.0000000e+00
   1.6500000e+03   1.4017478e+01   0.0000000e+00   1.4017478e+01   0.0000000e+00   5.9773416e+00   0.0000000e+00
   1.6525000e+03   1.4015516e+01   0.0000000e+00   1.4015516e+01   0.0000000e+00   5.9770435e+00   0.0000000e+00
   1.6550000e+03   1.4013563e+01   0.0000000e+00   1.4013563e+01   0.0000000e+00   5.9767467e+00   0.0000000e+00
   1.6575000e+03   1.4011620e+01   0.0000000e+00   1.4011620e+01   0.0000000e+00   5.9764513e+00   0.0000000e+00
   1.6600000e+03   1.4009687e+01   0.0000000e+00   1.4009687e+01   0.0000000e+00   5.9761572e+00   0.0000000e+00
   1.6625000e+03   1.4007764e+01   0.0000000e+00   1.4007764e+01   0.0000000e+00   5.9758645e+00   0.0000000e+00
   1.6650000e+03   1.4005850e+01   0.0000000e+00   1.4005850e+01   0.0000000e+00   5.9755732e+00   0.0000000e+00
   1.6675000e+03   1.4003945e+01   0.0000000e+00   1.4003945e+01   0.0000000e+00   5.9752831e+00   0.0000000e+00
   1.6700000e+03   1.4002050e+01   0.0000000e+00   1.4002050e+01   0.0000000e+00   5.9749944e+00   0.0000000e+00
   1.6725000e+03   1.4000165e+01   0.0000000e+00   1.4000165e+01   0.0000000e+00   5.9747069e+00   0.0000000e+00
   1.6750000e+03   1.3998288e+01   0.0000000e+00   1.3998288e+01   0.0000000e+00   5.9744208e+00   0.0000000e+00
   1.6775000e+03   1.3996421e+01   0.0000000e+00   1.3996421e+01   0.0000000e+00   5.9741359e+00   0.0000000e+00
   1.6800000e+03   1.3994564e+01   0.0000000e+00   1.3994564e+01   0.0000000e+00   5.9738524e+00   0.0000000e+00
   1.6825000e+03   1.3992715e+01   0.0000000e+00   1.3992715e+01   0.0000000e+00   5.9735701e+00   0.0000000e+00
   1.6850000e+03   1.3990875e+01   0.0000000e+00   1.3990875e+01   0.0000000e+00   5.9732891e+00   0.0000000e+00
   1.6875000e+03   1.3989045e+01   0.0000000e+00   1.3989045e+01   0.0000000e+00   5.9730094e+00   0.0000000e+00
   1.6900000e+03   1.3987223e+01   0.0000000e+00   1.3987223e+01   0.0000000e+00   5.9727309e+00   0.0000000e+00
