# Supplementary material for: Optical Constants of Several Multilayer Transition Metal Dichalcogenides Measured by Spectroscopic Ellipsometry in the 300–1700 nm Range: High Index, Anisotropy, and Hyperbolicity
Source: ACS Photonics. 2022 Jun 7;9(7):2398–407. doi: 10.1021/acsphotonics.2c00433 (PMC9306003; doi:10.1021/acsphotonics.2c00433)
Supplement: Supplementary file 2 — ph2c00433_si_002.zip [file ph2c00433_si_002.zip › SI2-permittivities/f3_dataset_WSe2_nm_ex1_ex2_ey1_ey2_ez1_ez2.txt]

   1.9300000e+02  -3.3332937e+00   9.4812383e+00  -3.3332937e+00   9.4812383e+00   5.3743852e+01   0.0000000e+00
   1.9400000e+02  -3.2421885e+00   9.6949644e+00  -3.2421885e+00   9.6949644e+00   5.2099466e+01   0.0000000e+00
   1.9500000e+02  -3.1380609e+00   9.8992671e+00  -3.1380609e+00   9.8992671e+00   5.0558832e+01   0.0000000e+00
   1.9600000e+02  -3.0220768e+00   1.0092508e+01  -3.0220768e+00   1.0092508e+01   4.9112485e+01   0.0000000e+00
   1.9700000e+02  -2.8956968e+00   1.0273226e+01  -2.8956968e+00   1.0273226e+01   4.7752079e+01   0.0000000e+00
   1.9800000e+02  -2.7606411e+00   1.0440199e+01  -2.7606411e+00   1.0440199e+01   4.6470223e+01   0.0000000e+00
   1.9900000e+02  -2.6188394e+00   1.0592502e+01  -2.6188394e+00   1.0592502e+01   4.5260350e+01   0.0000000e+00
   2.0000000e+02  -2.4723651e+00   1.0729551e+01  -2.4723651e+00   1.0729551e+01   4.4116605e+01   0.0000000e+00
   2.0100000e+02  -2.3233624e+00   1.0851124e+01  -2.3233624e+00   1.0851124e+01   4.3033751e+01   0.0000000e+00
   2.0200000e+02  -2.1739666e+00   1.0957369e+01  -2.1739666e+00   1.0957369e+01   4.2007087e+01   0.0000000e+00
   2.0300000e+02  -2.0262289e+00   1.1048794e+01  -2.0262289e+00   1.1048794e+01   4.1032387e+01   0.0000000e+00
   2.0400000e+02  -1.8820456e+00   1.1126227e+01  -1.8820456e+00   1.1126227e+01   4.0105835e+01   0.0000000e+00
   2.0500000e+02  -1.7431010e+00   1.1190780e+01  -1.7431010e+00   1.1190780e+01   3.9223981e+01   0.0000000e+00
   2.0600000e+02  -1.6108241e+00   1.1243781e+01  -1.6108241e+00   1.1243781e+01   3.8383696e+01   0.0000000e+00
   2.0700000e+02  -1.4863615e+00   1.1286722e+01  -1.4863615e+00   1.1286722e+01   3.7582137e+01   0.0000000e+00
   2.0800000e+02  -1.3705666e+00   1.1321187e+01  -1.3705666e+00   1.1321187e+01   3.6816712e+01   0.0000000e+00
   2.0900000e+02  -1.2640032e+00   1.1348799e+01  -1.2640032e+00   1.1348799e+01   3.6085058e+01   0.0000000e+00
   2.1000000e+02  -1.1669616e+00   1.1371161e+01  -1.1669616e+00   1.1371161e+01   3.5385011e+01   0.0000000e+00
   2.1100000e+02  -1.0794835e+00   1.1389813e+01  -1.0794835e+00   1.1389813e+01   3.4714589e+01   0.0000000e+00
   2.1200000e+02  -1.0013931e+00   1.1406200e+01  -1.0013931e+00   1.1406200e+01   3.4071971e+01   0.0000000e+00
   2.1300000e+02  -9.3233172e-01   1.1421637e+01  -9.3233172e-01   1.1421637e+01   3.3455484e+01   0.0000000e+00
   2.1400000e+02  -8.7179283e-01   1.1437304e+01  -8.7179283e-01   1.1437304e+01   3.2863584e+01   0.0000000e+00
   2.1500000e+02  -8.1915631e-01   1.1454226e+01  -8.1915631e-01   1.1454226e+01   3.2294848e+01   0.0000000e+00
   2.1600000e+02  -7.7371988e-01   1.1473279e+01  -7.7371988e-01   1.1473279e+01   3.1747959e+01   0.0000000e+00
   2.1700000e+02  -7.3472739e-01   1.1495189e+01  -7.3472739e-01   1.1495189e+01   3.1221699e+01   0.0000000e+00
   2.1800000e+02  -7.0139326e-01   1.1520539e+01  -7.0139326e-01   1.1520539e+01   3.0714939e+01   0.0000000e+00
   2.1900000e+02  -6.7292304e-01   1.1549778e+01  -6.7292304e-01   1.1549778e+01   3.0226629e+01   0.0000000e+00
   2.2000000e+02  -6.4853034e-01   1.1583236e+01  -6.4853034e-01   1.1583236e+01   2.9755795e+01   0.0000000e+00
   2.2100000e+02  -6.2745039e-01   1.1621130e+01  -6.2745039e-01   1.1621130e+01   2.9301528e+01   0.0000000e+00
   2.2200000e+02  -6.0895063e-01   1.1663579e+01  -6.0895063e-01   1.1663579e+01   2.8862983e+01   0.0000000e+00
   2.2300000e+02  -5.9233880e-01   1.1710618e+01  -5.9233880e-01   1.1710618e+01   2.8439370e+01   0.0000000e+00
   2.2400000e+02  -5.7696897e-01   1.1762205e+01  -5.7696897e-01   1.1762205e+01   2.8029952e+01   0.0000000e+00
   2.2500000e+02  -5.6224580e-01   1.1818236e+01  -5.6224580e-01   1.1818236e+01   2.7634038e+01   0.0000000e+00
   2.2600000e+02  -5.4762758e-01   1.1878552e+01  -5.4762758e-01   1.1878552e+01   2.7250982e+01   0.0000000e+00
   2.2700000e+02  -5.3262803e-01   1.1942950e+01  -5.3262803e-01   1.1942950e+01   2.6880179e+01   0.0000000e+00
   2.2800000e+02  -5.1681739e-01   1.2011194e+01  -5.1681739e-01   1.2011194e+01   2.6521060e+01   0.0000000e+00
   2.2900000e+02  -4.9982270e-01   1.2083020e+01  -4.9982270e-01   1.2083020e+01   2.6173092e+01   0.0000000e+00
   2.3000000e+02  -4.8132755e-01   1.2158146e+01  -4.8132755e-01   1.2158146e+01   2.5835773e+01   0.0000000e+00
   2.3100000e+02  -4.6107121e-01   1.2236280e+01  -4.6107121e-01   1.2236280e+01   2.5508630e+01   0.0000000e+00
   2.3200000e+02  -4.3884731e-01   1.2317127e+01  -4.3884731e-01   1.2317127e+01   2.5191218e+01   0.0000000e+00
   2.3300000e+02  -4.1450176e-01   1.2400399e+01  -4.1450176e-01   1.2400399e+01   2.4883120e+01   0.0000000e+00
   2.3400000e+02  -3.8793017e-01   1.2485820e+01  -3.8793017e-01   1.2485820e+01   2.4583937e+01   0.0000000e+00
   2.3500000e+02  -3.5907430e-01   1.2573135e+01  -3.5907430e-01   1.2573135e+01   2.4293298e+01   0.0000000e+00
   2.3600000e+02  -3.2791766e-01   1.2662119e+01  -3.2791766e-01   1.2662119e+01   2.4010848e+01   0.0000000e+00
   2.3700000e+02  -2.9447979e-01   1.2752582e+01  -2.9447979e-01   1.2752582e+01   2.3736254e+01   0.0000000e+00
   2.3800000e+02  -2.5880912e-01   1.2844383e+01  -2.5880912e-01   1.2844383e+01   2.3469199e+01   0.0000000e+00
   2.3900000e+02  -2.2097394e-01   1.2937433e+01  -2.2097394e-01   1.2937433e+01   2.3209385e+01   0.0000000e+00
   2.4000000e+02  -1.8105101e-01   1.3031706e+01  -1.8105101e-01   1.3031706e+01   2.2956526e+01   0.0000000e+00
   2.4100000e+02  -1.3911122e-01   1.3127246e+01  -1.3911122e-01   1.3127246e+01   2.2710355e+01   0.0000000e+00
   2.4200000e+02  -9.5201512e-02   1.3224174e+01  -9.5201512e-02   1.3224174e+01   2.2470614e+01   0.0000000e+00
   2.4300000e+02  -4.9322055e-02   1.3322695e+01  -4.9322055e-02   1.3322695e+01   2.2237062e+01   0.0000000e+00
   2.4400000e+02  -1.3975109e-03   1.3423100e+01  -1.3975109e-03   1.3423100e+01   2.2009467e+01   0.0000000e+00
   2.4500000e+02   4.8758934e-02   1.3525762e+01   4.8758934e-02   1.3525762e+01   2.1787611e+01   0.0000000e+00
   2.4600000e+02   1.0149004e-01   1.3631127e+01   1.0149004e-01   1.3631127e+01   2.1571283e+01   0.0000000e+00
   2.4700000e+02   1.5734818e-01   1.3739688e+01   1.5734818e-01   1.3739688e+01   2.1360286e+01   0.0000000e+00
   2.4800000e+02   2.1715748e-01   1.3851939e+01   2.1715748e-01   1.3851939e+01   2.1154429e+01   0.0000000e+00
   2.4900000e+02   2.8208024e-01   1.3968297e+01   2.8208024e-01   1.3968297e+01   2.0953531e+01   0.0000000e+00
   2.5000000e+02   3.5367724e-01   1.4088980e+01   3.5367724e-01   1.4088980e+01   2.0757421e+01   0.0000000e+00
   2.5100000e+02   4.3394088e-01   1.4213823e+01   4.3394088e-01   1.4213823e+01   2.0565934e+01   0.0000000e+00
   2.5200000e+02   5.2526381e-01   1.4342032e+01   5.2526381e-01   1.4342032e+01   2.0378913e+01   0.0000000e+00
   2.5300000e+02   6.3028751e-01   1.4471880e+01   6.3028751e-01   1.4471880e+01   2.0196207e+01   0.0000000e+00
   2.5400000e+02   7.5156229e-01   1.4600398e+01   7.5156229e-01   1.4600398e+01   2.0017673e+01   0.0000000e+00
   2.5500000e+02   8.9096659e-01   1.4723181e+01   8.9096659e-01   1.4723181e+01   1.9843174e+01   0.0000000e+00
   2.5600000e+02   1.0489079e+00   1.4834491e+01   1.0489079e+00   1.4834491e+01   1.9672578e+01   0.0000000e+00
   2.5700000e+02   1.2234792e+00   1.4927850e+01   1.2234792e+00   1.4927850e+01   1.9505760e+01   0.0000000e+00
   2.5800000e+02   1.4099282e+00   1.4997211e+01   1.4099282e+00   1.4997211e+01   1.9342600e+01   0.0000000e+00
   2.5900000e+02   1.6008577e+00   1.5038464e+01   1.6008577e+00   1.5038464e+01   1.9182981e+01   0.0000000e+00
   2.6000000e+02   1.7873621e+00   1.5050730e+01   1.7873621e+00   1.5050730e+01   1.9026793e+01   0.0000000e+00
   2.6100000e+02   1.9608113e+00   1.5036817e+01   1.9608113e+00   1.5036817e+01   1.8873931e+01   0.0000000e+00
   2.6200000e+02   2.1145840e+00   1.5002556e+01   2.1145840e+00   1.5002556e+01   1.8724292e+01   0.0000000e+00
   2.6300000e+02   2.2450620e+00   1.4955352e+01   2.2450620e+00   1.4955352e+01   1.8577778e+01   0.0000000e+00
   2.6400000e+02   2.3516467e+00   1.4902612e+01   2.3516467e+00   1.4902612e+01   1.8434297e+01   0.0000000e+00
   2.6500000e+02   2.4360555e+00   1.4850608e+01   2.4360555e+00   1.4850608e+01   1.8293757e+01   0.0000000e+00
   2.6600000e+02   2.5013592e+00   1.4803968e+01   2.5013592e+00   1.4803968e+01   1.8156072e+01   0.0000000e+00
   2.6700000e+02   2.5511305e+00   1.4765695e+01   2.5511305e+00   1.4765695e+01   1.8021159e+01   0.0000000e+00
   2.6800000e+02   2.5888645e+00   1.4737454e+01   2.5888645e+00   1.4737454e+01   1.7888937e+01   0.0000000e+00
   2.6900000e+02   2.6176734e+00   1.4719951e+01   2.6176734e+00   1.4719951e+01   1.7759331e+01   0.0000000e+00
   2.7000000e+02   2.6401803e+00   1.4713281e+01   2.6401803e+00   1.4713281e+01   1.7632264e+01   0.0000000e+00
   2.7100000e+02   2.6585325e+00   1.4717184e+01   2.6585325e+00   1.4717184e+01   1.7507667e+01   0.0000000e+00
   2.7200000e+02   2.6744716e+00   1.4731231e+01   2.6744716e+00   1.4731231e+01   1.7385470e+01   0.0000000e+00
   2.7300000e+02   2.6894221e+00   1.4754935e+01   2.6894221e+00   1.4754935e+01   1.7265607e+01   0.0000000e+00
   2.7400000e+02   2.7045791e+00   1.4787817e+01   2.7045791e+00   1.4787817e+01   1.7148013e+01   0.0000000e+00
   2.7500000e+02   2.7209856e+00   1.4829430e+01   2.7209856e+00   1.4829430e+01   1.7032629e+01   0.0000000e+00
   2.7600000e+02   2.7395971e+00   1.4879369e+01   2.7395971e+00   1.4879369e+01   1.6919393e+01   0.0000000e+00
   2.7700000e+02   2.7613350e+00   1.4937262e+01   2.7613350e+00   1.4937262e+01   1.6808249e+01   0.0000000e+00
   2.7800000e+02   2.7871290e+00   1.5002747e+01   2.7871290e+00   1.5002747e+01   1.6699142e+01   0.0000000e+00
   2.7900000e+02   2.8179503e+00   1.5075448e+01   2.8179503e+00   1.5075448e+01   1.6592017e+01   0.0000000e+00
   2.8000000e+02   2.8548360e+00   1.5154931e+01   2.8548360e+00   1.5154931e+01   1.6486824e+01   0.0000000e+00
   2.8100000e+02   2.8989037e+00   1.5240668e+01   2.8989037e+00   1.5240668e+01   1.6383513e+01   0.0000000e+00
   2.8200000e+02   2.9513538e+00   1.5331977e+01   2.9513538e+00   1.5331977e+01   1.6282036e+01   0.0000000e+00
   2.8300000e+02   3.0134577e+00   1.5427962e+01   3.0134577e+00   1.5427962e+01   1.6182345e+01   0.0000000e+00
   2.8400000e+02   3.0865245e+00   1.5527450e+01   3.0865245e+00   1.5527450e+01   1.6084397e+01   0.0000000e+00
   2.8500000e+02   3.1718419e+00   1.5628918e+01   3.1718419e+00   1.5628918e+01   1.5988147e+01   0.0000000e+00
   2.8600000e+02   3.2705848e+00   1.5730435e+01   3.2705848e+00   1.5730435e+01   1.5893553e+01   0.0000000e+00
   2.8700000e+02   3.3836857e+00   1.5829617e+01   3.3836857e+00   1.5829617e+01   1.5800576e+01   0.0000000e+00
   2.8800000e+02   3.5116693e+00   1.5923624e+01   3.5116693e+00   1.5923624e+01   1.5709175e+01   0.0000000e+00
   2.8900000e+02   3.6544584e+00   1.6009214e+01   3.6544584e+00   1.6009214e+01   1.5619312e+01   0.0000000e+00
   2.9000000e+02   3.8111735e+00   1.6082884e+01   3.8111735e+00   1.6082884e+01   1.5530950e+01   0.0000000e+00
   2.9100000e+02   3.9799628e+00   1.6141100e+01   3.9799628e+00   1.6141100e+01   1.5444054e+01   0.0000000e+00
   2.9200000e+02   4.1579127e+00   1.6180628e+01   4.1579127e+00   1.6180628e+01   1.5358590e+01   0.0000000e+00
   2.9300000e+02   4.3410895e+00   1.6198917e+01   4.3410895e+00   1.6198917e+01   1.5274522e+01   0.0000000e+00
   2.9400000e+02   4.5247491e+00   1.6194490e+01   4.5247491e+00   1.6194490e+01   1.5191819e+01   0.0000000e+00
   2.9500000e+02   4.7037151e+00   1.6167235e+01   4.7037151e+00   1.6167235e+01   1.5110449e+01   0.0000000e+00
   2.9600000e+02   4.8728762e+00   1.6118538e+01   4.8728762e+00   1.6118538e+01   1.5030383e+01   0.0000000e+00
   2.9700000e+02   5.0277128e+00   1.6051189e+01   5.0277128e+00   1.6051189e+01   1.4951588e+01   0.0000000e+00
   2.9800000e+02   5.1647420e+00   1.5969087e+01   5.1647420e+00   1.5969087e+01   1.4874039e+01   0.0000000e+00
   2.9900000e+02   5.2817944e+00   1.5876783e+01   5.2817944e+00   1.5876783e+01   1.4797705e+01   0.0000000e+00
   3.0000000e+02   5.3780806e+00   1.5778992e+01   5.3780806e+00   1.5778992e+01   1.4722560e+01   0.0000000e+00
   3.0100000e+02   5.4540641e+00   1.5680143e+01   5.4540641e+00   1.5680143e+01   1.4648578e+01   0.0000000e+00
   3.0200000e+02   5.5112015e+00   1.5584057e+01   5.5112015e+00   1.5584057e+01   1.4575733e+01   0.0000000e+00
   3.0300000e+02   5.5516219e+00   1.5493764e+01   5.5516219e+00   1.5493764e+01   1.4504001e+01   0.0000000e+00
   3.0400000e+02   5.5778144e+00   1.5411460e+01   5.5778144e+00   1.5411460e+01   1.4433356e+01   0.0000000e+00
   3.0500000e+02   5.5923644e+00   1.5338561e+01   5.5923644e+00   1.5338561e+01   1.4363777e+01   0.0000000e+00
   3.0600000e+02   5.5977610e+00   1.5275816e+01   5.5977610e+00   1.5275816e+01   1.4295239e+01   0.0000000e+00
   3.0700000e+02   5.5962735e+00   1.5223446e+01   5.5962735e+00   1.5223446e+01   1.4227721e+01   0.0000000e+00
   3.0800000e+02   5.5898870e+00   1.5181280e+01   5.5898870e+00   1.5181280e+01   1.4161201e+01   0.0000000e+00
   3.0900000e+02   5.5802823e+00   1.5148881e+01   5.5802823e+00   1.5148881e+01   1.4095659e+01   0.0000000e+00
   3.1000000e+02   5.5688445e+00   1.5125641e+01   5.5688445e+00   1.5125641e+01   1.4031073e+01   0.0000000e+00
   3.1100000e+02   5.5566891e+00   1.5110861e+01   5.5566891e+00   1.5110861e+01   1.3967425e+01   0.0000000e+00
   3.1200000e+02   5.5446956e+00   1.5103807e+01   5.5446956e+00   1.5103807e+01   1.3904694e+01   0.0000000e+00
   3.1300000e+02   5.5335437e+00   1.5103745e+01   5.5335437e+00   1.5103745e+01   1.3842862e+01   0.0000000e+00
   3.1400000e+02   5.5237479e+00   1.5109970e+01   5.5237479e+00   1.5109970e+01   1.3781911e+01   0.0000000e+00
   3.1500000e+02   5.5156882e+00   1.5121820e+01   5.5156882e+00   1.5121820e+01   1.3721824e+01   0.0000000e+00
   3.1600000e+02   5.5096372e+00   1.5138683e+01   5.5096372e+00   1.5138683e+01   1.3662582e+01   0.0000000e+00
   3.1700000e+02   5.5057829e+00   1.5160000e+01   5.5057829e+00   1.5160000e+01   1.3604168e+01   0.0000000e+00
   3.1800000e+02   5.5042470e+00   1.5185267e+01   5.5042470e+00   1.5185267e+01   1.3546568e+01   0.0000000e+00
   3.1900000e+02   5.5051002e+00   1.5214029e+01   5.5051002e+00   1.5214029e+01   1.3489763e+01   0.0000000e+00
   3.2000000e+02   5.5083743e+00   1.5245880e+01   5.5083743e+00   1.5245880e+01   1.3433740e+01   0.0000000e+00
   3.2100000e+02   5.5140716e+00   1.5280459e+01   5.5140716e+00   1.5280459e+01   1.3378482e+01   0.0000000e+00
   3.2200000e+02   5.5221729e+00   1.5317442e+01   5.5221729e+00   1.5317442e+01   1.3323975e+01   0.0000000e+00
   3.2300000e+02   5.5326426e+00   1.5356542e+01   5.5326426e+00   1.5356542e+01   1.3270204e+01   0.0000000e+00
   3.2400000e+02   5.5454342e+00   1.5397504e+01   5.5454342e+00   1.5397504e+01   1.3217156e+01   0.0000000e+00
   3.2500000e+02   5.5604930e+00   1.5440100e+01   5.5604930e+00   1.5440100e+01   1.3164817e+01   0.0000000e+00
   3.2600000e+02   5.5777593e+00   1.5484128e+01   5.5777593e+00   1.5484128e+01   1.3113173e+01   0.0000000e+00
   3.2700000e+02   5.5971701e+00   1.5529406e+01   5.5971701e+00   1.5529406e+01   1.3062211e+01   0.0000000e+00
   3.2800000e+02   5.6186609e+00   1.5575774e+01   5.6186609e+00   1.5575774e+01   1.3011919e+01   0.0000000e+00
   3.2900000e+02   5.6421667e+00   1.5623088e+01   5.6421667e+00   1.5623088e+01   1.2962283e+01   0.0000000e+00
   3.3000000e+02   5.6676230e+00   1.5671218e+01   5.6676230e+00   1.5671218e+01   1.2913293e+01   0.0000000e+00
   3.3100000e+02   5.6949663e+00   1.5720048e+01   5.6949663e+00   1.5720048e+01   1.2864936e+01   0.0000000e+00
   3.3200000e+02   5.7241345e+00   1.5769475e+01   5.7241345e+00   1.5769475e+01   1.2817200e+01   0.0000000e+00
   3.3300000e+02   5.7550676e+00   1.5819405e+01   5.7550676e+00   1.5819405e+01   1.2770075e+01   0.0000000e+00
   3.3400000e+02   5.7877075e+00   1.5869752e+01   5.7877075e+00   1.5869752e+01   1.2723549e+01   0.0000000e+00
   3.3500000e+02   5.8219987e+00   1.5920442e+01   5.8219987e+00   1.5920442e+01   1.2677612e+01   0.0000000e+00
   3.3600000e+02   5.8578884e+00   1.5971404e+01   5.8578884e+00   1.5971404e+01   1.2632253e+01   0.0000000e+00
   3.3700000e+02   5.8953268e+00   1.6022576e+01   5.8953268e+00   1.6022576e+01   1.2587462e+01   0.0000000e+00
   3.3800000e+02   5.9342680e+00   1.6073901e+01   5.9342680e+00   1.6073901e+01   1.2543228e+01   0.0000000e+00
   3.3900000e+02   5.9746711e+00   1.6125329e+01   5.9746711e+00   1.6125329e+01   1.2499543e+01   0.0000000e+00
   3.4000000e+02   6.0165036e+00   1.6176813e+01   6.0165036e+00   1.6176813e+01   1.2456396e+01   0.0000000e+00
   3.4100000e+02   6.0597528e+00   1.6228311e+01   6.0597528e+00   1.6228311e+01   1.2413778e+01   0.0000000e+00
   3.4200000e+02   6.1044614e+00   1.6279705e+01   6.1044614e+00   1.6279705e+01   1.2371680e+01   0.0000000e+00
   3.4300000e+02   6.1504838e+00   1.6330828e+01   6.1504838e+00   1.6330828e+01   1.2330094e+01   0.0000000e+00
   3.4400000e+02   6.1976925e+00   1.6381667e+01   6.1976925e+00   1.6381667e+01   1.2289009e+01   0.0000000e+00
   3.4500000e+02   6.2460042e+00   1.6432212e+01   6.2460042e+00   1.6432212e+01   1.2248419e+01   0.0000000e+00
   3.4600000e+02   6.2953505e+00   1.6482456e+01   6.2953505e+00   1.6482456e+01   1.2208314e+01   0.0000000e+00
   3.4700000e+02   6.3456709e+00   1.6532393e+01   6.3456709e+00   1.6532393e+01   1.2168686e+01   0.0000000e+00
   3.4800000e+02   6.3969105e+00   1.6582017e+01   6.3969105e+00   1.6582017e+01   1.2129528e+01   0.0000000e+00
   3.4900000e+02   6.4490182e+00   1.6631324e+01   6.4490182e+00   1.6631324e+01   1.2090831e+01   0.0000000e+00
   3.5000000e+02   6.5019456e+00   1.6680311e+01   6.5019456e+00   1.6680311e+01   1.2052588e+01   0.0000000e+00
   3.5100000e+02   6.5556465e+00   1.6728978e+01   6.5556465e+00   1.6728978e+01   1.2014791e+01   0.0000000e+00
   3.5200000e+02   6.6100764e+00   1.6777326e+01   6.6100764e+00   1.6777326e+01   1.1977434e+01   0.0000000e+00
   3.5300000e+02   6.6651918e+00   1.6825356e+01   6.6651918e+00   1.6825356e+01   1.1940508e+01   0.0000000e+00
   3.5400000e+02   6.7209507e+00   1.6873072e+01   6.7209507e+00   1.6873072e+01   1.1904007e+01   0.0000000e+00
   3.5500000e+02   6.7773114e+00   1.6920481e+01   6.7773114e+00   1.6920481e+01   1.1867924e+01   0.0000000e+00
   3.5600000e+02   6.8342333e+00   1.6967592e+01   6.8342333e+00   1.6967592e+01   1.1832253e+01   0.0000000e+00
   3.5700000e+02   6.8916771e+00   1.7014413e+01   6.8916771e+00   1.7014413e+01   1.1796986e+01   0.0000000e+00
   3.5800000e+02   6.9496015e+00   1.7060956e+01   6.9496015e+00   1.7060956e+01   1.1762118e+01   0.0000000e+00
   3.5900000e+02   7.0079635e+00   1.7107235e+01   7.0079635e+00   1.7107235e+01   1.1727642e+01   0.0000000e+00
   3.6000000e+02   7.0667213e+00   1.7153271e+01   7.0667213e+00   1.7153271e+01   1.1693551e+01   0.0000000e+00
   3.6100000e+02   7.1258334e+00   1.7199085e+01   7.1258334e+00   1.7199085e+01   1.1659841e+01   0.0000000e+00
   3.6200000e+02   7.1852582e+00   1.7244704e+01   7.1852582e+00   1.7244704e+01   1.1626504e+01   0.0000000e+00
   3.6300000e+02   7.2449542e+00   1.7290160e+01   7.2449542e+00   1.7290160e+01   1.1593535e+01   0.0000000e+00
   3.6400000e+02   7.3048798e+00   1.7335486e+01   7.3048798e+00   1.7335486e+01   1.1560929e+01   0.0000000e+00
   3.6500000e+02   7.3649931e+00   1.7380724e+01   7.3649931e+00   1.7380724e+01   1.1528679e+01   0.0000000e+00
   3.6600000e+02   7.4252527e+00   1.7425919e+01   7.4252527e+00   1.7425919e+01   1.1496780e+01   0.0000000e+00
   3.6700000e+02   7.4856169e+00   1.7471123e+01   7.4856169e+00   1.7471123e+01   1.1465228e+01   0.0000000e+00
   3.6800000e+02   7.5460446e+00   1.7516396e+01   7.5460446e+00   1.7516396e+01   1.1434016e+01   0.0000000e+00
   3.6900000e+02   7.6064954e+00   1.7561806e+01   7.6064954e+00   1.7561806e+01   1.1403140e+01   0.0000000e+00
   3.7000000e+02   7.6669297e+00   1.7607429e+01   7.6669297e+00   1.7607429e+01   1.1372594e+01   0.0000000e+00
   3.7100000e+02   7.7273096e+00   1.7653352e+01   7.7273096e+00   1.7653352e+01   1.1342374e+01   0.0000000e+00
   3.7200000e+02   7.7875995e+00   1.7699672e+01   7.7875995e+00   1.7699672e+01   1.1312475e+01   0.0000000e+00
   3.7300000e+02   7.8477670e+00   1.7746500e+01   7.8477670e+00   1.7746500e+01   1.1282891e+01   0.0000000e+00
   3.7400000e+02   7.9077838e+00   1.7793963e+01   7.9077838e+00   1.7793963e+01   1.1253619e+01   0.0000000e+00
   3.7500000e+02   7.9676279e+00   1.7842202e+01   7.9676279e+00   1.7842202e+01   1.1224653e+01   0.0000000e+00
   3.7600000e+02   8.0272848e+00   1.7891379e+01   8.0272848e+00   1.7891379e+01   1.1195990e+01   0.0000000e+00
   3.7700000e+02   8.0867507e+00   1.7941674e+01   8.0867507e+00   1.7941674e+01   1.1167625e+01   0.0000000e+00
   3.7800000e+02   8.1460357e+00   1.7993293e+01   8.1460357e+00   1.7993293e+01   1.1139553e+01   0.0000000e+00
   3.7900000e+02   8.2051678e+00   1.8046468e+01   8.2051678e+00   1.8046468e+01   1.1111770e+01   0.0000000e+00
   3.8000000e+02   8.2641984e+00   1.8101458e+01   8.2641984e+00   1.8101458e+01   1.1084272e+01   0.0000000e+00
   3.8100000e+02   8.3232095e+00   1.8158556e+01   8.3232095e+00   1.8158556e+01   1.1057055e+01   0.0000000e+00
   3.8200000e+02   8.3823222e+00   1.8218088e+01   8.3823222e+00   1.8218088e+01   1.1030116e+01   0.0000000e+00
   3.8300000e+02   8.4417078e+00   1.8280417e+01   8.4417078e+00   1.8280417e+01   1.1003449e+01   0.0000000e+00
   3.8400000e+02   8.5016020e+00   1.8345943e+01   8.5016020e+00   1.8345943e+01   1.0977051e+01   0.0000000e+00
   3.8500000e+02   8.5623217e+00   1.8415099e+01   8.5623217e+00   1.8415099e+01   1.0950919e+01   0.0000000e+00
   3.8600000e+02   8.6242866e+00   1.8488352e+01   8.6242866e+00   1.8488352e+01   1.0925049e+01   0.0000000e+00
   3.8700000e+02   8.6880442e+00   1.8566187e+01   8.6880442e+00   1.8566187e+01   1.0899437e+01   0.0000000e+00
   3.8800000e+02   8.7542993e+00   1.8649094e+01   8.7542993e+00   1.8649094e+01   1.0874079e+01   0.0000000e+00
   3.8900000e+02   8.8239475e+00   1.8737537e+01   8.8239475e+00   1.8737537e+01   1.0848972e+01   0.0000000e+00
   3.9000000e+02   8.8981094e+00   1.8831911e+01   8.8981094e+00   1.8831911e+01   1.0824112e+01   0.0000000e+00
   3.9100000e+02   8.9781624e+00   1.8932480e+01   8.9781624e+00   1.8932480e+01   1.0799497e+01   0.0000000e+00
   3.9200000e+02   9.0657632e+00   1.9039290e+01   9.0657632e+00   1.9039290e+01   1.0775122e+01   0.0000000e+00
   3.9300000e+02   9.1628472e+00   1.9152048e+01   9.1628472e+00   1.9152048e+01   1.0750985e+01   0.0000000e+00
   3.9400000e+02   9.2715905e+00   1.9269984e+01   9.2715905e+00   1.9269984e+01   1.0727082e+01   0.0000000e+00
   3.9500000e+02   9.3943105e+00   1.9391685e+01   9.3943105e+00   1.9391685e+01   1.0703410e+01   0.0000000e+00
   3.9600000e+02   9.5332831e+00   1.9514938e+01   9.5332831e+00   1.9514938e+01   1.0679965e+01   0.0000000e+00
   3.9700000e+02   9.6904597e+00   1.9636618e+01   9.6904597e+00   1.9636618e+01   1.0656746e+01   0.0000000e+00
   3.9800000e+02   9.8670878e+00   1.9752682e+01   9.8670878e+00   1.9752682e+01   1.0633749e+01   0.0000000e+00
   3.9900000e+02   1.0063278e+01   1.9858336e+01   1.0063278e+01   1.9858336e+01   1.0610971e+01   0.0000000e+00
   4.0000000e+02   1.0277607e+01   1.9948430e+01   1.0277607e+01   1.9948430e+01   1.0588408e+01   0.0000000e+00
   4.0100000e+02   1.0506895e+01   2.0018071e+01   1.0506895e+01   2.0018071e+01   1.0566059e+01   0.0000000e+00
   4.0200000e+02   1.0746279e+01   2.0063360e+01   1.0746279e+01   2.0063360e+01   1.0543920e+01   0.0000000e+00
   4.0300000e+02   1.0989659e+01   2.0082080e+01   1.0989659e+01   2.0082080e+01   1.0521989e+01   0.0000000e+00
   4.0400000e+02   1.1230456e+01   2.0074115e+01   1.1230456e+01   2.0074115e+01   1.0500263e+01   0.0000000e+00
   4.0500000e+02   1.1462491e+01   2.0041470e+01   1.1462491e+01   2.0041470e+01   1.0478739e+01   0.0000000e+00
   4.0600000e+02   1.1680759e+01   1.9987872e+01   1.1680759e+01   1.9987872e+01   1.0457415e+01   0.0000000e+00
   4.0700000e+02   1.1881895e+01   1.9918112e+01   1.1881895e+01   1.9918112e+01   1.0436288e+01   0.0000000e+00
   4.0800000e+02   1.2064283e+01   1.9837302e+01   1.2064283e+01   1.9837302e+01   1.0415355e+01   0.0000000e+00
   4.0900000e+02   1.2227851e+01   1.9750263e+01   1.2227851e+01   1.9750263e+01   1.0394615e+01   0.0000000e+00
   4.1000000e+02   1.2373695e+01   1.9661110e+01   1.2373695e+01   1.9661110e+01   1.0374064e+01   0.0000000e+00
   4.1100000e+02   1.2503652e+01   1.9573077e+01   1.2503652e+01   1.9573077e+01   1.0353700e+01   0.0000000e+00
   4.1200000e+02   1.2619927e+01   1.9488497e+01   1.2619927e+01   1.9488497e+01   1.0333521e+01   0.0000000e+00
   4.1300000e+02   1.2724801e+01   1.9408913e+01   1.2724801e+01   1.9408913e+01   1.0313524e+01   0.0000000e+00
   4.1400000e+02   1.2820449e+01   1.9335218e+01   1.2820449e+01   1.9335218e+01   1.0293708e+01   0.0000000e+00
   4.1500000e+02   1.2908830e+01   1.9267818e+01   1.2908830e+01   1.9267818e+01   1.0274070e+01   0.0000000e+00
   4.1600000e+02   1.2991647e+01   1.9206770e+01   1.2991647e+01   1.9206770e+01   1.0254608e+01   0.0000000e+00
   4.1700000e+02   1.3070340e+01   1.9151899e+01   1.3070340e+01   1.9151899e+01   1.0235319e+01   0.0000000e+00
   4.1800000e+02   1.3146106e+01   1.9102884e+01   1.3146106e+01   1.9102884e+01   1.0216201e+01   0.0000000e+00
   4.1900000e+02   1.3219927e+01   1.9059322e+01   1.3219927e+01   1.9059322e+01   1.0197253e+01   0.0000000e+00
   4.2000000e+02   1.3292603e+01   1.9020773e+01   1.3292603e+01   1.9020773e+01   1.0178472e+01   0.0000000e+00
   4.2100000e+02   1.3364786e+01   1.8986787e+01   1.3364786e+01   1.8986787e+01   1.0159856e+01   0.0000000e+00
   4.2200000e+02   1.3437005e+01   1.8956923e+01   1.3437005e+01   1.8956923e+01   1.0141403e+01   0.0000000e+00
   4.2300000e+02   1.3509696e+01   1.8930757e+01   1.3509696e+01   1.8930757e+01   1.0123112e+01   0.0000000e+00
   4.2400000e+02   1.3583218e+01   1.8907888e+01   1.3583218e+01   1.8907888e+01   1.0104980e+01   0.0000000e+00
   4.2500000e+02   1.3657874e+01   1.8887935e+01   1.3657874e+01   1.8887935e+01   1.0087005e+01   0.0000000e+00
   4.2600000e+02   1.3733921e+01   1.8870540e+01   1.3733921e+01   1.8870540e+01   1.0069185e+01   0.0000000e+00
   4.2700000e+02   1.3811585e+01   1.8855361e+01   1.3811585e+01   1.8855361e+01   1.0051519e+01   0.0000000e+00
   4.2800000e+02   1.3891063e+01   1.8842065e+01   1.3891063e+01   1.8842065e+01   1.0034005e+01   0.0000000e+00
   4.2900000e+02   1.3972536e+01   1.8830327e+01   1.3972536e+01   1.8830327e+01   1.0016641e+01   0.0000000e+00
   4.3000000e+02   1.4056163e+01   1.8819822e+01   1.4056163e+01   1.8819822e+01   9.9994248e+00   0.0000000e+00
   4.3100000e+02   1.4142093e+01   1.8810218e+01   1.4142093e+01   1.8810218e+01   9.9823550e+00   0.0000000e+00
   4.3200000e+02   1.4230453e+01   1.8801173e+01   1.4230453e+01   1.8801173e+01   9.9654299e+00   0.0000000e+00
   4.3300000e+02   1.4321354e+01   1.8792325e+01   1.4321354e+01   1.8792325e+01   9.9486479e+00   0.0000000e+00
   4.3400000e+02   1.4414881e+01   1.8783291e+01   1.4414881e+01   1.8783291e+01   9.9320071e+00   0.0000000e+00
   4.3500000e+02   1.4511086e+01   1.8773660e+01   1.4511086e+01   1.8773660e+01   9.9155059e+00   0.0000000e+00
   4.3600000e+02   1.4609982e+01   1.8762994e+01   1.4609982e+01   1.8762994e+01   9.8991428e+00   0.0000000e+00
   4.3700000e+02   1.4711525e+01   1.8750823e+01   1.4711525e+01   1.8750823e+01   9.8829162e+00   0.0000000e+00
   4.3800000e+02   1.4815604e+01   1.8736656e+01   1.4815604e+01   1.8736656e+01   9.8668244e+00   0.0000000e+00
   4.3900000e+02   1.4922028e+01   1.8719983e+01   1.4922028e+01   1.8719983e+01   9.8508659e+00   0.0000000e+00
   4.4000000e+02   1.5030504e+01   1.8700292e+01   1.5030504e+01   1.8700292e+01   9.8350393e+00   0.0000000e+00
   4.4100000e+02   1.5140630e+01   1.8677090e+01   1.5140630e+01   1.8677090e+01   9.8193429e+00   0.0000000e+00
   4.4200000e+02   1.5251884e+01   1.8649924e+01   1.5251884e+01   1.8649924e+01   9.8037753e+00   0.0000000e+00
   4.4300000e+02   1.5363616e+01   1.8618421e+01   1.5363616e+01   1.8618421e+01   9.7883350e+00   0.0000000e+00
   4.4400000e+02   1.5475062e+01   1.8582325e+01   1.5475062e+01   1.8582325e+01   9.7730207e+00   0.0000000e+00
   4.4500000e+02   1.5585358e+01   1.8541531e+01   1.5585358e+01   1.8541531e+01   9.7578308e+00   0.0000000e+00
   4.4600000e+02   1.5693577e+01   1.8496132e+01   1.5693577e+01   1.8496132e+01   9.7427641e+00   0.0000000e+00
   4.4700000e+02   1.5798775e+01   1.8446437e+01   1.5798775e+01   1.8446437e+01   9.7278190e+00   0.0000000e+00
   4.4800000e+02   1.5900053e+01   1.8392996e+01   1.5900053e+01   1.8392996e+01   9.7129943e+00   0.0000000e+00
   4.4900000e+02   1.5996622e+01   1.8336586e+01   1.5996622e+01   1.8336586e+01   9.6982886e+00   0.0000000e+00
   4.5000000e+02   1.6087873e+01   1.8278188e+01   1.6087873e+01   1.8278188e+01   9.6837006e+00   0.0000000e+00
   4.5100000e+02   1.6173429e+01   1.8218939e+01   1.6173429e+01   1.8218939e+01   9.6692290e+00   0.0000000e+00
   4.5200000e+02   1.6253185e+01   1.8160059e+01   1.6253185e+01   1.8160059e+01   9.6548725e+00   0.0000000e+00
   4.5300000e+02   1.6327327e+01   1.8102783e+01   1.6327327e+01   1.8102783e+01   9.6406299e+00   0.0000000e+00
   4.5400000e+02   1.6396318e+01   1.8048277e+01   1.6396318e+01   1.8048277e+01   9.6264998e+00   0.0000000e+00
   4.5500000e+02   1.6460868e+01   1.7997578e+01   1.6460868e+01   1.7997578e+01   9.6124812e+00   0.0000000e+00
   4.5600000e+02   1.6521883e+01   1.7951538e+01   1.6521883e+01   1.7951538e+01   9.5985727e+00   0.0000000e+00
   4.5700000e+02   1.6580412e+01   1.7910797e+01   1.6580412e+01   1.7910797e+01   9.5847732e+00   0.0000000e+00
   4.5800000e+02   1.6637583e+01   1.7875768e+01   1.6637583e+01   1.7875768e+01   9.5710814e+00   0.0000000e+00
   4.5900000e+02   1.6694553e+01   1.7846647e+01   1.6694553e+01   1.7846647e+01   9.5574963e+00   0.0000000e+00
   4.6000000e+02   1.6752467e+01   1.7823430e+01   1.6752467e+01   1.7823430e+01   9.5440167e+00   0.0000000e+00
   4.6100000e+02   1.6812425e+01   1.7805934e+01   1.6812425e+01   1.7805934e+01   9.5306414e+00   0.0000000e+00
   4.6200000e+02   1.6875462e+01   1.7793827e+01   1.6875462e+01   1.7793827e+01   9.5173694e+00   0.0000000e+00
   4.6300000e+02   1.6942541e+01   1.7786654e+01   1.6942541e+01   1.7786654e+01   9.5041996e+00   0.0000000e+00
   4.6400000e+02   1.7014551e+01   1.7783852e+01   1.7014551e+01   1.7783852e+01   9.4911307e+00   0.0000000e+00
   4.6500000e+02   1.7092309e+01   1.7784770e+01   1.7092309e+01   1.7784770e+01   9.4781619e+00   0.0000000e+00
   4.6600000e+02   1.7176569e+01   1.7788675e+01   1.7176569e+01   1.7788675e+01   9.4652920e+00   0.0000000e+00
   4.6700000e+02   1.7268023e+01   1.7794754e+01   1.7268023e+01   1.7794754e+01   9.4525201e+00   0.0000000e+00
   4.6800000e+02   1.7367314e+01   1.7802114e+01   1.7367314e+01   1.7802114e+01   9.4398450e+00   0.0000000e+00
   4.6900000e+02   1.7475038e+01   1.7809772e+01   1.7475038e+01   1.7809772e+01   9.4272657e+00   0.0000000e+00
   4.7000000e+02   1.7591772e+01   1.7816650e+01   1.7591772e+01   1.7816650e+01   9.4147813e+00   0.0000000e+00
   4.7100000e+02   1.7718237e+01   1.7821522e+01   1.7718237e+01   1.7821522e+01   9.4023908e+00   0.0000000e+00
   4.7200000e+02   1.7854865e+01   1.7822145e+01   1.7854865e+01   1.7822145e+01   9.3900932e+00   0.0000000e+00
   4.7300000e+02   1.8000917e+01   1.7816862e+01   1.8000917e+01   1.7816862e+01   9.3778876e+00   0.0000000e+00
   4.7400000e+02   1.8155963e+01   1.7804333e+01   1.8155963e+01   1.7804333e+01   9.3657729e+00   0.0000000e+00
   4.7500000e+02   1.8319515e+01   1.7783091e+01   1.8319515e+01   1.7783091e+01   9.3537483e+00   0.0000000e+00
   4.7600000e+02   1.8490892e+01   1.7751577e+01   1.8490892e+01   1.7751577e+01   9.3418129e+00   0.0000000e+00
   4.7700000e+02   1.8669139e+01   1.7708180e+01   1.8669139e+01   1.7708180e+01   9.3299657e+00   0.0000000e+00
   4.7800000e+02   1.8852974e+01   1.7651302e+01   1.8852974e+01   1.7651302e+01   9.3182058e+00   0.0000000e+00
   4.7900000e+02   1.9040747e+01   1.7579442e+01   1.9040747e+01   1.7579442e+01   9.3065324e+00   0.0000000e+00
   4.8000000e+02   1.9230428e+01   1.7491294e+01   1.9230428e+01   1.7491294e+01   9.2949446e+00   0.0000000e+00
   4.8100000e+02   1.9419619e+01   1.7385859e+01   1.9419619e+01   1.7385859e+01   9.2834415e+00   0.0000000e+00
   4.8200000e+02   1.9605607e+01   1.7262561e+01   1.9605607e+01   1.7262561e+01   9.2720222e+00   0.0000000e+00
   4.8300000e+02   1.9785455e+01   1.7121348e+01   1.9785455e+01   1.7121348e+01   9.2606860e+00   0.0000000e+00
   4.8400000e+02   1.9956130e+01   1.6962778e+01   1.9956130e+01   1.6962778e+01   9.2494320e+00   0.0000000e+00
   4.8500000e+02   2.0114659e+01   1.6788058e+01   2.0114659e+01   1.6788058e+01   9.2382593e+00   0.0000000e+00
   4.8600000e+02   2.0258306e+01   1.6599036e+01   2.0258306e+01   1.6599036e+01   9.2271672e+00   0.0000000e+00
   4.8700000e+02   2.0384740e+01   1.6398134e+01   2.0384740e+01   1.6398134e+01   9.2161549e+00   0.0000000e+00
   4.8800000e+02   2.0492182e+01   1.6188234e+01   2.0492182e+01   1.6188234e+01   9.2052215e+00   0.0000000e+00
   4.8900000e+02   2.0579506e+01   1.5972516e+01   2.0579506e+01   1.5972516e+01   9.1943664e+00   0.0000000e+00
   4.9000000e+02   2.0646287e+01   1.5754273e+01   2.0646287e+01   1.5754273e+01   9.1835887e+00   0.0000000e+00
   4.9100000e+02   2.0692789e+01   1.5536733e+01   2.0692789e+01   1.5536733e+01   9.1728876e+00   0.0000000e+00
   4.9200000e+02   2.0719900e+01   1.5322884e+01   2.0719900e+01   1.5322884e+01   9.1622625e+00   0.0000000e+00
   4.9300000e+02   2.0729023e+01   1.5115354e+01   2.0729023e+01   1.5115354e+01   9.1517126e+00   0.0000000e+00
   4.9400000e+02   2.0721944e+01   1.4916316e+01   2.0721944e+01   1.4916316e+01   9.1412371e+00   0.0000000e+00
   4.9500000e+02   2.0700696e+01   1.4727455e+01   2.0700696e+01   1.4727455e+01   9.1308353e+00   0.0000000e+00
   4.9600000e+02   2.0667422e+01   1.4549962e+01   2.0667422e+01   1.4549962e+01   9.1205066e+00   0.0000000e+00
   4.9700000e+02   2.0624267e+01   1.4384572e+01   2.0624267e+01   1.4384572e+01   9.1102502e+00   0.0000000e+00
   4.9800000e+02   2.0573285e+01   1.4231617e+01   2.0573285e+01   1.4231617e+01   9.1000654e+00   0.0000000e+00
   4.9900000e+02   2.0516377e+01   1.4091093e+01   2.0516377e+01   1.4091093e+01   9.0899515e+00   0.0000000e+00
   5.0000000e+02   2.0455249e+01   1.3962730e+01   2.0455249e+01   1.3962730e+01   9.0799079e+00   0.0000000e+00
   5.0100000e+02   2.0391394e+01   1.3846061e+01   2.0391394e+01   1.3846061e+01   9.0699339e+00   0.0000000e+00
   5.0200000e+02   2.0326088e+01   1.3740480e+01   2.0326088e+01   1.3740480e+01   9.0600288e+00   0.0000000e+00
   5.0300000e+02   2.0260400e+01   1.3645297e+01   2.0260400e+01   1.3645297e+01   9.0501920e+00   0.0000000e+00
   5.0400000e+02   2.0195204e+01   1.3559777e+01   2.0195204e+01   1.3559777e+01   9.0404228e+00   0.0000000e+00
   5.0500000e+02   2.0131204e+01   1.3483176e+01   2.0131204e+01   1.3483176e+01   9.0307206e+00   0.0000000e+00
   5.0600000e+02   2.0068955e+01   1.3414760e+01   2.0068955e+01   1.3414760e+01   9.0210847e+00   0.0000000e+00
   5.0700000e+02   2.0008884e+01   1.3353827e+01   2.0008884e+01   1.3353827e+01   9.0115146e+00   0.0000000e+00
   5.0800000e+02   1.9951313e+01   1.3299717e+01   1.9951313e+01   1.3299717e+01   9.0020096e+00   0.0000000e+00
   5.0900000e+02   1.9896478e+01   1.3251818e+01   1.9896478e+01   1.3251818e+01   8.9925691e+00   0.0000000e+00
   5.1000000e+02   1.9844548e+01   1.3209570e+01   1.9844548e+01   1.3209570e+01   8.9831925e+00   0.0000000e+00
   5.1100000e+02   1.9795645e+01   1.3172463e+01   1.9795645e+01   1.3172463e+01   8.9738793e+00   0.0000000e+00
   5.1200000e+02   1.9749853e+01   1.3140042e+01   1.9749853e+01   1.3140042e+01   8.9646287e+00   0.0000000e+00
   5.1300000e+02   1.9707245e+01   1.3111900e+01   1.9707245e+01   1.3111900e+01   8.9554404e+00   0.0000000e+00
   5.1400000e+02   1.9667896e+01   1.3087675e+01   1.9667896e+01   1.3087675e+01   8.9463136e+00   0.0000000e+00
   5.1500000e+02   1.9631933e+01   1.3067051e+01   1.9631933e+01   1.3067051e+01   8.9372478e+00   0.0000000e+00
   5.1600000e+02   1.9599723e+01   1.3049736e+01   1.9599723e+01   1.3049736e+01   8.9282425e+00   0.0000000e+00
   5.1700000e+02   1.9571705e+01   1.3034361e+01   1.9571705e+01   1.3034361e+01   8.9192971e+00   0.0000000e+00
   5.1800000e+02   1.9546704e+01   1.3020152e+01   1.9546704e+01   1.3020152e+01   8.9104110e+00   0.0000000e+00
   5.1900000e+02   1.9524142e+01   1.3007145e+01   1.9524142e+01   1.3007145e+01   8.9015838e+00   0.0000000e+00
   5.2000000e+02   1.9503684e+01   1.2995382e+01   1.9503684e+01   1.2995382e+01   8.8928148e+00   0.0000000e+00
   5.2100000e+02   1.9485102e+01   1.2984901e+01   1.9485102e+01   1.2984901e+01   8.8841036e+00   0.0000000e+00
   5.2200000e+02   1.9468228e+01   1.2975744e+01   1.9468228e+01   1.2975744e+01   8.8754497e+00   0.0000000e+00
   5.2300000e+02   1.9452939e+01   1.2967953e+01   1.9452939e+01   1.2967953e+01   8.8668524e+00   0.0000000e+00
   5.2400000e+02   1.9439143e+01   1.2961568e+01   1.9439143e+01   1.2961568e+01   8.8583114e+00   0.0000000e+00
   5.2500000e+02   1.9426776e+01   1.2956632e+01   1.9426776e+01   1.2956632e+01   8.8498261e+00   0.0000000e+00
   5.2600000e+02   1.9415793e+01   1.2953188e+01   1.9415793e+01   1.2953188e+01   8.8413960e+00   0.0000000e+00
   5.2700000e+02   1.9406165e+01   1.2951277e+01   1.9406165e+01   1.2951277e+01   8.8330206e+00   0.0000000e+00
   5.2800000e+02   1.9397883e+01   1.2950944e+01   1.9397883e+01   1.2950944e+01   8.8246995e+00   0.0000000e+00
   5.2900000e+02   1.9390948e+01   1.2952229e+01   1.9390948e+01   1.2952229e+01   8.8164321e+00   0.0000000e+00
   5.3000000e+02   1.9385376e+01   1.2955175e+01   1.9385376e+01   1.2955175e+01   8.8082180e+00   0.0000000e+00
   5.3100000e+02   1.9381196e+01   1.2959823e+01   1.9381196e+01   1.2959823e+01   8.8000567e+00   0.0000000e+00
   5.3200000e+02   1.9378447e+01   1.2966214e+01   1.9378447e+01   1.2966214e+01   8.7919477e+00   0.0000000e+00
   5.3300000e+02   1.9377180e+01   1.2974386e+01   1.9377180e+01   1.2974386e+01   8.7838907e+00   0.0000000e+00
   5.3400000e+02   1.9377455e+01   1.2984376e+01   1.9377455e+01   1.2984376e+01   8.7758850e+00   0.0000000e+00
   5.3500000e+02   1.9379347e+01   1.2996220e+01   1.9379347e+01   1.2996220e+01   8.7679304e+00   0.0000000e+00
   5.3600000e+02   1.9382937e+01   1.3009949e+01   1.9382937e+01   1.3009949e+01   8.7600262e+00   0.0000000e+00
   5.3700000e+02   1.9388320e+01   1.3025593e+01   1.9388320e+01   1.3025593e+01   8.7521722e+00   0.0000000e+00
   5.3800000e+02   1.9395600e+01   1.3043175e+01   1.9395600e+01   1.3043175e+01   8.7443679e+00   0.0000000e+00
   5.3900000e+02   1.9404895e+01   1.3062717e+01   1.9404895e+01   1.3062717e+01   8.7366127e+00   0.0000000e+00
   5.4000000e+02   1.9416329e+01   1.3084233e+01   1.9416329e+01   1.3084233e+01   8.7289064e+00   0.0000000e+00
   5.4100000e+02   1.9430043e+01   1.3107731e+01   1.9430043e+01   1.3107731e+01   8.7212485e+00   0.0000000e+00
   5.4200000e+02   1.9446185e+01   1.3133211e+01   1.9446185e+01   1.3133211e+01   8.7136385e+00   0.0000000e+00
   5.4300000e+02   1.9464917e+01   1.3160664e+01   1.9464917e+01   1.3160664e+01   8.7060761e+00   0.0000000e+00
   5.4400000e+02   1.9486410e+01   1.3190073e+01   1.9486410e+01   1.3190073e+01   8.6985609e+00   0.0000000e+00
   5.4500000e+02   1.9510849e+01   1.3221407e+01   1.9510849e+01   1.3221407e+01   8.6910924e+00   0.0000000e+00
   5.4600000e+02   1.9538430e+01   1.3254622e+01   1.9538430e+01   1.3254622e+01   8.6836703e+00   0.0000000e+00
   5.4700000e+02   1.9569357e+01   1.3289661e+01   1.9569357e+01   1.3289661e+01   8.6762942e+00   0.0000000e+00
   5.4800000e+02   1.9603849e+01   1.3326449e+01   1.9603849e+01   1.3326449e+01   8.6689636e+00   0.0000000e+00
   5.4900000e+02   1.9642132e+01   1.3364892e+01   1.9642132e+01   1.3364892e+01   8.6616782e+00   0.0000000e+00
   5.5000000e+02   1.9684441e+01   1.3404876e+01   1.9684441e+01   1.3404876e+01   8.6544376e+00   0.0000000e+00
   5.5100000e+02   1.9731022e+01   1.3446263e+01   1.9731022e+01   1.3446263e+01   8.6472415e+00   0.0000000e+00
   5.5200000e+02   1.9782123e+01   1.3488890e+01   1.9782123e+01   1.3488890e+01   8.6400894e+00   0.0000000e+00
   5.5300000e+02   1.9838000e+01   1.3532567e+01   1.9838000e+01   1.3532567e+01   8.6329810e+00   0.0000000e+00
   5.5400000e+02   1.9898911e+01   1.3577072e+01   1.9898911e+01   1.3577072e+01   8.6259160e+00   0.0000000e+00
   5.5500000e+02   1.9965114e+01   1.3622152e+01   1.9965114e+01   1.3622152e+01   8.6188939e+00   0.0000000e+00
   5.5600000e+02   2.0036862e+01   1.3667517e+01   2.0036862e+01   1.3667517e+01   8.6119144e+00   0.0000000e+00
   5.5700000e+02   2.0114402e+01   1.3712842e+01   2.0114402e+01   1.3712842e+01   8.6049772e+00   0.0000000e+00
   5.5800000e+02   2.0197971e+01   1.3757762e+01   2.0197971e+01   1.3757762e+01   8.5980819e+00   0.0000000e+00
   5.5900000e+02   2.0287788e+01   1.3801870e+01   2.0287788e+01   1.3801870e+01   8.5912281e+00   0.0000000e+00
   5.6000000e+02   2.0384050e+01   1.3844718e+01   2.0384050e+01   1.3844718e+01   8.5844156e+00   0.0000000e+00
   5.6100000e+02   2.0486927e+01   1.3885818e+01   2.0486927e+01   1.3885818e+01   8.5776439e+00   0.0000000e+00
   5.6200000e+02   2.0596556e+01   1.3924637e+01   2.0596556e+01   1.3924637e+01   8.5709128e+00   0.0000000e+00
   5.6300000e+02   2.0713030e+01   1.3960602e+01   2.0713030e+01   1.3960602e+01   8.5642219e+00   0.0000000e+00
   5.6400000e+02   2.0836394e+01   1.3993104e+01   2.0836394e+01   1.3993104e+01   8.5575709e+00   0.0000000e+00
   5.6500000e+02   2.0966637e+01   1.4021497e+01   2.0966637e+01   1.4021497e+01   8.5509595e+00   0.0000000e+00
   5.6600000e+02   2.1103682e+01   1.4045106e+01   2.1103682e+01   1.4045106e+01   8.5443873e+00   0.0000000e+00
   5.6700000e+02   2.1247384e+01   1.4063233e+01   2.1247384e+01   1.4063233e+01   8.5378540e+00   0.0000000e+00
   5.6800000e+02   2.1397514e+01   1.4075166e+01   2.1397514e+01   1.4075166e+01   8.5313594e+00   0.0000000e+00
   5.6900000e+02   2.1553765e+01   1.4080185e+01   2.1553765e+01   1.4080185e+01   8.5249030e+00   0.0000000e+00
   5.7000000e+02   2.1715735e+01   1.4077579e+01   2.1715735e+01   1.4077579e+01   8.5184847e+00   0.0000000e+00
   5.7100000e+02   2.1882932e+01   1.4066653e+01   2.1882932e+01   1.4066653e+01   8.5121040e+00   0.0000000e+00
   5.7200000e+02   2.2054772e+01   1.4046745e+01   2.2054772e+01   1.4046745e+01   8.5057607e+00   0.0000000e+00
   5.7300000e+02   2.2230574e+01   1.4017238e+01   2.2230574e+01   1.4017238e+01   8.4994545e+00   0.0000000e+00
   5.7400000e+02   2.2409573e+01   1.3977579e+01   2.2409573e+01   1.3977579e+01   8.4931851e+00   0.0000000e+00
   5.7500000e+02   2.2590918e+01   1.3927290e+01   2.2590918e+01   1.3927290e+01   8.4869521e+00   0.0000000e+00
   5.7600000e+02   2.2773684e+01   1.3865982e+01   2.2773684e+01   1.3865982e+01   8.4807554e+00   0.0000000e+00
   5.7700000e+02   2.2956886e+01   1.3793371e+01   2.2956886e+01   1.3793371e+01   8.4745946e+00   0.0000000e+00
   5.7800000e+02   2.3139491e+01   1.3709287e+01   2.3139491e+01   1.3709287e+01   8.4684695e+00   0.0000000e+00
   5.7900000e+02   2.3320436e+01   1.3613683e+01   2.3320436e+01   1.3613683e+01   8.4623797e+00   0.0000000e+00
   5.8000000e+02   2.3498645e+01   1.3506639e+01   2.3498645e+01   1.3506639e+01   8.4563249e+00   0.0000000e+00
   5.8100000e+02   2.3673048e+01   1.3388368e+01   2.3673048e+01   1.3388368e+01   8.4503050e+00   0.0000000e+00
   5.8200000e+02   2.3842604e+01   1.3259210e+01   2.3842604e+01   1.3259210e+01   8.4443196e+00   0.0000000e+00
   5.8300000e+02   2.4006318e+01   1.3119630e+01   2.4006318e+01   1.3119630e+01   8.4383685e+00   0.0000000e+00
   5.8400000e+02   2.4163257e+01   1.2970211e+01   2.4163257e+01   1.2970211e+01   8.4324513e+00   0.0000000e+00
   5.8500000e+02   2.4312574e+01   1.2811640e+01   2.4312574e+01   1.2811640e+01   8.4265679e+00   0.0000000e+00
   5.8600000e+02   2.4453513e+01   1.2644693e+01   2.4453513e+01   1.2644693e+01   8.4207180e+00   0.0000000e+00
   5.8700000e+02   2.4585426e+01   1.2470222e+01   2.4585426e+01   1.2470222e+01   8.4149012e+00   0.0000000e+00
   5.8800000e+02   2.4707779e+01   1.2289135e+01   2.4707779e+01   1.2289135e+01   8.4091175e+00   0.0000000e+00
   5.8900000e+02   2.4820156e+01   1.2102380e+01   2.4820156e+01   1.2102380e+01   8.4033664e+00   0.0000000e+00
   5.9000000e+02   2.4922263e+01   1.1910922e+01   2.4922263e+01   1.1910922e+01   8.3976477e+00   0.0000000e+00
   5.9100000e+02   2.5013921e+01   1.1715732e+01   2.5013921e+01   1.1715732e+01   8.3919613e+00   0.0000000e+00
   5.9200000e+02   2.5095066e+01   1.1517765e+01   2.5095066e+01   1.1517765e+01   8.3863067e+00   0.0000000e+00
   5.9300000e+02   2.5165740e+01   1.1317947e+01   2.5165740e+01   1.1317947e+01   8.3806839e+00   0.0000000e+00
   5.9400000e+02   2.5226082e+01   1.1117164e+01   2.5226082e+01   1.1117164e+01   8.3750926e+00   0.0000000e+00
   5.9500000e+02   2.5276316e+01   1.0916251e+01   2.5276316e+01   1.0916251e+01   8.3695325e+00   0.0000000e+00
   5.9600000e+02   2.5316744e+01   1.0715980e+01   2.5316744e+01   1.0715980e+01   8.3640033e+00   0.0000000e+00
   5.9700000e+02   2.5347727e+01   1.0517060e+01   2.5347727e+01   1.0517060e+01   8.3585049e+00   0.0000000e+00
   5.9800000e+02   2.5369682e+01   1.0320130e+01   2.5369682e+01   1.0320130e+01   8.3530371e+00   0.0000000e+00
   5.9900000e+02   2.5383062e+01   1.0125756e+01   2.5383062e+01   1.0125756e+01   8.3475995e+00   0.0000000e+00
   6.0000000e+02   2.5388352e+01   9.9344350e+00   2.5388352e+01   9.9344350e+00   8.3421919e+00   0.0000000e+00
   6.0100000e+02   2.5386054e+01   9.7465932e+00   2.5386054e+01   9.7465932e+00   8.3368142e+00   0.0000000e+00
   6.0200000e+02   2.5376681e+01   9.5625893e+00   2.5376681e+01   9.5625893e+00   8.3314662e+00   0.0000000e+00
   6.0300000e+02   2.5360748e+01   9.3827188e+00   2.5360748e+01   9.3827188e+00   8.3261474e+00   0.0000000e+00
   6.0400000e+02   2.5338767e+01   9.2072174e+00   2.5338767e+01   9.2072174e+00   8.3208579e+00   0.0000000e+00
   6.0500000e+02   2.5311237e+01   9.0362666e+00   2.5311237e+01   9.0362666e+00   8.3155973e+00   0.0000000e+00
   6.0600000e+02   2.5278645e+01   8.8699977e+00   2.5278645e+01   8.8699977e+00   8.3103655e+00   0.0000000e+00
   6.0700000e+02   2.5241457e+01   8.7084977e+00   2.5241457e+01   8.7084977e+00   8.3051621e+00   0.0000000e+00
   6.0800000e+02   2.5200119e+01   8.5518138e+00   2.5200119e+01   8.5518138e+00   8.2999871e+00   0.0000000e+00
   6.0900000e+02   2.5155055e+01   8.3999586e+00   2.5155055e+01   8.3999586e+00   8.2948401e+00   0.0000000e+00
   6.1000000e+02   2.5106661e+01   8.2529143e+00   2.5106661e+01   8.2529143e+00   8.2897211e+00   0.0000000e+00
   6.1100000e+02   2.5055311e+01   8.1106375e+00   2.5055311e+01   8.1106375e+00   8.2846297e+00   0.0000000e+00
   6.1200000e+02   2.5001353e+01   7.9730630e+00   2.5001353e+01   7.9730630e+00   8.2795658e+00   0.0000000e+00
   6.1300000e+02   2.4945108e+01   7.8401076e+00   2.4945108e+01   7.8401076e+00   8.2745292e+00   0.0000000e+00
   6.1400000e+02   2.4886874e+01   7.7116732e+00   2.4886874e+01   7.7116732e+00   8.2695197e+00   0.0000000e+00
   6.1500000e+02   2.4826925e+01   7.5876501e+00   2.4826925e+01   7.5876501e+00   8.2645371e+00   0.0000000e+00
   6.1600000e+02   2.4765510e+01   7.4679192e+00   2.4765510e+01   7.4679192e+00   8.2595811e+00   0.0000000e+00
   6.1700000e+02   2.4702858e+01   7.3523549e+00   2.4702858e+01   7.3523549e+00   8.2546517e+00   0.0000000e+00
   6.1800000e+02   2.4639178e+01   7.2408266e+00   2.4639178e+01   7.2408266e+00   8.2497485e+00   0.0000000e+00
   6.1900000e+02   2.4574656e+01   7.1332007e+00   2.4574656e+01   7.1332007e+00   8.2448714e+00   0.0000000e+00
   6.2000000e+02   2.4509464e+01   7.0293420e+00   2.4509464e+01   7.0293420e+00   8.2400203e+00   0.0000000e+00
   6.2100000e+02   2.4443754e+01   6.9291151e+00   2.4443754e+01   6.9291151e+00   8.2351949e+00   0.0000000e+00
   6.2200000e+02   2.4377663e+01   6.8323851e+00   2.4377663e+01   6.8323851e+00   8.2303950e+00   0.0000000e+00
   6.2300000e+02   2.4311314e+01   6.7390189e+00   2.4311314e+01   6.7390189e+00   8.2256205e+00   0.0000000e+00
   6.2400000e+02   2.4244816e+01   6.6488859e+00   2.4244816e+01   6.6488859e+00   8.2208712e+00   0.0000000e+00
   6.2500000e+02   2.4178267e+01   6.5618582e+00   2.4178267e+01   6.5618582e+00   8.2161469e+00   0.0000000e+00
   6.2600000e+02   2.4111752e+01   6.4778112e+00   2.4111752e+01   6.4778112e+00   8.2114474e+00   0.0000000e+00
   6.2700000e+02   2.4045347e+01   6.3966242e+00   2.4045347e+01   6.3966242e+00   8.2067725e+00   0.0000000e+00
   6.2800000e+02   2.3979117e+01   6.3181805e+00   2.3979117e+01   6.3181805e+00   8.2021221e+00   0.0000000e+00
   6.2900000e+02   2.3913121e+01   6.2423675e+00   2.3913121e+01   6.2423675e+00   8.1974960e+00   0.0000000e+00
   6.3000000e+02   2.3847409e+01   6.1690769e+00   2.3847409e+01   6.1690769e+00   8.1928941e+00   0.0000000e+00
   6.3100000e+02   2.3782023e+01   6.0982046e+00   2.3782023e+01   6.0982046e+00   8.1883160e+00   0.0000000e+00
   6.3200000e+02   2.3717001e+01   6.0296511e+00   2.3717001e+01   6.0296511e+00   8.1837618e+00   0.0000000e+00
   6.3300000e+02   2.3652373e+01   5.9633211e+00   2.3652373e+01   5.9633211e+00   8.1792312e+00   0.0000000e+00
   6.3400000e+02   2.3588166e+01   5.8991237e+00   2.3588166e+01   5.8991237e+00   8.1747240e+00   0.0000000e+00
   6.3500000e+02   2.3524401e+01   5.8369722e+00   2.3524401e+01   5.8369722e+00   8.1702401e+00   0.0000000e+00
   6.3600000e+02   2.3461095e+01   5.7767840e+00   2.3461095e+01   5.7767840e+00   8.1657793e+00   0.0000000e+00
   6.3700000e+02   2.3398263e+01   5.7184805e+00   2.3398263e+01   5.7184805e+00   8.1613415e+00   0.0000000e+00
   6.3800000e+02   2.3335914e+01   5.6619871e+00   2.3335914e+01   5.6619871e+00   8.1569265e+00   0.0000000e+00
   6.3900000e+02   2.3274056e+01   5.6072330e+00   2.3274056e+01   5.6072330e+00   8.1525341e+00   0.0000000e+00
   6.4000000e+02   2.3212693e+01   5.5541510e+00   2.3212693e+01   5.5541510e+00   8.1481641e+00   0.0000000e+00
   6.4100000e+02   2.3151830e+01   5.5026774e+00   2.3151830e+01   5.5026774e+00   8.1438166e+00   0.0000000e+00
   6.4200000e+02   2.3091465e+01   5.4527518e+00   2.3091465e+01   5.4527518e+00   8.1394911e+00   0.0000000e+00
   6.4300000e+02   2.3031598e+01   5.4043174e+00   2.3031598e+01   5.4043174e+00   8.1351877e+00   0.0000000e+00
   6.4400000e+02   2.2972226e+01   5.3573200e+00   2.2972226e+01   5.3573200e+00   8.1309062e+00   0.0000000e+00
   6.4500000e+02   2.2913345e+01   5.3117089e+00   2.2913345e+01   5.3117089e+00   8.1266464e+00   0.0000000e+00
   6.4600000e+02   2.2854948e+01   5.2674359e+00   2.2854948e+01   5.2674359e+00   8.1224081e+00   0.0000000e+00
   6.4700000e+02   2.2797031e+01   5.2244556e+00   2.2797031e+01   5.2244556e+00   8.1181912e+00   0.0000000e+00
   6.4800000e+02   2.2739584e+01   5.1827252e+00   2.2739584e+01   5.1827252e+00   8.1139957e+00   0.0000000e+00
   6.4900000e+02   2.2682600e+01   5.1422046e+00   2.2682600e+01   5.1422046e+00   8.1098212e+00   0.0000000e+00
   6.5000000e+02   2.2626069e+01   5.1028558e+00   2.2626069e+01   5.1028558e+00   8.1056677e+00   0.0000000e+00
   6.5100000e+02   2.2569983e+01   5.0646431e+00   2.2569983e+01   5.0646431e+00   8.1015351e+00   0.0000000e+00
   6.5200000e+02   2.2514330e+01   5.0275332e+00   2.2514330e+01   5.0275332e+00   8.0974231e+00   0.0000000e+00
   6.5300000e+02   2.2459101e+01   4.9914946e+00   2.2459101e+01   4.9914946e+00   8.0933317e+00   0.0000000e+00
   6.5400000e+02   2.2404284e+01   4.9564978e+00   2.2404284e+01   4.9564978e+00   8.0892607e+00   0.0000000e+00
   6.5500000e+02   2.2349868e+01   4.9225155e+00   2.2349868e+01   4.9225155e+00   8.0852100e+00   0.0000000e+00
   6.5600000e+02   2.2295841e+01   4.8895217e+00   2.2295841e+01   4.8895217e+00   8.0811794e+00   0.0000000e+00
   6.5700000e+02   2.2242193e+01   4.8574926e+00   2.2242193e+01   4.8574926e+00   8.0771688e+00   0.0000000e+00
   6.5800000e+02   2.2188910e+01   4.8264058e+00   2.2188910e+01   4.8264058e+00   8.0731781e+00   0.0000000e+00
   6.5900000e+02   2.2135981e+01   4.7962406e+00   2.2135981e+01   4.7962406e+00   8.0692072e+00   0.0000000e+00
   6.6000000e+02   2.2083394e+01   4.7669776e+00   2.2083394e+01   4.7669776e+00   8.0652558e+00   0.0000000e+00
   6.6100000e+02   2.2031137e+01   4.7385992e+00   2.2031137e+01   4.7385992e+00   8.0613239e+00   0.0000000e+00
   6.6200000e+02   2.1979197e+01   4.7110890e+00   2.1979197e+01   4.7110890e+00   8.0574113e+00   0.0000000e+00
   6.6300000e+02   2.1927562e+01   4.6844319e+00   2.1927562e+01   4.6844319e+00   8.0535180e+00   0.0000000e+00
   6.6400000e+02   2.1876221e+01   4.6586144e+00   2.1876221e+01   4.6586144e+00   8.0496437e+00   0.0000000e+00
   6.6500000e+02   2.1825161e+01   4.6336239e+00   2.1825161e+01   4.6336239e+00   8.0457884e+00   0.0000000e+00
   6.6600000e+02   2.1774369e+01   4.6094494e+00   2.1774369e+01   4.6094494e+00   8.0419519e+00   0.0000000e+00
   6.6700000e+02   2.1723834e+01   4.5860807e+00   2.1723834e+01   4.5860807e+00   8.0381341e+00   0.0000000e+00
   6.6800000e+02   2.1673544e+01   4.5635091e+00   2.1673544e+01   4.5635091e+00   8.0343349e+00   0.0000000e+00
   6.6900000e+02   2.1623487e+01   4.5417268e+00   2.1623487e+01   4.5417268e+00   8.0305542e+00   0.0000000e+00
   6.7000000e+02   2.1573651e+01   4.5207273e+00   2.1573651e+01   4.5207273e+00   8.0267918e+00   0.0000000e+00
   6.7100000e+02   2.1524024e+01   4.5005051e+00   2.1524024e+01   4.5005051e+00   8.0230476e+00   0.0000000e+00
   6.7200000e+02   2.1474595e+01   4.4810557e+00   2.1474595e+01   4.4810557e+00   8.0193215e+00   0.0000000e+00
   6.7300000e+02   2.1425352e+01   4.4623758e+00   2.1425352e+01   4.4623758e+00   8.0156134e+00   0.0000000e+00
   6.7400000e+02   2.1376283e+01   4.4444630e+00   2.1376283e+01   4.4444630e+00   8.0119232e+00   0.0000000e+00
   6.7500000e+02   2.1327377e+01   4.4273161e+00   2.1327377e+01   4.4273161e+00   8.0082507e+00   0.0000000e+00
   6.7600000e+02   2.1278623e+01   4.4109347e+00   2.1278623e+01   4.4109347e+00   8.0045958e+00   0.0000000e+00
   6.7700000e+02   2.1230010e+01   4.3953196e+00   2.1230010e+01   4.3953196e+00   8.0009584e+00   0.0000000e+00
   6.7800000e+02   2.1181527e+01   4.3804727e+00   2.1181527e+01   4.3804727e+00   7.9973385e+00   0.0000000e+00
   6.7900000e+02   2.1133162e+01   4.3663967e+00   2.1133162e+01   4.3663967e+00   7.9937358e+00   0.0000000e+00
   6.8000000e+02   2.1084906e+01   4.3530956e+00   2.1084906e+01   4.3530956e+00   7.9901503e+00   0.0000000e+00
   6.8100000e+02   2.1036748e+01   4.3405741e+00   2.1036748e+01   4.3405741e+00   7.9865819e+00   0.0000000e+00
   6.8200000e+02   2.0988677e+01   4.3288384e+00   2.0988677e+01   4.3288384e+00   7.9830304e+00   0.0000000e+00
   6.8300000e+02   2.0940683e+01   4.3178956e+00   2.0940683e+01   4.3178956e+00   7.9794958e+00   0.0000000e+00
   6.8400000e+02   2.0892756e+01   4.3077537e+00   2.0892756e+01   4.3077537e+00   7.9759779e+00   0.0000000e+00
   6.8500000e+02   2.0844887e+01   4.2984222e+00   2.0844887e+01   4.2984222e+00   7.9724766e+00   0.0000000e+00
   6.8600000e+02   2.0797066e+01   4.2899116e+00   2.0797066e+01   4.2899116e+00   7.9689919e+00   0.0000000e+00
   6.8700000e+02   2.0749284e+01   4.2822335e+00   2.0749284e+01   4.2822335e+00   7.9655236e+00   0.0000000e+00
   6.8800000e+02   2.0701534e+01   4.2754008e+00   2.0701534e+01   4.2754008e+00   7.9620716e+00   0.0000000e+00
   6.8900000e+02   2.0653806e+01   4.2694279e+00   2.0653806e+01   4.2694279e+00   7.9586358e+00   0.0000000e+00
   6.9000000e+02   2.0606094e+01   4.2643303e+00   2.0606094e+01   4.2643303e+00   7.9552161e+00   0.0000000e+00
   6.9100000e+02   2.0558392e+01   4.2601249e+00   2.0558392e+01   4.2601249e+00   7.9518124e+00   0.0000000e+00
   6.9200000e+02   2.0510696e+01   4.2568301e+00   2.0510696e+01   4.2568301e+00   7.9484246e+00   0.0000000e+00
   6.9300000e+02   2.0463005e+01   4.2544658e+00   2.0463005e+01   4.2544658e+00   7.9450526e+00   0.0000000e+00
   6.9400000e+02   2.0415328e+01   4.2530534e+00   2.0415328e+01   4.2530534e+00   7.9416964e+00   0.0000000e+00
   6.9500000e+02   2.0367699e+01   4.2525846e+00   2.0367699e+01   4.2525846e+00   7.9383557e+00   0.0000000e+00
   6.9600000e+02   2.0320075e+01   4.2530156e+00   2.0320075e+01   4.2530156e+00   7.9350305e+00   0.0000000e+00
   6.9700000e+02   2.0272405e+01   4.2543744e+00   2.0272405e+01   4.2543744e+00   7.9317207e+00   0.0000000e+00
   6.9800000e+02   2.0224664e+01   4.2566938e+00   2.0224664e+01   4.2566938e+00   7.9284263e+00   0.0000000e+00
   6.9900000e+02   2.0176829e+01   4.2600081e+00   2.0176829e+01   4.2600081e+00   7.9251470e+00   0.0000000e+00
   7.0000000e+02   2.0128881e+01   4.2643537e+00   2.0128881e+01   4.2643537e+00   7.9218829e+00   0.0000000e+00
   7.0100000e+02   2.0080804e+01   4.2697692e+00   2.0080804e+01   4.2697692e+00   7.9186338e+00   0.0000000e+00
   7.0200000e+02   2.0032584e+01   4.2762955e+00   2.0032584e+01   4.2762955e+00   7.9153997e+00   0.0000000e+00
   7.0300000e+02   1.9984207e+01   4.2839758e+00   1.9984207e+01   4.2839758e+00   7.9121803e+00   0.0000000e+00
   7.0400000e+02   1.9935662e+01   4.2928560e+00   1.9935662e+01   4.2928560e+00   7.9089758e+00   0.0000000e+00
   7.0500000e+02   1.9886937e+01   4.3029848e+00   1.9886937e+01   4.3029848e+00   7.9057858e+00   0.0000000e+00
   7.0600000e+02   1.9838023e+01   4.3144138e+00   1.9838023e+01   4.3144138e+00   7.9026105e+00   0.0000000e+00
   7.0700000e+02   1.9788911e+01   4.3271978e+00   1.9788911e+01   4.3271978e+00   7.8994496e+00   0.0000000e+00
   7.0800000e+02   1.9739594e+01   4.3413951e+00   1.9739594e+01   4.3413951e+00   7.8963031e+00   0.0000000e+00
   7.0900000e+02   1.9690067e+01   4.3570676e+00   1.9690067e+01   4.3570676e+00   7.8931709e+00   0.0000000e+00
   7.1000000e+02   1.9640324e+01   4.3742812e+00   1.9640324e+01   4.3742812e+00   7.8900529e+00   0.0000000e+00
   7.1100000e+02   1.9590363e+01   4.3931058e+00   1.9590363e+01   4.3931058e+00   7.8869490e+00   0.0000000e+00
   7.1200000e+02   1.9540183e+01   4.4136162e+00   1.9540183e+01   4.4136162e+00   7.8838591e+00   0.0000000e+00
   7.1300000e+02   1.9489785e+01   4.4358916e+00   1.9489785e+01   4.4358916e+00   7.8807833e+00   0.0000000e+00
   7.1400000e+02   1.9439172e+01   4.4600168e+00   1.9439172e+01   4.4600168e+00   7.8777212e+00   0.0000000e+00
   7.1500000e+02   1.9388348e+01   4.4860820e+00   1.9388348e+01   4.4860820e+00   7.8746730e+00   0.0000000e+00
   7.1600000e+02   1.9337324e+01   4.5141834e+00   1.9337324e+01   4.5141834e+00   7.8716384e+00   0.0000000e+00
   7.1700000e+02   1.9286110e+01   4.5444236e+00   1.9286110e+01   4.5444236e+00   7.8686175e+00   0.0000000e+00
   7.1800000e+02   1.9234722e+01   4.5769123e+00   1.9234722e+01   4.5769123e+00   7.8656101e+00   0.0000000e+00
   7.1900000e+02   1.9183179e+01   4.6117665e+00   1.9183179e+01   4.6117665e+00   7.8626161e+00   0.0000000e+00
   7.2000000e+02   1.9131506e+01   4.6491112e+00   1.9131506e+01   4.6491112e+00   7.8596355e+00   0.0000000e+00
   7.2100000e+02   1.9079732e+01   4.6890800e+00   1.9079732e+01   4.6890800e+00   7.8566682e+00   0.0000000e+00
   7.2200000e+02   1.9027894e+01   4.7318155e+00   1.9027894e+01   4.7318155e+00   7.8537141e+00   0.0000000e+00
   7.2300000e+02   1.8976034e+01   4.7774704e+00   1.8976034e+01   4.7774704e+00   7.8507731e+00   0.0000000e+00
   7.2400000e+02   1.8924205e+01   4.8262077e+00   1.8924205e+01   4.8262077e+00   7.8478451e+00   0.0000000e+00
   7.2500000e+02   1.8872466e+01   4.8782018e+00   1.8872466e+01   4.8782018e+00   7.8449301e+00   0.0000000e+00
   7.2600000e+02   1.8820891e+01   4.9336388e+00   1.8820891e+01   4.9336388e+00   7.8420281e+00   0.0000000e+00
   7.2700000e+02   1.8769563e+01   4.9927179e+00   1.8769563e+01   4.9927179e+00   7.8391388e+00   0.0000000e+00
   7.2800000e+02   1.8718579e+01   5.0556515e+00   1.8718579e+01   5.0556515e+00   7.8362623e+00   0.0000000e+00
   7.2900000e+02   1.8668055e+01   5.1226666e+00   1.8668055e+01   5.1226666e+00   7.8333984e+00   0.0000000e+00
   7.3000000e+02   1.8618125e+01   5.1940051e+00   1.8618125e+01   5.1940051e+00   7.8305471e+00   0.0000000e+00
   7.3100000e+02   1.8568942e+01   5.2699248e+00   1.8568942e+01   5.2699248e+00   7.8277083e+00   0.0000000e+00
   7.3200000e+02   1.8520687e+01   5.3506997e+00   1.8520687e+01   5.3506997e+00   7.8248820e+00   0.0000000e+00
   7.3300000e+02   1.8473567e+01   5.4366210e+00   1.8473567e+01   5.4366210e+00   7.8220680e+00   0.0000000e+00
   7.3400000e+02   1.8427823e+01   5.5279970e+00   1.8427823e+01   5.5279970e+00   7.8192663e+00   0.0000000e+00
   7.3500000e+02   1.8383732e+01   5.6251533e+00   1.8383732e+01   5.6251533e+00   7.8164769e+00   0.0000000e+00
   7.3600000e+02   1.8341616e+01   5.7284326e+00   1.8341616e+01   5.7284326e+00   7.8136995e+00   0.0000000e+00
   7.3700000e+02   1.8301845e+01   5.8381941e+00   1.8301845e+01   5.8381941e+00   7.8109343e+00   0.0000000e+00
   7.3800000e+02   1.8264845e+01   5.9548117e+00   1.8264845e+01   5.9548117e+00   7.8081811e+00   0.0000000e+00
   7.3900000e+02   1.8231106e+01   6.0786720e+00   1.8231106e+01   6.0786720e+00   7.8054397e+00   0.0000000e+00
   7.4000000e+02   1.8201195e+01   6.2101711e+00   1.8201195e+01   6.2101711e+00   7.8027103e+00   0.0000000e+00
   7.4100000e+02   1.8175759e+01   6.3497100e+00   1.8175759e+01   6.3497100e+00   7.7999926e+00   0.0000000e+00
   7.4200000e+02   1.8155542e+01   6.4976878e+00   1.8155542e+01   6.4976878e+00   7.7972867e+00   0.0000000e+00
   7.4300000e+02   1.8141396e+01   6.6544930e+00   1.8141396e+01   6.6544930e+00   7.7945924e+00   0.0000000e+00
   7.4400000e+02   1.8134295e+01   6.8204926e+00   1.8134295e+01   6.8204926e+00   7.7919097e+00   0.0000000e+00
   7.4500000e+02   1.8135347e+01   6.9960161e+00   1.8135347e+01   6.9960161e+00   7.7892386e+00   0.0000000e+00
   7.4600000e+02   1.8145813e+01   7.1813370e+00   1.8145813e+01   7.1813370e+00   7.7865788e+00   0.0000000e+00
   7.4700000e+02   1.8167120e+01   7.3766475e+00   1.8167120e+01   7.3766475e+00   7.7839305e+00   0.0000000e+00
   7.4800000e+02   1.8200872e+01   7.5820279e+00   1.8200872e+01   7.5820279e+00   7.7812935e+00   0.0000000e+00
   7.4900000e+02   1.8248867e+01   7.7974084e+00   1.8248867e+01   7.7974084e+00   7.7786678e+00   0.0000000e+00
   7.5000000e+02   1.8313102e+01   8.0225222e+00   1.8313102e+01   8.0225222e+00   7.7760532e+00   0.0000000e+00
   7.5100000e+02   1.8395775e+01   8.2568492e+00   1.8395775e+01   8.2568492e+00   7.7734498e+00   0.0000000e+00
   7.5200000e+02   1.8499275e+01   8.4995504e+00   1.8499275e+01   8.4995504e+00   7.7708574e+00   0.0000000e+00
   7.5300000e+02   1.8626162e+01   8.7493916e+00   1.8626162e+01   8.7493916e+00   7.7682760e+00   0.0000000e+00
   7.5400000e+02   1.8779125e+01   9.0046590e+00   1.8779125e+01   9.0046590e+00   7.7657056e+00   0.0000000e+00
   7.5500000e+02   1.8960915e+01   9.2630693e+00   1.8960915e+01   9.2630693e+00   7.7631460e+00   0.0000000e+00
   7.5600000e+02   1.9174251e+01   9.5216789e+00   1.9174251e+01   9.5216789e+00   7.7605973e+00   0.0000000e+00
   7.5700000e+02   1.9421684e+01   9.7768019e+00   1.9421684e+01   9.7768019e+00   7.7580593e+00   0.0000000e+00
   7.5800000e+02   1.9705424e+01   1.0023948e+01   1.9705424e+01   1.0023948e+01   7.7555320e+00   0.0000000e+00
   7.5900000e+02   2.0027120e+01   1.0257795e+01   2.0027120e+01   1.0257795e+01   7.7530153e+00   0.0000000e+00
   7.6000000e+02   2.0387608e+01   1.0472220e+01   2.0387608e+01   1.0472220e+01   7.7505092e+00   0.0000000e+00
   7.6100000e+02   2.0786631e+01   1.0660408e+01   2.0786631e+01   1.0660408e+01   7.7480135e+00   0.0000000e+00
   7.6200000e+02   2.1222555e+01   1.0815049e+01   2.1222555e+01   1.0815049e+01   7.7455284e+00   0.0000000e+00
   7.6300000e+02   2.1692123e+01   1.0928653e+01   2.1692123e+01   1.0928653e+01   7.7430536e+00   0.0000000e+00
   7.6400000e+02   2.2190283e+01   1.0993969e+01   2.2190283e+01   1.0993969e+01   7.7405892e+00   0.0000000e+00
   7.6500000e+02   2.2710137e+01   1.1004492e+01   2.2710137e+01   1.1004492e+01   7.7381350e+00   0.0000000e+00
   7.6600000e+02   2.3243070e+01   1.0955015e+01   2.3243070e+01   1.0955015e+01   7.7356910e+00   0.0000000e+00
   7.6700000e+02   2.3779055e+01   1.0842160e+01   2.3779055e+01   1.0842160e+01   7.7332572e+00   0.0000000e+00
   7.6800000e+02   2.4307166e+01   1.0664813e+01   2.4307166e+01   1.0664813e+01   7.7308335e+00   0.0000000e+00
   7.6900000e+02   2.4816225e+01   1.0424381e+01   2.4816225e+01   1.0424381e+01   7.7284199e+00   0.0000000e+00
   7.7000000e+02   2.5295534e+01   1.0124822e+01   2.5295534e+01   1.0124822e+01   7.7260162e+00   0.0000000e+00
   7.7100000e+02   2.5735583e+01   9.7724208e+00   2.5735583e+01   9.7724208e+00   7.7236224e+00   0.0000000e+00
   7.7200000e+02   2.6128644e+01   9.3753427e+00   2.6128644e+01   9.3753427e+00   7.7212386e+00   0.0000000e+00
   7.7300000e+02   2.6469168e+01   8.9430271e+00   2.6469168e+01   8.9430271e+00   7.7188645e+00   0.0000000e+00
   7.7400000e+02   2.6753960e+01   8.4855084e+00   2.6753960e+01   8.4855084e+00   7.7165002e+00   0.0000000e+00
   7.7500000e+02   2.6982118e+01   8.0127581e+00   2.6982118e+01   8.0127581e+00   7.7141457e+00   0.0000000e+00
   7.7600000e+02   2.7154784e+01   7.5341235e+00   2.7154784e+01   7.5341235e+00   7.7118008e+00   0.0000000e+00
   7.7700000e+02   2.7274776e+01   7.0579113e+00   2.7274776e+01   7.0579113e+00   7.7094655e+00   0.0000000e+00
   7.7800000e+02   2.7346153e+01   6.5911310e+00   2.7346153e+01   6.5911310e+00   7.7071397e+00   0.0000000e+00
   7.7900000e+02   2.7373775e+01   6.1393897e+00   2.7373775e+01   6.1393897e+00   7.7048234e+00   0.0000000e+00
   7.8000000e+02   2.7362915e+01   5.7069106e+00   2.7362915e+01   5.7069106e+00   7.7025166e+00   0.0000000e+00
   7.8100000e+02   2.7318935e+01   5.2966398e+00   2.7318935e+01   5.2966398e+00   7.7002192e+00   0.0000000e+00
   7.8200000e+02   2.7247033e+01   4.9104072e+00   2.7247033e+01   4.9104072e+00   7.6979311e+00   0.0000000e+00
   7.8300000e+02   2.7152079e+01   4.5491121e+00   2.7152079e+01   4.5491121e+00   7.6956523e+00   0.0000000e+00
   7.8400000e+02   2.7038503e+01   4.2129106e+00   2.7038503e+01   4.2129106e+00   7.6933828e+00   0.0000000e+00
   7.8500000e+02   2.6910245e+01   3.9013900e+00   2.6910245e+01   3.9013900e+00   7.6911224e+00   0.0000000e+00
   7.8600000e+02   2.6770743e+01   3.6137233e+00   2.6770743e+01   3.6137233e+00   7.6888712e+00   0.0000000e+00
   7.8700000e+02   2.6622947e+01   3.3487979e+00   2.6622947e+01   3.3487979e+00   7.6866291e+00   0.0000000e+00
   7.8800000e+02   2.6469352e+01   3.1053208e+00   2.6469352e+01   3.1053208e+00   7.6843960e+00   0.0000000e+00
   7.8900000e+02   2.6312040e+01   2.8819001e+00   2.6312040e+01   2.8819001e+00   7.6821719e+00   0.0000000e+00
   7.9000000e+02   2.6152729e+01   2.6771074e+00   2.6152729e+01   2.6771074e+00   7.6799568e+00   0.0000000e+00
   7.9100000e+02   2.5992818e+01   2.4895228e+00   2.5992818e+01   2.4895228e+00   7.6777505e+00   0.0000000e+00
   7.9200000e+02   2.5833432e+01   2.3177674e+00   2.5833432e+01   2.3177674e+00   7.6755531e+00   0.0000000e+00
   7.9300000e+02   2.5675465e+01   2.1605241e+00   2.5675465e+01   2.1605241e+00   7.6733645e+00   0.0000000e+00
   7.9400000e+02   2.5519615e+01   2.0165513e+00   2.5519615e+01   2.0165513e+00   7.6711846e+00   0.0000000e+00
   7.9500000e+02   2.5366420e+01   1.8846901e+00   2.5366420e+01   1.8846901e+00   7.6690134e+00   0.0000000e+00
   7.9600000e+02   2.5216280e+01   1.7638668e+00   2.5216280e+01   1.7638668e+00   7.6668509e+00   0.0000000e+00
   7.9700000e+02   2.5069491e+01   1.6530928e+00   2.5069491e+01   1.6530928e+00   7.6646970e+00   0.0000000e+00
   7.9800000e+02   2.4926253e+01   1.5514624e+00   2.4926253e+01   1.5514624e+00   7.6625517e+00   0.0000000e+00
   7.9900000e+02   2.4786699e+01   1.4581482e+00   2.4786699e+01   1.4581482e+00   7.6604149e+00   0.0000000e+00
   8.0000000e+02   2.4650901e+01   1.3723972e+00   2.4650901e+01   1.3723972e+00   7.6582865e+00   0.0000000e+00
   8.0100000e+02   2.4518885e+01   1.2935251e+00   2.4518885e+01   1.2935251e+00   7.6561666e+00   0.0000000e+00
   8.0200000e+02   2.4390640e+01   1.2209111e+00   2.4390640e+01   1.2209111e+00   7.6540551e+00   0.0000000e+00
   8.0300000e+02   2.4266130e+01   1.1539932e+00   2.4266130e+01   1.1539932e+00   7.6519519e+00   0.0000000e+00
   8.0400000e+02   2.4145292e+01   1.0922622e+00   2.4145292e+01   1.0922622e+00   7.6498569e+00   0.0000000e+00
   8.0500000e+02   2.4028051e+01   1.0352576e+00   2.4028051e+01   1.0352576e+00   7.6477703e+00   0.0000000e+00
   8.0600000e+02   2.3914317e+01   9.8256281e-01   2.3914317e+01   9.8256281e-01   7.6456918e+00   0.0000000e+00
   8.0700000e+02   2.3803992e+01   9.3380109e-01   2.3803992e+01   9.3380109e-01   7.6436215e+00   0.0000000e+00
   8.0800000e+02   2.3696973e+01   8.8863155e-01   2.3696973e+01   8.8863155e-01   7.6415593e+00   0.0000000e+00
   8.0900000e+02   2.3593152e+01   8.4674578e-01   2.3593152e+01   8.4674578e-01   7.6395052e+00   0.0000000e+00
   8.1000000e+02   2.3492422e+01   8.0786457e-01   2.3492422e+01   8.0786457e-01   7.6374591e+00   0.0000000e+00
   8.1100000e+02   2.3394672e+01   7.7173508e-01   2.3394672e+01   7.7173508e-01   7.6354210e+00   0.0000000e+00
   8.1200000e+02   2.3299794e+01   7.3812819e-01   2.3299794e+01   7.3812819e-01   7.6333909e+00   0.0000000e+00
   8.1300000e+02   2.3207681e+01   7.0683613e-01   2.3207681e+01   7.0683613e-01   7.6313687e+00   0.0000000e+00
   8.1400000e+02   2.3118228e+01   6.7767039e-01   2.3118228e+01   6.7767039e-01   7.6293543e+00   0.0000000e+00
   8.1500000e+02   2.3031334e+01   6.5045981e-01   2.3031334e+01   6.5045981e-01   7.6273477e+00   0.0000000e+00
   8.1600000e+02   2.2946900e+01   6.2504883e-01   2.2946900e+01   6.2504883e-01   7.6253490e+00   0.0000000e+00
   8.1700000e+02   2.2864829e+01   6.0129598e-01   2.2864829e+01   6.0129598e-01   7.6233580e+00   0.0000000e+00
   8.1800000e+02   2.2785031e+01   5.7907251e-01   2.2785031e+01   5.7907251e-01   7.6213746e+00   0.0000000e+00
   8.1900000e+02   2.2707417e+01   5.5826113e-01   2.2707417e+01   5.5826113e-01   7.6193990e+00   0.0000000e+00
   8.2000000e+02   2.2631902e+01   5.3875490e-01   2.2631902e+01   5.3875490e-01   7.6174309e+00   0.0000000e+00
   8.2100000e+02   2.2558405e+01   5.2045624e-01   2.2558405e+01   5.2045624e-01   7.6154705e+00   0.0000000e+00
   8.2200000e+02   2.2486849e+01   5.0327604e-01   2.2486849e+01   5.0327604e-01   7.6135175e+00   0.0000000e+00
   8.2300000e+02   2.2417161e+01   4.8713285e-01   2.2417161e+01   4.8713285e-01   7.6115721e+00   0.0000000e+00
   8.2400000e+02   2.2349270e+01   4.7195215e-01   2.2349270e+01   4.7195215e-01   7.6096342e+00   0.0000000e+00
   8.2500000e+02   2.2283110e+01   4.5766572e-01   2.2283110e+01   4.5766572e-01   7.6077036e+00   0.0000000e+00
   8.2600000e+02   2.2218618e+01   4.4421104e-01   2.2218618e+01   4.4421104e-01   7.6057805e+00   0.0000000e+00
   8.2700000e+02   2.2155735e+01   4.3153079e-01   2.2155735e+01   4.3153079e-01   7.6038647e+00   0.0000000e+00
   8.2800000e+02   2.2094404e+01   4.1957232e-01   2.2094404e+01   4.1957232e-01   7.6019562e+00   0.0000000e+00
   8.2900000e+02   2.2034573e+01   4.0828730e-01   2.2034573e+01   4.0828730e-01   7.6000550e+00   0.0000000e+00
   8.3000000e+02   2.1976194e+01   3.9763128e-01   2.1976194e+01   3.9763128e-01   7.5981610e+00   0.0000000e+00
   8.3100000e+02   2.1919221e+01   3.8756337e-01   2.1919221e+01   3.8756337e-01   7.5962742e+00   0.0000000e+00
   8.3200000e+02   2.1863613e+01   3.7804591e-01   2.1863613e+01   3.7804591e-01   7.5943946e+00   0.0000000e+00
   8.3300000e+02   2.1809334e+01   3.6904419e-01   2.1809334e+01   3.6904419e-01   7.5925221e+00   0.0000000e+00
   8.3400000e+02   2.1756356e+01   3.6052622e-01   2.1756356e+01   3.6052622e-01   7.5906567e+00   0.0000000e+00
   8.3500000e+02   2.1704656e+01   3.5246246e-01   2.1704656e+01   3.5246246e-01   7.5887984e+00   0.0000000e+00
   8.3600000e+02   2.1654236e+01   3.4482562e-01   2.1654236e+01   3.4482562e-01   7.5869470e+00   0.0000000e+00
   8.3700000e+02   2.1605169e+01   3.3754390e-01   2.1605169e+01   3.3754390e-01   7.5851027e+00   0.0000000e+00
   8.3800000e+02   2.1557374e+01   3.3038133e-01   2.1557374e+01   3.3038133e-01   7.5832653e+00   0.0000000e+00
   8.3900000e+02   2.1510680e+01   3.2330808e-01   2.1510680e+01   3.2330808e-01   7.5814348e+00   0.0000000e+00
   8.4000000e+02   2.1464997e+01   3.1632374e-01   2.1464997e+01   3.1632374e-01   7.5796112e+00   0.0000000e+00
   8.4100000e+02   2.1420256e+01   3.0942791e-01   2.1420256e+01   3.0942791e-01   7.5777944e+00   0.0000000e+00
   8.4200000e+02   2.1376400e+01   3.0262017e-01   2.1376400e+01   3.0262017e-01   7.5759844e+00   0.0000000e+00
   8.4300000e+02   2.1333379e+01   2.9590012e-01   2.1333379e+01   2.9590012e-01   7.5741812e+00   0.0000000e+00
   8.4400000e+02   2.1291152e+01   2.8926737e-01   2.1291152e+01   2.8926737e-01   7.5723847e+00   0.0000000e+00
   8.4500000e+02   2.1249679e+01   2.8272151e-01   2.1249679e+01   2.8272151e-01   7.5705950e+00   0.0000000e+00
   8.4600000e+02   2.1208926e+01   2.7626215e-01   2.1208926e+01   2.7626215e-01   7.5688119e+00   0.0000000e+00
   8.4700000e+02   2.1168860e+01   2.6988890e-01   2.1168860e+01   2.6988890e-01   7.5670354e+00   0.0000000e+00
   8.4800000e+02   2.1129452e+01   2.6360136e-01   2.1129452e+01   2.6360136e-01   7.5652655e+00   0.0000000e+00
   8.4900000e+02   2.1090676e+01   2.5739915e-01   2.1090676e+01   2.5739915e-01   7.5635023e+00   0.0000000e+00
   8.5000000e+02   2.1052506e+01   2.5128187e-01   2.1052506e+01   2.5128187e-01   7.5617455e+00   0.0000000e+00
   8.5100000e+02   2.1014918e+01   2.4524915e-01   2.1014918e+01   2.4524915e-01   7.5599953e+00   0.0000000e+00
   8.5200000e+02   2.0977891e+01   2.3930060e-01   2.0977891e+01   2.3930060e-01   7.5582515e+00   0.0000000e+00
   8.5300000e+02   2.0941405e+01   2.3343583e-01   2.0941405e+01   2.3343583e-01   7.5565141e+00   0.0000000e+00
   8.5400000e+02   2.0905441e+01   2.2765447e-01   2.0905441e+01   2.2765447e-01   7.5547832e+00   0.0000000e+00
   8.5500000e+02   2.0869980e+01   2.2195614e-01   2.0869980e+01   2.2195614e-01   7.5530587e+00   0.0000000e+00
   8.5600000e+02   2.0835005e+01   2.1634047e-01   2.0835005e+01   2.1634047e-01   7.5513405e+00   0.0000000e+00
   8.5700000e+02   2.0800501e+01   2.1080708e-01   2.0800501e+01   2.1080708e-01   7.5496286e+00   0.0000000e+00
   8.5800000e+02   2.0766453e+01   2.0535561e-01   2.0766453e+01   2.0535561e-01   7.5479230e+00   0.0000000e+00
   8.5900000e+02   2.0732846e+01   1.9998568e-01   2.0732846e+01   1.9998568e-01   7.5462236e+00   0.0000000e+00
   8.6000000e+02   2.0699667e+01   1.9469692e-01   2.0699667e+01   1.9469692e-01   7.5445304e+00   0.0000000e+00
   8.6100000e+02   2.0666902e+01   1.8948898e-01   2.0666902e+01   1.8948898e-01   7.5428435e+00   0.0000000e+00
   8.6200000e+02   2.0634541e+01   1.8436148e-01   2.0634541e+01   1.8436148e-01   7.5411627e+00   0.0000000e+00
   8.6300000e+02   2.0602572e+01   1.7931408e-01   2.0602572e+01   1.7931408e-01   7.5394880e+00   0.0000000e+00
   8.6400000e+02   2.0570982e+01   1.7434640e-01   2.0570982e+01   1.7434640e-01   7.5378195e+00   0.0000000e+00
   8.6500000e+02   2.0539763e+01   1.6945809e-01   2.0539763e+01   1.6945809e-01   7.5361570e+00   0.0000000e+00
   8.6600000e+02   2.0508904e+01   1.6464881e-01   2.0508904e+01   1.6464881e-01   7.5345005e+00   0.0000000e+00
   8.6700000e+02   2.0478395e+01   1.5991818e-01   2.0478395e+01   1.5991818e-01   7.5328500e+00   0.0000000e+00
   8.6800000e+02   2.0448228e+01   1.5526587e-01   2.0448228e+01   1.5526587e-01   7.5312056e+00   0.0000000e+00
   8.6900000e+02   2.0418394e+01   1.5069152e-01   2.0418394e+01   1.5069152e-01   7.5295670e+00   0.0000000e+00
   8.7000000e+02   2.0388885e+01   1.4619479e-01   2.0388885e+01   1.4619479e-01   7.5279344e+00   0.0000000e+00
   8.7100000e+02   2.0359693e+01   1.4177533e-01   2.0359693e+01   1.4177533e-01   7.5263077e+00   0.0000000e+00
   8.7200000e+02   2.0330810e+01   1.3743280e-01   2.0330810e+01   1.3743280e-01   7.5246869e+00   0.0000000e+00
   8.7300000e+02   2.0302229e+01   1.3316685e-01   2.0302229e+01   1.3316685e-01   7.5230718e+00   0.0000000e+00
   8.7400000e+02   2.0273944e+01   1.2897714e-01   2.0273944e+01   1.2897714e-01   7.5214626e+00   0.0000000e+00
   8.7500000e+02   2.0245947e+01   1.2486335e-01   2.0245947e+01   1.2486335e-01   7.5198592e+00   0.0000000e+00
   8.7600000e+02   2.0218232e+01   1.2082513e-01   2.0218232e+01   1.2082513e-01   7.5182615e+00   0.0000000e+00
   8.7700000e+02   2.0190794e+01   1.1686214e-01   2.0190794e+01   1.1686214e-01   7.5166696e+00   0.0000000e+00
   8.7800000e+02   2.0163627e+01   1.1297406e-01   2.0163627e+01   1.1297406e-01   7.5150833e+00   0.0000000e+00
   8.7900000e+02   2.0136724e+01   1.0916055e-01   2.0136724e+01   1.0916055e-01   7.5135027e+00   0.0000000e+00
   8.8000000e+02   2.0110080e+01   1.0542129e-01   2.0110080e+01   1.0542129e-01   7.5119278e+00   0.0000000e+00
   8.8100000e+02   2.0083692e+01   1.0175594e-01   2.0083692e+01   1.0175594e-01   7.5103584e+00   0.0000000e+00
   8.8200000e+02   2.0057552e+01   9.8164193e-02   2.0057552e+01   9.8164193e-02   7.5087947e+00   0.0000000e+00
   8.8300000e+02   2.0031657e+01   9.4645712e-02   2.0031657e+01   9.4645712e-02   7.5072365e+00   0.0000000e+00
   8.8400000e+02   2.0006003e+01   9.1200179e-02   2.0006003e+01   9.1200179e-02   7.5056839e+00   0.0000000e+00
   8.8500000e+02   1.9980584e+01   8.7827274e-02   1.9980584e+01   8.7827274e-02   7.5041367e+00   0.0000000e+00
   8.8600000e+02   1.9955396e+01   8.4526679e-02   1.9955396e+01   8.4526679e-02   7.5025950e+00   0.0000000e+00
   8.8700000e+02   1.9930436e+01   8.1298077e-02   1.9930436e+01   8.1298077e-02   7.5010588e+00   0.0000000e+00
   8.8800000e+02   1.9905700e+01   7.8141154e-02   1.9905700e+01   7.8141154e-02   7.4995280e+00   0.0000000e+00
   8.8900000e+02   1.9881184e+01   7.5055596e-02   1.9881184e+01   7.5055596e-02   7.4980027e+00   0.0000000e+00
   8.9000000e+02   1.9856884e+01   7.2041093e-02   1.9856884e+01   7.2041093e-02   7.4964827e+00   0.0000000e+00
   8.9100000e+02   1.9832796e+01   6.9097335e-02   1.9832796e+01   6.9097335e-02   7.4949680e+00   0.0000000e+00
   8.9200000e+02   1.9808918e+01   6.6224013e-02   1.9808918e+01   6.6224013e-02   7.4934587e+00   0.0000000e+00
   8.9300000e+02   1.9785246e+01   6.3420822e-02   1.9785246e+01   6.3420822e-02   7.4919547e+00   0.0000000e+00
   8.9400000e+02   1.9761778e+01   6.0687458e-02   1.9761778e+01   6.0687458e-02   7.4904559e+00   0.0000000e+00
   8.9500000e+02   1.9738509e+01   5.8023616e-02   1.9738509e+01   5.8023616e-02   7.4889624e+00   0.0000000e+00
   8.9600000e+02   1.9715438e+01   5.5428996e-02   1.9715438e+01   5.5428996e-02   7.4874741e+00   0.0000000e+00
   8.9700000e+02   1.9692561e+01   5.2903299e-02   1.9692561e+01   5.2903299e-02   7.4859911e+00   0.0000000e+00
   8.9800000e+02   1.9669876e+01   5.0446226e-02   1.9669876e+01   5.0446226e-02   7.4845132e+00   0.0000000e+00
   8.9900000e+02   1.9647381e+01   4.8057482e-02   1.9647381e+01   4.8057482e-02   7.4830404e+00   0.0000000e+00
   9.0000000e+02   1.9625073e+01   4.5736770e-02   1.9625073e+01   4.5736770e-02   7.4815728e+00   0.0000000e+00
   9.0100000e+02   1.9602949e+01   4.3483799e-02   1.9602949e+01   4.3483799e-02   7.4801103e+00   0.0000000e+00
   9.0200000e+02   1.9581008e+01   4.1298277e-02   1.9581008e+01   4.1298277e-02   7.4786529e+00   0.0000000e+00
   9.0300000e+02   1.9559246e+01   3.9179913e-02   1.9559246e+01   3.9179913e-02   7.4772005e+00   0.0000000e+00
   9.0400000e+02   1.9537663e+01   3.7128420e-02   1.9537663e+01   3.7128420e-02   7.4757532e+00   0.0000000e+00
   9.0500000e+02   1.9516257e+01   3.5143511e-02   1.9516257e+01   3.5143511e-02   7.4743108e+00   0.0000000e+00
   9.0600000e+02   1.9495024e+01   3.3224900e-02   1.9495024e+01   3.3224900e-02   7.4728735e+00   0.0000000e+00
   9.0700000e+02   1.9473964e+01   3.1372304e-02   1.9473964e+01   3.1372304e-02   7.4714411e+00   0.0000000e+00
   9.0800000e+02   1.9453075e+01   2.9585441e-02   1.9453075e+01   2.9585441e-02   7.4700137e+00   0.0000000e+00
   9.0900000e+02   1.9432355e+01   2.7864030e-02   1.9432355e+01   2.7864030e-02   7.4685912e+00   0.0000000e+00
   9.1000000e+02   1.9411803e+01   2.6207791e-02   1.9411803e+01   2.6207791e-02   7.4671735e+00   0.0000000e+00
   9.1100000e+02   1.9391416e+01   2.4616449e-02   1.9391416e+01   2.4616449e-02   7.4657608e+00   0.0000000e+00
   9.1200000e+02   1.9371195e+01   2.3089725e-02   1.9371195e+01   2.3089725e-02   7.4643529e+00   0.0000000e+00
   9.1300000e+02   1.9351137e+01   2.1627347e-02   1.9351137e+01   2.1627347e-02   7.4629498e+00   0.0000000e+00
   9.1400000e+02   1.9331241e+01   2.0229040e-02   1.9331241e+01   2.0229040e-02   7.4615515e+00   0.0000000e+00
   9.1500000e+02   1.9311507e+01   1.8894534e-02   1.9311507e+01   1.8894534e-02   7.4601580e+00   0.0000000e+00
   9.1600000e+02   1.9291932e+01   1.7623558e-02   1.9291932e+01   1.7623558e-02   7.4587693e+00   0.0000000e+00
   9.1700000e+02   1.9272517e+01   1.6415843e-02   1.9272517e+01   1.6415843e-02   7.4573853e+00   0.0000000e+00
   9.1800000e+02   1.9253260e+01   1.5271123e-02   1.9253260e+01   1.5271123e-02   7.4560061e+00   0.0000000e+00
   9.1900000e+02   1.9234160e+01   1.4189131e-02   1.9234160e+01   1.4189131e-02   7.4546315e+00   0.0000000e+00
   9.2000000e+02   1.9215217e+01   1.3169603e-02   1.9215217e+01   1.3169603e-02   7.4532616e+00   0.0000000e+00
   9.2100000e+02   1.9196431e+01   1.2212277e-02   1.9196431e+01   1.2212277e-02   7.4518963e+00   0.0000000e+00
   9.2200000e+02   1.9177801e+01   1.1316891e-02   1.9177801e+01   1.1316891e-02   7.4505357e+00   0.0000000e+00
   9.2300000e+02   1.9159326e+01   1.0483185e-02   1.9159326e+01   1.0483185e-02   7.4491797e+00   0.0000000e+00
   9.2400000e+02   1.9141006e+01   9.7109001e-03   1.9141006e+01   9.7109001e-03   7.4478283e+00   0.0000000e+00
   9.2500000e+02   1.9122842e+01   8.9997792e-03   1.9122842e+01   8.9997792e-03   7.4464814e+00   0.0000000e+00
   9.2600000e+02   1.9104833e+01   8.3495666e-03   1.9104833e+01   8.3495666e-03   7.4451391e+00   0.0000000e+00
   9.2700000e+02   1.9086981e+01   7.7600078e-03   1.9086981e+01   7.7600078e-03   7.4438013e+00   0.0000000e+00
   9.2800000e+02   1.9069284e+01   7.2308496e-03   1.9069284e+01   7.2308496e-03   7.4424681e+00   0.0000000e+00
   9.2900000e+02   1.9051746e+01   6.7618403e-03   1.9051746e+01   6.7618403e-03   7.4411393e+00   0.0000000e+00
   9.3000000e+02   1.9034366e+01   6.3527295e-03   1.9034366e+01   6.3527295e-03   7.4398149e+00   0.0000000e+00
   9.3100000e+02   1.9017147e+01   6.0032683e-03   1.9017147e+01   6.0032683e-03   7.4384951e+00   0.0000000e+00
   9.3200000e+02   1.9000092e+01   5.7132088e-03   1.9000092e+01   5.7132088e-03   7.4371796e+00   0.0000000e+00
   9.3300000e+02   1.8983203e+01   5.4823048e-03   1.8983203e+01   5.4823048e-03   7.4358686e+00   0.0000000e+00
   9.3400000e+02   1.8966489e+01   5.3103113e-03   1.8966489e+01   5.3103113e-03   7.4345619e+00   0.0000000e+00
   9.3500000e+02   1.8949960e+01   5.1969844e-03   1.8949960e+01   5.1969844e-03   7.4332596e+00   0.0000000e+00
   9.3600000e+02   1.8933642e+01   5.1143802e-03   1.8933642e+01   5.1143802e-03   7.4319617e+00   0.0000000e+00
   9.3700000e+02   1.8917508e+01   5.0325650e-03   1.8917508e+01   5.0325650e-03   7.4306680e+00   0.0000000e+00
   9.3800000e+02   1.8901542e+01   4.9515254e-03   1.8901542e+01   4.9515254e-03   7.4293787e+00   0.0000000e+00
   9.3900000e+02   1.8885735e+01   4.8712580e-03   1.8885735e+01   4.8712580e-03   7.4280937e+00   0.0000000e+00
   9.4000000e+02   1.8870080e+01   4.7917598e-03   1.8870080e+01   4.7917598e-03   7.4268129e+00   0.0000000e+00
   9.4100000e+02   1.8854572e+01   4.7130274e-03   1.8854572e+01   4.7130274e-03   7.4255364e+00   0.0000000e+00
   9.4200000e+02   1.8839207e+01   4.6350579e-03   1.8839207e+01   4.6350579e-03   7.4242641e+00   0.0000000e+00
   9.4300000e+02   1.8823980e+01   4.5578479e-03   1.8823980e+01   4.5578479e-03   7.4229961e+00   0.0000000e+00
   9.4400000e+02   1.8808888e+01   4.4813944e-03   1.8808888e+01   4.4813944e-03   7.4217322e+00   0.0000000e+00
   9.4500000e+02   1.8793927e+01   4.4056943e-03   1.8793927e+01   4.4056943e-03   7.4204725e+00   0.0000000e+00
   9.4600000e+02   1.8779095e+01   4.3307444e-03   1.8779095e+01   4.3307444e-03   7.4192170e+00   0.0000000e+00
   9.4700000e+02   1.8764389e+01   4.2565417e-03   1.8764389e+01   4.2565417e-03   7.4179656e+00   0.0000000e+00
   9.4800000e+02   1.8749806e+01   4.1830832e-03   1.8749806e+01   4.1830832e-03   7.4167183e+00   0.0000000e+00
   9.4900000e+02   1.8735344e+01   4.1103658e-03   1.8735344e+01   4.1103658e-03   7.4154751e+00   0.0000000e+00
   9.5000000e+02   1.8721001e+01   4.0383865e-03   1.8721001e+01   4.0383865e-03   7.4142360e+00   0.0000000e+00
   9.5100000e+02   1.8706773e+01   3.9671422e-03   1.8706773e+01   3.9671422e-03   7.4130009e+00   0.0000000e+00
   9.5200000e+02   1.8692660e+01   3.8966301e-03   1.8692660e+01   3.8966301e-03   7.4117699e+00   0.0000000e+00
   9.5300000e+02   1.8678659e+01   3.8268471e-03   1.8678659e+01   3.8268471e-03   7.4105430e+00   0.0000000e+00
   9.5400000e+02   1.8664768e+01   3.7577902e-03   1.8664768e+01   3.7577902e-03   7.4093200e+00   0.0000000e+00
   9.5500000e+02   1.8650985e+01   3.6894566e-03   1.8650985e+01   3.6894566e-03   7.4081011e+00   0.0000000e+00
   9.5600000e+02   1.8637309e+01   3.6218434e-03   1.8637309e+01   3.6218434e-03   7.4068861e+00   0.0000000e+00
   9.5700000e+02   1.8623738e+01   3.5549475e-03   1.8623738e+01   3.5549475e-03   7.4056751e+00   0.0000000e+00
   9.5800000e+02   1.8610271e+01   3.4887662e-03   1.8610271e+01   3.4887662e-03   7.4044680e+00   0.0000000e+00
   9.5900000e+02   1.8596905e+01   3.4232966e-03   1.8596905e+01   3.4232966e-03   7.4032648e+00   0.0000000e+00
   9.6000000e+02   1.8583639e+01   3.3585357e-03   1.8583639e+01   3.3585357e-03   7.4020656e+00   0.0000000e+00
   9.6100000e+02   1.8570472e+01   3.2944809e-03   1.8570472e+01   3.2944809e-03   7.4008702e+00   0.0000000e+00
   9.6200000e+02   1.8557402e+01   3.2311293e-03   1.8557402e+01   3.2311293e-03   7.3996787e+00   0.0000000e+00
   9.6300000e+02   1.8544427e+01   3.1684780e-03   1.8544427e+01   3.1684780e-03   7.3984911e+00   0.0000000e+00
   9.6400000e+02   1.8531547e+01   3.1065243e-03   1.8531547e+01   3.1065243e-03   7.3973073e+00   0.0000000e+00
   9.6500000e+02   1.8518761e+01   3.0452654e-03   1.8518761e+01   3.0452654e-03   7.3961273e+00   0.0000000e+00
   9.6600000e+02   1.8506066e+01   2.9846985e-03   1.8506066e+01   2.9846985e-03   7.3949512e+00   0.0000000e+00
   9.6700000e+02   1.8493461e+01   2.9248210e-03   1.8493461e+01   2.9248210e-03   7.3937788e+00   0.0000000e+00
   9.6800000e+02   1.8480946e+01   2.8656300e-03   1.8480946e+01   2.8656300e-03   7.3926102e+00   0.0000000e+00
   9.6900000e+02   1.8468519e+01   2.8071230e-03   1.8468519e+01   2.8071230e-03   7.3914453e+00   0.0000000e+00
   9.7000000e+02   1.8456179e+01   2.7492971e-03   1.8456179e+01   2.7492971e-03   7.3902842e+00   0.0000000e+00
   9.7100000e+02   1.8443925e+01   2.6921497e-03   1.8443925e+01   2.6921497e-03   7.3891269e+00   0.0000000e+00
   9.7200000e+02   1.8431756e+01   2.6356782e-03   1.8431756e+01   2.6356782e-03   7.3879732e+00   0.0000000e+00
   9.7300000e+02   1.8419670e+01   2.5798799e-03   1.8419670e+01   2.5798799e-03   7.3868232e+00   0.0000000e+00
   9.7400000e+02   1.8407667e+01   2.5247521e-03   1.8407667e+01   2.5247521e-03   7.3856769e+00   0.0000000e+00
   9.7500000e+02   1.8395745e+01   2.4702923e-03   1.8395745e+01   2.4702923e-03   7.3845343e+00   0.0000000e+00
   9.7600000e+02   1.8383904e+01   2.4164978e-03   1.8383904e+01   2.4164978e-03   7.3833953e+00   0.0000000e+00
   9.7700000e+02   1.8372142e+01   2.3633660e-03   1.8372142e+01   2.3633660e-03   7.3822599e+00   0.0000000e+00
   9.7800000e+02   1.8360459e+01   2.3108944e-03   1.8360459e+01   2.3108944e-03   7.3811281e+00   0.0000000e+00
   9.7900000e+02   1.8348853e+01   2.2590805e-03   1.8348853e+01   2.2590805e-03   7.3800000e+00   0.0000000e+00
   9.8000000e+02   1.8337325e+01   2.2079216e-03   1.8337325e+01   2.2079216e-03   7.3788754e+00   0.0000000e+00
   9.8100000e+02   1.8325871e+01   2.1574152e-03   1.8325871e+01   2.1574152e-03   7.3777544e+00   0.0000000e+00
   9.8200000e+02   1.8314493e+01   2.1075588e-03   1.8314493e+01   2.1075588e-03   7.3766369e+00   0.0000000e+00
   9.8300000e+02   1.8303189e+01   2.0583499e-03   1.8303189e+01   2.0583499e-03   7.3755230e+00   0.0000000e+00
   9.8400000e+02   1.8291958e+01   2.0097861e-03   1.8291958e+01   2.0097861e-03   7.3744126e+00   0.0000000e+00
   9.8500000e+02   1.8280799e+01   1.9618647e-03   1.8280799e+01   1.9618647e-03   7.3733057e+00   0.0000000e+00
   9.8600000e+02   1.8269712e+01   1.9145834e-03   1.8269712e+01   1.9145834e-03   7.3722024e+00   0.0000000e+00
   9.8700000e+02   1.8258696e+01   1.8679398e-03   1.8258696e+01   1.8679398e-03   7.3711024e+00   0.0000000e+00
   9.8800000e+02   1.8247749e+01   1.8219313e-03   1.8247749e+01   1.8219313e-03   7.3700060e+00   0.0000000e+00
   9.8900000e+02   1.8236871e+01   1.7765556e-03   1.8236871e+01   1.7765556e-03   7.3689130e+00   0.0000000e+00
   9.9000000e+02   1.8226062e+01   1.7318102e-03   1.8226062e+01   1.7318102e-03   7.3678234e+00   0.0000000e+00
   9.9100000e+02   1.8215321e+01   1.6876928e-03   1.8215321e+01   1.6876928e-03   7.3667372e+00   0.0000000e+00
   9.9200000e+02   1.8204646e+01   1.6442009e-03   1.8204646e+01   1.6442009e-03   7.3656545e+00   0.0000000e+00
   9.9300000e+02   1.8194037e+01   1.6013321e-03   1.8194037e+01   1.6013321e-03   7.3645751e+00   0.0000000e+00
   9.9400000e+02   1.8183494e+01   1.5590843e-03   1.8183494e+01   1.5590843e-03   7.3634992e+00   0.0000000e+00
   9.9500000e+02   1.8173016e+01   1.5174549e-03   1.8173016e+01   1.5174549e-03   7.3624265e+00   0.0000000e+00
   9.9600000e+02   1.8162601e+01   1.4764416e-03   1.8162601e+01   1.4764416e-03   7.3613573e+00   0.0000000e+00
   9.9700000e+02   1.8152250e+01   1.4360421e-03   1.8152250e+01   1.4360421e-03   7.3602913e+00   0.0000000e+00
   9.9800000e+02   1.8141962e+01   1.3962542e-03   1.8141962e+01   1.3962542e-03   7.3592287e+00   0.0000000e+00
   9.9900000e+02   1.8131735e+01   1.3570755e-03   1.8131735e+01   1.3570755e-03   7.3581694e+00   0.0000000e+00
   1.0000000e+03   1.8121571e+01   1.3185037e-03   1.8121571e+01   1.3185037e-03   7.3571134e+00   0.0000000e+00
   1.0025000e+03   1.8096423e+01   1.2247146e-03   1.8096423e+01   1.2247146e-03   7.3544876e+00   0.0000000e+00
   1.0050000e+03   1.8071646e+01   1.1346694e-03   1.8071646e+01   1.1346694e-03   7.3518822e+00   0.0000000e+00
   1.0075000e+03   1.8047229e+01   1.0483335e-03   1.8047229e+01   1.0483335e-03   7.3492968e+00   0.0000000e+00
   1.0100000e+03   1.8023165e+01   9.6567251e-04   1.8023165e+01   9.6567251e-04   7.3467313e+00   0.0000000e+00
   1.0125000e+03   1.7999445e+01   8.8665268e-04   1.7999445e+01   8.8665268e-04   7.3441854e+00   0.0000000e+00
   1.0150000e+03   1.7976061e+01   8.1124062e-04   1.7976061e+01   8.1124062e-04   7.3416590e+00   0.0000000e+00
   1.0175000e+03   1.7953005e+01   7.3940340e-04   1.7953005e+01   7.3940340e-04   7.3391518e+00   0.0000000e+00
   1.0200000e+03   1.7930268e+01   6.7110851e-04   1.7930268e+01   6.7110851e-04   7.3366637e+00   0.0000000e+00
   1.0225000e+03   1.7907845e+01   6.0632385e-04   1.7907845e+01   6.0632385e-04   7.3341944e+00   0.0000000e+00
   1.0250000e+03   1.7885728e+01   5.4501774e-04   1.7885728e+01   5.4501774e-04   7.3317438e+00   0.0000000e+00
   1.0275000e+03   1.7863910e+01   4.8715891e-04   1.7863910e+01   4.8715891e-04   7.3293118e+00   0.0000000e+00
   1.0300000e+03   1.7842384e+01   4.3271649e-04   1.7842384e+01   4.3271649e-04   7.3268980e+00   0.0000000e+00
   1.0325000e+03   1.7821144e+01   3.8165998e-04   1.7821144e+01   3.8165998e-04   7.3245023e+00   0.0000000e+00
   1.0350000e+03   1.7800185e+01   3.3395931e-04   1.7800185e+01   3.3395931e-04   7.3221245e+00   0.0000000e+00
   1.0375000e+03   1.7779500e+01   2.8958474e-04   1.7779500e+01   2.8958474e-04   7.3197645e+00   0.0000000e+00
   1.0400000e+03   1.7759083e+01   2.4850693e-04   1.7759083e+01   2.4850693e-04   7.3174220e+00   0.0000000e+00
   1.0425000e+03   1.7738929e+01   2.1069690e-04   1.7738929e+01   2.1069690e-04   7.3150970e+00   0.0000000e+00
   1.0450000e+03   1.7719033e+01   1.7612604e-04   1.7719033e+01   1.7612604e-04   7.3127892e+00   0.0000000e+00
   1.0475000e+03   1.7699389e+01   1.4476609e-04   1.7699389e+01   1.4476609e-04   7.3104984e+00   0.0000000e+00
   1.0500000e+03   1.7679993e+01   1.1658913e-04   1.7679993e+01   1.1658913e-04   7.3082245e+00   0.0000000e+00
   1.0525000e+03   1.7660839e+01   9.1567604e-05   1.7660839e+01   9.1567604e-05   7.3059673e+00   0.0000000e+00
   1.0550000e+03   1.7641923e+01   6.9674271e-05   1.7641923e+01   6.9674271e-05   7.3037267e+00   0.0000000e+00
   1.0575000e+03   1.7623240e+01   5.0882239e-05   1.7623240e+01   5.0882239e-05   7.3015025e+00   0.0000000e+00
   1.0600000e+03   1.7604787e+01   3.5164939e-05   1.7604787e+01   3.5164939e-05   7.2992945e+00   0.0000000e+00
   1.0625000e+03   1.7586558e+01   2.2496126e-05   1.7586558e+01   2.2496126e-05   7.2971025e+00   0.0000000e+00
   1.0650000e+03   1.7568549e+01   1.2849870e-05   1.7568549e+01   1.2849870e-05   7.2949265e+00   0.0000000e+00
   1.0675000e+03   1.7550758e+01   6.2005561e-06   1.7550758e+01   6.2005561e-06   7.2927662e+00   0.0000000e+00
   1.0700000e+03   1.7533180e+01   2.5228087e-06   1.7533180e+01   2.5228087e-06   7.2906216e+00   0.0000000e+00
   1.0725000e+03   1.7515812e+01   8.0061336e-07   1.7515812e+01   8.0061336e-07   7.2884924e+00   0.0000000e+00
   1.0750000e+03   1.7498651e+01   5.0045960e-08   1.7498651e+01   5.0045960e-08   7.2863785e+00   0.0000000e+00
   1.0775000e+03   1.7481691e+01   0.0000000e+00   1.7481691e+01   0.0000000e+00   7.2842797e+00   0.0000000e+00
   1.0800000e+03   1.7464930e+01   0.0000000e+00   1.7464930e+01   0.0000000e+00   7.2821960e+00   0.0000000e+00
   1.0825000e+03   1.7448362e+01   0.0000000e+00   1.7448362e+01   0.0000000e+00   7.2801271e+00   0.0000000e+00
   1.0850000e+03   1.7431985e+01   0.0000000e+00   1.7431985e+01   0.0000000e+00   7.2780730e+00   0.0000000e+00
   1.0875000e+03   1.7415795e+01   0.0000000e+00   1.7415795e+01   0.0000000e+00   7.2760334e+00   0.0000000e+00
   1.0900000e+03   1.7399787e+01   0.0000000e+00   1.7399787e+01   0.0000000e+00   7.2740083e+00   0.0000000e+00
   1.0925000e+03   1.7383960e+01   0.0000000e+00   1.7383960e+01   0.0000000e+00   7.2719975e+00   0.0000000e+00
   1.0950000e+03   1.7368310e+01   0.0000000e+00   1.7368310e+01   0.0000000e+00   7.2700008e+00   0.0000000e+00
   1.0975000e+03   1.7352833e+01   0.0000000e+00   1.7352833e+01   0.0000000e+00   7.2680183e+00   0.0000000e+00
   1.1000000e+03   1.7337527e+01   0.0000000e+00   1.7337527e+01   0.0000000e+00   7.2660496e+00   0.0000000e+00
   1.1025000e+03   1.7322388e+01   0.0000000e+00   1.7322388e+01   0.0000000e+00   7.2640947e+00   0.0000000e+00
   1.1050000e+03   1.7307415e+01   0.0000000e+00   1.7307415e+01   0.0000000e+00   7.2621534e+00   0.0000000e+00
   1.1075000e+03   1.7292603e+01   0.0000000e+00   1.7292603e+01   0.0000000e+00   7.2602257e+00   0.0000000e+00
   1.1100000e+03   1.7277950e+01   0.0000000e+00   1.7277950e+01   0.0000000e+00   7.2583113e+00   0.0000000e+00
   1.1125000e+03   1.7263455e+01   0.0000000e+00   1.7263455e+01   0.0000000e+00   7.2564102e+00   0.0000000e+00
   1.1150000e+03   1.7249113e+01   0.0000000e+00   1.7249113e+01   0.0000000e+00   7.2545223e+00   0.0000000e+00
   1.1175000e+03   1.7234922e+01   0.0000000e+00   1.7234922e+01   0.0000000e+00   7.2526474e+00   0.0000000e+00
   1.1200000e+03   1.7220881e+01   0.0000000e+00   1.7220881e+01   0.0000000e+00   7.2507854e+00   0.0000000e+00
   1.1225000e+03   1.7206986e+01   0.0000000e+00   1.7206986e+01   0.0000000e+00   7.2489362e+00   0.0000000e+00
   1.1250000e+03   1.7193236e+01   0.0000000e+00   1.7193236e+01   0.0000000e+00   7.2470996e+00   0.0000000e+00
   1.1275000e+03   1.7179627e+01   0.0000000e+00   1.7179627e+01   0.0000000e+00   7.2452756e+00   0.0000000e+00
   1.1300000e+03   1.7166158e+01   0.0000000e+00   1.7166158e+01   0.0000000e+00   7.2434641e+00   0.0000000e+00
   1.1325000e+03   1.7152827e+01   0.0000000e+00   1.7152827e+01   0.0000000e+00   7.2416648e+00   0.0000000e+00
   1.1350000e+03   1.7139631e+01   0.0000000e+00   1.7139631e+01   0.0000000e+00   7.2398778e+00   0.0000000e+00
   1.1375000e+03   1.7126568e+01   0.0000000e+00   1.7126568e+01   0.0000000e+00   7.2381029e+00   0.0000000e+00
   1.1400000e+03   1.7113636e+01   0.0000000e+00   1.7113636e+01   0.0000000e+00   7.2363399e+00   0.0000000e+00
   1.1425000e+03   1.7100834e+01   0.0000000e+00   1.7100834e+01   0.0000000e+00   7.2345888e+00   0.0000000e+00
   1.1450000e+03   1.7088159e+01   0.0000000e+00   1.7088159e+01   0.0000000e+00   7.2328496e+00   0.0000000e+00
   1.1475000e+03   1.7075609e+01   0.0000000e+00   1.7075609e+01   0.0000000e+00   7.2311219e+00   0.0000000e+00
   1.1500000e+03   1.7063183e+01   0.0000000e+00   1.7063183e+01   0.0000000e+00   7.2294059e+00   0.0000000e+00
   1.1525000e+03   1.7050878e+01   0.0000000e+00   1.7050878e+01   0.0000000e+00   7.2277013e+00   0.0000000e+00
   1.1550000e+03   1.7038693e+01   0.0000000e+00   1.7038693e+01   0.0000000e+00   7.2260081e+00   0.0000000e+00
   1.1575000e+03   1.7026626e+01   0.0000000e+00   1.7026626e+01   0.0000000e+00   7.2243261e+00   0.0000000e+00
   1.1600000e+03   1.7014675e+01   0.0000000e+00   1.7014675e+01   0.0000000e+00   7.2226552e+00   0.0000000e+00
   1.1625000e+03   1.7002839e+01   0.0000000e+00   1.7002839e+01   0.0000000e+00   7.2209955e+00   0.0000000e+00
   1.1650000e+03   1.6991116e+01   0.0000000e+00   1.6991116e+01   0.0000000e+00   7.2193467e+00   0.0000000e+00
   1.1675000e+03   1.6979504e+01   0.0000000e+00   1.6979504e+01   0.0000000e+00   7.2177087e+00   0.0000000e+00
   1.1700000e+03   1.6968002e+01   0.0000000e+00   1.6968002e+01   0.0000000e+00   7.2160815e+00   0.0000000e+00
   1.1725000e+03   1.6956608e+01   0.0000000e+00   1.6956608e+01   0.0000000e+00   7.2144650e+00   0.0000000e+00
   1.1750000e+03   1.6945321e+01   0.0000000e+00   1.6945321e+01   0.0000000e+00   7.2128591e+00   0.0000000e+00
   1.1775000e+03   1.6934139e+01   0.0000000e+00   1.6934139e+01   0.0000000e+00   7.2112636e+00   0.0000000e+00
   1.1800000e+03   1.6923060e+01   0.0000000e+00   1.6923060e+01   0.0000000e+00   7.2096786e+00   0.0000000e+00
   1.1825000e+03   1.6912084e+01   0.0000000e+00   1.6912084e+01   0.0000000e+00   7.2081038e+00   0.0000000e+00
   1.1850000e+03   1.6901209e+01   0.0000000e+00   1.6901209e+01   0.0000000e+00   7.2065393e+00   0.0000000e+00
   1.1875000e+03   1.6890433e+01   0.0000000e+00   1.6890433e+01   0.0000000e+00   7.2049848e+00   0.0000000e+00
   1.1900000e+03   1.6879756e+01   0.0000000e+00   1.6879756e+01   0.0000000e+00   7.2034405e+00   0.0000000e+00
   1.1925000e+03   1.6869175e+01   0.0000000e+00   1.6869175e+01   0.0000000e+00   7.2019060e+00   0.0000000e+00
   1.1950000e+03   1.6858689e+01   0.0000000e+00   1.6858689e+01   0.0000000e+00   7.2003815e+00   0.0000000e+00
   1.1975000e+03   1.6848298e+01   0.0000000e+00   1.6848298e+01   0.0000000e+00   7.1988667e+00   0.0000000e+00
   1.2000000e+03   1.6838000e+01   0.0000000e+00   1.6838000e+01   0.0000000e+00   7.1973616e+00   0.0000000e+00
   1.2025000e+03   1.6827793e+01   0.0000000e+00   1.6827793e+01   0.0000000e+00   7.1958661e+00   0.0000000e+00
   1.2050000e+03   1.6817677e+01   0.0000000e+00   1.6817677e+01   0.0000000e+00   7.1943801e+00   0.0000000e+00
   1.2075000e+03   1.6807650e+01   0.0000000e+00   1.6807650e+01   0.0000000e+00   7.1929036e+00   0.0000000e+00
   1.2100000e+03   1.6797711e+01   0.0000000e+00   1.6797711e+01   0.0000000e+00   7.1914365e+00   0.0000000e+00
   1.2125000e+03   1.6787859e+01   0.0000000e+00   1.6787859e+01   0.0000000e+00   7.1899786e+00   0.0000000e+00
   1.2150000e+03   1.6778093e+01   0.0000000e+00   1.6778093e+01   0.0000000e+00   7.1885300e+00   0.0000000e+00
   1.2175000e+03   1.6768412e+01   0.0000000e+00   1.6768412e+01   0.0000000e+00   7.1870905e+00   0.0000000e+00
   1.2200000e+03   1.6758815e+01   0.0000000e+00   1.6758815e+01   0.0000000e+00   7.1856601e+00   0.0000000e+00
   1.2225000e+03   1.6749300e+01   0.0000000e+00   1.6749300e+01   0.0000000e+00   7.1842386e+00   0.0000000e+00
   1.2250000e+03   1.6739866e+01   0.0000000e+00   1.6739866e+01   0.0000000e+00   7.1828260e+00   0.0000000e+00
   1.2275000e+03   1.6730513e+01   0.0000000e+00   1.6730513e+01   0.0000000e+00   7.1814223e+00   0.0000000e+00
   1.2300000e+03   1.6721240e+01   0.0000000e+00   1.6721240e+01   0.0000000e+00   7.1800273e+00   0.0000000e+00
   1.2325000e+03   1.6712045e+01   0.0000000e+00   1.6712045e+01   0.0000000e+00   7.1786410e+00   0.0000000e+00
   1.2350000e+03   1.6702928e+01   0.0000000e+00   1.6702928e+01   0.0000000e+00   7.1772633e+00   0.0000000e+00
   1.2375000e+03   1.6693887e+01   0.0000000e+00   1.6693887e+01   0.0000000e+00   7.1758941e+00   0.0000000e+00
   1.2400000e+03   1.6684922e+01   0.0000000e+00   1.6684922e+01   0.0000000e+00   7.1745335e+00   0.0000000e+00
   1.2425000e+03   1.6676032e+01   0.0000000e+00   1.6676032e+01   0.0000000e+00   7.1731812e+00   0.0000000e+00
   1.2450000e+03   1.6667215e+01   0.0000000e+00   1.6667215e+01   0.0000000e+00   7.1718372e+00   0.0000000e+00
   1.2475000e+03   1.6658471e+01   0.0000000e+00   1.6658471e+01   0.0000000e+00   7.1705015e+00   0.0000000e+00
   1.2500000e+03   1.6649799e+01   0.0000000e+00   1.6649799e+01   0.0000000e+00   7.1691740e+00   0.0000000e+00
   1.2525000e+03   1.6641199e+01   0.0000000e+00   1.6641199e+01   0.0000000e+00   7.1678546e+00   0.0000000e+00
   1.2550000e+03   1.6632668e+01   0.0000000e+00   1.6632668e+01   0.0000000e+00   7.1665433e+00   0.0000000e+00
   1.2575000e+03   1.6624208e+01   0.0000000e+00   1.6624208e+01   0.0000000e+00   7.1652399e+00   0.0000000e+00
   1.2600000e+03   1.6615815e+01   0.0000000e+00   1.6615815e+01   0.0000000e+00   7.1639445e+00   0.0000000e+00
   1.2625000e+03   1.6607491e+01   0.0000000e+00   1.6607491e+01   0.0000000e+00   7.1626570e+00   0.0000000e+00
   1.2650000e+03   1.6599233e+01   0.0000000e+00   1.6599233e+01   0.0000000e+00   7.1613772e+00   0.0000000e+00
   1.2675000e+03   1.6591042e+01   0.0000000e+00   1.6591042e+01   0.0000000e+00   7.1601052e+00   0.0000000e+00
   1.2700000e+03   1.6582916e+01   0.0000000e+00   1.6582916e+01   0.0000000e+00   7.1588408e+00   0.0000000e+00
   1.2725000e+03   1.6574855e+01   0.0000000e+00   1.6574855e+01   0.0000000e+00   7.1575841e+00   0.0000000e+00
   1.2750000e+03   1.6566858e+01   0.0000000e+00   1.6566858e+01   0.0000000e+00   7.1563349e+00   0.0000000e+00
   1.2775000e+03   1.6558924e+01   0.0000000e+00   1.6558924e+01   0.0000000e+00   7.1550932e+00   0.0000000e+00
   1.2800000e+03   1.6551053e+01   0.0000000e+00   1.6551053e+01   0.0000000e+00   7.1538590e+00   0.0000000e+00
   1.2825000e+03   1.6543243e+01   0.0000000e+00   1.6543243e+01   0.0000000e+00   7.1526321e+00   0.0000000e+00
   1.2850000e+03   1.6535494e+01   0.0000000e+00   1.6535494e+01   0.0000000e+00   7.1514125e+00   0.0000000e+00
   1.2875000e+03   1.6527806e+01   0.0000000e+00   1.6527806e+01   0.0000000e+00   7.1502001e+00   0.0000000e+00
   1.2900000e+03   1.6520177e+01   0.0000000e+00   1.6520177e+01   0.0000000e+00   7.1489950e+00   0.0000000e+00
   1.2925000e+03   1.6512608e+01   0.0000000e+00   1.6512608e+01   0.0000000e+00   7.1477970e+00   0.0000000e+00
   1.2950000e+03   1.6505096e+01   0.0000000e+00   1.6505096e+01   0.0000000e+00   7.1466061e+00   0.0000000e+00
   1.2975000e+03   1.6497643e+01   0.0000000e+00   1.6497643e+01   0.0000000e+00   7.1454222e+00   0.0000000e+00
   1.3000000e+03   1.6490246e+01   0.0000000e+00   1.6490246e+01   0.0000000e+00   7.1442452e+00   0.0000000e+00
   1.3025000e+03   1.6482906e+01   0.0000000e+00   1.6482906e+01   0.0000000e+00   7.1430752e+00   0.0000000e+00
   1.3050000e+03   1.6475622e+01   0.0000000e+00   1.6475622e+01   0.0000000e+00   7.1419121e+00   0.0000000e+00
   1.3075000e+03   1.6468393e+01   0.0000000e+00   1.6468393e+01   0.0000000e+00   7.1407557e+00   0.0000000e+00
   1.3100000e+03   1.6461218e+01   0.0000000e+00   1.6461218e+01   0.0000000e+00   7.1396061e+00   0.0000000e+00
   1.3125000e+03   1.6454098e+01   0.0000000e+00   1.6454098e+01   0.0000000e+00   7.1384632e+00   0.0000000e+00
   1.3150000e+03   1.6447031e+01   0.0000000e+00   1.6447031e+01   0.0000000e+00   7.1373270e+00   0.0000000e+00
   1.3175000e+03   1.6440016e+01   0.0000000e+00   1.6440016e+01   0.0000000e+00   7.1361973e+00   0.0000000e+00
   1.3200000e+03   1.6433054e+01   0.0000000e+00   1.6433054e+01   0.0000000e+00   7.1350742e+00   0.0000000e+00
   1.3225000e+03   1.6426144e+01   0.0000000e+00   1.6426144e+01   0.0000000e+00   7.1339576e+00   0.0000000e+00
   1.3250000e+03   1.6419285e+01   0.0000000e+00   1.6419285e+01   0.0000000e+00   7.1328474e+00   0.0000000e+00
   1.3275000e+03   1.6412476e+01   0.0000000e+00   1.6412476e+01   0.0000000e+00   7.1317437e+00   0.0000000e+00
   1.3300000e+03   1.6405717e+01   0.0000000e+00   1.6405717e+01   0.0000000e+00   7.1306462e+00   0.0000000e+00
   1.3325000e+03   1.6399008e+01   0.0000000e+00   1.6399008e+01   0.0000000e+00   7.1295551e+00   0.0000000e+00
   1.3350000e+03   1.6392348e+01   0.0000000e+00   1.6392348e+01   0.0000000e+00   7.1284702e+00   0.0000000e+00
   1.3375000e+03   1.6385737e+01   0.0000000e+00   1.6385737e+01   0.0000000e+00   7.1273915e+00   0.0000000e+00
   1.3400000e+03   1.6379173e+01   0.0000000e+00   1.6379173e+01   0.0000000e+00   7.1263190e+00   0.0000000e+00
   1.3425000e+03   1.6372657e+01   0.0000000e+00   1.6372657e+01   0.0000000e+00   7.1252526e+00   0.0000000e+00
   1.3450000e+03   1.6366188e+01   0.0000000e+00   1.6366188e+01   0.0000000e+00   7.1241922e+00   0.0000000e+00
   1.3475000e+03   1.6359766e+01   0.0000000e+00   1.6359766e+01   0.0000000e+00   7.1231378e+00   0.0000000e+00
   1.3500000e+03   1.6353389e+01   0.0000000e+00   1.6353389e+01   0.0000000e+00   7.1220895e+00   0.0000000e+00
   1.3525000e+03   1.6347058e+01   0.0000000e+00   1.6347058e+01   0.0000000e+00   7.1210470e+00   0.0000000e+00
   1.3550000e+03   1.6340772e+01   0.0000000e+00   1.6340772e+01   0.0000000e+00   7.1200104e+00   0.0000000e+00
   1.3575000e+03   1.6334531e+01   0.0000000e+00   1.6334531e+01   0.0000000e+00   7.1189797e+00   0.0000000e+00
   1.3600000e+03   1.6328334e+01   0.0000000e+00   1.6328334e+01   0.0000000e+00   7.1179547e+00   0.0000000e+00
   1.3625000e+03   1.6322181e+01   0.0000000e+00   1.6322181e+01   0.0000000e+00   7.1169355e+00   0.0000000e+00
   1.3650000e+03   1.6316070e+01   0.0000000e+00   1.6316070e+01   0.0000000e+00   7.1159220e+00   0.0000000e+00
   1.3675000e+03   1.6310003e+01   0.0000000e+00   1.6310003e+01   0.0000000e+00   7.1149141e+00   0.0000000e+00
   1.3700000e+03   1.6303978e+01   0.0000000e+00   1.6303978e+01   0.0000000e+00   7.1139119e+00   0.0000000e+00
   1.3725000e+03   1.6297996e+01   0.0000000e+00   1.6297996e+01   0.0000000e+00   7.1129152e+00   0.0000000e+00
   1.3750000e+03   1.6292054e+01   0.0000000e+00   1.6292054e+01   0.0000000e+00   7.1119241e+00   0.0000000e+00
   1.3775000e+03   1.6286154e+01   0.0000000e+00   1.6286154e+01   0.0000000e+00   7.1109385e+00   0.0000000e+00
   1.3800000e+03   1.6280295e+01   0.0000000e+00   1.6280295e+01   0.0000000e+00   7.1099583e+00   0.0000000e+00
   1.3825000e+03   1.6274476e+01   0.0000000e+00   1.6274476e+01   0.0000000e+00   7.1089835e+00   0.0000000e+00
   1.3850000e+03   1.6268697e+01   0.0000000e+00   1.6268697e+01   0.0000000e+00   7.1080141e+00   0.0000000e+00
   1.3875000e+03   1.6262958e+01   0.0000000e+00   1.6262958e+01   0.0000000e+00   7.1070501e+00   0.0000000e+00
   1.3900000e+03   1.6257258e+01   0.0000000e+00   1.6257258e+01   0.0000000e+00   7.1060913e+00   0.0000000e+00
   1.3925000e+03   1.6251596e+01   0.0000000e+00   1.6251596e+01   0.0000000e+00   7.1051378e+00   0.0000000e+00
   1.3950000e+03   1.6245973e+01   0.0000000e+00   1.6245973e+01   0.0000000e+00   7.1041895e+00   0.0000000e+00
   1.3975000e+03   1.6240388e+01   0.0000000e+00   1.6240388e+01   0.0000000e+00   7.1032464e+00   0.0000000e+00
   1.4000000e+03   1.6234841e+01   0.0000000e+00   1.6234841e+01   0.0000000e+00   7.1023084e+00   0.0000000e+00
   1.4025000e+03   1.6229331e+01   0.0000000e+00   1.6229331e+01   0.0000000e+00   7.1013756e+00   0.0000000e+00
   1.4050000e+03   1.6223858e+01   0.0000000e+00   1.6223858e+01   0.0000000e+00   7.1004478e+00   0.0000000e+00
   1.4075000e+03   1.6218422e+01   0.0000000e+00   1.6218422e+01   0.0000000e+00   7.0995250e+00   0.0000000e+00
   1.4100000e+03   1.6213022e+01   0.0000000e+00   1.6213022e+01   0.0000000e+00   7.0986072e+00   0.0000000e+00
   1.4125000e+03   1.6207658e+01   0.0000000e+00   1.6207658e+01   0.0000000e+00   7.0976944e+00   0.0000000e+00
   1.4150000e+03   1.6202330e+01   0.0000000e+00   1.6202330e+01   0.0000000e+00   7.0967865e+00   0.0000000e+00
   1.4175000e+03   1.6197036e+01   0.0000000e+00   1.6197036e+01   0.0000000e+00   7.0958834e+00   0.0000000e+00
   1.4200000e+03   1.6191778e+01   0.0000000e+00   1.6191778e+01   0.0000000e+00   7.0949853e+00   0.0000000e+00
   1.4225000e+03   1.6186554e+01   0.0000000e+00   1.6186554e+01   0.0000000e+00   7.0940919e+00   0.0000000e+00
   1.4250000e+03   1.6181365e+01   0.0000000e+00   1.6181365e+01   0.0000000e+00   7.0932034e+00   0.0000000e+00
   1.4275000e+03   1.6176209e+01   0.0000000e+00   1.6176209e+01   0.0000000e+00   7.0923195e+00   0.0000000e+00
   1.4300000e+03   1.6171088e+01   0.0000000e+00   1.6171088e+01   0.0000000e+00   7.0914404e+00   0.0000000e+00
   1.4325000e+03   1.6165999e+01   0.0000000e+00   1.6165999e+01   0.0000000e+00   7.0905660e+00   0.0000000e+00
   1.4350000e+03   1.6160943e+01   0.0000000e+00   1.6160943e+01   0.0000000e+00   7.0896962e+00   0.0000000e+00
   1.4375000e+03   1.6155921e+01   0.0000000e+00   1.6155921e+01   0.0000000e+00   7.0888310e+00   0.0000000e+00
   1.4400000e+03   1.6150930e+01   0.0000000e+00   1.6150930e+01   0.0000000e+00   7.0879704e+00   0.0000000e+00
   1.4425000e+03   1.6145972e+01   0.0000000e+00   1.6145972e+01   0.0000000e+00   7.0871144e+00   0.0000000e+00
   1.4450000e+03   1.6141046e+01   0.0000000e+00   1.6141046e+01   0.0000000e+00   7.0862628e+00   0.0000000e+00
   1.4475000e+03   1.6136151e+01   0.0000000e+00   1.6136151e+01   0.0000000e+00   7.0854158e+00   0.0000000e+00
   1.4500000e+03   1.6131287e+01   0.0000000e+00   1.6131287e+01   0.0000000e+00   7.0845732e+00   0.0000000e+00
   1.4525000e+03   1.6126455e+01   0.0000000e+00   1.6126455e+01   0.0000000e+00   7.0837350e+00   0.0000000e+00
   1.4550000e+03   1.6121653e+01   0.0000000e+00   1.6121653e+01   0.0000000e+00   7.0829012e+00   0.0000000e+00
   1.4575000e+03   1.6116881e+01   0.0000000e+00   1.6116881e+01   0.0000000e+00   7.0820718e+00   0.0000000e+00
   1.4600000e+03   1.6112140e+01   0.0000000e+00   1.6112140e+01   0.0000000e+00   7.0812467e+00   0.0000000e+00
   1.4625000e+03   1.6107428e+01   0.0000000e+00   1.6107428e+01   0.0000000e+00   7.0804259e+00   0.0000000e+00
   1.4650000e+03   1.6102746e+01   0.0000000e+00   1.6102746e+01   0.0000000e+00   7.0796094e+00   0.0000000e+00
   1.4675000e+03   1.6098094e+01   0.0000000e+00   1.6098094e+01   0.0000000e+00   7.0787971e+00   0.0000000e+00
   1.4700000e+03   1.6093470e+01   0.0000000e+00   1.6093470e+01   0.0000000e+00   7.0779890e+00   0.0000000e+00
   1.4725000e+03   1.6088876e+01   0.0000000e+00   1.6088876e+01   0.0000000e+00   7.0771851e+00   0.0000000e+00
   1.4750000e+03   1.6084310e+01   0.0000000e+00   1.6084310e+01   0.0000000e+00   7.0763854e+00   0.0000000e+00
   1.4775000e+03   1.6079772e+01   0.0000000e+00   1.6079772e+01   0.0000000e+00   7.0755898e+00   0.0000000e+00
   1.4800000e+03   1.6075262e+01   0.0000000e+00   1.6075262e+01   0.0000000e+00   7.0747982e+00   0.0000000e+00
   1.4825000e+03   1.6070781e+01   0.0000000e+00   1.6070781e+01   0.0000000e+00   7.0740108e+00   0.0000000e+00
   1.4850000e+03   1.6066326e+01   0.0000000e+00   1.6066326e+01   0.0000000e+00   7.0732273e+00   0.0000000e+00
   1.4875000e+03   1.6061900e+01   0.0000000e+00   1.6061900e+01   0.0000000e+00   7.0724479e+00   0.0000000e+00
   1.4900000e+03   1.6057500e+01   0.0000000e+00   1.6057500e+01   0.0000000e+00   7.0716725e+00   0.0000000e+00
   1.4925000e+03   1.6053127e+01   0.0000000e+00   1.6053127e+01   0.0000000e+00   7.0709010e+00   0.0000000e+00
   1.4950000e+03   1.6048781e+01   0.0000000e+00   1.6048781e+01   0.0000000e+00   7.0701335e+00   0.0000000e+00
   1.4975000e+03   1.6044461e+01   0.0000000e+00   1.6044461e+01   0.0000000e+00   7.0693698e+00   0.0000000e+00
   1.5000000e+03   1.6040168e+01   0.0000000e+00   1.6040168e+01   0.0000000e+00   7.0686101e+00   0.0000000e+00
   1.5025000e+03   1.6035900e+01   0.0000000e+00   1.6035900e+01   0.0000000e+00   7.0678541e+00   0.0000000e+00
   1.5050000e+03   1.6031658e+01   0.0000000e+00   1.6031658e+01   0.0000000e+00   7.0671021e+00   0.0000000e+00
   1.5075000e+03   1.6027442e+01   0.0000000e+00   1.6027442e+01   0.0000000e+00   7.0663538e+00   0.0000000e+00
   1.5100000e+03   1.6023251e+01   0.0000000e+00   1.6023251e+01   0.0000000e+00   7.0656092e+00   0.0000000e+00
   1.5125000e+03   1.6019085e+01   0.0000000e+00   1.6019085e+01   0.0000000e+00   7.0648685e+00   0.0000000e+00
   1.5150000e+03   1.6014944e+01   0.0000000e+00   1.6014944e+01   0.0000000e+00   7.0641314e+00   0.0000000e+00
   1.5175000e+03   1.6010828e+01   0.0000000e+00   1.6010828e+01   0.0000000e+00   7.0633980e+00   0.0000000e+00
   1.5200000e+03   1.6006736e+01   0.0000000e+00   1.6006736e+01   0.0000000e+00   7.0626684e+00   0.0000000e+00
   1.5225000e+03   1.6002669e+01   0.0000000e+00   1.6002669e+01   0.0000000e+00   7.0619423e+00   0.0000000e+00
   1.5250000e+03   1.5998626e+01   0.0000000e+00   1.5998626e+01   0.0000000e+00   7.0612199e+00   0.0000000e+00
   1.5275000e+03   1.5994606e+01   0.0000000e+00   1.5994606e+01   0.0000000e+00   7.0605011e+00   0.0000000e+00
   1.5300000e+03   1.5990610e+01   0.0000000e+00   1.5990610e+01   0.0000000e+00   7.0597858e+00   0.0000000e+00
   1.5325000e+03   1.5986638e+01   0.0000000e+00   1.5986638e+01   0.0000000e+00   7.0590741e+00   0.0000000e+00
   1.5350000e+03   1.5982689e+01   0.0000000e+00   1.5982689e+01   0.0000000e+00   7.0583660e+00   0.0000000e+00
   1.5375000e+03   1.5978763e+01   0.0000000e+00   1.5978763e+01   0.0000000e+00   7.0576613e+00   0.0000000e+00
   1.5400000e+03   1.5974860e+01   0.0000000e+00   1.5974860e+01   0.0000000e+00   7.0569601e+00   0.0000000e+00
   1.5425000e+03   1.5970979e+01   0.0000000e+00   1.5970979e+01   0.0000000e+00   7.0562624e+00   0.0000000e+00
   1.5450000e+03   1.5967122e+01   0.0000000e+00   1.5967122e+01   0.0000000e+00   7.0555681e+00   0.0000000e+00
   1.5475000e+03   1.5963286e+01   0.0000000e+00   1.5963286e+01   0.0000000e+00   7.0548773e+00   0.0000000e+00
   1.5500000e+03   1.5959473e+01   0.0000000e+00   1.5959473e+01   0.0000000e+00   7.0541898e+00   0.0000000e+00
   1.5525000e+03   1.5955682e+01   0.0000000e+00   1.5955682e+01   0.0000000e+00   7.0535057e+00   0.0000000e+00
   1.5550000e+03   1.5951912e+01   0.0000000e+00   1.5951912e+01   0.0000000e+00   7.0528249e+00   0.0000000e+00
   1.5575000e+03   1.5948164e+01   0.0000000e+00   1.5948164e+01   0.0000000e+00   7.0521474e+00   0.0000000e+00
   1.5600000e+03   1.5944438e+01   0.0000000e+00   1.5944438e+01   0.0000000e+00   7.0514733e+00   0.0000000e+00
   1.5625000e+03   1.5940733e+01   0.0000000e+00   1.5940733e+01   0.0000000e+00   7.0508024e+00   0.0000000e+00
   1.5650000e+03   1.5937049e+01   0.0000000e+00   1.5937049e+01   0.0000000e+00   7.0501348e+00   0.0000000e+00
   1.5675000e+03   1.5933386e+01   0.0000000e+00   1.5933386e+01   0.0000000e+00   7.0494705e+00   0.0000000e+00
   1.5700000e+03   1.5929744e+01   0.0000000e+00   1.5929744e+01   0.0000000e+00   7.0488093e+00   0.0000000e+00
   1.5725000e+03   1.5926122e+01   0.0000000e+00   1.5926122e+01   0.0000000e+00   7.0481514e+00   0.0000000e+00
   1.5750000e+03   1.5922521e+01   0.0000000e+00   1.5922521e+01   0.0000000e+00   7.0474966e+00   0.0000000e+00
   1.5775000e+03   1.5918941e+01   0.0000000e+00   1.5918941e+01   0.0000000e+00   7.0468450e+00   0.0000000e+00
   1.5800000e+03   1.5915380e+01   0.0000000e+00   1.5915380e+01   0.0000000e+00   7.0461965e+00   0.0000000e+00
   1.5825000e+03   1.5911839e+01   0.0000000e+00   1.5911839e+01   0.0000000e+00   7.0455511e+00   0.0000000e+00
   1.5850000e+03   1.5908318e+01   0.0000000e+00   1.5908318e+01   0.0000000e+00   7.0449088e+00   0.0000000e+00
   1.5875000e+03   1.5904817e+01   0.0000000e+00   1.5904817e+01   0.0000000e+00   7.0442696e+00   0.0000000e+00
   1.5900000e+03   1.5901336e+01   0.0000000e+00   1.5901336e+01   0.0000000e+00   7.0436335e+00   0.0000000e+00
   1.5925000e+03   1.5897873e+01   0.0000000e+00   1.5897873e+01   0.0000000e+00   7.0430004e+00   0.0000000e+00
   1.5950000e+03   1.5894430e+01   0.0000000e+00   1.5894430e+01   0.0000000e+00   7.0423703e+00   0.0000000e+00
   1.5975000e+03   1.5891006e+01   0.0000000e+00   1.5891006e+01   0.0000000e+00   7.0417432e+00   0.0000000e+00
   1.6000000e+03   1.5887601e+01   0.0000000e+00   1.5887601e+01   0.0000000e+00   7.0411191e+00   0.0000000e+00
   1.6025000e+03   1.5884215e+01   0.0000000e+00   1.5884215e+01   0.0000000e+00   7.0404979e+00   0.0000000e+00
   1.6050000e+03   1.5880847e+01   0.0000000e+00   1.5880847e+01   0.0000000e+00   7.0398797e+00   0.0000000e+00
   1.6075000e+03   1.5877498e+01   0.0000000e+00   1.5877498e+01   0.0000000e+00   7.0392644e+00   0.0000000e+00
   1.6100000e+03   1.5874167e+01   0.0000000e+00   1.5874167e+01   0.0000000e+00   7.0386520e+00   0.0000000e+00
   1.6125000e+03   1.5870855e+01   0.0000000e+00   1.5870855e+01   0.0000000e+00   7.0380425e+00   0.0000000e+00
   1.6150000e+03   1.5867560e+01   0.0000000e+00   1.5867560e+01   0.0000000e+00   7.0374359e+00   0.0000000e+00
   1.6175000e+03   1.5864284e+01   0.0000000e+00   1.5864284e+01   0.0000000e+00   7.0368321e+00   0.0000000e+00
   1.6200000e+03   1.5861025e+01   0.0000000e+00   1.5861025e+01   0.0000000e+00   7.0362311e+00   0.0000000e+00
   1.6225000e+03   1.5857784e+01   0.0000000e+00   1.5857784e+01   0.0000000e+00   7.0356330e+00   0.0000000e+00
   1.6250000e+03   1.5854560e+01   0.0000000e+00   1.5854560e+01   0.0000000e+00   7.0350376e+00   0.0000000e+00
   1.6275000e+03   1.5851354e+01   0.0000000e+00   1.5851354e+01   0.0000000e+00   7.0344451e+00   0.0000000e+00
   1.6300000e+03   1.5848165e+01   0.0000000e+00   1.5848165e+01   0.0000000e+00   7.0338552e+00   0.0000000e+00
   1.6325000e+03   1.5844993e+01   0.0000000e+00   1.5844993e+01   0.0000000e+00   7.0332682e+00   0.0000000e+00
   1.6350000e+03   1.5841838e+01   0.0000000e+00   1.5841838e+01   0.0000000e+00   7.0326838e+00   0.0000000e+00
   1.6375000e+03   1.5838700e+01   0.0000000e+00   1.5838700e+01   0.0000000e+00   7.0321022e+00   0.0000000e+00
   1.6400000e+03   1.5835579e+01   0.0000000e+00   1.5835579e+01   0.0000000e+00   7.0315233e+00   0.0000000e+00
   1.6425000e+03   1.5832475e+01   0.0000000e+00   1.5832475e+01   0.0000000e+00   7.0309470e+00   0.0000000e+00
   1.6450000e+03   1.5829387e+01   0.0000000e+00   1.5829387e+01   0.0000000e+00   7.0303734e+00   0.0000000e+00
   1.6475000e+03   1.5826315e+01   0.0000000e+00   1.5826315e+01   0.0000000e+00   7.0298025e+00   0.0000000e+00
   1.6500000e+03   1.5823259e+01   0.0000000e+00   1.5823259e+01   0.0000000e+00   7.0292342e+00   0.0000000e+00
   1.6525000e+03   1.5820220e+01   0.0000000e+00   1.5820220e+01   0.0000000e+00   7.0286684e+00   0.0000000e+00
   1.6550000e+03   1.5817197e+01   0.0000000e+00   1.5817197e+01   0.0000000e+00   7.0281053e+00   0.0000000e+00
   1.6575000e+03   1.5814190e+01   0.0000000e+00   1.5814190e+01   0.0000000e+00   7.0275448e+00   0.0000000e+00
   1.6600000e+03   1.5811198e+01   0.0000000e+00   1.5811198e+01   0.0000000e+00   7.0269868e+00   0.0000000e+00
   1.6625000e+03   1.5808222e+01   0.0000000e+00   1.5808222e+01   0.0000000e+00   7.0264314e+00   0.0000000e+00
   1.6650000e+03   1.5805262e+01   0.0000000e+00   1.5805262e+01   0.0000000e+00   7.0258785e+00   0.0000000e+00
   1.6675000e+03   1.5802317e+01   0.0000000e+00   1.5802317e+01   0.0000000e+00   7.0253281e+00   0.0000000e+00
   1.6700000e+03   1.5799388e+01   0.0000000e+00   1.5799388e+01   0.0000000e+00   7.0247802e+00   0.0000000e+00
   1.6725000e+03   1.5796474e+01   0.0000000e+00   1.5796474e+01   0.0000000e+00   7.0242348e+00   0.0000000e+00
   1.6750000e+03   1.5793575e+01   0.0000000e+00   1.5793575e+01   0.0000000e+00   7.0236919e+00   0.0000000e+00
   1.6775000e+03   1.5790690e+01   0.0000000e+00   1.5790690e+01   0.0000000e+00   7.0231514e+00   0.0000000e+00
   1.6800000e+03   1.5787821e+01   0.0000000e+00   1.5787821e+01   0.0000000e+00   7.0226134e+00   0.0000000e+00
   1.6825000e+03   1.5784967e+01   0.0000000e+00   1.5784967e+01   0.0000000e+00   7.0220778e+00   0.0000000e+00
   1.6850000e+03   1.5782127e+01   0.0000000e+00   1.5782127e+01   0.0000000e+00   7.0215446e+00   0.0000000e+00
   1.6875000e+03   1.5779302e+01   0.0000000e+00   1.5779302e+01   0.0000000e+00   7.0210139e+00   0.0000000e+00
   1.6900000e+03   1.5776491e+01   0.0000000e+00   1.5776491e+01   0.0000000e+00   7.0204855e+00   0.0000000e+00
