# Supplementary material for: Optical Constants of Several Multilayer Transition Metal Dichalcogenides Measured by Spectroscopic Ellipsometry in the 300–1700 nm Range: High Index, Anisotropy, and Hyperbolicity
Source: ACS Photonics. 2022 Jun 7;9(7):2398–407. doi: 10.1021/acsphotonics.2c00433 (PMC9306003; doi:10.1021/acsphotonics.2c00433)
Supplement: Supplementary file 2 — ph2c00433_si_002.zip [file ph2c00433_si_002.zip › SI2-permittivities/f3_dataset_WTe2_nm_ex1_ex2_ey1_ey2_ez1_ez2.txt]

   1.9300000e+02  -8.5861766e-01   4.2331089e+00  -9.4942763e-01   4.0377780e+00   1.3712778e+01   0.0000000e+00
   1.9400000e+02  -8.8392730e-01   4.2852768e+00  -9.5938386e-01   4.0882287e+00   1.3410039e+01   0.0000000e+00
   1.9500000e+02  -9.0581159e-01   4.3377231e+00  -9.6876926e-01   4.1389325e+00   1.3128512e+01   0.0000000e+00
   1.9600000e+02  -9.2492329e-01   4.3904440e+00  -9.7758202e-01   4.1898841e+00   1.2866054e+01   0.0000000e+00
   1.9700000e+02  -9.4173490e-01   4.4434354e+00  -9.8581991e-01   4.2410781e+00   1.2620800e+01   0.0000000e+00
   1.9800000e+02  -9.5659637e-01   4.4966934e+00  -9.9348030e-01   4.2925085e+00   1.2391121e+01   0.0000000e+00
   1.9900000e+02  -9.6977195e-01   4.5502135e+00  -1.0005602e+00   4.3441695e+00   1.2175587e+01   0.0000000e+00
   2.0000000e+02  -9.8146450e-01   4.6039913e+00  -1.0070564e+00   4.3960545e+00   1.1972938e+01   0.0000000e+00
   2.0100000e+02  -9.9183195e-01   4.6580221e+00  -1.0129651e+00   4.4481571e+00   1.1782059e+01   0.0000000e+00
   2.0200000e+02  -1.0009987e+00   4.7123010e+00  -1.0182826e+00   4.5004704e+00   1.1601959e+01   0.0000000e+00
   2.0300000e+02  -1.0090639e+00   4.7668230e+00  -1.0230045e+00   4.5529872e+00   1.1431757e+01   0.0000000e+00
   2.0400000e+02  -1.0161070e+00   4.8215828e+00  -1.0271266e+00   4.6057001e+00   1.1270665e+01   0.0000000e+00
   2.0500000e+02  -1.0221923e+00   4.8765749e+00  -1.0306441e+00   4.6586012e+00   1.1117976e+01   0.0000000e+00
   2.0600000e+02  -1.0273722e+00   4.9317937e+00  -1.0335522e+00   4.7116825e+00   1.0973053e+01   0.0000000e+00
   2.0700000e+02  -1.0316895e+00   4.9872333e+00  -1.0358459e+00   4.7649354e+00   1.0835325e+01   0.0000000e+00
   2.0800000e+02  -1.0351791e+00   5.0428875e+00  -1.0375200e+00   4.8183512e+00   1.0704272e+01   0.0000000e+00
   2.0900000e+02  -1.0378699e+00   5.0987499e+00  -1.0385690e+00   4.8719207e+00   1.0579425e+01   0.0000000e+00
   2.1000000e+02  -1.0397856e+00   5.1548140e+00  -1.0389877e+00   4.9256342e+00   1.0460358e+01   0.0000000e+00
   2.1100000e+02  -1.0409456e+00   5.2110729e+00  -1.0387702e+00   4.9794820e+00   1.0346681e+01   0.0000000e+00
   2.1200000e+02  -1.0413659e+00   5.2675196e+00  -1.0379111e+00   5.0334535e+00   1.0238041e+01   0.0000000e+00
   2.1300000e+02  -1.0410596e+00   5.3241465e+00  -1.0364044e+00   5.0875380e+00   1.0134114e+01   0.0000000e+00
   2.1400000e+02  -1.0400372e+00   5.3809462e+00  -1.0342444e+00   5.1417242e+00   1.0034602e+01   0.0000000e+00
   2.1500000e+02  -1.0383072e+00   5.4379107e+00  -1.0314253e+00   5.1960005e+00   9.9392330e+00   0.0000000e+00
   2.1600000e+02  -1.0358765e+00   5.4950319e+00  -1.0279412e+00   5.2503547e+00   9.8477569e+00   0.0000000e+00
   2.1700000e+02  -1.0327503e+00   5.5523011e+00  -1.0237863e+00   5.3047742e+00   9.7599426e+00   0.0000000e+00
   2.1800000e+02  -1.0289327e+00   5.6097098e+00  -1.0189547e+00   5.3592457e+00   9.6755771e+00   0.0000000e+00
   2.1900000e+02  -1.0244267e+00   5.6672488e+00  -1.0134406e+00   5.4137556e+00   9.5944638e+00   0.0000000e+00
   2.2000000e+02  -1.0192343e+00   5.7249087e+00  -1.0072385e+00   5.4682898e+00   9.5164206e+00   0.0000000e+00
   2.2100000e+02  -1.0133568e+00   5.7826799e+00  -1.0003428e+00   5.5228334e+00   9.4412786e+00   0.0000000e+00
   2.2200000e+02  -1.0067950e+00   5.8405522e+00  -9.9274789e-01   5.5773710e+00   9.3688813e+00   0.0000000e+00
   2.2300000e+02  -9.9954901e-01   5.8985155e+00  -9.8444866e-01   5.6318868e+00   9.2990831e+00   0.0000000e+00
   2.2400000e+02  -9.9161846e-01   5.9565589e+00  -9.7543999e-01   5.6863643e+00   9.2317485e+00   0.0000000e+00
   2.2500000e+02  -9.8300271e-01   6.0146715e+00  -9.6571704e-01   5.7407861e+00   9.1667512e+00   0.0000000e+00
   2.2600000e+02  -9.7370080e-01   6.0728419e+00  -9.5527522e-01   5.7951346e+00   9.1039734e+00   0.0000000e+00
   2.2700000e+02  -9.6371155e-01   6.1310583e+00  -9.4411026e-01   5.8493911e+00   9.0433052e+00   0.0000000e+00
   2.2800000e+02  -9.5303361e-01   6.1893088e+00  -9.3221821e-01   5.9035367e+00   8.9846436e+00   0.0000000e+00
   2.2900000e+02  -9.4166553e-01   6.2475807e+00  -9.1959552e-01   5.9575513e+00   8.9278923e+00   0.0000000e+00
   2.3000000e+02  -9.2960583e-01   6.3058614e+00  -9.0623905e-01   6.0114145e+00   8.8729611e+00   0.0000000e+00
   2.3100000e+02  -9.1685299e-01   6.3641376e+00  -8.9214614e-01   6.0651049e+00   8.8197652e+00   0.0000000e+00
   2.3200000e+02  -9.0340555e-01   6.4223957e+00  -8.7731468e-01   6.1186005e+00   8.7682252e+00   0.0000000e+00
   2.3300000e+02  -8.8926215e-01   6.4806219e+00  -8.6174311e-01   6.1718785e+00   8.7182663e+00   0.0000000e+00
   2.3400000e+02  -8.7442153e-01   6.5388017e+00  -8.4543052e-01   6.2249153e+00   8.6698181e+00   0.0000000e+00
   2.3500000e+02  -8.5888265e-01   6.5969205e+00  -8.2837669e-01   6.2776865e+00   8.6228145e+00   0.0000000e+00
   2.3600000e+02  -8.4264463e-01   6.6549632e+00  -8.1058218e-01   6.3301671e+00   8.5771930e+00   0.0000000e+00
   2.3700000e+02  -8.2570688e-01   6.7129142e+00  -7.9204836e-01   6.3823310e+00   8.5328947e+00   0.0000000e+00
   2.3800000e+02  -8.0806909e-01   6.7707578e+00  -7.7277753e-01   6.4341515e+00   8.4898639e+00   0.0000000e+00
   2.3900000e+02  -7.8973128e-01   6.8284776e+00  -7.5277297e-01   6.4856011e+00   8.4480482e+00   0.0000000e+00
   2.4000000e+02  -7.7069386e-01   6.8860571e+00  -7.3203900e-01   6.5366515e+00   8.4073979e+00   0.0000000e+00
   2.4100000e+02  -7.5095763e-01   6.9434793e+00  -7.1058111e-01   6.5872735e+00   8.3678659e+00   0.0000000e+00
   2.4200000e+02  -7.3052385e-01   7.0007268e+00  -6.8840605e-01   6.6374371e+00   8.3294078e+00   0.0000000e+00
   2.4300000e+02  -7.0939427e-01   7.0577819e+00  -6.6552187e-01   6.6871118e+00   8.2919811e+00   0.0000000e+00
   2.4400000e+02  -6.8757118e-01   7.1146265e+00  -6.4193809e-01   6.7362661e+00   8.2555461e+00   0.0000000e+00
   2.4500000e+02  -6.6505743e-01   7.1712423e+00  -6.1766578e-01   6.7848679e+00   8.2200645e+00   0.0000000e+00
   2.4600000e+02  -6.4185651e-01   7.2276105e+00  -5.9271765e-01   6.8328843e+00   8.1855005e+00   0.0000000e+00
   2.4700000e+02  -6.1797253e-01   7.2837121e+00  -5.6710819e-01   6.8802819e+00   8.1518195e+00   0.0000000e+00
   2.4800000e+02  -5.9341033e-01   7.3395277e+00  -5.4085380e-01   6.9270266e+00   8.1189891e+00   0.0000000e+00
   2.4900000e+02  -5.6817547e-01   7.3950378e+00  -5.1397289e-01   6.9730839e+00   8.0869782e+00   0.0000000e+00
   2.5000000e+02  -5.4227432e-01   7.4502227e+00  -4.8648602e-01   7.0184187e+00   8.0557572e+00   0.0000000e+00
   2.5100000e+02  -5.1571406e-01   7.5050621e+00  -4.5841605e-01   7.0629956e+00   8.0252979e+00   0.0000000e+00
   2.5200000e+02  -4.8850276e-01   7.5595359e+00  -4.2978826e-01   7.1067789e+00   7.9955736e+00   0.0000000e+00
   2.5300000e+02  -4.6064940e-01   7.6136237e+00  -4.0063051e-01   7.1497329e+00   7.9665586e+00   0.0000000e+00
   2.5400000e+02  -4.3216392e-01   7.6673051e+00  -3.7097335e-01   7.1918215e+00   7.9382285e+00   0.0000000e+00
   2.5500000e+02  -4.0305727e-01   7.7205593e+00  -3.4085022e-01   7.2330091e+00   7.9105600e+00   0.0000000e+00
   2.5600000e+02  -3.7334148e-01   7.7733658e+00  -3.1029753e-01   7.2732601e+00   7.8835308e+00   0.0000000e+00
   2.5700000e+02  -3.4302963e-01   7.8257041e+00  -2.7935488e-01   7.3125395e+00   7.8571195e+00   0.0000000e+00
   2.5800000e+02  -3.1213598e-01   7.8775535e+00  -2.4806513e-01   7.3508128e+00   7.8313058e+00   0.0000000e+00
   2.5900000e+02  -2.8067596e-01   7.9288937e+00  -2.1647460e-01   7.3880464e+00   7.8060703e+00   0.0000000e+00
   2.6000000e+02  -2.4866623e-01   7.9797044e+00  -1.8463317e-01   7.4242080e+00   7.7813941e+00   0.0000000e+00
   2.6100000e+02  -2.1612470e-01   8.0299656e+00  -1.5259443e-01   7.4592665e+00   7.7572596e+00   0.0000000e+00
   2.6200000e+02  -1.8307060e-01   8.0796578e+00  -1.2041577e-01   7.4931924e+00   7.7336496e+00   0.0000000e+00
   2.6300000e+02  -1.4952451e-01   8.1287617e+00  -8.8158501e-02   7.5259586e+00   7.7105476e+00   0.0000000e+00
   2.6400000e+02  -1.1550836e-01   8.1772586e+00  -5.5887939e-02   7.5575399e+00   7.6879379e+00   0.0000000e+00
   2.6500000e+02  -8.1045485e-02   8.2251302e+00  -2.3673473e-02   7.5879142e+00   7.6658054e+00   0.0000000e+00
   2.6600000e+02  -4.6160670e-02   8.2723592e+00   8.4113954e-03   7.6170623e+00   7.6441357e+00   0.0000000e+00
   2.6700000e+02  -1.0880137e-02   8.3189288e+00   4.0289035e-02   7.6449689e+00   7.6229147e+00   0.0000000e+00
   2.6800000e+02   2.4768420e-02   8.3648232e+00   7.1877705e-02   7.6716226e+00   7.6021292e+00   0.0000000e+00
   2.6900000e+02   6.0755825e-02   8.4100276e+00   1.0309161e-01   7.6970165e+00   7.5817664e+00   0.0000000e+00
   2.7000000e+02   9.7051416e-02   8.4545283e+00   1.3384099e-01   7.7211491e+00   7.5618137e+00   0.0000000e+00
   2.7100000e+02   1.3362305e-01   8.4983129e+00   1.6403229e-01   7.7440243e+00   7.5422595e+00   0.0000000e+00
   2.7200000e+02   1.7043710e-01   8.5413703e+00   1.9356835e-01   7.7656524e+00   7.5230922e+00   0.0000000e+00
   2.7300000e+02   2.0745850e-01   8.5836909e+00   2.2234866e-01   7.7860506e+00   7.5043009e+00   0.0000000e+00
   2.7400000e+02   2.4465073e-01   8.6252671e+00   2.5026970e-01   7.8052434e+00   7.4858749e+00   0.0000000e+00
   2.7500000e+02   2.8197592e-01   8.6660926e+00   2.7722535e-01   7.8232636e+00   7.4678042e+00   0.0000000e+00
   2.7600000e+02   3.1939481e-01   8.7061634e+00   3.0310737e-01   7.8401527e+00   7.4500788e+00   0.0000000e+00
   2.7700000e+02   3.5686692e-01   8.7454776e+00   3.2780598e-01   7.8559614e+00   7.4326892e+00   0.0000000e+00
   2.7800000e+02   3.9435052e-01   8.7840356e+00   3.5121049e-01   7.8707506e+00   7.4156265e+00   0.0000000e+00
   2.7900000e+02   4.3180281e-01   8.8218402e+00   3.7321011e-01   7.8845917e+00   7.3988817e+00   0.0000000e+00
   2.8000000e+02   4.6917998e-01   8.8588969e+00   3.9369474e-01   7.8975672e+00   7.3824464e+00   0.0000000e+00
   2.8100000e+02   5.0643732e-01   8.8952139e+00   4.1255600e-01   7.9097713e+00   7.3663123e+00   0.0000000e+00
   2.8200000e+02   5.4352942e-01   8.9308024e+00   4.2968824e-01   7.9213102e+00   7.3504717e+00   0.0000000e+00
   2.8300000e+02   5.8041027e-01   8.9656768e+00   4.4498974e-01   7.9323027e+00   7.3349167e+00   0.0000000e+00
   2.8400000e+02   6.1703346e-01   8.9998548e+00   4.5836394e-01   7.9428803e+00   7.3196402e+00   0.0000000e+00
   2.8500000e+02   6.5335242e-01   9.0333575e+00   4.6972086e-01   7.9531876e+00   7.3046348e+00   0.0000000e+00
   2.8600000e+02   6.8932057e-01   9.0662096e+00   4.7897853e-01   7.9633821e+00   7.2898938e+00   0.0000000e+00
   2.8700000e+02   7.2489160e-01   9.0984396e+00   4.8606451e-01   7.9736340e+00   7.2754105e+00   0.0000000e+00
   2.8800000e+02   7.6001974e-01   9.1300799e+00   4.9091755e-01   7.9841268e+00   7.2611784e+00   0.0000000e+00
   2.8900000e+02   7.9466004e-01   9.1611667e+00   4.9348924e-01   7.9950556e+00   7.2471913e+00   0.0000000e+00
   2.9000000e+02   8.2876868e-01   9.1917405e+00   4.9374571e-01   8.0066278e+00   7.2334432e+00   0.0000000e+00
   2.9100000e+02   8.6230327e-01   9.2218460e+00   4.9166938e-01   8.0190614e+00   7.2199282e+00   0.0000000e+00
   2.9200000e+02   8.9522325e-01   9.2515320e+00   4.8726071e-01   8.0325846e+00   7.2066407e+00   0.0000000e+00
   2.9300000e+02   9.2749024e-01   9.2808516e+00   4.8053992e-01   8.0474340e+00   7.1935753e+00   0.0000000e+00
   2.9400000e+02   9.5906841e-01   9.3098623e+00   4.7154868e-01   8.0638542e+00   7.1807266e+00   0.0000000e+00
   2.9500000e+02   9.8992491e-01   9.3386255e+00   4.6035176e-01   8.0820950e+00   7.1680895e+00   0.0000000e+00
   2.9600000e+02   1.0200303e+00   9.3672073e+00   4.4703857e-01   8.1024107e+00   7.1556591e+00   0.0000000e+00
   2.9700000e+02   1.0493590e+00   9.3956774e+00   4.3172467e-01   8.1250575e+00   7.1434305e+00   0.0000000e+00
   2.9800000e+02   1.0778895e+00   9.4241099e+00   4.1455315e-01   8.1502915e+00   7.1313990e+00   0.0000000e+00
   2.9900000e+02   1.1056054e+00   9.4525822e+00   3.9569600e-01   8.1783667e+00   7.1195601e+00   0.0000000e+00
   3.0000000e+02   1.1324951e+00   9.4811757e+00   3.7535532e-01   8.2095324e+00   7.1079095e+00   0.0000000e+00
   3.0100000e+02   1.1585529e+00   9.5099747e+00   3.5376466e-01   8.2440308e+00   7.0964428e+00   0.0000000e+00
   3.0200000e+02   1.1837788e+00   9.5390668e+00   3.3119039e-01   8.2820947e+00   7.0851559e+00   0.0000000e+00
   3.0300000e+02   1.2081798e+00   9.5685419e+00   3.0793334e-01   8.3239447e+00   7.0740449e+00   0.0000000e+00
   3.0400000e+02   1.2317694e+00   9.5984923e+00   2.8433094e-01   8.3697874e+00   7.0631057e+00   0.0000000e+00
   3.0500000e+02   1.2545686e+00   9.6290119e+00   2.6076035e-01   8.4198126e+00   7.0523347e+00   0.0000000e+00
   3.0600000e+02   1.2766058e+00   9.6601959e+00   2.3764320e-01   8.4741911e+00   7.0417281e+00   0.0000000e+00
   3.0700000e+02   1.2979177e+00   9.6921399e+00   2.1545356e-01   8.5330732e+00   7.0312824e+00   0.0000000e+00
   3.0800000e+02   1.3185490e+00   9.7249398e+00   1.9473179e-01   8.5965865e+00   7.0209941e+00   0.0000000e+00
   3.0900000e+02   1.3385529e+00   9.7586908e+00   1.7611141e-01   8.6648345e+00   7.0108599e+00   0.0000000e+00
   3.1000000e+02   1.3579914e+00   9.7934870e+00   1.6037865e-01   8.7378954e+00   7.0008764e+00   0.0000000e+00
   3.1100000e+02   1.3769351e+00   9.8294205e+00   1.4865250e-01   8.8158214e+00   6.9910404e+00   0.0000000e+00
   3.1200000e+02   1.3954636e+00   9.8665805e+00   1.4335030e-01   8.8978355e+00   6.9813490e+00   0.0000000e+00
   3.1300000e+02   1.4136653e+00   9.9050532e+00   1.4434927e-01   8.9802140e+00   6.9717990e+00   0.0000000e+00
   3.1400000e+02   1.4316372e+00   9.9449206e+00   1.4985443e-01   9.0624436e+00   6.9623875e+00   0.0000000e+00
   3.1500000e+02   1.4494853e+00   9.9862600e+00   1.5921143e-01   9.1444721e+00   6.9531117e+00   0.0000000e+00
   3.1600000e+02   1.4673238e+00   1.0029143e+01   1.7203679e-01   9.2262454e+00   6.9439688e+00   0.0000000e+00
   3.1700000e+02   1.4852755e+00   1.0073636e+01   1.8806883e-01   9.3077073e+00   6.9349561e+00   0.0000000e+00
   3.1800000e+02   1.5034708e+00   1.0119798e+01   2.0711412e-01   9.3888001e+00   6.9260710e+00   0.0000000e+00
   3.1900000e+02   1.5220484e+00   1.0167680e+01   2.2902186e-01   9.4694639e+00   6.9173109e+00   0.0000000e+00
   3.2000000e+02   1.5411542e+00   1.0217328e+01   2.5366964e-01   9.5496376e+00   6.9086733e+00   0.0000000e+00
   3.2100000e+02   1.5609413e+00   1.0268778e+01   2.8095466e-01   9.6292585e+00   6.9001558e+00   0.0000000e+00
   3.2200000e+02   1.5815702e+00   1.0322058e+01   3.1078799e-01   9.7082625e+00   6.8917560e+00   0.0000000e+00
   3.2300000e+02   1.6032083e+00   1.0377188e+01   3.4309059e-01   9.7865846e+00   6.8834716e+00   0.0000000e+00
   3.2400000e+02   1.6260302e+00   1.0434181e+01   3.7779042e-01   9.8641585e+00   6.8753005e+00   0.0000000e+00
   3.2500000e+02   1.6502181e+00   1.0493038e+01   4.1482029e-01   9.9409176e+00   6.8672403e+00   0.0000000e+00
   3.2600000e+02   1.6759626e+00   1.0553755e+01   4.5411626e-01   1.0016794e+01   6.8592889e+00   0.0000000e+00
   3.2700000e+02   1.7034642e+00   1.0616321e+01   4.9561632e-01   1.0091721e+01   6.8514443e+00   0.0000000e+00
   3.2800000e+02   1.7329348e+00   1.0680715e+01   5.3925944e-01   1.0165631e+01   6.8437045e+00   0.0000000e+00
   3.2900000e+02   1.7646020e+00   1.0746910e+01   5.8498474e-01   1.0238455e+01   6.8360674e+00   0.0000000e+00
   3.3000000e+02   1.7987136e+00   1.0814873e+01   6.3273087e-01   1.0310128e+01   6.8285312e+00   0.0000000e+00
   3.3100000e+02   1.8355464e+00   1.0884567e+01   6.8243548e-01   1.0380583e+01   6.8210939e+00   0.0000000e+00
   3.3200000e+02   1.8754204e+00   1.0955948e+01   7.3403489e-01   1.0449756e+01   6.8137538e+00   0.0000000e+00
   3.3300000e+02   1.9187247e+00   1.1028971e+01   7.8746369e-01   1.0517582e+01   6.8065089e+00   0.0000000e+00
   3.3400000e+02   1.9659721e+00   1.1103586e+01   8.4265461e-01   1.0584001e+01   6.7993577e+00   0.0000000e+00
   3.3500000e+02   2.0179524e+00   1.1179741e+01   8.9953827e-01   1.0648952e+01   6.7922983e+00   0.0000000e+00
   3.3600000e+02   2.0766031e+00   1.1256858e+01   9.5804319e-01   1.0712377e+01   6.7853291e+00   0.0000000e+00
   3.3700000e+02   2.1420455e+00   1.1331326e+01   1.0180956e+00   1.0774223e+01   6.7784485e+00   0.0000000e+00
   3.3800000e+02   2.2122081e+00   1.1402411e+01   1.0796198e+00   1.0834438e+01   6.7716549e+00   0.0000000e+00
   3.3900000e+02   2.2861958e+00   1.1470045e+01   1.1425375e+00   1.0892972e+01   6.7649468e+00   0.0000000e+00
   3.4000000e+02   2.3633991e+00   1.1534176e+01   1.2067689e+00   1.0949780e+01   6.7583225e+00   0.0000000e+00
   3.4100000e+02   2.4433336e+00   1.1594768e+01   1.2722321e+00   1.1004821e+01   6.7517807e+00   0.0000000e+00
   3.4200000e+02   2.5255861e+00   1.1651801e+01   1.3388435e+00   1.1058057e+01   6.7453199e+00   0.0000000e+00
   3.4300000e+02   2.6097898e+00   1.1705268e+01   1.4065179e+00   1.1109454e+01   6.7389387e+00   0.0000000e+00
   3.4400000e+02   2.6956121e+00   1.1755179e+01   1.4751690e+00   1.1158984e+01   6.7326357e+00   0.0000000e+00
   3.4500000e+02   2.7827464e+00   1.1801560e+01   1.5447096e+00   1.1206622e+01   6.7264095e+00   0.0000000e+00
   3.4600000e+02   2.8709084e+00   1.1844450e+01   1.6150516e+00   1.1252347e+01   6.7202589e+00   0.0000000e+00
   3.4700000e+02   2.9598336e+00   1.1883900e+01   1.6861065e+00   1.1296143e+01   6.7141825e+00   0.0000000e+00
   3.4800000e+02   3.0492754e+00   1.1919977e+01   1.7577856e+00   1.1338001e+01   6.7081790e+00   0.0000000e+00
   3.4900000e+02   3.1390043e+00   1.1952760e+01   1.8300007e+00   1.1377913e+01   6.7022474e+00   0.0000000e+00
   3.5000000e+02   3.2288073e+00   1.1982335e+01   1.9026639e+00   1.1415878e+01   6.6963862e+00   0.0000000e+00
   3.5100000e+02   3.3184875e+00   1.2008802e+01   1.9756880e+00   1.1451900e+01   6.6905945e+00   0.0000000e+00
   3.5200000e+02   3.4078640e+00   1.2032267e+01   2.0489873e+00   1.1485986e+01   6.6848709e+00   0.0000000e+00
   3.5300000e+02   3.4967714e+00   1.2052845e+01   2.1224772e+00   1.1518150e+01   6.6792144e+00   0.0000000e+00
   3.5400000e+02   3.5850596e+00   1.2070655e+01   2.1960752e+00   1.1548406e+01   6.6736239e+00   0.0000000e+00
   3.5500000e+02   3.6725935e+00   1.2085822e+01   2.2697006e+00   1.1576778e+01   6.6680982e+00   0.0000000e+00
   3.5600000e+02   3.7592528e+00   1.2098475e+01   2.3432750e+00   1.1603289e+01   6.6626364e+00   0.0000000e+00
   3.5700000e+02   3.8449314e+00   1.2108745e+01   2.4167229e+00   1.1627969e+01   6.6572374e+00   0.0000000e+00
   3.5800000e+02   3.9295369e+00   1.2116763e+01   2.4899713e+00   1.1650851e+01   6.6519002e+00   0.0000000e+00
   3.5900000e+02   4.0129901e+00   1.2122663e+01   2.5629501e+00   1.1671970e+01   6.6466237e+00   0.0000000e+00
   3.6000000e+02   4.0952246e+00   1.2126575e+01   2.6355928e+00   1.1691367e+01   6.6414071e+00   0.0000000e+00
   3.6100000e+02   4.1761855e+00   1.2128629e+01   2.7078360e+00   1.1709082e+01   6.6362493e+00   0.0000000e+00
   3.6200000e+02   4.2558295e+00   1.2128953e+01   2.7796198e+00   1.1725160e+01   6.6311495e+00   0.0000000e+00
   3.6300000e+02   4.3341233e+00   1.2127670e+01   2.8508879e+00   1.1739649e+01   6.6261067e+00   0.0000000e+00
   3.6400000e+02   4.4110437e+00   1.2124901e+01   2.9215878e+00   1.1752598e+01   6.6211200e+00   0.0000000e+00
   3.6500000e+02   4.4865761e+00   1.2120762e+01   2.9916706e+00   1.1764057e+01   6.6161885e+00   0.0000000e+00
   3.6600000e+02   4.5607138e+00   1.2115364e+01   3.0610913e+00   1.1774079e+01   6.6113115e+00   0.0000000e+00
   3.6700000e+02   4.6334579e+00   1.2108813e+01   3.1298087e+00   1.1782717e+01   6.6064880e+00   0.0000000e+00
   3.6800000e+02   4.7048155e+00   1.2101209e+01   3.1977853e+00   1.1790025e+01   6.6017172e+00   0.0000000e+00
   3.6900000e+02   4.7747998e+00   1.2092648e+01   3.2649874e+00   1.1796059e+01   6.5969983e+00   0.0000000e+00
   3.7000000e+02   4.8434289e+00   1.2083219e+01   3.3313848e+00   1.1800874e+01   6.5923306e+00   0.0000000e+00
   3.7100000e+02   4.9107253e+00   1.2073006e+01   3.3969513e+00   1.1804526e+01   6.5877132e+00   0.0000000e+00
   3.7200000e+02   4.9767152e+00   1.2062086e+01   3.4616638e+00   1.1807069e+01   6.5831454e+00   0.0000000e+00
   3.7300000e+02   5.0414278e+00   1.2050532e+01   3.5255029e+00   1.1808559e+01   6.5786264e+00   0.0000000e+00
   3.7400000e+02   5.1048950e+00   1.2038411e+01   3.5884524e+00   1.1809050e+01   6.5741556e+00   0.0000000e+00
   3.7500000e+02   5.1671505e+00   1.2025784e+01   3.6504993e+00   1.1808597e+01   6.5697321e+00   0.0000000e+00
   3.7600000e+02   5.2282298e+00   1.2012708e+01   3.7116336e+00   1.1807252e+01   6.5653554e+00   0.0000000e+00
   3.7700000e+02   5.2881691e+00   1.1999233e+01   3.7718483e+00   1.1805068e+01   6.5610246e+00   0.0000000e+00
   3.7800000e+02   5.3470056e+00   1.1985405e+01   3.8311388e+00   1.1802094e+01   6.5567392e+00   0.0000000e+00
   3.7900000e+02   5.4047765e+00   1.1971267e+01   3.8895035e+00   1.1798381e+01   6.5524984e+00   0.0000000e+00
   3.8000000e+02   5.4615193e+00   1.1956856e+01   3.9469430e+00   1.1793977e+01   6.5483016e+00   0.0000000e+00
   3.8100000e+02   5.5172710e+00   1.1942206e+01   4.0034600e+00   1.1788927e+01   6.5441483e+00   0.0000000e+00
   3.8200000e+02   5.5720682e+00   1.1927346e+01   4.0590595e+00   1.1783278e+01   6.5400376e+00   0.0000000e+00
   3.8300000e+02   5.6259468e+00   1.1912301e+01   4.1137485e+00   1.1777071e+01   6.5359691e+00   0.0000000e+00
   3.8400000e+02   5.6789415e+00   1.1897096e+01   4.1675354e+00   1.1770350e+01   6.5319421e+00   0.0000000e+00
   3.8500000e+02   5.7310863e+00   1.1881749e+01   4.2204305e+00   1.1763153e+01   6.5279561e+00   0.0000000e+00
   3.8600000e+02   5.7824137e+00   1.1866278e+01   4.2724454e+00   1.1755519e+01   6.5240104e+00   0.0000000e+00
   3.8700000e+02   5.8329553e+00   1.1850697e+01   4.3235932e+00   1.1747484e+01   6.5201045e+00   0.0000000e+00
   3.8800000e+02   5.8827409e+00   1.1835019e+01   4.3738878e+00   1.1739083e+01   6.5162378e+00   0.0000000e+00
   3.8900000e+02   5.9317993e+00   1.1819252e+01   4.4233446e+00   1.1730348e+01   6.5124098e+00   0.0000000e+00
   3.9000000e+02   5.9801574e+00   1.1803407e+01   4.4719794e+00   1.1721310e+01   6.5086199e+00   0.0000000e+00
   3.9100000e+02   6.0278410e+00   1.1787488e+01   4.5198090e+00   1.1711999e+01   6.5048676e+00   0.0000000e+00
   3.9200000e+02   6.0748742e+00   1.1771501e+01   4.5668508e+00   1.1702442e+01   6.5011525e+00   0.0000000e+00
   3.9300000e+02   6.1212797e+00   1.1755450e+01   4.6131228e+00   1.1692664e+01   6.4974738e+00   0.0000000e+00
   3.9400000e+02   6.1670787e+00   1.1739337e+01   4.6586433e+00   1.1682690e+01   6.4938313e+00   0.0000000e+00
   3.9500000e+02   6.2122911e+00   1.1723164e+01   4.7034310e+00   1.1672543e+01   6.4902243e+00   0.0000000e+00
   3.9600000e+02   6.2569350e+00   1.1706932e+01   4.7475048e+00   1.1662243e+01   6.4866525e+00   0.0000000e+00
   3.9700000e+02   6.3010276e+00   1.1690640e+01   4.7908837e+00   1.1651810e+01   6.4831152e+00   0.0000000e+00
   3.9800000e+02   6.3445843e+00   1.1674289e+01   4.8335868e+00   1.1641261e+01   6.4796121e+00   0.0000000e+00
   3.9900000e+02   6.3876196e+00   1.1657876e+01   4.8756332e+00   1.1630614e+01   6.4761427e+00   0.0000000e+00
   4.0000000e+02   6.4301466e+00   1.1641401e+01   4.9170420e+00   1.1619883e+01   6.4727065e+00   0.0000000e+00
   4.0100000e+02   6.4721772e+00   1.1624862e+01   4.9578320e+00   1.1609083e+01   6.4693031e+00   0.0000000e+00
   4.0200000e+02   6.5137221e+00   1.1608257e+01   4.9980219e+00   1.1598226e+01   6.4659321e+00   0.0000000e+00
   4.0300000e+02   6.5547911e+00   1.1591584e+01   5.0376302e+00   1.1587323e+01   6.4625930e+00   0.0000000e+00
   4.0400000e+02   6.5953929e+00   1.1574841e+01   5.0766751e+00   1.1576386e+01   6.4592854e+00   0.0000000e+00
   4.0500000e+02   6.6355352e+00   1.1558026e+01   5.1151744e+00   1.1565423e+01   6.4560089e+00   0.0000000e+00
   4.0600000e+02   6.6752249e+00   1.1541137e+01   5.1531457e+00   1.1554443e+01   6.4527632e+00   0.0000000e+00
   4.0700000e+02   6.7144681e+00   1.1524172e+01   5.1906061e+00   1.1543454e+01   6.4495476e+00   0.0000000e+00
   4.0800000e+02   6.7532699e+00   1.1507130e+01   5.2275722e+00   1.1532460e+01   6.4463620e+00   0.0000000e+00
   4.0900000e+02   6.7916348e+00   1.1490008e+01   5.2640604e+00   1.1521469e+01   6.4432059e+00   0.0000000e+00
   4.1000000e+02   6.8295668e+00   1.1472807e+01   5.3000865e+00   1.1510485e+01   6.4400790e+00   0.0000000e+00
   4.1100000e+02   6.8670690e+00   1.1455524e+01   5.3356659e+00   1.1499513e+01   6.4369807e+00   0.0000000e+00
   4.1200000e+02   6.9041442e+00   1.1438160e+01   5.3708135e+00   1.1488555e+01   6.4339109e+00   0.0000000e+00
   4.1300000e+02   6.9407945e+00   1.1420713e+01   5.4055436e+00   1.1477614e+01   6.4308691e+00   0.0000000e+00
   4.1400000e+02   6.9770215e+00   1.1403185e+01   5.4398703e+00   1.1466693e+01   6.4278550e+00   0.0000000e+00
   4.1500000e+02   7.0128266e+00   1.1385574e+01   5.4738070e+00   1.1455794e+01   6.4248682e+00   0.0000000e+00
   4.1600000e+02   7.0482108e+00   1.1367882e+01   5.5073665e+00   1.1444916e+01   6.4219083e+00   0.0000000e+00
   4.1700000e+02   7.0831745e+00   1.1350109e+01   5.5405613e+00   1.1434062e+01   6.4189751e+00   0.0000000e+00
   4.1800000e+02   7.1177182e+00   1.1332258e+01   5.5734034e+00   1.1423231e+01   6.4160682e+00   0.0000000e+00
   4.1900000e+02   7.1518419e+00   1.1314329e+01   5.6059042e+00   1.1412423e+01   6.4131873e+00   0.0000000e+00
   4.2000000e+02   7.1855454e+00   1.1296325e+01   5.6380746e+00   1.1401637e+01   6.4103320e+00   0.0000000e+00
   4.2100000e+02   7.2188285e+00   1.1278248e+01   5.6699252e+00   1.1390873e+01   6.4075021e+00   0.0000000e+00
   4.2200000e+02   7.2516907e+00   1.1260101e+01   5.7014659e+00   1.1380129e+01   6.4046972e+00   0.0000000e+00
   4.2300000e+02   7.2841314e+00   1.1241887e+01   5.7327063e+00   1.1369404e+01   6.4019170e+00   0.0000000e+00
   4.2400000e+02   7.3161502e+00   1.1223609e+01   5.7636554e+00   1.1358697e+01   6.3991613e+00   0.0000000e+00
   4.2500000e+02   7.3477463e+00   1.1205271e+01   5.7943219e+00   1.1348005e+01   6.3964296e+00   0.0000000e+00
   4.2600000e+02   7.3789190e+00   1.1186878e+01   5.8247140e+00   1.1337326e+01   6.3937218e+00   0.0000000e+00
   4.2700000e+02   7.4096678e+00   1.1168433e+01   5.8548394e+00   1.1326658e+01   6.3910375e+00   0.0000000e+00
   4.2800000e+02   7.4399919e+00   1.1149941e+01   5.8847054e+00   1.1315999e+01   6.3883765e+00   0.0000000e+00
   4.2900000e+02   7.4698908e+00   1.1131408e+01   5.9143191e+00   1.1305346e+01   6.3857385e+00   0.0000000e+00
   4.3000000e+02   7.4993641e+00   1.1112838e+01   5.9436870e+00   1.1294697e+01   6.3831231e+00   0.0000000e+00
   4.3100000e+02   7.5284114e+00   1.1094237e+01   5.9728152e+00   1.1284048e+01   6.3805302e+00   0.0000000e+00
   4.3200000e+02   7.5570323e+00   1.1075611e+01   6.0017094e+00   1.1273397e+01   6.3779595e+00   0.0000000e+00
   4.3300000e+02   7.5852267e+00   1.1056966e+01   6.0303752e+00   1.1262741e+01   6.3754106e+00   0.0000000e+00
   4.3400000e+02   7.6129948e+00   1.1038308e+01   6.0588177e+00   1.1252077e+01   6.3728834e+00   0.0000000e+00
   4.3500000e+02   7.6403365e+00   1.1019643e+01   6.0870415e+00   1.1241403e+01   6.3703776e+00   0.0000000e+00
   4.3600000e+02   7.6672524e+00   1.1000979e+01   6.1150511e+00   1.1230715e+01   6.3678929e+00   0.0000000e+00
   4.3700000e+02   7.6937428e+00   1.0982321e+01   6.1428506e+00   1.1220010e+01   6.3654291e+00   0.0000000e+00
   4.3800000e+02   7.7198087e+00   1.0963677e+01   6.1704439e+00   1.1209286e+01   6.3629859e+00   0.0000000e+00
   4.3900000e+02   7.7454509e+00   1.0945055e+01   6.1978344e+00   1.1198540e+01   6.3605632e+00   0.0000000e+00
   4.4000000e+02   7.7706707e+00   1.0926460e+01   6.2250254e+00   1.1187768e+01   6.3581606e+00   0.0000000e+00
   4.4100000e+02   7.7954693e+00   1.0907902e+01   6.2520199e+00   1.1176968e+01   6.3557779e+00   0.0000000e+00
   4.4200000e+02   7.8198486e+00   1.0889387e+01   6.2788207e+00   1.1166137e+01   6.3534150e+00   0.0000000e+00
   4.4300000e+02   7.8438103e+00   1.0870922e+01   6.3054302e+00   1.1155272e+01   6.3510716e+00   0.0000000e+00
   4.4400000e+02   7.8673567e+00   1.0852516e+01   6.3318507e+00   1.1144371e+01   6.3487474e+00   0.0000000e+00
   4.4500000e+02   7.8904901e+00   1.0834177e+01   6.3580841e+00   1.1133431e+01   6.3464422e+00   0.0000000e+00
   4.4600000e+02   7.9132132e+00   1.0815911e+01   6.3841325e+00   1.1122449e+01   6.3441559e+00   0.0000000e+00
   4.4700000e+02   7.9355289e+00   1.0797728e+01   6.4099973e+00   1.1111423e+01   6.3418882e+00   0.0000000e+00
   4.4800000e+02   7.9574404e+00   1.0779634e+01   6.4356799e+00   1.1100350e+01   6.3396389e+00   0.0000000e+00
   4.4900000e+02   7.9789513e+00   1.0761638e+01   6.4611818e+00   1.1089228e+01   6.3374078e+00   0.0000000e+00
   4.5000000e+02   8.0000652e+00   1.0743748e+01   6.4865038e+00   1.1078055e+01   6.3351947e+00   0.0000000e+00
   4.5100000e+02   8.0207861e+00   1.0725971e+01   6.5116469e+00   1.1066828e+01   6.3329994e+00   0.0000000e+00
   4.5200000e+02   8.0411184e+00   1.0708316e+01   6.5366119e+00   1.1055545e+01   6.3308217e+00   0.0000000e+00
   4.5300000e+02   8.0610667e+00   1.0690790e+01   6.5613994e+00   1.1044205e+01   6.3286614e+00   0.0000000e+00
   4.5400000e+02   8.0806358e+00   1.0673400e+01   6.5860098e+00   1.1032806e+01   6.3265183e+00   0.0000000e+00
   4.5500000e+02   8.0998309e+00   1.0656155e+01   6.6104435e+00   1.1021344e+01   6.3243922e+00   0.0000000e+00
   4.5600000e+02   8.1186573e+00   1.0639063e+01   6.6347006e+00   1.1009820e+01   6.3222829e+00   0.0000000e+00
   4.5700000e+02   8.1371208e+00   1.0622130e+01   6.6587813e+00   1.0998230e+01   6.3201903e+00   0.0000000e+00
   4.5800000e+02   8.1552274e+00   1.0605364e+01   6.6826854e+00   1.0986574e+01   6.3181142e+00   0.0000000e+00
   4.5900000e+02   8.1729833e+00   1.0588773e+01   6.7064130e+00   1.0974850e+01   6.3160544e+00   0.0000000e+00
   4.6000000e+02   8.1903950e+00   1.0572363e+01   6.7299637e+00   1.0963057e+01   6.3140106e+00   0.0000000e+00
   4.6100000e+02   8.2074694e+00   1.0556141e+01   6.7533372e+00   1.0951192e+01   6.3119828e+00   0.0000000e+00
   4.6200000e+02   8.2242134e+00   1.0540115e+01   6.7765332e+00   1.0939256e+01   6.3099708e+00   0.0000000e+00
   4.6300000e+02   8.2406345e+00   1.0524291e+01   6.7995510e+00   1.0927247e+01   6.3079744e+00   0.0000000e+00
   4.6400000e+02   8.2567402e+00   1.0508675e+01   6.8223903e+00   1.0915163e+01   6.3059934e+00   0.0000000e+00
   4.6500000e+02   8.2725383e+00   1.0493275e+01   6.8450503e+00   1.0903004e+01   6.3040277e+00   0.0000000e+00
   4.6600000e+02   8.2880370e+00   1.0478095e+01   6.8675304e+00   1.0890770e+01   6.3020770e+00   0.0000000e+00
   4.6700000e+02   8.3032446e+00   1.0463142e+01   6.8898297e+00   1.0878459e+01   6.3001414e+00   0.0000000e+00
   4.6800000e+02   8.3181696e+00   1.0448421e+01   6.9119475e+00   1.0866070e+01   6.2982205e+00   0.0000000e+00
   4.6900000e+02   8.3328209e+00   1.0433938e+01   6.9338830e+00   1.0853603e+01   6.2963142e+00   0.0000000e+00
   4.7000000e+02   8.3472076e+00   1.0419699e+01   6.9556352e+00   1.0841058e+01   6.2944224e+00   0.0000000e+00
   4.7100000e+02   8.3613389e+00   1.0405707e+01   6.9772031e+00   1.0828434e+01   6.2925449e+00   0.0000000e+00
   4.7200000e+02   8.3752242e+00   1.0391967e+01   6.9985859e+00   1.0815731e+01   6.2906816e+00   0.0000000e+00
   4.7300000e+02   8.3888734e+00   1.0378485e+01   7.0197824e+00   1.0802949e+01   6.2888324e+00   0.0000000e+00
   4.7400000e+02   8.4022962e+00   1.0365263e+01   7.0407916e+00   1.0790086e+01   6.2869970e+00   0.0000000e+00
   4.7500000e+02   8.4155027e+00   1.0352306e+01   7.0616125e+00   1.0777144e+01   6.2851754e+00   0.0000000e+00
   4.7600000e+02   8.4285032e+00   1.0339616e+01   7.0822440e+00   1.0764122e+01   6.2833673e+00   0.0000000e+00
   4.7700000e+02   8.4413082e+00   1.0327198e+01   7.1026849e+00   1.0751020e+01   6.2815727e+00   0.0000000e+00
   4.7800000e+02   8.4539282e+00   1.0315053e+01   7.1229341e+00   1.0737839e+01   6.2797915e+00   0.0000000e+00
   4.7900000e+02   8.4663739e+00   1.0303184e+01   7.1429905e+00   1.0724578e+01   6.2780234e+00   0.0000000e+00
   4.8000000e+02   8.4786562e+00   1.0291593e+01   7.1628528e+00   1.0711239e+01   6.2762684e+00   0.0000000e+00
   4.8100000e+02   8.4907862e+00   1.0280282e+01   7.1825200e+00   1.0697820e+01   6.2745262e+00   0.0000000e+00
   4.8200000e+02   8.5027748e+00   1.0269251e+01   7.2019909e+00   1.0684323e+01   6.2727969e+00   0.0000000e+00
   4.8300000e+02   8.5146334e+00   1.0258502e+01   7.2212642e+00   1.0670749e+01   6.2710802e+00   0.0000000e+00
   4.8400000e+02   8.5263731e+00   1.0248035e+01   7.2403388e+00   1.0657096e+01   6.2693761e+00   0.0000000e+00
   4.8500000e+02   8.5380054e+00   1.0237850e+01   7.2592135e+00   1.0643368e+01   6.2676843e+00   0.0000000e+00
   4.8600000e+02   8.5495417e+00   1.0227946e+01   7.2778871e+00   1.0629563e+01   6.2660049e+00   0.0000000e+00
   4.8700000e+02   8.5609933e+00   1.0218323e+01   7.2963585e+00   1.0615683e+01   6.2643376e+00   0.0000000e+00
   4.8800000e+02   8.5723718e+00   1.0208980e+01   7.3146265e+00   1.0601728e+01   6.2626823e+00   0.0000000e+00
   4.8900000e+02   8.5836886e+00   1.0199914e+01   7.3326899e+00   1.0587699e+01   6.2610389e+00   0.0000000e+00
   4.9000000e+02   8.5949551e+00   1.0191123e+01   7.3505475e+00   1.0573598e+01   6.2594074e+00   0.0000000e+00
   4.9100000e+02   8.6061828e+00   1.0182605e+01   7.3681983e+00   1.0559425e+01   6.2577875e+00   0.0000000e+00
   4.9200000e+02   8.6173829e+00   1.0174356e+01   7.3856411e+00   1.0545181e+01   6.2561792e+00   0.0000000e+00
   4.9300000e+02   8.6285668e+00   1.0166374e+01   7.4028747e+00   1.0530868e+01   6.2545823e+00   0.0000000e+00
   4.9400000e+02   8.6397456e+00   1.0158654e+01   7.4198981e+00   1.0516485e+01   6.2529968e+00   0.0000000e+00
   4.9500000e+02   8.6509303e+00   1.0151190e+01   7.4367102e+00   1.0502035e+01   6.2514225e+00   0.0000000e+00
   4.9600000e+02   8.6621319e+00   1.0143979e+01   7.4533099e+00   1.0487519e+01   6.2498594e+00   0.0000000e+00
   4.9700000e+02   8.6733611e+00   1.0137016e+01   7.4696962e+00   1.0472938e+01   6.2483072e+00   0.0000000e+00
   4.9800000e+02   8.6846283e+00   1.0130292e+01   7.4858680e+00   1.0458293e+01   6.2467659e+00   0.0000000e+00
   4.9900000e+02   8.6959441e+00   1.0123804e+01   7.5018243e+00   1.0443585e+01   6.2452355e+00   0.0000000e+00
   5.0000000e+02   8.7073183e+00   1.0117543e+01   7.5175641e+00   1.0428817e+01   6.2437157e+00   0.0000000e+00
   5.0100000e+02   8.7187610e+00   1.0111502e+01   7.5330865e+00   1.0413988e+01   6.2422066e+00   0.0000000e+00
   5.0200000e+02   8.7302815e+00   1.0105673e+01   7.5483904e+00   1.0399102e+01   6.2407079e+00   0.0000000e+00
   5.0300000e+02   8.7418891e+00   1.0100049e+01   7.5634751e+00   1.0384158e+01   6.2392196e+00   0.0000000e+00
   5.0400000e+02   8.7535927e+00   1.0094619e+01   7.5783395e+00   1.0369160e+01   6.2377417e+00   0.0000000e+00
   5.0500000e+02   8.7654009e+00   1.0089376e+01   7.5929828e+00   1.0354107e+01   6.2362739e+00   0.0000000e+00
   5.0600000e+02   8.7773217e+00   1.0084310e+01   7.6074042e+00   1.0339002e+01   6.2348162e+00   0.0000000e+00
   5.0700000e+02   8.7893629e+00   1.0079410e+01   7.6216027e+00   1.0323847e+01   6.2333685e+00   0.0000000e+00
   5.0800000e+02   8.8015318e+00   1.0074667e+01   7.6355777e+00   1.0308643e+01   6.2319307e+00   0.0000000e+00
   5.0900000e+02   8.8138351e+00   1.0070069e+01   7.6493283e+00   1.0293392e+01   6.2305028e+00   0.0000000e+00
   5.1000000e+02   8.8262792e+00   1.0065606e+01   7.6628538e+00   1.0278095e+01   6.2290845e+00   0.0000000e+00
   5.1100000e+02   8.8388700e+00   1.0061266e+01   7.6761534e+00   1.0262754e+01   6.2276759e+00   0.0000000e+00
   5.1200000e+02   8.8516127e+00   1.0057038e+01   7.6892265e+00   1.0247371e+01   6.2262769e+00   0.0000000e+00
   5.1300000e+02   8.8645120e+00   1.0052908e+01   7.7020724e+00   1.0231947e+01   6.2248873e+00   0.0000000e+00
   5.1400000e+02   8.8775722e+00   1.0048866e+01   7.7146904e+00   1.0216485e+01   6.2235070e+00   0.0000000e+00
   5.1500000e+02   8.8907968e+00   1.0044899e+01   7.7270800e+00   1.0200986e+01   6.2221361e+00   0.0000000e+00
   5.1600000e+02   8.9041887e+00   1.0040993e+01   7.7392404e+00   1.0185453e+01   6.2207743e+00   0.0000000e+00
   5.1700000e+02   8.9177504e+00   1.0037137e+01   7.7511713e+00   1.0169886e+01   6.2194217e+00   0.0000000e+00
   5.1800000e+02   8.9314834e+00   1.0033316e+01   7.7628720e+00   1.0154287e+01   6.2180780e+00   0.0000000e+00
   5.1900000e+02   8.9453889e+00   1.0029519e+01   7.7743421e+00   1.0138660e+01   6.2167434e+00   0.0000000e+00
   5.2000000e+02   8.9594672e+00   1.0025731e+01   7.7855810e+00   1.0123005e+01   6.2154175e+00   0.0000000e+00
   5.2100000e+02   8.9737180e+00   1.0021939e+01   7.7965883e+00   1.0107324e+01   6.2141005e+00   0.0000000e+00
   5.2200000e+02   8.9881404e+00   1.0018131e+01   7.8073636e+00   1.0091619e+01   6.2127922e+00   0.0000000e+00
   5.2300000e+02   9.0027326e+00   1.0014293e+01   7.8179065e+00   1.0075893e+01   6.2114925e+00   0.0000000e+00
   5.2400000e+02   9.0174923e+00   1.0010411e+01   7.8282167e+00   1.0060147e+01   6.2102013e+00   0.0000000e+00
   5.2500000e+02   9.0324165e+00   1.0006473e+01   7.8382937e+00   1.0044383e+01   6.2089186e+00   0.0000000e+00
   5.2600000e+02   9.0475014e+00   1.0002466e+01   7.8481374e+00   1.0028604e+01   6.2076443e+00   0.0000000e+00
   5.2700000e+02   9.0627426e+00   9.9983767e+00   7.8577473e+00   1.0012810e+01   6.2063783e+00   0.0000000e+00
   5.2800000e+02   9.0781349e+00   9.9941931e+00   7.8671233e+00   9.9970044e+00   6.2051206e+00   0.0000000e+00
   5.2900000e+02   9.0936727e+00   9.9899029e+00   7.8762651e+00   9.9811889e+00   6.2038710e+00   0.0000000e+00
   5.3000000e+02   9.1093494e+00   9.9854940e+00   7.8851725e+00   9.9653655e+00   6.2026295e+00   0.0000000e+00
   5.3100000e+02   9.1251581e+00   9.9809548e+00   7.8938454e+00   9.9495362e+00   6.2013960e+00   0.0000000e+00
   5.3200000e+02   9.1410910e+00   9.9762742e+00   7.9022836e+00   9.9337029e+00   6.2001705e+00   0.0000000e+00
   5.3300000e+02   9.1571397e+00   9.9714413e+00   7.9104870e+00   9.9178679e+00   6.1989529e+00   0.0000000e+00
   5.3400000e+02   9.1732954e+00   9.9664457e+00   7.9184554e+00   9.9020329e+00   6.1977431e+00   0.0000000e+00
   5.3500000e+02   9.1895487e+00   9.9612775e+00   7.9261889e+00   9.8862002e+00   6.1965411e+00   0.0000000e+00
   5.3600000e+02   9.2058896e+00   9.9559274e+00   7.9336874e+00   9.8703717e+00   6.1953467e+00   0.0000000e+00
   5.3700000e+02   9.2223075e+00   9.9503865e+00   7.9409508e+00   9.8545494e+00   6.1941599e+00   0.0000000e+00
   5.3800000e+02   9.2387914e+00   9.9446465e+00   7.9479792e+00   9.8387354e+00   6.1929807e+00   0.0000000e+00
   5.3900000e+02   9.2553301e+00   9.9386999e+00   7.9547726e+00   9.8229318e+00   6.1918089e+00   0.0000000e+00
   5.4000000e+02   9.2719115e+00   9.9325395e+00   7.9613311e+00   9.8071406e+00   6.1906446e+00   0.0000000e+00
   5.4100000e+02   9.2885237e+00   9.9261590e+00   7.9676548e+00   9.7913638e+00   6.1894876e+00   0.0000000e+00
   5.4200000e+02   9.3051539e+00   9.9195526e+00   7.9737437e+00   9.7756035e+00   6.1883379e+00   0.0000000e+00
   5.4300000e+02   9.3217894e+00   9.9127154e+00   7.9795981e+00   9.7598616e+00   6.1871954e+00   0.0000000e+00
   5.4400000e+02   9.3384171e+00   9.9056429e+00   7.9852180e+00   9.7441404e+00   6.1860601e+00   0.0000000e+00
   5.4500000e+02   9.3550236e+00   9.8983317e+00   7.9906036e+00   9.7284418e+00   6.1849319e+00   0.0000000e+00
   5.4600000e+02   9.3715956e+00   9.8907787e+00   7.9957553e+00   9.7127678e+00   6.1838107e+00   0.0000000e+00
   5.4700000e+02   9.3881193e+00   9.8829818e+00   8.0006731e+00   9.6971206e+00   6.1826965e+00   0.0000000e+00
   5.4800000e+02   9.4045811e+00   9.8749397e+00   8.0053574e+00   9.6815021e+00   6.1815892e+00   0.0000000e+00
   5.4900000e+02   9.4209672e+00   9.8666516e+00   8.0098084e+00   9.6659143e+00   6.1804888e+00   0.0000000e+00
   5.5000000e+02   9.4372638e+00   9.8581176e+00   8.0140264e+00   9.6503594e+00   6.1793952e+00   0.0000000e+00
   5.5100000e+02   9.4534573e+00   9.8493385e+00   8.0180117e+00   9.6348393e+00   6.1783083e+00   0.0000000e+00
   5.5200000e+02   9.4695339e+00   9.8403159e+00   8.0217648e+00   9.6193561e+00   6.1772281e+00   0.0000000e+00
   5.5300000e+02   9.4854802e+00   9.8310519e+00   8.0252859e+00   9.6039118e+00   6.1761545e+00   0.0000000e+00
   5.5400000e+02   9.5012827e+00   9.8215495e+00   8.0285755e+00   9.5885085e+00   6.1750876e+00   0.0000000e+00
   5.5500000e+02   9.5169282e+00   9.8118124e+00   8.0316339e+00   9.5731481e+00   6.1740271e+00   0.0000000e+00
   5.5600000e+02   9.5324038e+00   9.8018449e+00   8.0344616e+00   9.5578326e+00   6.1729731e+00   0.0000000e+00
   5.5700000e+02   9.5476967e+00   9.7916520e+00   8.0370590e+00   9.5425641e+00   6.1719255e+00   0.0000000e+00
   5.5800000e+02   9.5627947e+00   9.7812393e+00   8.0394266e+00   9.5273446e+00   6.1708843e+00   0.0000000e+00
   5.5900000e+02   9.5776855e+00   9.7706131e+00   8.0415649e+00   9.5121760e+00   6.1698494e+00   0.0000000e+00
   5.6000000e+02   9.5923575e+00   9.7597803e+00   8.0434745e+00   9.4970604e+00   6.1688207e+00   0.0000000e+00
   5.6100000e+02   9.6067995e+00   9.7487482e+00   8.0451557e+00   9.4819998e+00   6.1677983e+00   0.0000000e+00
   5.6200000e+02   9.6210004e+00   9.7375248e+00   8.0466093e+00   9.4669960e+00   6.1667820e+00   0.0000000e+00
   5.6300000e+02   9.6349499e+00   9.7261187e+00   8.0478357e+00   9.4520512e+00   6.1657717e+00   0.0000000e+00
   5.6400000e+02   9.6486379e+00   9.7145388e+00   8.0488355e+00   9.4371673e+00   6.1647676e+00   0.0000000e+00
   5.6500000e+02   9.6620549e+00   9.7027945e+00   8.0496094e+00   9.4223462e+00   6.1637694e+00   0.0000000e+00
   5.6600000e+02   9.6751920e+00   9.6908956e+00   8.0501580e+00   9.4075899e+00   6.1627772e+00   0.0000000e+00
   5.6700000e+02   9.6880407e+00   9.6788526e+00   8.0504819e+00   9.3929004e+00   6.1617909e+00   0.0000000e+00
   5.6800000e+02   9.7005930e+00   9.6666759e+00   8.0505818e+00   9.3782795e+00   6.1608105e+00   0.0000000e+00
   5.6900000e+02   9.7128416e+00   9.6543765e+00   8.0504584e+00   9.3637293e+00   6.1598359e+00   0.0000000e+00
   5.7000000e+02   9.7247796e+00   9.6419657e+00   8.0501123e+00   9.3492516e+00   6.1588670e+00   0.0000000e+00
   5.7100000e+02   9.7364007e+00   9.6294550e+00   8.0495443e+00   9.3348484e+00   6.1579038e+00   0.0000000e+00
   5.7200000e+02   9.7476992e+00   9.6168563e+00   8.0487551e+00   9.3205216e+00   6.1569464e+00   0.0000000e+00
   5.7300000e+02   9.7586700e+00   9.6041814e+00   8.0477454e+00   9.3062731e+00   6.1559945e+00   0.0000000e+00
   5.7400000e+02   9.7693086e+00   9.5914425e+00   8.0465161e+00   9.2921049e+00   6.1550482e+00   0.0000000e+00
   5.7500000e+02   9.7796109e+00   9.5786520e+00   8.0450678e+00   9.2780187e+00   6.1541074e+00   0.0000000e+00
   5.7600000e+02   9.7895737e+00   9.5658222e+00   8.0434015e+00   9.2640165e+00   6.1531722e+00   0.0000000e+00
   5.7700000e+02   9.7991940e+00   9.5529657e+00   8.0415179e+00   9.2501002e+00   6.1522424e+00   0.0000000e+00
   5.7800000e+02   9.8084697e+00   9.5400951e+00   8.0394178e+00   9.2362716e+00   6.1513180e+00   0.0000000e+00
   5.7900000e+02   9.8173990e+00   9.5272229e+00   8.0371021e+00   9.2225327e+00   6.1503989e+00   0.0000000e+00
   5.8000000e+02   9.8259808e+00   9.5143618e+00   8.0345716e+00   9.2088852e+00   6.1494852e+00   0.0000000e+00
   5.8100000e+02   9.8342146e+00   9.5015243e+00   8.0318273e+00   9.1953310e+00   6.1485767e+00   0.0000000e+00
   5.8200000e+02   9.8421003e+00   9.4887231e+00   8.0288699e+00   9.1818719e+00   6.1476735e+00   0.0000000e+00
   5.8300000e+02   9.8496384e+00   9.4759707e+00   8.0257005e+00   9.1685098e+00   6.1467754e+00   0.0000000e+00
   5.8400000e+02   9.8568299e+00   9.4632794e+00   8.0223199e+00   9.1552466e+00   6.1458826e+00   0.0000000e+00
   5.8500000e+02   9.8636764e+00   9.4506615e+00   8.0187291e+00   9.1420839e+00   6.1449948e+00   0.0000000e+00
   5.8600000e+02   9.8701800e+00   9.4381293e+00   8.0149290e+00   9.1290237e+00   6.1441121e+00   0.0000000e+00
   5.8700000e+02   9.8763430e+00   9.4256948e+00   8.0109206e+00   9.1160678e+00   6.1432344e+00   0.0000000e+00
   5.8800000e+02   9.8821686e+00   9.4133698e+00   8.0067049e+00   9.1032178e+00   6.1423618e+00   0.0000000e+00
   5.8900000e+02   9.8876601e+00   9.4011662e+00   8.0022828e+00   9.0904757e+00   6.1414940e+00   0.0000000e+00
   5.9000000e+02   9.8928215e+00   9.3890952e+00   7.9976553e+00   9.0778432e+00   6.1406312e+00   0.0000000e+00
   5.9100000e+02   9.8976570e+00   9.3771684e+00   7.9928236e+00   9.0653220e+00   6.1397733e+00   0.0000000e+00
   5.9200000e+02   9.9021715e+00   9.3653968e+00   7.9877885e+00   9.0529140e+00   6.1389202e+00   0.0000000e+00
   5.9300000e+02   9.9063700e+00   9.3537912e+00   7.9825513e+00   9.0406208e+00   6.1380719e+00   0.0000000e+00
   5.9400000e+02   9.9102581e+00   9.3423622e+00   7.9771128e+00   9.0284443e+00   6.1372284e+00   0.0000000e+00
   5.9500000e+02   9.9138418e+00   9.3311203e+00   7.9714742e+00   9.0163862e+00   6.1363896e+00   0.0000000e+00
   5.9600000e+02   9.9171272e+00   9.3200754e+00   7.9656367e+00   9.0044481e+00   6.1355556e+00   0.0000000e+00
   5.9700000e+02   9.9201210e+00   9.3092376e+00   7.9596012e+00   8.9926319e+00   6.1347261e+00   0.0000000e+00
   5.9800000e+02   9.9228303e+00   9.2986162e+00   7.9533689e+00   8.9809392e+00   6.1339013e+00   0.0000000e+00
   5.9900000e+02   9.9252621e+00   9.2882206e+00   7.9469409e+00   8.9693718e+00   6.1330811e+00   0.0000000e+00
   6.0000000e+02   9.9274242e+00   9.2780598e+00   7.9403184e+00   8.9579313e+00   6.1322654e+00   0.0000000e+00
   6.0100000e+02   9.9293245e+00   9.2681424e+00   7.9335025e+00   8.9466195e+00   6.1314543e+00   0.0000000e+00
   6.0200000e+02   9.9309711e+00   9.2584769e+00   7.9264945e+00   8.9354380e+00   6.1306476e+00   0.0000000e+00
   6.0300000e+02   9.9323724e+00   9.2490713e+00   7.9192953e+00   8.9243886e+00   6.1298454e+00   0.0000000e+00
   6.0400000e+02   9.9335373e+00   9.2399333e+00   7.9119064e+00   8.9134728e+00   6.1290476e+00   0.0000000e+00
   6.0500000e+02   9.9344745e+00   9.2310704e+00   7.9043288e+00   8.9026924e+00   6.1282542e+00   0.0000000e+00
   6.0600000e+02   9.9351935e+00   9.2224897e+00   7.8965638e+00   8.8920489e+00   6.1274651e+00   0.0000000e+00
   6.0700000e+02   9.9357035e+00   9.2141980e+00   7.8886126e+00   8.8815442e+00   6.1266804e+00   0.0000000e+00
   6.0800000e+02   9.9360143e+00   9.2062019e+00   7.8804765e+00   8.8711797e+00   6.1258999e+00   0.0000000e+00
   6.0900000e+02   9.9361357e+00   9.1985073e+00   7.8721567e+00   8.8609572e+00   6.1251237e+00   0.0000000e+00
   6.1000000e+02   9.9360778e+00   9.1911201e+00   7.8636545e+00   8.8508782e+00   6.1243517e+00   0.0000000e+00
   6.1100000e+02   9.9358508e+00   9.1840458e+00   7.8549711e+00   8.8409444e+00   6.1235839e+00   0.0000000e+00
   6.1200000e+02   9.9354652e+00   9.1772894e+00   7.8461079e+00   8.8311574e+00   6.1228203e+00   0.0000000e+00
   6.1300000e+02   9.9349317e+00   9.1708557e+00   7.8370662e+00   8.8215188e+00   6.1220608e+00   0.0000000e+00
   6.1400000e+02   9.9342610e+00   9.1647492e+00   7.8278473e+00   8.8120302e+00   6.1213054e+00   0.0000000e+00
   6.1500000e+02   9.9334641e+00   9.1589739e+00   7.8184525e+00   8.8026932e+00   6.1205541e+00   0.0000000e+00
   6.1600000e+02   9.9325521e+00   9.1535334e+00   7.8088832e+00   8.7935093e+00   6.1198068e+00   0.0000000e+00
   6.1700000e+02   9.9315363e+00   9.1484311e+00   7.7991408e+00   8.7844802e+00   6.1190635e+00   0.0000000e+00
   6.1800000e+02   9.9304279e+00   9.1436699e+00   7.7892265e+00   8.7756075e+00   6.1183242e+00   0.0000000e+00
   6.1900000e+02   9.9292386e+00   9.1392524e+00   7.7791419e+00   8.7668926e+00   6.1175889e+00   0.0000000e+00
   6.2000000e+02   9.9279799e+00   9.1351808e+00   7.7688883e+00   8.7583372e+00   6.1168574e+00   0.0000000e+00
   6.2100000e+02   9.9266637e+00   9.1314569e+00   7.7584670e+00   8.7499427e+00   6.1161299e+00   0.0000000e+00
   6.2200000e+02   9.9253017e+00   9.1280821e+00   7.7478797e+00   8.7417108e+00   6.1154062e+00   0.0000000e+00
   6.2300000e+02   9.9239059e+00   9.1250574e+00   7.7371276e+00   8.7336429e+00   6.1146864e+00   0.0000000e+00
   6.2400000e+02   9.9224883e+00   9.1223834e+00   7.7262123e+00   8.7257407e+00   6.1139704e+00   0.0000000e+00
   6.2500000e+02   9.9210609e+00   9.1200602e+00   7.7151351e+00   8.7180055e+00   6.1132582e+00   0.0000000e+00
   6.2600000e+02   9.9196360e+00   9.1180876e+00   7.7038977e+00   8.7104390e+00   6.1125497e+00   0.0000000e+00
   6.2700000e+02   9.9182258e+00   9.1164650e+00   7.6925015e+00   8.7030427e+00   6.1118450e+00   0.0000000e+00
   6.2800000e+02   9.9168424e+00   9.1151912e+00   7.6809479e+00   8.6958179e+00   6.1111439e+00   0.0000000e+00
   6.2900000e+02   9.9154982e+00   9.1142647e+00   7.6692386e+00   8.6887663e+00   6.1104465e+00   0.0000000e+00
   6.3000000e+02   9.9142055e+00   9.1136834e+00   7.6573750e+00   8.6818893e+00   6.1097528e+00   0.0000000e+00
   6.3100000e+02   9.9129764e+00   9.1134449e+00   7.6453588e+00   8.6751884e+00   6.1090627e+00   0.0000000e+00
   6.3200000e+02   9.9118233e+00   9.1135462e+00   7.6331915e+00   8.6686651e+00   6.1083762e+00   0.0000000e+00
   6.3300000e+02   9.9107584e+00   9.1139838e+00   7.6208746e+00   8.6623208e+00   6.1076933e+00   0.0000000e+00
   6.3400000e+02   9.9097939e+00   9.1147539e+00   7.6084098e+00   8.6561569e+00   6.1070139e+00   0.0000000e+00
   6.3500000e+02   9.9089419e+00   9.1158520e+00   7.5957986e+00   8.6501750e+00   6.1063381e+00   0.0000000e+00
   6.3600000e+02   9.9082143e+00   9.1172732e+00   7.5830428e+00   8.6443765e+00   6.1056657e+00   0.0000000e+00
   6.3700000e+02   9.9076232e+00   9.1190121e+00   7.5701439e+00   8.6387628e+00   6.1049968e+00   0.0000000e+00
   6.3800000e+02   9.9071801e+00   9.1210627e+00   7.5571037e+00   8.6333353e+00   6.1043314e+00   0.0000000e+00
   6.3900000e+02   9.9068969e+00   9.1234187e+00   7.5439237e+00   8.6280955e+00   6.1036694e+00   0.0000000e+00
   6.4000000e+02   9.9067848e+00   9.1260729e+00   7.5306057e+00   8.6230447e+00   6.1030108e+00   0.0000000e+00
   6.4100000e+02   9.9068551e+00   9.1290179e+00   7.5171514e+00   8.6181844e+00   6.1023556e+00   0.0000000e+00
   6.4200000e+02   9.9071187e+00   9.1322457e+00   7.5035625e+00   8.6135159e+00   6.1017037e+00   0.0000000e+00
   6.4300000e+02   9.9075865e+00   9.1357476e+00   7.4898407e+00   8.6090407e+00   6.1010551e+00   0.0000000e+00
   6.4400000e+02   9.9082687e+00   9.1395147e+00   7.4759878e+00   8.6047602e+00   6.1004099e+00   0.0000000e+00
   6.4500000e+02   9.9091755e+00   9.1435373e+00   7.4620057e+00   8.6006756e+00   6.0997679e+00   0.0000000e+00
   6.4600000e+02   9.9103165e+00   9.1478052e+00   7.4478959e+00   8.5967884e+00   6.0991292e+00   0.0000000e+00
   6.4700000e+02   9.9117012e+00   9.1523080e+00   7.4336605e+00   8.5930998e+00   6.0984938e+00   0.0000000e+00
   6.4800000e+02   9.9133384e+00   9.1570343e+00   7.4193011e+00   8.5896114e+00   6.0978615e+00   0.0000000e+00
   6.4900000e+02   9.9152366e+00   9.1619727e+00   7.4048197e+00   8.5863243e+00   6.0972325e+00   0.0000000e+00
   6.5000000e+02   9.9174036e+00   9.1671110e+00   7.3902181e+00   8.5832399e+00   6.0966066e+00   0.0000000e+00
   6.5100000e+02   9.9198470e+00   9.1724368e+00   7.3754981e+00   8.5803596e+00   6.0959839e+00   0.0000000e+00
   6.5200000e+02   9.9225736e+00   9.1779370e+00   7.3606617e+00   8.5776846e+00   6.0953643e+00   0.0000000e+00
   6.5300000e+02   9.9255896e+00   9.1835983e+00   7.3457108e+00   8.5752162e+00   6.0947478e+00   0.0000000e+00
   6.5400000e+02   9.9289007e+00   9.1894070e+00   7.3306473e+00   8.5729557e+00   6.0941344e+00   0.0000000e+00
   6.5500000e+02   9.9325119e+00   9.1953490e+00   7.3154732e+00   8.5709045e+00   6.0935240e+00   0.0000000e+00
   6.5600000e+02   9.9364274e+00   9.2014099e+00   7.3001904e+00   8.5690637e+00   6.0929167e+00   0.0000000e+00
   6.5700000e+02   9.9406508e+00   9.2075750e+00   7.2848010e+00   8.5674346e+00   6.0923125e+00   0.0000000e+00
   6.5800000e+02   9.9451848e+00   9.2138293e+00   7.2693069e+00   8.5660185e+00   6.0917112e+00   0.0000000e+00
   6.5900000e+02   9.9500316e+00   9.2201579e+00   7.2537102e+00   8.5648165e+00   6.0911129e+00   0.0000000e+00
   6.6000000e+02   9.9551923e+00   9.2265453e+00   7.2380129e+00   8.5638300e+00   6.0905176e+00   0.0000000e+00
   6.6100000e+02   9.9606674e+00   9.2329764e+00   7.2222170e+00   8.5630601e+00   6.0899252e+00   0.0000000e+00
   6.6200000e+02   9.9664565e+00   9.2394355e+00   7.2063248e+00   8.5625080e+00   6.0893358e+00   0.0000000e+00
   6.6300000e+02   9.9725583e+00   9.2459074e+00   7.1903382e+00   8.5621749e+00   6.0887492e+00   0.0000000e+00
   6.6400000e+02   9.9789707e+00   9.2523766e+00   7.1742595e+00   8.5620620e+00   6.0881656e+00   0.0000000e+00
   6.6500000e+02   9.9856907e+00   9.2588280e+00   7.1580908e+00   8.5621704e+00   6.0875848e+00   0.0000000e+00
   6.6600000e+02   9.9927146e+00   9.2652464e+00   7.1418342e+00   8.5625013e+00   6.0870068e+00   0.0000000e+00
   6.6700000e+02   1.0000038e+01   9.2716171e+00   7.1254919e+00   8.5630558e+00   6.0864317e+00   0.0000000e+00
   6.6800000e+02   1.0007654e+01   9.2779254e+00   7.1090662e+00   8.5638350e+00   6.0858594e+00   0.0000000e+00
   6.6900000e+02   1.0015558e+01   9.2841571e+00   7.0925593e+00   8.5648400e+00   6.0852898e+00   0.0000000e+00
   6.7000000e+02   1.0023742e+01   9.2902984e+00   7.0759735e+00   8.5660719e+00   6.0847231e+00   0.0000000e+00
   6.7100000e+02   1.0032198e+01   9.2963361e+00   7.0593110e+00   8.5675318e+00   6.0841591e+00   0.0000000e+00
   6.7200000e+02   1.0040918e+01   9.3022572e+00   7.0425741e+00   8.5692208e+00   6.0835978e+00   0.0000000e+00
   6.7300000e+02   1.0049892e+01   9.3080495e+00   7.0257653e+00   8.5711398e+00   6.0830393e+00   0.0000000e+00
   6.7400000e+02   1.0059110e+01   9.3137014e+00   7.0088867e+00   8.5732899e+00   6.0824834e+00   0.0000000e+00
   6.7500000e+02   1.0068561e+01   9.3192019e+00   6.9919409e+00   8.5756721e+00   6.0819302e+00   0.0000000e+00
   6.7600000e+02   1.0078234e+01   9.3245409e+00   6.9749302e+00   8.5782873e+00   6.0813797e+00   0.0000000e+00
   6.7700000e+02   1.0088118e+01   9.3297087e+00   6.9578569e+00   8.5811366e+00   6.0808319e+00   0.0000000e+00
   6.7800000e+02   1.0098199e+01   9.3346968e+00   6.9407237e+00   8.5842209e+00   6.0802866e+00   0.0000000e+00
   6.7900000e+02   1.0108464e+01   9.3394972e+00   6.9235328e+00   8.5875411e+00   6.0797440e+00   0.0000000e+00
   6.8000000e+02   1.0118902e+01   9.3441029e+00   6.9062869e+00   8.5910981e+00   6.0792040e+00   0.0000000e+00
   6.8100000e+02   1.0129498e+01   9.3485079e+00   6.8889884e+00   8.5948928e+00   6.0786666e+00   0.0000000e+00
   6.8200000e+02   1.0140239e+01   9.3527069e+00   6.8716399e+00   8.5989261e+00   6.0781317e+00   0.0000000e+00
   6.8300000e+02   1.0151111e+01   9.3566954e+00   6.8542439e+00   8.6031988e+00   6.0775993e+00   0.0000000e+00
   6.8400000e+02   1.0162100e+01   9.3604702e+00   6.8368031e+00   8.6077117e+00   6.0770695e+00   0.0000000e+00
   6.8500000e+02   1.0173192e+01   9.3640287e+00   6.8193199e+00   8.6124657e+00   6.0765422e+00   0.0000000e+00
   6.8600000e+02   1.0184372e+01   9.3673693e+00   6.8017971e+00   8.6174614e+00   6.0760174e+00   0.0000000e+00
   6.8700000e+02   1.0195628e+01   9.3704912e+00   6.7842374e+00   8.6226997e+00   6.0754951e+00   0.0000000e+00
   6.8800000e+02   1.0206945e+01   9.3733945e+00   6.7666433e+00   8.6281813e+00   6.0749753e+00   0.0000000e+00
   6.8900000e+02   1.0218310e+01   9.3760804e+00   6.7490177e+00   8.6339068e+00   6.0744579e+00   0.0000000e+00
   6.9000000e+02   1.0229710e+01   9.3785505e+00   6.7313631e+00   8.6398770e+00   6.0739429e+00   0.0000000e+00
   6.9100000e+02   1.0241132e+01   9.3808075e+00   6.7136825e+00   8.6460924e+00   6.0734303e+00   0.0000000e+00
   6.9200000e+02   1.0252562e+01   9.3828548e+00   6.6959786e+00   8.6525537e+00   6.0729202e+00   0.0000000e+00
   6.9300000e+02   1.0263990e+01   9.3846965e+00   6.6782541e+00   8.6592615e+00   6.0724124e+00   0.0000000e+00
   6.9400000e+02   1.0275403e+01   9.3863373e+00   6.6605119e+00   8.6662163e+00   6.0719070e+00   0.0000000e+00
   6.9500000e+02   1.0286791e+01   9.3877826e+00   6.6427549e+00   8.6734187e+00   6.0714040e+00   0.0000000e+00
   6.9600000e+02   1.0298143e+01   9.3890385e+00   6.6249859e+00   8.6808691e+00   6.0709033e+00   0.0000000e+00
   6.9700000e+02   1.0309448e+01   9.3901114e+00   6.6072079e+00   8.6885680e+00   6.0704049e+00   0.0000000e+00
   6.9800000e+02   1.0320698e+01   9.3910083e+00   6.5894237e+00   8.6965158e+00   6.0699088e+00   0.0000000e+00
   6.9900000e+02   1.0331883e+01   9.3917368e+00   6.5716362e+00   8.7047130e+00   6.0694151e+00   0.0000000e+00
   7.0000000e+02   1.0342996e+01   9.3923045e+00   6.5538486e+00   8.7131598e+00   6.0689236e+00   0.0000000e+00
   7.0100000e+02   1.0354029e+01   9.3927197e+00   6.5360637e+00   8.7218566e+00   6.0684344e+00   0.0000000e+00
   7.0200000e+02   1.0364975e+01   9.3929908e+00   6.5182846e+00   8.7308037e+00   6.0679475e+00   0.0000000e+00
   7.0300000e+02   1.0375828e+01   9.3931265e+00   6.5005142e+00   8.7400013e+00   6.0674627e+00   0.0000000e+00
   7.0400000e+02   1.0386582e+01   9.3931356e+00   6.4827558e+00   8.7494497e+00   6.0669803e+00   0.0000000e+00
   7.0500000e+02   1.0397233e+01   9.3930270e+00   6.4650122e+00   8.7591490e+00   6.0665000e+00   0.0000000e+00
   7.0600000e+02   1.0407777e+01   9.3928098e+00   6.4472867e+00   8.7690993e+00   6.0660219e+00   0.0000000e+00
   7.0700000e+02   1.0418209e+01   9.3924932e+00   6.4295824e+00   8.7793008e+00   6.0655460e+00   0.0000000e+00
   7.0800000e+02   1.0428528e+01   9.3920861e+00   6.4119024e+00   8.7897534e+00   6.0650723e+00   0.0000000e+00
   7.0900000e+02   1.0438730e+01   9.3915977e+00   6.3942499e+00   8.8004572e+00   6.0646007e+00   0.0000000e+00
   7.1000000e+02   1.0448814e+01   9.3910369e+00   6.3766280e+00   8.8114122e+00   6.0641313e+00   0.0000000e+00
   7.1100000e+02   1.0458779e+01   9.3904125e+00   6.3590399e+00   8.8226182e+00   6.0636641e+00   0.0000000e+00
   7.1200000e+02   1.0468623e+01   9.3897333e+00   6.3414890e+00   8.8340752e+00   6.0631989e+00   0.0000000e+00
   7.1300000e+02   1.0478348e+01   9.3890078e+00   6.3239783e+00   8.8457829e+00   6.0627358e+00   0.0000000e+00
   7.1400000e+02   1.0487953e+01   9.3882442e+00   6.3065112e+00   8.8577411e+00   6.0622749e+00   0.0000000e+00
   7.1500000e+02   1.0497439e+01   9.3874507e+00   6.2890909e+00   8.8699496e+00   6.0618160e+00   0.0000000e+00
   7.1600000e+02   1.0506807e+01   9.3866351e+00   6.2717208e+00   8.8824080e+00   6.0613592e+00   0.0000000e+00
   7.1700000e+02   1.0516060e+01   9.3858050e+00   6.2544041e+00   8.8951159e+00   6.0609044e+00   0.0000000e+00
   7.1800000e+02   1.0525199e+01   9.3849676e+00   6.2371441e+00   8.9080730e+00   6.0604517e+00   0.0000000e+00
   7.1900000e+02   1.0534226e+01   9.3841300e+00   6.2199442e+00   8.9212788e+00   6.0600010e+00   0.0000000e+00
   7.2000000e+02   1.0543145e+01   9.3832988e+00   6.2028076e+00   8.9347326e+00   6.0595524e+00   0.0000000e+00
   7.2100000e+02   1.0551958e+01   9.3824804e+00   6.1857379e+00   8.9484340e+00   6.0591057e+00   0.0000000e+00
   7.2200000e+02   1.0560669e+01   9.3816808e+00   6.1687383e+00   8.9623823e+00   6.0586610e+00   0.0000000e+00
   7.2300000e+02   1.0569281e+01   9.3809058e+00   6.1518121e+00   8.9765768e+00   6.0582183e+00   0.0000000e+00
   7.2400000e+02   1.0577798e+01   9.3801606e+00   6.1349629e+00   8.9910167e+00   6.0577776e+00   0.0000000e+00
   7.2500000e+02   1.0586225e+01   9.3794503e+00   6.1181939e+00   9.0057012e+00   6.0573389e+00   0.0000000e+00
   7.2600000e+02   1.0594564e+01   9.3787797e+00   6.1015086e+00   9.0206295e+00   6.0569020e+00   0.0000000e+00
   7.2700000e+02   1.0602820e+01   9.3781531e+00   6.0849104e+00   9.0358006e+00   6.0564672e+00   0.0000000e+00
   7.2800000e+02   1.0610999e+01   9.3775745e+00   6.0684027e+00   9.0512136e+00   6.0560342e+00   0.0000000e+00
   7.2900000e+02   1.0619104e+01   9.3770476e+00   6.0519888e+00   9.0668673e+00   6.0556032e+00   0.0000000e+00
   7.3000000e+02   1.0627139e+01   9.3765759e+00   6.0356723e+00   9.0827607e+00   6.0551740e+00   0.0000000e+00
   7.3100000e+02   1.0635110e+01   9.3761624e+00   6.0194564e+00   9.0988925e+00   6.0547467e+00   0.0000000e+00
   7.3200000e+02   1.0643022e+01   9.3758099e+00   6.0033447e+00   9.1152616e+00   6.0543214e+00   0.0000000e+00
   7.3300000e+02   1.0650878e+01   9.3755208e+00   5.9873405e+00   9.1318666e+00   6.0538978e+00   0.0000000e+00
   7.3400000e+02   1.0658684e+01   9.3752975e+00   5.9714472e+00   9.1487061e+00   6.0534762e+00   0.0000000e+00
   7.3500000e+02   1.0666444e+01   9.3751416e+00   5.9556683e+00   9.1657788e+00   6.0530564e+00   0.0000000e+00
   7.3600000e+02   1.0674163e+01   9.3750550e+00   5.9400070e+00   9.1830830e+00   6.0526384e+00   0.0000000e+00
   7.3700000e+02   1.0681846e+01   9.3750389e+00   5.9244669e+00   9.2006173e+00   6.0522222e+00   0.0000000e+00
   7.3800000e+02   1.0689497e+01   9.3750945e+00   5.9090512e+00   9.2183800e+00   6.0518078e+00   0.0000000e+00
   7.3900000e+02   1.0697121e+01   9.3752227e+00   5.8937634e+00   9.2363693e+00   6.0513953e+00   0.0000000e+00
   7.4000000e+02   1.0704723e+01   9.3754240e+00   5.8786068e+00   9.2545836e+00   6.0509845e+00   0.0000000e+00
   7.4100000e+02   1.0712306e+01   9.3756990e+00   5.8635846e+00   9.2730209e+00   6.0505755e+00   0.0000000e+00
   7.4200000e+02   1.0719876e+01   9.3760478e+00   5.8487003e+00   9.2916793e+00   6.0501683e+00   0.0000000e+00
   7.4300000e+02   1.0727436e+01   9.3764704e+00   5.8339570e+00   9.3105568e+00   6.0497629e+00   0.0000000e+00
   7.4400000e+02   1.0734990e+01   9.3769667e+00   5.8193582e+00   9.3296515e+00   6.0493592e+00   0.0000000e+00
   7.4500000e+02   1.0742544e+01   9.3775362e+00   5.8049070e+00   9.3489611e+00   6.0489572e+00   0.0000000e+00
   7.4600000e+02   1.0750101e+01   9.3781785e+00   5.7906066e+00   9.3684834e+00   6.0485570e+00   0.0000000e+00
   7.4700000e+02   1.0757664e+01   9.3788929e+00   5.7764603e+00   9.3882162e+00   6.0481584e+00   0.0000000e+00
   7.4800000e+02   1.0765237e+01   9.3796785e+00   5.7624712e+00   9.4081572e+00   6.0477616e+00   0.0000000e+00
   7.4900000e+02   1.0772825e+01   9.3805342e+00   5.7486424e+00   9.4283038e+00   6.0473665e+00   0.0000000e+00
   7.5000000e+02   1.0780431e+01   9.3814591e+00   5.7349771e+00   9.4486538e+00   6.0469731e+00   0.0000000e+00
   7.5100000e+02   1.0788057e+01   9.3824518e+00   5.7214783e+00   9.4692043e+00   6.0465813e+00   0.0000000e+00
   7.5200000e+02   1.0795709e+01   9.3835109e+00   5.7081490e+00   9.4899530e+00   6.0461912e+00   0.0000000e+00
   7.5300000e+02   1.0803387e+01   9.3846350e+00   5.6949923e+00   9.5108970e+00   6.0458028e+00   0.0000000e+00
   7.5400000e+02   1.0811097e+01   9.3858226e+00   5.6820110e+00   9.5320336e+00   6.0454161e+00   0.0000000e+00
   7.5500000e+02   1.0818841e+01   9.3870719e+00   5.6692082e+00   9.5533600e+00   6.0450309e+00   0.0000000e+00
   7.5600000e+02   1.0826621e+01   9.3883811e+00   5.6565865e+00   9.5748733e+00   6.0446474e+00   0.0000000e+00
   7.5700000e+02   1.0834440e+01   9.3897485e+00   5.6441489e+00   9.5965704e+00   6.0442655e+00   0.0000000e+00
   7.5800000e+02   1.0842302e+01   9.3911722e+00   5.6318981e+00   9.6184484e+00   6.0438853e+00   0.0000000e+00
   7.5900000e+02   1.0850208e+01   9.3926501e+00   5.6198368e+00   9.6405041e+00   6.0435066e+00   0.0000000e+00
   7.6000000e+02   1.0858161e+01   9.3941802e+00   5.6079676e+00   9.6627344e+00   6.0431295e+00   0.0000000e+00
   7.6100000e+02   1.0866163e+01   9.3957605e+00   5.5962931e+00   9.6851360e+00   6.0427541e+00   0.0000000e+00
   7.6200000e+02   1.0874216e+01   9.3973888e+00   5.5848159e+00   9.7077057e+00   6.0423802e+00   0.0000000e+00
   7.6300000e+02   1.0882323e+01   9.3990629e+00   5.5735384e+00   9.7304400e+00   6.0420078e+00   0.0000000e+00
   7.6400000e+02   1.0890485e+01   9.4007806e+00   5.5624630e+00   9.7533356e+00   6.0416370e+00   0.0000000e+00
   7.6500000e+02   1.0898705e+01   9.4025397e+00   5.5515921e+00   9.7763889e+00   6.0412678e+00   0.0000000e+00
   7.6600000e+02   1.0906983e+01   9.4043379e+00   5.5409278e+00   9.7995964e+00   6.0409001e+00   0.0000000e+00
   7.6700000e+02   1.0915322e+01   9.4061728e+00   5.5304725e+00   9.8229545e+00   6.0405339e+00   0.0000000e+00
   7.6800000e+02   1.0923723e+01   9.4080422e+00   5.5202281e+00   9.8464596e+00   6.0401693e+00   0.0000000e+00
   7.6900000e+02   1.0932187e+01   9.4099438e+00   5.5101968e+00   9.8701079e+00   6.0398062e+00   0.0000000e+00
   7.7000000e+02   1.0940716e+01   9.4118751e+00   5.5003805e+00   9.8938957e+00   6.0394446e+00   0.0000000e+00
   7.7100000e+02   1.0949311e+01   9.4138338e+00   5.4907811e+00   9.9178192e+00   6.0390844e+00   0.0000000e+00
   7.7200000e+02   1.0957973e+01   9.4158175e+00   5.4814004e+00   9.9418744e+00   6.0387258e+00   0.0000000e+00
   7.7300000e+02   1.0966703e+01   9.4178240e+00   5.4722400e+00   9.9660576e+00   6.0383687e+00   0.0000000e+00
   7.7400000e+02   1.0975503e+01   9.4198507e+00   5.4633017e+00   9.9903647e+00   6.0380130e+00   0.0000000e+00
   7.7500000e+02   1.0984372e+01   9.4218954e+00   5.4545870e+00   1.0014792e+01   6.0376588e+00   0.0000000e+00
   7.7600000e+02   1.0993313e+01   9.4239557e+00   5.4460972e+00   1.0039335e+01   6.0373060e+00   0.0000000e+00
   7.7700000e+02   1.1002324e+01   9.4260292e+00   5.4378338e+00   1.0063989e+01   6.0369547e+00   0.0000000e+00
   7.7800000e+02   1.1011408e+01   9.4281136e+00   5.4297981e+00   1.0088752e+01   6.0366048e+00   0.0000000e+00
   7.7900000e+02   1.1020565e+01   9.4302066e+00   5.4219911e+00   1.0113618e+01   6.0362564e+00   0.0000000e+00
   7.8000000e+02   1.1029794e+01   9.4323058e+00   5.4144140e+00   1.0138584e+01   6.0359094e+00   0.0000000e+00
   7.8100000e+02   1.1039098e+01   9.4344089e+00   5.4070677e+00   1.0163644e+01   6.0355638e+00   0.0000000e+00
   7.8200000e+02   1.1048475e+01   9.4365137e+00   5.3999531e+00   1.0188796e+01   6.0352196e+00   0.0000000e+00
   7.8300000e+02   1.1057926e+01   9.4386179e+00   5.3930709e+00   1.0214035e+01   6.0348768e+00   0.0000000e+00
   7.8400000e+02   1.1067452e+01   9.4407192e+00   5.3864219e+00   1.0239356e+01   6.0345354e+00   0.0000000e+00
   7.8500000e+02   1.1077051e+01   9.4428155e+00   5.3800066e+00   1.0264755e+01   6.0341954e+00   0.0000000e+00
   7.8600000e+02   1.1086726e+01   9.4449045e+00   5.3738255e+00   1.0290229e+01   6.0338568e+00   0.0000000e+00
   7.8700000e+02   1.1096475e+01   9.4469840e+00   5.3678788e+00   1.0315772e+01   6.0335195e+00   0.0000000e+00
   7.8800000e+02   1.1106298e+01   9.4490519e+00   5.3621669e+00   1.0341381e+01   6.0331836e+00   0.0000000e+00
   7.8900000e+02   1.1116196e+01   9.4511061e+00   5.3566899e+00   1.0367051e+01   6.0328491e+00   0.0000000e+00
   7.9000000e+02   1.1126168e+01   9.4531444e+00   5.3514478e+00   1.0392778e+01   6.0325159e+00   0.0000000e+00
   7.9100000e+02   1.1136214e+01   9.4551649e+00   5.3464406e+00   1.0418557e+01   6.0321841e+00   0.0000000e+00
   7.9200000e+02   1.1146334e+01   9.4571654e+00   5.3416681e+00   1.0444385e+01   6.0318536e+00   0.0000000e+00
   7.9300000e+02   1.1156527e+01   9.4591440e+00   5.3371299e+00   1.0470257e+01   6.0315244e+00   0.0000000e+00
   7.9400000e+02   1.1166793e+01   9.4610987e+00   5.3328258e+00   1.0496169e+01   6.0311965e+00   0.0000000e+00
   7.9500000e+02   1.1177132e+01   9.4630275e+00   5.3287552e+00   1.0522116e+01   6.0308699e+00   0.0000000e+00
   7.9600000e+02   1.1187544e+01   9.4649284e+00   5.3249174e+00   1.0548096e+01   6.0305447e+00   0.0000000e+00
   7.9700000e+02   1.1198026e+01   9.4667997e+00   5.3213118e+00   1.0574102e+01   6.0302207e+00   0.0000000e+00
   7.9800000e+02   1.1208581e+01   9.4686395e+00   5.3179376e+00   1.0600132e+01   6.0298981e+00   0.0000000e+00
   7.9900000e+02   1.1219205e+01   9.4704458e+00   5.3147938e+00   1.0626181e+01   6.0295767e+00   0.0000000e+00
   8.0000000e+02   1.1229900e+01   9.4722171e+00   5.3118793e+00   1.0652245e+01   6.0292566e+00   0.0000000e+00
   8.0100000e+02   1.1240664e+01   9.4739513e+00   5.3091932e+00   1.0678321e+01   6.0289377e+00   0.0000000e+00
   8.0200000e+02   1.1251497e+01   9.4756470e+00   5.3067341e+00   1.0704404e+01   6.0286202e+00   0.0000000e+00
   8.0300000e+02   1.1262398e+01   9.4773023e+00   5.3045008e+00   1.0730490e+01   6.0283039e+00   0.0000000e+00
   8.0400000e+02   1.1273367e+01   9.4789155e+00   5.3024917e+00   1.0756575e+01   6.0279888e+00   0.0000000e+00
   8.0500000e+02   1.1284402e+01   9.4804852e+00   5.3007055e+00   1.0782657e+01   6.0276750e+00   0.0000000e+00
   8.0600000e+02   1.1295503e+01   9.4820096e+00   5.2991403e+00   1.0808730e+01   6.0273624e+00   0.0000000e+00
   8.0700000e+02   1.1306669e+01   9.4834872e+00   5.2977947e+00   1.0834792e+01   6.0270510e+00   0.0000000e+00
   8.0800000e+02   1.1317899e+01   9.4849165e+00   5.2966667e+00   1.0860839e+01   6.0267409e+00   0.0000000e+00
   8.0900000e+02   1.1329193e+01   9.4862960e+00   5.2957545e+00   1.0886868e+01   6.0264320e+00   0.0000000e+00
   8.1000000e+02   1.1340549e+01   9.4876242e+00   5.2950562e+00   1.0912874e+01   6.0261243e+00   0.0000000e+00
   8.1100000e+02   1.1351966e+01   9.4888996e+00   5.2945697e+00   1.0938855e+01   6.0258178e+00   0.0000000e+00
   8.1200000e+02   1.1363445e+01   9.4901210e+00   5.2942929e+00   1.0964807e+01   6.0255125e+00   0.0000000e+00
   8.1300000e+02   1.1374983e+01   9.4912869e+00   5.2942236e+00   1.0990728e+01   6.0252084e+00   0.0000000e+00
   8.1400000e+02   1.1386581e+01   9.4923960e+00   5.2943595e+00   1.1016614e+01   6.0249054e+00   0.0000000e+00
   8.1500000e+02   1.1398236e+01   9.4934470e+00   5.2946984e+00   1.1042462e+01   6.0246037e+00   0.0000000e+00
   8.1600000e+02   1.1409949e+01   9.4944386e+00   5.2952379e+00   1.1068269e+01   6.0243031e+00   0.0000000e+00
   8.1700000e+02   1.1421719e+01   9.4953696e+00   5.2959755e+00   1.1094033e+01   6.0240037e+00   0.0000000e+00
   8.1800000e+02   1.1433544e+01   9.4962382e+00   5.2969087e+00   1.1119751e+01   6.0237055e+00   0.0000000e+00
   8.1900000e+02   1.1445425e+01   9.4970422e+00   5.2980351e+00   1.1145421e+01   6.0234084e+00   0.0000000e+00
   8.2000000e+02   1.1457359e+01   9.4977802e+00   5.2993520e+00   1.1171039e+01   6.0231124e+00   0.0000000e+00
   8.2100000e+02   1.1469344e+01   9.4984514e+00   5.3008569e+00   1.1196604e+01   6.0228176e+00   0.0000000e+00
   8.2200000e+02   1.1481380e+01   9.4990545e+00   5.3025470e+00   1.1222113e+01   6.0225240e+00   0.0000000e+00
   8.2300000e+02   1.1493465e+01   9.4995885e+00   5.3044198e+00   1.1247564e+01   6.0222314e+00   0.0000000e+00
   8.2400000e+02   1.1505598e+01   9.5000525e+00   5.3064726e+00   1.1272955e+01   6.0219400e+00   0.0000000e+00
   8.2500000e+02   1.1517778e+01   9.5004454e+00   5.3087027e+00   1.1298285e+01   6.0216497e+00   0.0000000e+00
   8.2600000e+02   1.1530003e+01   9.5007663e+00   5.3111073e+00   1.1323551e+01   6.0213606e+00   0.0000000e+00
   8.2700000e+02   1.1542273e+01   9.5010143e+00   5.3136839e+00   1.1348752e+01   6.0210725e+00   0.0000000e+00
   8.2800000e+02   1.1554585e+01   9.5011885e+00   5.3164298e+00   1.1373886e+01   6.0207855e+00   0.0000000e+00
   8.2900000e+02   1.1566940e+01   9.5012880e+00   5.3193426e+00   1.1398951e+01   6.0204996e+00   0.0000000e+00
   8.3000000e+02   1.1579335e+01   9.5013119e+00   5.3224199e+00   1.1423947e+01   6.0202149e+00   0.0000000e+00
   8.3100000e+02   1.1591769e+01   9.5012596e+00   5.3256603e+00   1.1448872e+01   6.0199312e+00   0.0000000e+00
   8.3200000e+02   1.1604242e+01   9.5011301e+00   5.3290597e+00   1.1473721e+01   6.0196485e+00   0.0000000e+00
   8.3300000e+02   1.1616751e+01   9.5009227e+00   5.3326146e+00   1.1498495e+01   6.0193670e+00   0.0000000e+00
   8.3400000e+02   1.1629296e+01   9.5006367e+00   5.3363218e+00   1.1523192e+01   6.0190865e+00   0.0000000e+00
   8.3500000e+02   1.1641876e+01   9.5002714e+00   5.3401783e+00   1.1547812e+01   6.0188071e+00   0.0000000e+00
   8.3600000e+02   1.1654489e+01   9.4998262e+00   5.3441812e+00   1.1572355e+01   6.0185288e+00   0.0000000e+00
   8.3700000e+02   1.1667134e+01   9.4993002e+00   5.3483276e+00   1.1596819e+01   6.0182515e+00   0.0000000e+00
   8.3800000e+02   1.1679810e+01   9.4986930e+00   5.3526147e+00   1.1621204e+01   6.0179752e+00   0.0000000e+00
   8.3900000e+02   1.1692516e+01   9.4980038e+00   5.3570398e+00   1.1645510e+01   6.0177000e+00   0.0000000e+00
   8.4000000e+02   1.1705250e+01   9.4972322e+00   5.3616003e+00   1.1669736e+01   6.0174258e+00   0.0000000e+00
   8.4100000e+02   1.1718012e+01   9.4963775e+00   5.3662936e+00   1.1693883e+01   6.0171526e+00   0.0000000e+00
   8.4200000e+02   1.1730799e+01   9.4954392e+00   5.3711173e+00   1.1717951e+01   6.0168805e+00   0.0000000e+00
   8.4300000e+02   1.1743611e+01   9.4944168e+00   5.3760688e+00   1.1741939e+01   6.0166094e+00   0.0000000e+00
   8.4400000e+02   1.1756447e+01   9.4933098e+00   5.3811458e+00   1.1765848e+01   6.0163393e+00   0.0000000e+00
   8.4500000e+02   1.1769306e+01   9.4921176e+00   5.3863462e+00   1.1789678e+01   6.0160702e+00   0.0000000e+00
   8.4600000e+02   1.1782185e+01   9.4908400e+00   5.3916678e+00   1.1813429e+01   6.0158022e+00   0.0000000e+00
   8.4700000e+02   1.1795085e+01   9.4894763e+00   5.3971083e+00   1.1837101e+01   6.0155351e+00   0.0000000e+00
   8.4800000e+02   1.1808004e+01   9.4880262e+00   5.4026660e+00   1.1860696e+01   6.0152690e+00   0.0000000e+00
   8.4900000e+02   1.1820940e+01   9.4864893e+00   5.4083390e+00   1.1884213e+01   6.0150039e+00   0.0000000e+00
   8.5000000e+02   1.1833893e+01   9.4848652e+00   5.4141253e+00   1.1907653e+01   6.0147398e+00   0.0000000e+00
   8.5100000e+02   1.1846862e+01   9.4831535e+00   5.4200235e+00   1.1931018e+01   6.0144767e+00   0.0000000e+00
   8.5200000e+02   1.1859844e+01   9.4813539e+00   5.4260319e+00   1.1954306e+01   6.0142145e+00   0.0000000e+00
   8.5300000e+02   1.1872840e+01   9.4794660e+00   5.4321490e+00   1.1977520e+01   6.0139533e+00   0.0000000e+00
   8.5400000e+02   1.1885848e+01   9.4774896e+00   5.4383736e+00   1.2000660e+01   6.0136931e+00   0.0000000e+00
   8.5500000e+02   1.1898867e+01   9.4754243e+00   5.4447044e+00   1.2023726e+01   6.0134339e+00   0.0000000e+00
   8.5600000e+02   1.1911895e+01   9.4732698e+00   5.4511403e+00   1.2046720e+01   6.0131756e+00   0.0000000e+00
   8.5700000e+02   1.1924933e+01   9.4710259e+00   5.4576803e+00   1.2069642e+01   6.0129182e+00   0.0000000e+00
   8.5800000e+02   1.1937977e+01   9.4686923e+00   5.4643236e+00   1.2092494e+01   6.0126618e+00   0.0000000e+00
   8.5900000e+02   1.1951029e+01   9.4662688e+00   5.4710694e+00   1.2115275e+01   6.0124063e+00   0.0000000e+00
   8.6000000e+02   1.1964085e+01   9.4637550e+00   5.4779171e+00   1.2137987e+01   6.0121518e+00   0.0000000e+00
   8.6100000e+02   1.1977146e+01   9.4611509e+00   5.4848662e+00   1.2160631e+01   6.0118982e+00   0.0000000e+00
   8.6200000e+02   1.1990210e+01   9.4584561e+00   5.4919163e+00   1.2183207e+01   6.0116456e+00   0.0000000e+00
   8.6300000e+02   1.2003276e+01   9.4556705e+00   5.4990672e+00   1.2205716e+01   6.0113938e+00   0.0000000e+00
   8.6400000e+02   1.2016343e+01   9.4527939e+00   5.5063187e+00   1.2228160e+01   6.0111430e+00   0.0000000e+00
   8.6500000e+02   1.2029410e+01   9.4498261e+00   5.5136707e+00   1.2250537e+01   6.0108931e+00   0.0000000e+00
   8.6600000e+02   1.2042476e+01   9.4467670e+00   5.5211235e+00   1.2272850e+01   6.0106441e+00   0.0000000e+00
   8.6700000e+02   1.2055541e+01   9.4436163e+00   5.5286771e+00   1.2295099e+01   6.0103960e+00   0.0000000e+00
   8.6800000e+02   1.2068602e+01   9.4403739e+00   5.5363319e+00   1.2317284e+01   6.0101488e+00   0.0000000e+00
   8.6900000e+02   1.2081658e+01   9.4370396e+00   5.5440884e+00   1.2339406e+01   6.0099025e+00   0.0000000e+00
   8.7000000e+02   1.2094710e+01   9.4336134e+00   5.5519470e+00   1.2361465e+01   6.0096571e+00   0.0000000e+00
   8.7100000e+02   1.2107756e+01   9.4300950e+00   5.5599084e+00   1.2383461e+01   6.0094126e+00   0.0000000e+00
   8.7200000e+02   1.2120794e+01   9.4264844e+00   5.5679733e+00   1.2405395e+01   6.0091689e+00   0.0000000e+00
   8.7300000e+02   1.2133825e+01   9.4227813e+00   5.5761425e+00   1.2427266e+01   6.0089262e+00   0.0000000e+00
   8.7400000e+02   1.2146846e+01   9.4189858e+00   5.5844169e+00   1.2449074e+01   6.0086843e+00   0.0000000e+00
   8.7500000e+02   1.2159858e+01   9.4150976e+00   5.5927976e+00   1.2470820e+01   6.0084433e+00   0.0000000e+00
   8.7600000e+02   1.2172858e+01   9.4111166e+00   5.6012854e+00   1.2492503e+01   6.0082031e+00   0.0000000e+00
   8.7700000e+02   1.2185846e+01   9.4070427e+00   5.6098816e+00   1.2514123e+01   6.0079638e+00   0.0000000e+00
   8.7800000e+02   1.2198822e+01   9.4028758e+00   5.6185874e+00   1.2535678e+01   6.0077254e+00   0.0000000e+00
   8.7900000e+02   1.2211784e+01   9.3986158e+00   5.6274039e+00   1.2557169e+01   6.0074878e+00   0.0000000e+00
   8.8000000e+02   1.2224730e+01   9.3942626e+00   5.6363323e+00   1.2578594e+01   6.0072511e+00   0.0000000e+00
   8.8100000e+02   1.2237661e+01   9.3898160e+00   5.6453741e+00   1.2599953e+01   6.0070152e+00   0.0000000e+00
   8.8200000e+02   1.2250576e+01   9.3852759e+00   5.6545305e+00   1.2621244e+01   6.0067802e+00   0.0000000e+00
   8.8300000e+02   1.2263473e+01   9.3806423e+00   5.6638028e+00   1.2642466e+01   6.0065460e+00   0.0000000e+00
   8.8400000e+02   1.2276351e+01   9.3759149e+00   5.6731924e+00   1.2663618e+01   6.0063126e+00   0.0000000e+00
   8.8500000e+02   1.2289210e+01   9.3710937e+00   5.6827007e+00   1.2684697e+01   6.0060801e+00   0.0000000e+00
   8.8600000e+02   1.2302049e+01   9.3661784e+00   5.6923288e+00   1.2705703e+01   6.0058484e+00   0.0000000e+00
   8.8700000e+02   1.2314866e+01   9.3611691e+00   5.7020781e+00   1.2726633e+01   6.0056175e+00   0.0000000e+00
   8.8800000e+02   1.2327662e+01   9.3560656e+00   5.7119499e+00   1.2747484e+01   6.0053874e+00   0.0000000e+00
   8.8900000e+02   1.2340434e+01   9.3508676e+00   5.7219453e+00   1.2768256e+01   6.0051581e+00   0.0000000e+00
   8.9000000e+02   1.2353183e+01   9.3455751e+00   5.7320655e+00   1.2788944e+01   6.0049297e+00   0.0000000e+00
   8.9100000e+02   1.2365906e+01   9.3401879e+00   5.7423116e+00   1.2809547e+01   6.0047020e+00   0.0000000e+00
   8.9200000e+02   1.2378604e+01   9.3347058e+00   5.7526845e+00   1.2830061e+01   6.0044752e+00   0.0000000e+00
   8.9300000e+02   1.2391276e+01   9.3291287e+00   5.7631850e+00   1.2850484e+01   6.0042491e+00   0.0000000e+00
   8.9400000e+02   1.2403919e+01   9.3234564e+00   5.7738140e+00   1.2870812e+01   6.0040239e+00   0.0000000e+00
   8.9500000e+02   1.2416535e+01   9.3176887e+00   5.7845722e+00   1.2891043e+01   6.0037994e+00   0.0000000e+00
   8.9600000e+02   1.2429121e+01   9.3118253e+00   5.7954599e+00   1.2911172e+01   6.0035758e+00   0.0000000e+00
   8.9700000e+02   1.2441677e+01   9.3058661e+00   5.8064777e+00   1.2931196e+01   6.0033529e+00   0.0000000e+00
   8.9800000e+02   1.2454202e+01   9.2998109e+00   5.8176257e+00   1.2951111e+01   6.0031307e+00   0.0000000e+00
   8.9900000e+02   1.2466695e+01   9.2936594e+00   5.8289039e+00   1.2970913e+01   6.0029094e+00   0.0000000e+00
   9.0000000e+02   1.2479154e+01   9.2874114e+00   5.8403123e+00   1.2990598e+01   6.0026888e+00   0.0000000e+00
   9.0100000e+02   1.2491580e+01   9.2810667e+00   5.8518505e+00   1.3010163e+01   6.0024691e+00   0.0000000e+00
   9.0200000e+02   1.2503971e+01   9.2746249e+00   5.8635180e+00   1.3029602e+01   6.0022500e+00   0.0000000e+00
   9.0300000e+02   1.2516326e+01   9.2680857e+00   5.8753141e+00   1.3048912e+01   6.0020318e+00   0.0000000e+00
   9.0400000e+02   1.2528645e+01   9.2614490e+00   5.8872378e+00   1.3068087e+01   6.0018142e+00   0.0000000e+00
   9.0500000e+02   1.2540926e+01   9.2547143e+00   5.8992879e+00   1.3087124e+01   6.0015975e+00   0.0000000e+00
   9.0600000e+02   1.2553168e+01   9.2478814e+00   5.9114631e+00   1.3106017e+01   6.0013815e+00   0.0000000e+00
   9.0700000e+02   1.2565370e+01   9.2409500e+00   5.9237616e+00   1.3124763e+01   6.0011662e+00   0.0000000e+00
   9.0800000e+02   1.2577531e+01   9.2339196e+00   5.9361816e+00   1.3143356e+01   6.0009517e+00   0.0000000e+00
   9.0900000e+02   1.2589651e+01   9.2267899e+00   5.9487209e+00   1.3161791e+01   6.0007379e+00   0.0000000e+00
   9.1000000e+02   1.2601728e+01   9.2195606e+00   5.9613771e+00   1.3180064e+01   6.0005249e+00   0.0000000e+00
   9.1100000e+02   1.2613760e+01   9.2122312e+00   5.9741475e+00   1.3198170e+01   6.0003126e+00   0.0000000e+00
   9.1200000e+02   1.2625748e+01   9.2048013e+00   5.9870290e+00   1.3216105e+01   6.0001010e+00   0.0000000e+00
   9.1300000e+02   1.2637690e+01   9.1972706e+00   6.0000186e+00   1.3233863e+01   5.9998902e+00   0.0000000e+00
   9.1400000e+02   1.2649584e+01   9.1896385e+00   6.0131126e+00   1.3251440e+01   5.9996800e+00   0.0000000e+00
   9.1500000e+02   1.2661429e+01   9.1819047e+00   6.0263073e+00   1.3268831e+01   5.9994706e+00   0.0000000e+00
   9.1600000e+02   1.2673225e+01   9.1740686e+00   6.0395986e+00   1.3286032e+01   5.9992620e+00   0.0000000e+00
   9.1700000e+02   1.2684970e+01   9.1661298e+00   6.0529821e+00   1.3303039e+01   5.9990540e+00   0.0000000e+00
   9.1800000e+02   1.2696662e+01   9.1580879e+00   6.0664534e+00   1.3319847e+01   5.9988467e+00   0.0000000e+00
   9.1900000e+02   1.2708301e+01   9.1499422e+00   6.0800074e+00   1.3336452e+01   5.9986402e+00   0.0000000e+00
   9.2000000e+02   1.2719884e+01   9.1416923e+00   6.0936391e+00   1.3352851e+01   5.9984343e+00   0.0000000e+00
   9.2100000e+02   1.2731411e+01   9.1333376e+00   6.1073431e+00   1.3369038e+01   5.9982291e+00   0.0000000e+00
   9.2200000e+02   1.2742880e+01   9.1248777e+00   6.1211137e+00   1.3385011e+01   5.9980247e+00   0.0000000e+00
   9.2300000e+02   1.2754290e+01   9.1163120e+00   6.1349451e+00   1.3400767e+01   5.9978209e+00   0.0000000e+00
   9.2400000e+02   1.2765639e+01   9.1076398e+00   6.1488312e+00   1.3416301e+01   5.9976179e+00   0.0000000e+00
   9.2500000e+02   1.2776925e+01   9.0988608e+00   6.1627655e+00   1.3431612e+01   5.9974155e+00   0.0000000e+00
   9.2600000e+02   1.2788147e+01   9.0899742e+00   6.1767416e+00   1.3446696e+01   5.9972138e+00   0.0000000e+00
   9.2700000e+02   1.2799302e+01   9.0809796e+00   6.1907528e+00   1.3461551e+01   5.9970127e+00   0.0000000e+00
   9.2800000e+02   1.2810390e+01   9.0718763e+00   6.2047921e+00   1.3476174e+01   5.9968124e+00   0.0000000e+00
   9.2900000e+02   1.2821409e+01   9.0626638e+00   6.2188525e+00   1.3490564e+01   5.9966127e+00   0.0000000e+00
   9.3000000e+02   1.2832355e+01   9.0533416e+00   6.2329267e+00   1.3504720e+01   5.9964137e+00   0.0000000e+00
   9.3100000e+02   1.2843229e+01   9.0439090e+00   6.2470072e+00   1.3518639e+01   5.9962154e+00   0.0000000e+00
   9.3200000e+02   1.2854026e+01   9.0343655e+00   6.2610867e+00   1.3532322e+01   5.9960178e+00   0.0000000e+00
   9.3300000e+02   1.2864746e+01   9.0247106e+00   6.2751575e+00   1.3545766e+01   5.9958208e+00   0.0000000e+00
   9.3400000e+02   1.2875385e+01   9.0149437e+00   6.2892120e+00   1.3558973e+01   5.9956244e+00   0.0000000e+00
   9.3500000e+02   1.2885943e+01   9.0050644e+00   6.3032423e+00   1.3571941e+01   5.9954288e+00   0.0000000e+00
   9.3600000e+02   1.2896416e+01   8.9950722e+00   6.3172406e+00   1.3584672e+01   5.9952337e+00   0.0000000e+00
   9.3700000e+02   1.2906801e+01   8.9849665e+00   6.3311992e+00   1.3597166e+01   5.9950394e+00   0.0000000e+00
   9.3800000e+02   1.2917097e+01   8.9747470e+00   6.3451101e+00   1.3609424e+01   5.9948456e+00   0.0000000e+00
   9.3900000e+02   1.2927301e+01   8.9644133e+00   6.3589655e+00   1.3621448e+01   5.9946526e+00   0.0000000e+00
   9.4000000e+02   1.2937409e+01   8.9539650e+00   6.3727577e+00   1.3633239e+01   5.9944601e+00   0.0000000e+00
   9.4100000e+02   1.2947419e+01   8.9434018e+00   6.3864787e+00   1.3644799e+01   5.9942683e+00   0.0000000e+00
   9.4200000e+02   1.2957328e+01   8.9327234e+00   6.4001211e+00   1.3656132e+01   5.9940772e+00   0.0000000e+00
   9.4300000e+02   1.2967134e+01   8.9219297e+00   6.4136770e+00   1.3667239e+01   5.9938866e+00   0.0000000e+00
   9.4400000e+02   1.2976832e+01   8.9110206e+00   6.4271391e+00   1.3678124e+01   5.9936967e+00   0.0000000e+00
   9.4500000e+02   1.2986420e+01   8.8999958e+00   6.4404998e+00   1.3688791e+01   5.9935075e+00   0.0000000e+00
   9.4600000e+02   1.2995893e+01   8.8888556e+00   6.4537521e+00   1.3699243e+01   5.9933188e+00   0.0000000e+00
   9.4700000e+02   1.3005250e+01   8.8775999e+00   6.4668888e+00   1.3709485e+01   5.9931308e+00   0.0000000e+00
   9.4800000e+02   1.3014485e+01   8.8662290e+00   6.4799029e+00   1.3719520e+01   5.9929434e+00   0.0000000e+00
   9.4900000e+02   1.3023596e+01   8.8547432e+00   6.4927878e+00   1.3729355e+01   5.9927566e+00   0.0000000e+00
   9.5000000e+02   1.3032578e+01   8.8431428e+00   6.5055370e+00   1.3738993e+01   5.9925705e+00   0.0000000e+00
   9.5100000e+02   1.3041428e+01   8.8314286e+00   6.5181442e+00   1.3748440e+01   5.9923849e+00   0.0000000e+00
   9.5200000e+02   1.3050141e+01   8.8196010e+00   6.5306033e+00   1.3757703e+01   5.9922000e+00   0.0000000e+00
   9.5300000e+02   1.3058713e+01   8.8076610e+00   6.5429086e+00   1.3766786e+01   5.9920156e+00   0.0000000e+00
   9.5400000e+02   1.3067140e+01   8.7956095e+00   6.5550544e+00   1.3775695e+01   5.9918319e+00   0.0000000e+00
   9.5500000e+02   1.3075418e+01   8.7834477e+00   6.5670357e+00   1.3784438e+01   5.9916487e+00   0.0000000e+00
   9.5600000e+02   1.3083542e+01   8.7711769e+00   6.5788472e+00   1.3793021e+01   5.9914662e+00   0.0000000e+00
   9.5700000e+02   1.3091507e+01   8.7587985e+00   6.5904845e+00   1.3801450e+01   5.9912843e+00   0.0000000e+00
   9.5800000e+02   1.3099309e+01   8.7463144e+00   6.6019431e+00   1.3809733e+01   5.9911029e+00   0.0000000e+00
   9.5900000e+02   1.3106944e+01   8.7337265e+00   6.6132189e+00   1.3817876e+01   5.9909221e+00   0.0000000e+00
   9.6000000e+02   1.3114405e+01   8.7210370e+00   6.6243082e+00   1.3825887e+01   5.9907420e+00   0.0000000e+00
   9.6100000e+02   1.3121688e+01   8.7082482e+00   6.6352075e+00   1.3833773e+01   5.9905624e+00   0.0000000e+00
   9.6200000e+02   1.3128788e+01   8.6953628e+00   6.6459138e+00   1.3841541e+01   5.9903834e+00   0.0000000e+00
   9.6300000e+02   1.3135701e+01   8.6823838e+00   6.6564243e+00   1.3849200e+01   5.9902050e+00   0.0000000e+00
   9.6400000e+02   1.3142420e+01   8.6693144e+00   6.6667365e+00   1.3856756e+01   5.9900271e+00   0.0000000e+00
   9.6500000e+02   1.3148941e+01   8.6561582e+00   6.6768482e+00   1.3864218e+01   5.9898498e+00   0.0000000e+00
   9.6600000e+02   1.3155259e+01   8.6429189e+00   6.6867578e+00   1.3871593e+01   5.9896731e+00   0.0000000e+00
   9.6700000e+02   1.3161369e+01   8.6296008e+00   6.6964637e+00   1.3878889e+01   5.9894970e+00   0.0000000e+00
   9.6800000e+02   1.3167265e+01   8.6162084e+00   6.7059649e+00   1.3886114e+01   5.9893215e+00   0.0000000e+00
   9.6900000e+02   1.3172942e+01   8.6027465e+00   6.7152604e+00   1.3893276e+01   5.9891465e+00   0.0000000e+00
   9.7000000e+02   1.3178395e+01   8.5892204e+00   6.7243499e+00   1.3900382e+01   5.9889720e+00   0.0000000e+00
   9.7100000e+02   1.3183620e+01   8.5756356e+00   6.7332332e+00   1.3907439e+01   5.9887982e+00   0.0000000e+00
   9.7200000e+02   1.3188611e+01   8.5619982e+00   6.7419104e+00   1.3914457e+01   5.9886249e+00   0.0000000e+00
   9.7300000e+02   1.3193364e+01   8.5483145e+00   6.7503820e+00   1.3921442e+01   5.9884521e+00   0.0000000e+00
   9.7400000e+02   1.3197874e+01   8.5345912e+00   6.7586487e+00   1.3928402e+01   5.9882799e+00   0.0000000e+00
   9.7500000e+02   1.3202138e+01   8.5208356e+00   6.7667117e+00   1.3935344e+01   5.9881082e+00   0.0000000e+00
   9.7600000e+02   1.3206149e+01   8.5070553e+00   6.7745722e+00   1.3942276e+01   5.9879371e+00   0.0000000e+00
   9.7700000e+02   1.3209906e+01   8.4932582e+00   6.7822319e+00   1.3949205e+01   5.9877666e+00   0.0000000e+00
   9.7800000e+02   1.3213404e+01   8.4794527e+00   6.7896927e+00   1.3956138e+01   5.9875966e+00   0.0000000e+00
   9.7900000e+02   1.3216640e+01   8.4656477e+00   6.7969567e+00   1.3963081e+01   5.9874271e+00   0.0000000e+00
   9.8000000e+02   1.3219611e+01   8.4518524e+00   6.8040264e+00   1.3970043e+01   5.9872581e+00   0.0000000e+00
   9.8100000e+02   1.3222314e+01   8.4380764e+00   6.8109043e+00   1.3977028e+01   5.9870897e+00   0.0000000e+00
   9.8200000e+02   1.3224748e+01   8.4243296e+00   6.8175934e+00   1.3984045e+01   5.9869219e+00   0.0000000e+00
   9.8300000e+02   1.3226911e+01   8.4106226e+00   6.8240968e+00   1.3991099e+01   5.9867545e+00   0.0000000e+00
   9.8400000e+02   1.3228801e+01   8.3969659e+00   6.8304178e+00   1.3998196e+01   5.9865877e+00   0.0000000e+00
   9.8500000e+02   1.3230419e+01   8.3833706e+00   6.8365599e+00   1.4005342e+01   5.9864215e+00   0.0000000e+00
   9.8600000e+02   1.3231764e+01   8.3698482e+00   6.8425269e+00   1.4012543e+01   5.9862557e+00   0.0000000e+00
   9.8700000e+02   1.3232837e+01   8.3564103e+00   6.8483225e+00   1.4019804e+01   5.9860905e+00   0.0000000e+00
   9.8800000e+02   1.3233639e+01   8.3430688e+00   6.8539509e+00   1.4027132e+01   5.9859258e+00   0.0000000e+00
   9.8900000e+02   1.3234172e+01   8.3298358e+00   6.8594162e+00   1.4034530e+01   5.9857616e+00   0.0000000e+00
   9.9000000e+02   1.3234440e+01   8.3167236e+00   6.8647229e+00   1.4042004e+01   5.9855979e+00   0.0000000e+00
   9.9100000e+02   1.3234446e+01   8.3037448e+00   6.8698754e+00   1.4049559e+01   5.9854348e+00   0.0000000e+00
   9.9200000e+02   1.3234194e+01   8.2909119e+00   6.8748784e+00   1.4057199e+01   5.9852721e+00   0.0000000e+00
   9.9300000e+02   1.3233689e+01   8.2782374e+00   6.8797365e+00   1.4064928e+01   5.9851100e+00   0.0000000e+00
   9.9400000e+02   1.3232939e+01   8.2657342e+00   6.8844546e+00   1.4072750e+01   5.9849484e+00   0.0000000e+00
   9.9500000e+02   1.3231949e+01   8.2534146e+00   6.8890377e+00   1.4080670e+01   5.9847873e+00   0.0000000e+00
   9.9600000e+02   1.3230729e+01   8.2412912e+00   6.8934907e+00   1.4088690e+01   5.9846266e+00   0.0000000e+00
   9.9700000e+02   1.3229287e+01   8.2293764e+00   6.8978188e+00   1.4096814e+01   5.9844665e+00   0.0000000e+00
   9.9800000e+02   1.3227633e+01   8.2176822e+00   6.9020270e+00   1.4105046e+01   5.9843069e+00   0.0000000e+00
   9.9900000e+02   1.3225778e+01   8.2062205e+00   6.9061206e+00   1.4113387e+01   5.9841478e+00   0.0000000e+00
   1.0000000e+03   1.3223736e+01   8.1950029e+00   6.9101049e+00   1.4121842e+01   5.9839892e+00   0.0000000e+00
   1.0025000e+03   1.3217899e+01   8.1680981e+00   6.9196215e+00   1.4143486e+01   5.9835948e+00   0.0000000e+00
   1.0050000e+03   1.3211218e+01   8.1429475e+00   6.9285706e+00   1.4165884e+01   5.9832034e+00   0.0000000e+00
   1.0075000e+03   1.3203996e+01   8.1196890e+00   6.9370350e+00   1.4189058e+01   5.9828151e+00   0.0000000e+00
   1.0100000e+03   1.3196617e+01   8.0984338e+00   6.9450973e+00   1.4213026e+01   5.9824297e+00   0.0000000e+00
   1.0125000e+03   1.3189645e+01   8.0792619e+00   6.9528387e+00   1.4237796e+01   5.9820473e+00   0.0000000e+00
   1.0150000e+03   1.3184175e+01   8.0616130e+00   6.9603385e+00   1.4263371e+01   5.9816679e+00   0.0000000e+00
   1.0175000e+03   1.3179775e+01   8.0441474e+00   6.9676732e+00   1.4289744e+01   5.9812913e+00   0.0000000e+00
   1.0200000e+03   1.3175888e+01   8.0268220e+00   6.9749169e+00   1.4316905e+01   5.9809176e+00   0.0000000e+00
   1.0225000e+03   1.3172303e+01   8.0096436e+00   6.9821397e+00   1.4344837e+01   5.9805467e+00   0.0000000e+00
   1.0250000e+03   1.3168893e+01   7.9926190e+00   6.9894084e+00   1.4373517e+01   5.9801787e+00   0.0000000e+00
   1.0275000e+03   1.3165577e+01   7.9757546e+00   6.9967856e+00   1.4402918e+01   5.9798134e+00   0.0000000e+00
   1.0300000e+03   1.3162294e+01   7.9590569e+00   7.0043295e+00   1.4433010e+01   5.9794509e+00   0.0000000e+00
   1.0325000e+03   1.3158999e+01   7.9425321e+00   7.0120939e+00   1.4463757e+01   5.9790911e+00   0.0000000e+00
   1.0350000e+03   1.3155658e+01   7.9261862e+00   7.0201280e+00   1.4495120e+01   5.9787340e+00   0.0000000e+00
   1.0375000e+03   1.3152246e+01   7.9100250e+00   7.0284763e+00   1.4527060e+01   5.9783795e+00   0.0000000e+00
   1.0400000e+03   1.3148740e+01   7.8940545e+00   7.0371785e+00   1.4559532e+01   5.9780277e+00   0.0000000e+00
   1.0425000e+03   1.3145124e+01   7.8782800e+00   7.0462694e+00   1.4592492e+01   5.9776786e+00   0.0000000e+00
   1.0450000e+03   1.3141385e+01   7.8627071e+00   7.0557792e+00   1.4625893e+01   5.9773320e+00   0.0000000e+00
   1.0475000e+03   1.3137512e+01   7.8473411e+00   7.0657333e+00   1.4659689e+01   5.9769879e+00   0.0000000e+00
   1.0500000e+03   1.3133496e+01   7.8321870e+00   7.0761525e+00   1.4693831e+01   5.9766465e+00   0.0000000e+00
   1.0525000e+03   1.3129332e+01   7.8172499e+00   7.0870531e+00   1.4728271e+01   5.9763075e+00   0.0000000e+00
   1.0550000e+03   1.3125013e+01   7.8025346e+00   7.0984470e+00   1.4762962e+01   5.9759710e+00   0.0000000e+00
   1.0575000e+03   1.3120537e+01   7.7880459e+00   7.1103419e+00   1.4797856e+01   5.9756370e+00   0.0000000e+00
   1.0600000e+03   1.3115900e+01   7.7737883e+00   7.1227414e+00   1.4832908e+01   5.9753054e+00   0.0000000e+00
   1.0625000e+03   1.3111100e+01   7.7597663e+00   7.1356454e+00   1.4868071e+01   5.9749762e+00   0.0000000e+00
   1.0650000e+03   1.3106138e+01   7.7459843e+00   7.1490500e+00   1.4903303e+01   5.9746495e+00   0.0000000e+00
   1.0675000e+03   1.3101012e+01   7.7324463e+00   7.1629480e+00   1.4938561e+01   5.9743251e+00   0.0000000e+00
   1.0700000e+03   1.3095724e+01   7.7191564e+00   7.1773291e+00   1.4973805e+01   5.9740030e+00   0.0000000e+00
   1.0725000e+03   1.3090273e+01   7.7061187e+00   7.1921799e+00   1.5008997e+01   5.9736833e+00   0.0000000e+00
   1.0750000e+03   1.3084662e+01   7.6933368e+00   7.2074845e+00   1.5044101e+01   5.9733659e+00   0.0000000e+00
   1.0775000e+03   1.3078893e+01   7.6808146e+00   7.2232244e+00   1.5079083e+01   5.9730507e+00   0.0000000e+00
   1.0800000e+03   1.3072968e+01   7.6685555e+00   7.2393791e+00   1.5113912e+01   5.9727378e+00   0.0000000e+00
   1.0825000e+03   1.3066889e+01   7.6565630e+00   7.2559262e+00   1.5148560e+01   5.9724272e+00   0.0000000e+00
   1.0850000e+03   1.3060661e+01   7.6448405e+00   7.2728415e+00   1.5183002e+01   5.9721187e+00   0.0000000e+00
   1.0875000e+03   1.3054285e+01   7.6333910e+00   7.2900997e+00   1.5217213e+01   5.9718125e+00   0.0000000e+00
   1.0900000e+03   1.3047767e+01   7.6222178e+00   7.3076741e+00   1.5251174e+01   5.9715084e+00   0.0000000e+00
   1.0925000e+03   1.3041109e+01   7.6113238e+00   7.3255374e+00   1.5284868e+01   5.9712064e+00   0.0000000e+00
   1.0950000e+03   1.3034317e+01   7.6007118e+00   7.3436614e+00   1.5318278e+01   5.9709066e+00   0.0000000e+00
   1.0975000e+03   1.3027394e+01   7.5903846e+00   7.3620176e+00   1.5351393e+01   5.9706090e+00   0.0000000e+00
   1.1000000e+03   1.3020345e+01   7.5803447e+00   7.3805775e+00   1.5384203e+01   5.9703134e+00   0.0000000e+00
   1.1025000e+03   1.3013176e+01   7.5705946e+00   7.3993124e+00   1.5416701e+01   5.9700198e+00   0.0000000e+00
   1.1050000e+03   1.3005890e+01   7.5611368e+00   7.4181940e+00   1.5448883e+01   5.9697284e+00   0.0000000e+00
   1.1075000e+03   1.2998494e+01   7.5519734e+00   7.4371942e+00   1.5480747e+01   5.9694389e+00   0.0000000e+00
   1.1100000e+03   1.2990993e+01   7.5431065e+00   7.4562857e+00   1.5512292e+01   5.9691515e+00   0.0000000e+00
   1.1125000e+03   1.2983392e+01   7.5345380e+00   7.4754419e+00   1.5543521e+01   5.9688660e+00   0.0000000e+00
   1.1150000e+03   1.2975698e+01   7.5262699e+00   7.4946372e+00   1.5574439e+01   5.9685826e+00   0.0000000e+00
   1.1175000e+03   1.2967915e+01   7.5183039e+00   7.5138469e+00   1.5605051e+01   5.9683011e+00   0.0000000e+00
   1.1200000e+03   1.2960051e+01   7.5106413e+00   7.5330474e+00   1.5635366e+01   5.9680215e+00   0.0000000e+00
   1.1225000e+03   1.2952111e+01   7.5032838e+00   7.5522166e+00   1.5665393e+01   5.9677439e+00   0.0000000e+00
   1.1250000e+03   1.2944102e+01   7.4962325e+00   7.5713335e+00   1.5695144e+01   5.9674681e+00   0.0000000e+00
   1.1275000e+03   1.2936031e+01   7.4894885e+00   7.5903785e+00   1.5724631e+01   5.9671943e+00   0.0000000e+00
   1.1300000e+03   1.2927903e+01   7.4830527e+00   7.6093338e+00   1.5753867e+01   5.9669223e+00   0.0000000e+00
   1.1325000e+03   1.2919726e+01   7.4769259e+00   7.6281828e+00   1.5782869e+01   5.9666522e+00   0.0000000e+00
   1.1350000e+03   1.2911507e+01   7.4711087e+00   7.6469104e+00   1.5811650e+01   5.9663839e+00   0.0000000e+00
   1.1375000e+03   1.2903253e+01   7.4656016e+00   7.6655034e+00   1.5840228e+01   5.9661174e+00   0.0000000e+00
   1.1400000e+03   1.2894970e+01   7.4604046e+00   7.6839500e+00   1.5868620e+01   5.9658527e+00   0.0000000e+00
   1.1425000e+03   1.2886667e+01   7.4555178e+00   7.7022397e+00   1.5896843e+01   5.9655899e+00   0.0000000e+00
   1.1450000e+03   1.2878351e+01   7.4509410e+00   7.7203641e+00   1.5924914e+01   5.9653287e+00   0.0000000e+00
   1.1475000e+03   1.2870029e+01   7.4466739e+00   7.7383159e+00   1.5952852e+01   5.9650694e+00   0.0000000e+00
   1.1500000e+03   1.2861710e+01   7.4427156e+00   7.7560895e+00   1.5980676e+01   5.9648118e+00   0.0000000e+00
   1.1525000e+03   1.2853399e+01   7.4390655e+00   7.7736807e+00   1.6008402e+01   5.9645559e+00   0.0000000e+00
   1.1550000e+03   1.2845107e+01   7.4357223e+00   7.7910867e+00   1.6036049e+01   5.9643017e+00   0.0000000e+00
   1.1575000e+03   1.2836840e+01   7.4326847e+00   7.8083061e+00   1.6063635e+01   5.9640492e+00   0.0000000e+00
   1.1600000e+03   1.2828606e+01   7.4299509e+00   7.8253388e+00   1.6091178e+01   5.9637983e+00   0.0000000e+00
   1.1625000e+03   1.2820414e+01   7.4275192e+00   7.8421859e+00   1.6118693e+01   5.9635492e+00   0.0000000e+00
   1.1650000e+03   1.2812272e+01   7.4253872e+00   7.8588498e+00   1.6146198e+01   5.9633016e+00   0.0000000e+00
   1.1675000e+03   1.2804188e+01   7.4235525e+00   7.8753339e+00   1.6173709e+01   5.9630557e+00   0.0000000e+00
   1.1700000e+03   1.2796171e+01   7.4220122e+00   7.8916425e+00   1.6201242e+01   5.9628115e+00   0.0000000e+00
   1.1725000e+03   1.2788227e+01   7.4207631e+00   7.9077812e+00   1.6228810e+01   5.9625688e+00   0.0000000e+00
   1.1750000e+03   1.2780367e+01   7.4198018e+00   7.9237560e+00   1.6256428e+01   5.9623277e+00   0.0000000e+00
   1.1775000e+03   1.2772598e+01   7.4191244e+00   7.9395743e+00   1.6284109e+01   5.9620882e+00   0.0000000e+00
   1.1800000e+03   1.2764929e+01   7.4187268e+00   7.9552437e+00   1.6311867e+01   5.9618503e+00   0.0000000e+00
   1.1825000e+03   1.2757367e+01   7.4186043e+00   7.9707727e+00   1.6339712e+01   5.9616139e+00   0.0000000e+00
   1.1850000e+03   1.2749921e+01   7.4187520e+00   7.9861704e+00   1.6367655e+01   5.9613790e+00   0.0000000e+00
   1.1875000e+03   1.2742599e+01   7.4191646e+00   8.0014464e+00   1.6395707e+01   5.9611457e+00   0.0000000e+00
   1.1900000e+03   1.2735410e+01   7.4198365e+00   8.0166105e+00   1.6423877e+01   5.9609139e+00   0.0000000e+00
   1.1925000e+03   1.2728360e+01   7.4207614e+00   8.0316733e+00   1.6452173e+01   5.9606836e+00   0.0000000e+00
   1.1950000e+03   1.2721459e+01   7.4219329e+00   8.0466452e+00   1.6480603e+01   5.9604547e+00   0.0000000e+00
   1.1975000e+03   1.2714713e+01   7.4233440e+00   8.0615373e+00   1.6509173e+01   5.9602273e+00   0.0000000e+00
   1.2000000e+03   1.2708130e+01   7.4249874e+00   8.0763607e+00   1.6537890e+01   5.9600014e+00   0.0000000e+00
   1.2025000e+03   1.2701717e+01   7.4268554e+00   8.0911264e+00   1.6566759e+01   5.9597769e+00   0.0000000e+00
   1.2050000e+03   1.2695481e+01   7.4289398e+00   8.1058458e+00   1.6595783e+01   5.9595539e+00   0.0000000e+00
   1.2075000e+03   1.2689430e+01   7.4312320e+00   8.1205300e+00   1.6624967e+01   5.9593322e+00   0.0000000e+00
   1.2100000e+03   1.2683568e+01   7.4337231e+00   8.1351904e+00   1.6654314e+01   5.9591120e+00   0.0000000e+00
   1.2125000e+03   1.2677903e+01   7.4364036e+00   8.1498381e+00   1.6683824e+01   5.9588932e+00   0.0000000e+00
   1.2150000e+03   1.2672441e+01   7.4392639e+00   8.1644841e+00   1.6713500e+01   5.9586758e+00   0.0000000e+00
   1.2175000e+03   1.2667185e+01   7.4422938e+00   8.1791391e+00   1.6743343e+01   5.9584597e+00   0.0000000e+00
   1.2200000e+03   1.2662142e+01   7.4454828e+00   8.1938139e+00   1.6773352e+01   5.9582450e+00   0.0000000e+00
   1.2225000e+03   1.2657316e+01   7.4488202e+00   8.2085189e+00   1.6803527e+01   5.9580316e+00   0.0000000e+00
   1.2250000e+03   1.2652710e+01   7.4522947e+00   8.2232641e+00   1.6833868e+01   5.9578196e+00   0.0000000e+00
   1.2275000e+03   1.2648328e+01   7.4558949e+00   8.2380594e+00   1.6864371e+01   5.9576089e+00   0.0000000e+00
   1.2300000e+03   1.2644173e+01   7.4596091e+00   8.2529144e+00   1.6895035e+01   5.9573995e+00   0.0000000e+00
   1.2325000e+03   1.2640247e+01   7.4634254e+00   8.2678383e+00   1.6925858e+01   5.9571914e+00   0.0000000e+00
   1.2350000e+03   1.2636552e+01   7.4673316e+00   8.2828398e+00   1.6956837e+01   5.9569847e+00   0.0000000e+00
   1.2375000e+03   1.2633088e+01   7.4713155e+00   8.2979275e+00   1.6987967e+01   5.9567792e+00   0.0000000e+00
   1.2400000e+03   1.2629857e+01   7.4753645e+00   8.3131094e+00   1.7019246e+01   5.9565749e+00   0.0000000e+00
   1.2425000e+03   1.2626857e+01   7.4794661e+00   8.3283932e+00   1.7050669e+01   5.9563720e+00   0.0000000e+00
   1.2450000e+03   1.2624088e+01   7.4836079e+00   8.3437863e+00   1.7082232e+01   5.9561703e+00   0.0000000e+00
   1.2475000e+03   1.2621548e+01   7.4877771e+00   8.3592956e+00   1.7113930e+01   5.9559698e+00   0.0000000e+00
   1.2500000e+03   1.2619235e+01   7.4919613e+00   8.3749274e+00   1.7145758e+01   5.9557705e+00   0.0000000e+00
   1.2525000e+03   1.2617145e+01   7.4961480e+00   8.3906880e+00   1.7177711e+01   5.9555725e+00   0.0000000e+00
   1.2550000e+03   1.2615275e+01   7.5003250e+00   8.4065830e+00   1.7209784e+01   5.9553757e+00   0.0000000e+00
   1.2575000e+03   1.2613620e+01   7.5044802e+00   8.4226177e+00   1.7241972e+01   5.9551801e+00   0.0000000e+00
   1.2600000e+03   1.2612175e+01   7.5086019e+00   8.4387970e+00   1.7274268e+01   5.9549857e+00   0.0000000e+00
   1.2625000e+03   1.2610933e+01   7.5126784e+00   8.4551254e+00   1.7306667e+01   5.9547924e+00   0.0000000e+00
   1.2650000e+03   1.2609889e+01   7.5166986e+00   8.4716069e+00   1.7339164e+01   5.9546004e+00   0.0000000e+00
   1.2675000e+03   1.2609034e+01   7.5206519e+00   8.4882454e+00   1.7371753e+01   5.9544094e+00   0.0000000e+00
   1.2700000e+03   1.2608361e+01   7.5245279e+00   8.5050441e+00   1.7404428e+01   5.9542197e+00   0.0000000e+00
   1.2725000e+03   1.2607862e+01   7.5283169e+00   8.5220062e+00   1.7437183e+01   5.9540311e+00   0.0000000e+00
   1.2750000e+03   1.2607526e+01   7.5320096e+00   8.5391343e+00   1.7470013e+01   5.9538436e+00   0.0000000e+00
   1.2775000e+03   1.2607345e+01   7.5355974e+00   8.5564308e+00   1.7502912e+01   5.9536573e+00   0.0000000e+00
   1.2800000e+03   1.2607309e+01   7.5390724e+00   8.5738977e+00   1.7535874e+01   5.9534720e+00   0.0000000e+00
   1.2825000e+03   1.2607406e+01   7.5424272e+00   8.5915368e+00   1.7568895e+01   5.9532879e+00   0.0000000e+00
   1.2850000e+03   1.2607627e+01   7.5456552e+00   8.6093495e+00   1.7601968e+01   5.9531049e+00   0.0000000e+00
   1.2875000e+03   1.2607958e+01   7.5487506e+00   8.6273372e+00   1.7635088e+01   5.9529229e+00   0.0000000e+00
   1.2900000e+03   1.2608390e+01   7.5517081e+00   8.6455006e+00   1.7668251e+01   5.9527420e+00   0.0000000e+00
   1.2925000e+03   1.2608910e+01   7.5545235e+00   8.6638407e+00   1.7701451e+01   5.9525623e+00   0.0000000e+00
   1.2950000e+03   1.2609506e+01   7.5571932e+00   8.6823579e+00   1.7734684e+01   5.9523835e+00   0.0000000e+00
   1.2975000e+03   1.2610166e+01   7.5597143e+00   8.7010525e+00   1.7767944e+01   5.9522059e+00   0.0000000e+00
   1.3000000e+03   1.2610877e+01   7.5620848e+00   8.7199248e+00   1.7801228e+01   5.9520292e+00   0.0000000e+00
   1.3025000e+03   1.2611629e+01   7.5643037e+00   8.7389748e+00   1.7834531e+01   5.9518536e+00   0.0000000e+00
   1.3050000e+03   1.2612408e+01   7.5663703e+00   8.7582025e+00   1.7867848e+01   5.9516791e+00   0.0000000e+00
   1.3075000e+03   1.2613202e+01   7.5682852e+00   8.7776075e+00   1.7901176e+01   5.9515056e+00   0.0000000e+00
   1.3100000e+03   1.2614001e+01   7.5700493e+00   8.7971897e+00   1.7934512e+01   5.9513330e+00   0.0000000e+00
   1.3125000e+03   1.2614792e+01   7.5716646e+00   8.8169486e+00   1.7967850e+01   5.9511615e+00   0.0000000e+00
   1.3150000e+03   1.2615564e+01   7.5731335e+00   8.8368841e+00   1.8001189e+01   5.9509910e+00   0.0000000e+00
   1.3175000e+03   1.2616305e+01   7.5744592e+00   8.8569957e+00   1.8034525e+01   5.9508215e+00   0.0000000e+00
   1.3200000e+03   1.2617007e+01   7.5756456e+00   8.8772831e+00   1.8067855e+01   5.9506530e+00   0.0000000e+00
   1.3225000e+03   1.2617657e+01   7.5766972e+00   8.8977461e+00   1.8101176e+01   5.9504854e+00   0.0000000e+00
   1.3250000e+03   1.2618247e+01   7.5776189e+00   8.9183845e+00   1.8134485e+01   5.9503188e+00   0.0000000e+00
   1.3275000e+03   1.2618767e+01   7.5784164e+00   8.9391985e+00   1.8167781e+01   5.9501532e+00   0.0000000e+00
   1.3300000e+03   1.2619208e+01   7.5790956e+00   8.9601884e+00   1.8201061e+01   5.9499885e+00   0.0000000e+00
   1.3325000e+03   1.2619563e+01   7.5796630e+00   8.9813549e+00   1.8234323e+01   5.9498247e+00   0.0000000e+00
   1.3350000e+03   1.2619823e+01   7.5801255e+00   9.0026991e+00   1.8267565e+01   5.9496619e+00   0.0000000e+00
   1.3375000e+03   1.2619981e+01   7.5804903e+00   9.0242229e+00   1.8300785e+01   5.9495001e+00   0.0000000e+00
   1.3400000e+03   1.2620032e+01   7.5807648e+00   9.0459296e+00   1.8333983e+01   5.9493391e+00   0.0000000e+00
   1.3425000e+03   1.2619967e+01   7.5809569e+00   9.0678240e+00   1.8367156e+01   5.9491791e+00   0.0000000e+00
   1.3450000e+03   1.2619783e+01   7.5810744e+00   9.0899162e+00   1.8400304e+01   5.9490200e+00   0.0000000e+00
   1.3475000e+03   1.2619475e+01   7.5811256e+00   9.1122338e+00   1.8433413e+01   5.9488618e+00   0.0000000e+00
   1.3500000e+03   1.2619038e+01   7.5811186e+00   9.1347651e+00   1.8466432e+01   5.9487044e+00   0.0000000e+00
   1.3525000e+03   1.2618468e+01   7.5810619e+00   9.1574822e+00   1.8499357e+01   5.9485480e+00   0.0000000e+00
   1.3550000e+03   1.2617763e+01   7.5809638e+00   9.1803719e+00   1.8532189e+01   5.9483925e+00   0.0000000e+00
   1.3575000e+03   1.2616920e+01   7.5808326e+00   9.2034251e+00   1.8564925e+01   5.9482378e+00   0.0000000e+00
   1.3600000e+03   1.2615937e+01   7.5806768e+00   9.2266343e+00   1.8597568e+01   5.9480840e+00   0.0000000e+00
   1.3625000e+03   1.2614812e+01   7.5805047e+00   9.2499934e+00   1.8630117e+01   5.9479310e+00   0.0000000e+00
   1.3650000e+03   1.2613544e+01   7.5803244e+00   9.2734969e+00   1.8662573e+01   5.9477790e+00   0.0000000e+00
   1.3675000e+03   1.2612133e+01   7.5801439e+00   9.2971399e+00   1.8694936e+01   5.9476277e+00   0.0000000e+00
   1.3700000e+03   1.2610579e+01   7.5799714e+00   9.3209181e+00   1.8727206e+01   5.9474773e+00   0.0000000e+00
   1.3725000e+03   1.2608883e+01   7.5798144e+00   9.3448275e+00   1.8759385e+01   5.9473278e+00   0.0000000e+00
   1.3750000e+03   1.2607044e+01   7.5796806e+00   9.3688645e+00   1.8791473e+01   5.9471791e+00   0.0000000e+00
   1.3775000e+03   1.2605064e+01   7.5795773e+00   9.3930259e+00   1.8823471e+01   5.9470312e+00   0.0000000e+00
   1.3800000e+03   1.2602946e+01   7.5795117e+00   9.4173084e+00   1.8855379e+01   5.9468841e+00   0.0000000e+00
   1.3825000e+03   1.2600689e+01   7.5794906e+00   9.4417094e+00   1.8887199e+01   5.9467378e+00   0.0000000e+00
   1.3850000e+03   1.2598298e+01   7.5795206e+00   9.4662263e+00   1.8918932e+01   5.9465924e+00   0.0000000e+00
   1.3875000e+03   1.2595774e+01   7.5796082e+00   9.4908566e+00   1.8950578e+01   5.9464477e+00   0.0000000e+00
   1.3900000e+03   1.2593120e+01   7.5797594e+00   9.5155983e+00   1.8982140e+01   5.9463039e+00   0.0000000e+00
   1.3925000e+03   1.2590339e+01   7.5799801e+00   9.5404493e+00   1.9013617e+01   5.9461608e+00   0.0000000e+00
   1.3950000e+03   1.2587434e+01   7.5802758e+00   9.5654078e+00   1.9045011e+01   5.9460185e+00   0.0000000e+00
   1.3975000e+03   1.2584409e+01   7.5806518e+00   9.5904722e+00   1.9076324e+01   5.9458770e+00   0.0000000e+00
   1.4000000e+03   1.2581268e+01   7.5811130e+00   9.6156411e+00   1.9107556e+01   5.9457363e+00   0.0000000e+00
   1.4025000e+03   1.2578013e+01   7.5816641e+00   9.6409131e+00   1.9138708e+01   5.9455963e+00   0.0000000e+00
   1.4050000e+03   1.2574650e+01   7.5823096e+00   9.6662870e+00   1.9169782e+01   5.9454571e+00   0.0000000e+00
   1.4075000e+03   1.2571181e+01   7.5830536e+00   9.6917620e+00   1.9200779e+01   5.9453186e+00   0.0000000e+00
   1.4100000e+03   1.2567612e+01   7.5838999e+00   9.7173369e+00   1.9231699e+01   5.9451809e+00   0.0000000e+00
   1.4125000e+03   1.2563946e+01   7.5848521e+00   9.7430112e+00   1.9262545e+01   5.9450440e+00   0.0000000e+00
   1.4150000e+03   1.2560188e+01   7.5859135e+00   9.7687842e+00   1.9293318e+01   5.9449077e+00   0.0000000e+00
   1.4175000e+03   1.2556342e+01   7.5870872e+00   9.7946554e+00   1.9324017e+01   5.9447722e+00   0.0000000e+00
   1.4200000e+03   1.2552412e+01   7.5883761e+00   9.8206244e+00   1.9354645e+01   5.9446375e+00   0.0000000e+00
   1.4225000e+03   1.2548403e+01   7.5897826e+00   9.8466910e+00   1.9385203e+01   5.9445034e+00   0.0000000e+00
   1.4250000e+03   1.2544318e+01   7.5913090e+00   9.8728550e+00   1.9415691e+01   5.9443701e+00   0.0000000e+00
   1.4275000e+03   1.2540164e+01   7.5929575e+00   9.8991164e+00   1.9446111e+01   5.9442375e+00   0.0000000e+00
   1.4300000e+03   1.2535943e+01   7.5947300e+00   9.9254751e+00   1.9476462e+01   5.9441056e+00   0.0000000e+00
   1.4325000e+03   1.2531660e+01   7.5966280e+00   9.9519314e+00   1.9506748e+01   5.9439744e+00   0.0000000e+00
   1.4350000e+03   1.2527320e+01   7.5986530e+00   9.9784854e+00   1.9536967e+01   5.9438439e+00   0.0000000e+00
   1.4375000e+03   1.2522927e+01   7.6008063e+00   1.0005138e+01   1.9567121e+01   5.9437141e+00   0.0000000e+00
   1.4400000e+03   1.2518485e+01   7.6030889e+00   1.0031888e+01   1.9597210e+01   5.9435850e+00   0.0000000e+00
   1.4425000e+03   1.2513998e+01   7.6055018e+00   1.0058738e+01   1.9627236e+01   5.9434565e+00   0.0000000e+00
   1.4450000e+03   1.2509471e+01   7.6080455e+00   1.0085686e+01   1.9657199e+01   5.9433288e+00   0.0000000e+00
   1.4475000e+03   1.2504907e+01   7.6107206e+00   1.0112735e+01   1.9687098e+01   5.9432017e+00   0.0000000e+00
   1.4500000e+03   1.2500311e+01   7.6135276e+00   1.0139885e+01   1.9716936e+01   5.9430753e+00   0.0000000e+00
   1.4525000e+03   1.2495687e+01   7.6164666e+00   1.0167136e+01   1.9746712e+01   5.9429495e+00   0.0000000e+00
   1.4550000e+03   1.2491039e+01   7.6195377e+00   1.0194490e+01   1.9776426e+01   5.9428244e+00   0.0000000e+00
   1.4575000e+03   1.2486369e+01   7.6227410e+00   1.0221946e+01   1.9806080e+01   5.9427000e+00   0.0000000e+00
   1.4600000e+03   1.2481683e+01   7.6260762e+00   1.0249506e+01   1.9835672e+01   5.9425762e+00   0.0000000e+00
   1.4625000e+03   1.2476984e+01   7.6295430e+00   1.0277171e+01   1.9865204e+01   5.9424531e+00   0.0000000e+00
   1.4650000e+03   1.2472275e+01   7.6331411e+00   1.0304942e+01   1.9894674e+01   5.9423306e+00   0.0000000e+00
   1.4675000e+03   1.2467560e+01   7.6368700e+00   1.0332820e+01   1.9924085e+01   5.9422087e+00   0.0000000e+00
   1.4700000e+03   1.2462842e+01   7.6407290e+00   1.0360805e+01   1.9953434e+01   5.9420874e+00   0.0000000e+00
   1.4725000e+03   1.2458125e+01   7.6447175e+00   1.0388899e+01   1.9982722e+01   5.9419668e+00   0.0000000e+00
   1.4750000e+03   1.2453413e+01   7.6488346e+00   1.0417103e+01   2.0011949e+01   5.9418469e+00   0.0000000e+00
   1.4775000e+03   1.2448707e+01   7.6530797e+00   1.0445418e+01   2.0041115e+01   5.9417275e+00   0.0000000e+00
   1.4800000e+03   1.2444012e+01   7.6574516e+00   1.0473844e+01   2.0070219e+01   5.9416087e+00   0.0000000e+00
   1.4825000e+03   1.2439330e+01   7.6619495e+00   1.0502384e+01   2.0099261e+01   5.9414906e+00   0.0000000e+00
   1.4850000e+03   1.2434665e+01   7.6665722e+00   1.0531038e+01   2.0128240e+01   5.9413731e+00   0.0000000e+00
   1.4875000e+03   1.2430020e+01   7.6713186e+00   1.0559808e+01   2.0157156e+01   5.9412561e+00   0.0000000e+00
   1.4900000e+03   1.2425396e+01   7.6761877e+00   1.0588693e+01   2.0186007e+01   5.9411398e+00   0.0000000e+00
   1.4925000e+03   1.2420797e+01   7.6811780e+00   1.0617697e+01   2.0214795e+01   5.9410241e+00   0.0000000e+00
   1.4950000e+03   1.2416226e+01   7.6862884e+00   1.0646818e+01   2.0243517e+01   5.9409089e+00   0.0000000e+00
   1.4975000e+03   1.2411686e+01   7.6915176e+00   1.0676060e+01   2.0272173e+01   5.9407943e+00   0.0000000e+00
   1.5000000e+03   1.2407178e+01   7.6968641e+00   1.0705422e+01   2.0300762e+01   5.9406804e+00   0.0000000e+00
   1.5025000e+03   1.2402706e+01   7.7023267e+00   1.0734907e+01   2.0329283e+01   5.9405669e+00   0.0000000e+00
   1.5050000e+03   1.2398272e+01   7.7079038e+00   1.0764514e+01   2.0357735e+01   5.9404541e+00   0.0000000e+00
   1.5075000e+03   1.2393879e+01   7.7135942e+00   1.0794245e+01   2.0386118e+01   5.9403419e+00   0.0000000e+00
   1.5100000e+03   1.2389528e+01   7.7193961e+00   1.0824102e+01   2.0414429e+01   5.9402302e+00   0.0000000e+00
   1.5125000e+03   1.2385223e+01   7.7253083e+00   1.0854084e+01   2.0442668e+01   5.9401190e+00   0.0000000e+00
   1.5150000e+03   1.2380965e+01   7.7313291e+00   1.0884193e+01   2.0470833e+01   5.9400085e+00   0.0000000e+00
   1.5175000e+03   1.2376758e+01   7.7374570e+00   1.0914431e+01   2.0498923e+01   5.9398984e+00   0.0000000e+00
   1.5200000e+03   1.2372604e+01   7.7436905e+00   1.0944797e+01   2.0526938e+01   5.9397890e+00   0.0000000e+00
   1.5225000e+03   1.2368505e+01   7.7500281e+00   1.0975293e+01   2.0554875e+01   5.9396800e+00   0.0000000e+00
   1.5250000e+03   1.2364465e+01   7.7564681e+00   1.1005920e+01   2.0582733e+01   5.9395717e+00   0.0000000e+00
   1.5275000e+03   1.2360488e+01   7.7630089e+00   1.1036678e+01   2.0610510e+01   5.9394638e+00   0.0000000e+00
   1.5300000e+03   1.2356581e+01   7.7696459e+00   1.1067569e+01   2.0638205e+01   5.9393565e+00   0.0000000e+00
   1.5325000e+03   1.2352743e+01   7.7763678e+00   1.1098592e+01   2.0665817e+01   5.9392498e+00   0.0000000e+00
   1.5350000e+03   1.2348971e+01   7.7831725e+00   1.1129750e+01   2.0693344e+01   5.9391435e+00   0.0000000e+00
   1.5375000e+03   1.2345263e+01   7.7900583e+00   1.1161042e+01   2.0720784e+01   5.9390378e+00   0.0000000e+00
   1.5400000e+03   1.2341620e+01   7.7970238e+00   1.1192469e+01   2.0748136e+01   5.9389326e+00   0.0000000e+00
   1.5425000e+03   1.2338042e+01   7.8040675e+00   1.1224032e+01   2.0775397e+01   5.9388280e+00   0.0000000e+00
   1.5450000e+03   1.2334528e+01   7.8111878e+00   1.1255731e+01   2.0802566e+01   5.9387238e+00   0.0000000e+00
   1.5475000e+03   1.2331079e+01   7.8183832e+00   1.1287567e+01   2.0829641e+01   5.9386202e+00   0.0000000e+00
   1.5500000e+03   1.2327697e+01   7.8256522e+00   1.1319541e+01   2.0856621e+01   5.9385170e+00   0.0000000e+00
   1.5525000e+03   1.2324380e+01   7.8329933e+00   1.1351652e+01   2.0883503e+01   5.9384144e+00   0.0000000e+00
   1.5550000e+03   1.2321130e+01   7.8404048e+00   1.1383902e+01   2.0910286e+01   5.9383123e+00   0.0000000e+00
   1.5575000e+03   1.2317947e+01   7.8478855e+00   1.1416290e+01   2.0936968e+01   5.9382107e+00   0.0000000e+00
   1.5600000e+03   1.2314831e+01   7.8554336e+00   1.1448817e+01   2.0963546e+01   5.9381095e+00   0.0000000e+00
   1.5625000e+03   1.2311783e+01   7.8630477e+00   1.1481483e+01   2.0990019e+01   5.9380089e+00   0.0000000e+00
   1.5650000e+03   1.2308804e+01   7.8707264e+00   1.1514288e+01   2.1016385e+01   5.9379087e+00   0.0000000e+00
   1.5675000e+03   1.2305893e+01   7.8784682e+00   1.1547233e+01   2.1042642e+01   5.9378091e+00   0.0000000e+00
   1.5700000e+03   1.2303052e+01   7.8862715e+00   1.1580318e+01   2.1068788e+01   5.9377099e+00   0.0000000e+00
   1.5725000e+03   1.2300280e+01   7.8941349e+00   1.1613542e+01   2.1094820e+01   5.9376112e+00   0.0000000e+00
   1.5750000e+03   1.2297578e+01   7.9020570e+00   1.1646906e+01   2.1120737e+01   5.9375130e+00   0.0000000e+00
   1.5775000e+03   1.2294947e+01   7.9100363e+00   1.1680409e+01   2.1146537e+01   5.9374152e+00   0.0000000e+00
   1.5800000e+03   1.2292386e+01   7.9180713e+00   1.1714052e+01   2.1172217e+01   5.9373179e+00   0.0000000e+00
   1.5825000e+03   1.2289896e+01   7.9261607e+00   1.1747835e+01   2.1197776e+01   5.9372211e+00   0.0000000e+00
   1.5850000e+03   1.2287478e+01   7.9343030e+00   1.1781757e+01   2.1223211e+01   5.9371248e+00   0.0000000e+00
   1.5875000e+03   1.2285131e+01   7.9424969e+00   1.1815818e+01   2.1248520e+01   5.9370289e+00   0.0000000e+00
   1.5900000e+03   1.2282857e+01   7.9507408e+00   1.1850018e+01   2.1273702e+01   5.9369335e+00   0.0000000e+00
   1.5925000e+03   1.2280654e+01   7.9590335e+00   1.1884356e+01   2.1298753e+01   5.9368385e+00   0.0000000e+00
   1.5950000e+03   1.2278524e+01   7.9673736e+00   1.1918833e+01   2.1323673e+01   5.9367440e+00   0.0000000e+00
   1.5975000e+03   1.2276466e+01   7.9757596e+00   1.1953447e+01   2.1348458e+01   5.9366499e+00   0.0000000e+00
   1.6000000e+03   1.2274481e+01   7.9841903e+00   1.1988199e+01   2.1373108e+01   5.9365563e+00   0.0000000e+00
   1.6025000e+03   1.2272569e+01   7.9926644e+00   1.2023087e+01   2.1397618e+01   5.9364631e+00   0.0000000e+00
   1.6050000e+03   1.2270730e+01   8.0011804e+00   1.2058111e+01   2.1421989e+01   5.9363704e+00   0.0000000e+00
   1.6075000e+03   1.2268964e+01   8.0097371e+00   1.2093271e+01   2.1446216e+01   5.9362781e+00   0.0000000e+00
   1.6100000e+03   1.2267271e+01   8.0183332e+00   1.2128567e+01   2.1470299e+01   5.9361862e+00   0.0000000e+00
   1.6125000e+03   1.2265652e+01   8.0269673e+00   1.2163996e+01   2.1494235e+01   5.9360948e+00   0.0000000e+00
   1.6150000e+03   1.2264106e+01   8.0356383e+00   1.2199559e+01   2.1518023e+01   5.9360038e+00   0.0000000e+00
   1.6175000e+03   1.2262634e+01   8.0443448e+00   1.2235255e+01   2.1541659e+01   5.9359132e+00   0.0000000e+00
   1.6200000e+03   1.2261236e+01   8.0530856e+00   1.2271082e+01   2.1565143e+01   5.9358231e+00   0.0000000e+00
   1.6225000e+03   1.2259911e+01   8.0618595e+00   1.2307041e+01   2.1588471e+01   5.9357334e+00   0.0000000e+00
   1.6250000e+03   1.2258660e+01   8.0706652e+00   1.2343130e+01   2.1611642e+01   5.9356441e+00   0.0000000e+00
   1.6275000e+03   1.2257482e+01   8.0795015e+00   1.2379348e+01   2.1634655e+01   5.9355552e+00   0.0000000e+00
   1.6300000e+03   1.2256378e+01   8.0883673e+00   1.2415694e+01   2.1657506e+01   5.9354667e+00   0.0000000e+00
   1.6325000e+03   1.2255348e+01   8.0972612e+00   1.2452168e+01   2.1680194e+01   5.9353786e+00   0.0000000e+00
   1.6350000e+03   1.2254391e+01   8.1061822e+00   1.2488768e+01   2.1702716e+01   5.9352910e+00   0.0000000e+00
   1.6375000e+03   1.2253508e+01   8.1151290e+00   1.2525492e+01   2.1725072e+01   5.9352037e+00   0.0000000e+00
   1.6400000e+03   1.2252698e+01   8.1241006e+00   1.2562341e+01   2.1747259e+01   5.9351169e+00   0.0000000e+00
   1.6425000e+03   1.2251962e+01   8.1330958e+00   1.2599312e+01   2.1769275e+01   5.9350305e+00   0.0000000e+00
   1.6450000e+03   1.2251299e+01   8.1421134e+00   1.2636405e+01   2.1791118e+01   5.9349444e+00   0.0000000e+00
   1.6475000e+03   1.2250709e+01   8.1511523e+00   1.2673618e+01   2.1812787e+01   5.9348588e+00   0.0000000e+00
   1.6500000e+03   1.2250192e+01   8.1602114e+00   1.2710949e+01   2.1834278e+01   5.9347735e+00   0.0000000e+00
   1.6525000e+03   1.2249749e+01   8.1692897e+00   1.2748398e+01   2.1855592e+01   5.9346887e+00   0.0000000e+00
   1.6550000e+03   1.2249378e+01   8.1783860e+00   1.2785964e+01   2.1876725e+01   5.9346042e+00   0.0000000e+00
   1.6575000e+03   1.2249079e+01   8.1874993e+00   1.2823644e+01   2.1897677e+01   5.9345201e+00   0.0000000e+00
   1.6600000e+03   1.2248853e+01   8.1966285e+00   1.2861437e+01   2.1918444e+01   5.9344364e+00   0.0000000e+00
   1.6625000e+03   1.2248700e+01   8.2057726e+00   1.2899342e+01   2.1939026e+01   5.9343531e+00   0.0000000e+00
   1.6650000e+03   1.2248619e+01   8.2149304e+00   1.2937358e+01   2.1959421e+01   5.9342702e+00   0.0000000e+00
   1.6675000e+03   1.2248609e+01   8.2241011e+00   1.2975482e+01   2.1979627e+01   5.9341876e+00   0.0000000e+00
   1.6700000e+03   1.2248672e+01   8.2332836e+00   1.3013713e+01   2.1999643e+01   5.9341055e+00   0.0000000e+00
   1.6725000e+03   1.2248806e+01   8.2424768e+00   1.3052050e+01   2.2019466e+01   5.9340236e+00   0.0000000e+00
   1.6750000e+03   1.2249011e+01   8.2516799e+00   1.3090492e+01   2.2039096e+01   5.9339422e+00   0.0000000e+00
   1.6775000e+03   1.2249288e+01   8.2608917e+00   1.3129035e+01   2.2058530e+01   5.9338611e+00   0.0000000e+00
   1.6800000e+03   1.2249635e+01   8.2701114e+00   1.3167679e+01   2.2077768e+01   5.9337804e+00   0.0000000e+00
   1.6825000e+03   1.2250054e+01   8.2793380e+00   1.3206422e+01   2.2096807e+01   5.9337001e+00   0.0000000e+00
   1.6850000e+03   1.2250542e+01   8.2885705e+00   1.3245262e+01   2.2115646e+01   5.9336201e+00   0.0000000e+00
   1.6875000e+03   1.2251101e+01   8.2978080e+00   1.3284198e+01   2.2134284e+01   5.9335405e+00   0.0000000e+00
   1.6900000e+03   1.2251729e+01   8.3070495e+00   1.3323228e+01   2.2152719e+01   5.9334613e+00   0.0000000e+00
